# Supplementary material for: The potential of acupuncture in treating sarcopenia: a systematic review and meta-analysis of randomized controlled trials
Source: Front Public Health. 2025 Nov 10;13:1696030. doi: 10.3389/fpubh.2025.1696030 (PMC12640850; doi:10.3389/fpubh.2025.1696030)
Supplement: Supplementary file 1 [file Supplementary_file_1.zip]

Archive with 49 entries (39 files):
- Supporting Information/
- Supporting Information/0.Search data/
- Supporting Information/0.Search data/CNKI-20240524204204146.enw
- Supporting Information/0.Search data/Cochrane.ris
- Supporting Information/0.Search data/Cochrane.xlsx
- Supporting Information/0.Search data/Embase.csv
- Supporting Information/0.Search data/Embase.ris
- Supporting Information/0.Search data/My EndNote Library.Data/
- Supporting Information/0.Search data/My EndNote Library.Data/sdb/
- Supporting Information/0.Search data/My EndNote Library.Data/sdb/pdb.eni
- Supporting Information/0.Search data/My EndNote Library.Data/sdb/sdb.eni
- Supporting Information/0.Search data/My EndNote Library.enl
- Supporting Information/0.Search data/PubMed.nbib
- Supporting Information/0.Search data/PubMedSearchHistory.csv
- Supporting Information/0.Search data/Scopus.ris
- Supporting Information/0.Search data/Scopus.xls
- Supporting Information/0.Search data/sinomed.doc
- Supporting Information/0.Search data/SinoMed.txt
- Supporting Information/0.Search data/Vip.txt
- Supporting Information/0.Search data/Wanfang.txt
- Supporting Information/0.Search data/WOS.ciw
- Supporting Information/0.Search data/WOSsearch-history.xlsx
- Supporting Information/1.Data/
- Supporting Information/1.Data/Revman/
- Supporting Information/1.Data/Revman/Acupuncture for sarcopenia.rm5
- Supporting Information/1.Data/Stata/
- Supporting Information/1.Data/Stata/1.Total efficiency.dta
- Supporting Information/1.Data/Stata/2.Muscle mass.dta
- Supporting Information/1.Data/Stata/3.Grip strength.dta
- Supporting Information/1.Data/Stata/4.Usual gait speed.dta
- Supporting Information/1.Data/Supporting Information/
- Supporting Information/1.Data/Supporting Information/Data.xlsx
- Supporting Information/1.Data/Supporting Information/PRISMA_2020_checklist.docx
- Supporting Information/1.Data/Supporting Information/PRISMA_2020_flow_diagram.docx
- Supporting Information/1.Data/Supporting Information/ROB 2.0.xlsm
- Supporting Information/2.Tables/
- Supporting Information/2.Tables/Table 1. Main characteristics of included studies.docx
- Supporting Information/2.Tables/Table 2. Distribution of the RoB 2 graph.docx
- Supporting Information/3.Supplementary figure/
- Supporting Information/3.Supplementary figure/Figure S1. Forest plot of total efficiency with random-effects model.tif
- Supporting Information/3.Supplementary figure/Figure S10. Egger’s test plot of usual gait speed.tif
- Supporting Information/3.Supplementary figure/Figure S2. Forest plot of muscle mass with random-effects model.tif
- Supporting Information/3.Supplementary figure/Figure S3. Forest plot of usual gait speed with random-effects model.tif
- Supporting Information/3.Supplementary figure/Figure S4. Forest plot of short physical performance battery (SPPB) with random-effects model.tif
- Supporting Information/3.Supplementary figure/Figure S5. Forest plot of the 6-minute walk test with random-effects model.tif
- Supporting Information/3.Supplementary figure/Figure S6. Forest plot of C-reactive proteins with random-effects model.tif
- Supporting Information/3.Supplementary figure/Figure S7. Egger’s test plot of total efficiency.tif
- Supporting Information/3.Supplementary figure/Figure S8. Egger’s test plot of muscle mass.tif
- Supporting Information/3.Supplementary figure/Figure S9. Egger’s test plot of grip strength.tif
