# Supplementary material for: The potential of acupuncture in treating sarcopenia: a systematic review and meta-analysis of randomized controlled trials
Source: Front Public Health. 2025 Nov 10;13:1696030. doi: 10.3389/fpubh.2025.1696030 (PMC12640850; doi:10.3389/fpubh.2025.1696030)
Supplement: Supplementary file 1 [file Supplementary_file_1.zip › Supporting Information/0.Search data/CNKI-20240524204204146.enw]

%0 Journal Article
%A 代飞
%A 张君宇
%A 朱才丰
%+ 安徽中医药大学第二附属医院老年病三科;
%T 中西医防治老年肌少症的研究进展
%J 世界中医药
%D 2024
%V 19
%N 04
%K肌少症;中西医结合;老年;针灸;推拿;综述;运动疗法;营养支持
%X 总结中西医防治老年肌少症的相关研究，包括西药、营养支持、运动疗法、中药、针刺、推拿、八段锦等传统特色疗法，提高肌少症患者的肌力、肌量，改善步态、日常生活能力、平衡能力，通过降低炎症反应、提高抗氧化能力、促进细胞凋亡以及蛋白合成以改善骨骼肌萎缩。营养支持及运动疗法作为老年肌少症的主要防治手段，西药治疗处于探索阶段，未被广泛推广应用。中医药治疗老年肌少症疗效确切，不良反应少，但中医药对老年肌少症的临床应用及作用机制研究不够深入，有待于进一步挖掘中医药价值，为肌少症提供更多及良好的治疗方法。
%P 590-593
%@ 1673-7202
%U https://link.cnki.net/urlid/11.5529.R.20240511.1316.042
%W CNKI

%0 Journal Article
%A 严夏继
%A 纪雯涓
%A 朱晓骏
%A 郑彦希
%A 高月求
%+ 上海中医药大学附属曙光医院;
%T 慢性肝病合并肌少症的中医证候调查及影响因素分析
%J 上海中医药杂志
%D 2024
%V 58
%N 05
%K慢性肝病;慢性乙型肝炎;肝硬化;肌少症;中医证候;影响因素;调查研究
%X 目的 研究慢性肝病合并肌少症的中医证候分布规律，分析慢性肝病并发肌少症的影响因素。方法 通过问卷方式收集慢性肝病患者的中医证候信息以及年龄、骨质疏松症情况、吸烟情况、肝脏基础疾病等一般资料，借助上海中医药大学附属曙光医院院内化验系统收集患者血清碱性磷酸酶（ALP）、白蛋白（ALB）、前白蛋白（PA）、总胆固醇（TC）等实验室指标，根据四肢骨骼肌质量、小腿围、握力、6 m步行速度进行肌少症评估，采用疲劳量表-14(FS-14)评估患者的疲劳情况；采用二元Logistic回归模型分析慢性肝病并发肌少症的影响因素。结果 (1)共收集205例慢性肝病患者，其中合并肌少症者106例、未合并肌少症者99例，分别设为肌少症组、非肌少症组；两组年龄、骨质疏松症情况、吸烟情况、肝脏基础疾病等方面比较，差异有统计学意义（P<0.05）。(2)肌少症组血清ALP水平高于非肌少症组（P<0.05）,ALB、PA、TC水平低于非肌少症组（P<0.05）。(3)肌少症组躯体疲劳、脑力疲劳评分及FS-14总分高于非肌少症组（P<0.05）。(4)与非肌少症组比较，肌少症组更容易出现体倦乏力、脘胁胀痛、腰膝酸软、畏寒肢冷、失眠、视物模糊及口干舌燥，且程度较重（P<0.05）。(5)年龄越大[OR=1.069,95%CI(1.029～1.110)]、每日吸烟数量越多[OR=1.120,95%CI(1.025～1.224)]的慢性肝病患者并发肌少症的风险越高，高血清ALP水平[OR=1.006,95%CI(1.001～1.011)]、低血清ALB水平[OR=0.876,95%CI(0.811～0.947)]、骨质疏松症[OR=2.495,95%CI(1.134～5.487)]是慢性肝病并发肌少症的危险因素，血清TC高水平[OR=0.690,95%CI(0.522～0.912)]是慢性肝病并发肌少症的保护因素，差异均有统计学意义（P<0.05）。结论 高龄、骨质疏松症、高每日吸烟数量、高血清ALP水平、低血清ALB水平是慢性肝病并发肌少症的危险因素，血清TC高水平则是其保护因素；慢性肝病合并肌少症患者的中医辨证主要侧重于肝气郁结、脾肾不足、气血亏虚，可从温补脾肾、疏肝养血角度施治。
%P 19-23
%@ 1007-1334
%U https://link.cnki.net/doi/10.16305/j.1007-1334.2024.2312018
%R 10.16305/j.1007-1334.2024.2312018
%W CNKI

%0 Journal Article
%A 董旭
%A 冯涛
%+ 宁夏回族自治区中西医结合医院重症康复科;
%T 继发性肌少症的中西医结合治疗研究进展
%J 中华养生保健
%D 2024
%V 42
%N 09
%K继发性肌少症;康复;针灸;中药
%X 继发性肌少症是一种常见的神经肌肉疾病，常见于中老年患者。该病的发生率较高，以肌肉质量减少及肌肉力量下降为主要表现，病因复杂，临床表现多种多样，同时临床医生对此疾病的重视程度不足，未能进行早期干预治疗，最终严重影响患者的远期生活。尽管继发性肌少症的病因和病理机制尚不完全清楚，但在中西医结合的研究中，取得了一些重要进展。本综述将对继发性肌少症的中西医结合研究进展进行综合介绍，以期为该病的诊断和治疗提供一些参考。
%P 77-79+83
%@ 1009-8011
%U https://kns.cnki.net/kcms2/article/abstract?v=LGlPPz-4LgEYiUg1H8x0GZ45GRPmcuyFzAI9y2pU56k3Kk--e-bPtBXBx40VXk0yTCmR-0D4mUMUO-G7qn2142JNwRpFX3KQOlU6py9-TjVuk_idwdQ8aXDxCz4ZRvQWchusAeYl9ao=&uniplatform=NZKPT&language=CHS
%W CNKI

%0 Journal Article
%A 崔海舰
%A 姚啸生
%A 戚晓楠
%A 郑洪新
%A 王禹
%A 王思微
%A 黄英韬
%+ 辽宁中医药大学;辽宁中医药大学附属医院;
%T 基于“骨肉不相亲”理论探讨腰椎间盘退行性疾病与椎旁肌减少症共病机制
%J 中华中医药学刊
%K腰椎间盘退行性疾病;肌少症;椎旁肌减少症;骨肉不相亲;共病
%X 腰椎间盘退行性疾病（LDDD）和肌少症是老年人常见的增龄性运动系统疾病，严重影响老年人的健康。肌少症在脊柱区域表现为椎旁肌减少。临床发现椎旁肌减少症和LDDD常呈现共病状态，相互影响，互为因果。基础研究提示二者具有相似的发病基础和病理机制。LDDD临床上多是对症治疗，尚缺乏逆转椎间盘退变的有效手段。肌少症常见的干预手段有抗阻运动和营养补充，但缺少有效的治疗药物。中医将LDDD和肌少症分别归为“腰痛”“腰脊痛”和“痿证”“虚劳”等。中医对二者相互关系有深刻认识，以“骨肉不相亲”理论高度概括其肌骨共病的病理状态。认为脾肾亏虚是其共同的发病机制，补益脾肾是基本治法。但中医药研究亟待采用真实世界研究丰富理论，循证医学研究验证疗效，基础实验研究深入揭示其共病的机理和阐释疗效的机制，为深化中医药相关理论和发明新药提供新思路。
%P 1-24
%@ 1673-7717
%U https://link.cnki.net/urlid/21.1546.R.20240416.1702.008
%W CNKI

%0 Journal Article
%A 刘政
%A 赵纯
%+ 四川省骨科医院;
%T 从脾肾论治肌少-骨质疏松症
%J 四川中医
%D 2024
%V 42
%N 04
%K肌少症;骨质疏松症;脾主肌肉;肾主骨;补肾健脾
%X 肌少-骨质疏松症是骨质疏松症和肌少症并存的一种老年综合征，是老年人群常见的慢性肌肉骨骼系统疾病。随着人口老龄化的加剧，肌少-骨质疏松症的患病率逐年升高，严重增加老年人跌倒、骨折、住院的风险，影响老年人的生活质量，加重社会经济负担。中医学认为肌少-骨质疏松症的病位在肌肉与骨骼，其发生发展与脾肾密切相关，主要病机为肾精亏虚、脾胃虚弱。治疗上应当辨证求因，标本兼治，综合运用补肾填精、健脾益气等治疗方法，发挥中医整体观念和辨证施治的优势。
%P 55-59
%@ 1000-3649
%U https://kns.cnki.net/kcms2/article/abstract?v=LGlPPz-4LgGpMm2cjpTKQlQ3M1UwV2FRdSciSWei6xmEVa_eTdVAg-gRZ7q2PQ8YEunsWiRuP62LRrIaRThITrvcL1yJAcs1GMmYh1xaKV1gQXh4Scx2NMlAKV2UZghWJR7QptemBoI=&uniplatform=NZKPT&language=CHS
%W CNKI

%0 Journal Article
%A 钟志聪
%A 吴一帆
%A 魏琳
%+ 湖南中医药大学护理学院;广州中医药大学第二附属医院护理部中医证候全国重点实验室;
%T 维持性血液透析患者肌少症影响因素及预后研究
%J 中国血液净化
%D 2024
%V 23
%N 04
%K血液透析;肌少症;影响因素;生存率
%X 目的 探讨维持性血液透析(maintenance hemodialysis,MHD)患者肌少症患病率、影响因素及生存预后。方法 采用便利抽样法选取广州中医药大学第二附属医院透析科2021年12月─2023年8月177例MHD患者作为研究对象，分析肌少症发生情况，并进行单因素与多因素Logistic回归分析，探讨独立影响因素，采用Kaplan-Meier法分析MHD肌少症与非肌少症患者12个月生存预后。结果 177例MHD患者中，65例发生肌少症(36.72%),112例未发生肌少症(63.28%)。多因素Logistic回归分析发现年龄(OR=1.078,95%CI:1.030～1.143,P=0.002)、透析龄(OR=1.019,95%CI:1.008～1.030,P=0.001)、合并糖尿病(OR=4.802,95%CI:1.484～15.603,P=0.009)、低体力活动水平(OR=4.222,95%CI:1.013～17.653,P=0.048)是肌少症发生的独立影响因素。随访12个月后MHD肌少症患者生存率为69.23%(45/65)，非肌少症患者生存率为89.29%(100/112),Kaplan-Meier生存分析发现非肌少症组患者的总体生存率高于肌少症组(Log-rankχ~2=11.272,P<0.001)；四肢骨骼肌质量指数(appendicular skeletal muscle mass index,ASMI)达标组与不达标组患者总体生存率比较不存在显著差异(Log-rankχ~2=2.374,P=0.123)；握力达标组患者总体生存率高于不达标组(Log-rankχ~2=10.086,P=0.001);5次起坐测试达标组患者总体生存率高于不达标组(Log-rankχ~2=19.668,P<0.001)。结论 MHD患者肌少症患病率高，12个月生存率低，医护人员应尽早对此类人群进行肌少症筛查，及时采取有效的干预措施，改善其预后。
%P 308-313
%@ 1671-4091
%U https://kns.cnki.net/kcms2/article/abstract?v=LGlPPz-4LgE07CKXzEpcl919sf2-xsTzC8Vnsa_xhZjIDKFmYp1Ay2OUQWMfuHUAd9IJYHUDzfJZcusLbxGfnn6nFj1l-TD9WWNm4tLbwxjlfpIyGg-6_fEXB2EtEPOvfZNgFADK1DU=&uniplatform=NZKPT&language=CHS
%W CNKI

%0 Journal Article
%A 钟洁雪
%A 段玉红
%A 牛苗苗
%A 崔丹梅
%+ 陕西中医药大学;陕西中医药大学附属医院;
%T 芳香类中药在老年糖尿病肌少症中的应用
%J 中医学报
%D 2024
%V 39
%N 04
%K老年糖尿病肌少症;“香入脾”;芳香类中药
%X 糖尿病肌少症病位虽在筋脉、肌肉，然其病本实则在脾。消渴日久致脾虚失运，中气逆乱，毒邪内生，气血乏源，故筋肉失养。脾虚失运、中气逆乱是糖尿病肌少症之始发环节，毒邪内生、气血乏源是老年糖尿病肌少症之关键所在。芳香类中药能对脾进行调节，使脾运化有常，升清有度，精微疏布得当，四肢肌肉得以濡养充盈。治疗老年糖尿病肌少症可从“香入脾”入手，燮理中气，助脾得运，祛除毒邪，使中气升降有序，脾之运化水谷精微得当，促进血糖的吸收和利用，则四肢筋肉得以濡养。临证时可根据病情具体变化，选用不同功效之芳香类中药进行加减化裁，以提高疗效，进一步深入挖掘芳香类中药的临床价值。
%P 713-716
%@ 1674-8999
%U https://link.cnki.net/doi/10.16368/j.issn.1674-8999.2024.04.122
%R 10.16368/j.issn.1674-8999.2024.04.122
%W CNKI

%0 Conference Proceedings
%A 李新华
%A 王小雁
%A 李琪
%+ 江苏省中医院(钟山院区);
%T An intervention study of progressive anaerobic-resistance training in senile patients with sarcopenia
%B 第七届全国康复与临床药学学术交流会议
%C 中国江苏南京
%? 南京康复医学会
%D 2024
%P 8
%K渐进性分肌群有氧-抗阻训练;八段锦;高龄;肌少症
%X 目的:探讨渐进性分肌群有氧-抗阻训练及传统八段锦功法对高龄肌少症患者肢体肌力及功能性活动的干预效果。方法:选取93例高龄肌少症患者,采用随机数字表法将患者分为3组,每组31例,观察A组予渐进性分肌群有氧-抗阻训练,观察B组予八段锦运动,对照组予健康教育、生活指导,3组患者干预时间皆为1年,并对患者肢体肌肉力量、肌肉质量,以及功能性活动能力的观察指标进行治疗前后的比较。结果:与干预前比较,干预后观察A组、观察B组两组患者的肢体肌肉力量、肌肉质量,及功能性活动能力均有改善(P<0.05),而对照组干预前后各项指标如握力、坐站测试及步速,却有不同程度的下降,存在统计学意义(P<0.05);组间比较,观察A组、观察B组干预后各项指标与对照组比较均有改善,组间差异存在统计学意义(P<0.05),且观察A组在肌肉力量、步速方面较观察B组改善更明显(P<0.05)。结论:渐进性分肌群有氧-抗阻训练对高龄肌少症患者的肌肉力量、质量及躯体功能具有良好的增强和改善作用,尤其在肢体肌肉力量、躯体活动功能方面改善明显,临床疗效显著,具有较高的应用价值。
%P 542-549
%U https://link.cnki.net/doi/10.26914/c.cnkihy.2024.004112
%R 10.26914/c.cnkihy.2024.004112
%W CNKI

%0 Journal Article
%A 齐鹏坤
%A 侯德才
%A 吕艳芳
%A 王一品
%A 于冬冬
%+ 辽宁中医药大学;辽宁中医药大学附属医院;沈阳市第四人民医院;
%T 基于“骨肉不相亲”理论下探讨肌少症与骨关节炎关系
%J 中华中医药学刊
%K骨肉不相亲;肌少症;骨关节炎;中医理论
%X 目的 在“骨肉不相亲”中医理论基础上对肌肉减少症和骨关节炎（osteoathritis，OA）的相关性研究进行综述。方法 查阅国内外肌少症和OA的大量相关研究文献，从中医理论角度对两者的相关性进行总结。结果 肌少症合并骨关节炎的本质在于脾肾功能不足，肾主骨生髓，脾主四肢肌肉，在治疗上，关键是通过“补肾壮骨，健脾生肌”的方法来防止疾病的传变。结论本文为防治肌少症和OA提供新的中医临床和科研思路，尽管对于两者关系的阐述仍需进一步的研究，但从中医理论的角度切入，将会为中医药治疗肌少症和OA提供更多理论基础。
%P 1-11
%@ 1673-7717
%U https://link.cnki.net/urlid/21.1546.R.20240404.2330.012
%W CNKI

%0 Journal Article
%A 朱烨
%A 杨赟
%A 周超
%A 杨平
%A 蒋玲霞
%+ 江西省人民医院南昌医学院第一附属医院神经内科;
%T 热敏灸治疗老年原发性肌少症及老年脑卒中后继发性肌少症的临床研究
%J 中国当代医药
%D 2024
%V 31
%N 09
%K原发性肌少症;脑卒中后继发性肌少症;老年;热敏灸;四肢骨骼肌指数;血液流变学
%X 目的 探讨热敏灸在治疗老年原发性肌少症、老年脑卒中后继发性肌少症患者中的应用价值。方法 选取2018年7月至2022年7月江西省人民医院/南昌医学院第一附属医院收治的80例老年原发性肌少症、老年脑卒中后继发性肌少症患者作为研究对象，采用随机数字表法将其分为对照组和观察组，每组40例。对照组采用常规康复治疗，观察组在对照组基础上采用热敏灸治疗，两组均治疗3个月。比较两组四肢骨骼肌指数（ASMI）、肌肉活动功能、手臂最大握力、血液流变学。结果 观察组治疗后的ASMI、简易体能状况量表（SPPB）评分、手臂最大握力高于对照组，全血黏度高切、全血黏度低切、血浆黏度（PV）、红细胞压积（PCV）低于对照组，差异有统计学意义（P<0.05）。结论 热敏灸应用于老年原发性肌少症、老年脑卒中后继发性肌少症患者中可调节机体血液流变学，提高其四肢骨骼肌肉质量及手臂握力，改善肌肉活动功能，临床应用价值更高。
%P 61-64
%@ 1674-4721
%U https://kns.cnki.net/kcms2/article/abstract?v=LGlPPz-4LgH5rIxm23_mYjQMiQnU8YkZY0rknjZJcGt9pkftdDXNAaoF43EZh_IdfORBONPWe0VSLwPnMgDtwhX0LrauN5G0Tc2KWbSNuN1tUyk2C52FV0hd-vAzY21vxWLk81yV70E=&uniplatform=NZKPT&language=CHS
%W CNKI

%0 Journal Article
%A 李洁颖
%A 蔡平平
%+ 山东中医药大学;山东第一医科大学附属省立医院中医科;
%T 绝经后女性肌少症中医研究进展
%J 内蒙古中医药
%D 2024
%V 43
%N 03
%K肌少症;绝经后女性;中医;综述
%X 绝经后女性是肌少症的高发人群，性激素水平降低是重要发病因素。中医主要从肝脾肾三脏对本病进行辨证，采用中药、针刺、推拿、传统运动等方式治疗。探究绝经后女性肌少症的病因病机和治疗靶点，制定安全有效的防治策略意义重大。本文主要从中医学认识及治疗策略方面进行综述。
%P 165-167
%@ 1006-0979
%U https://link.cnki.net/doi/10.16040/j.cnki.cn15-1101.2024.03.070
%R 10.16040/j.cnki.cn15-1101.2024.03.070
%W CNKI

%0 Journal Article
%A 殷艺
%A 李静晓
%A 祁明浩
%A 潘晓葶
%A 刘沈林
%A 殷长俊
%A 邹玺
%+ 南京中医药大学第一临床医学院;江苏省中医院临床研究办公室;江苏省昆山市中医院肿瘤科;江苏省中医院肿瘤研究所;江苏省中医院肿瘤科;江苏省中医院放射科;
%T 胃癌相关肌少症的CT评估及中医疗效观察
%J 中国中西医结合影像学杂志
%D 2024
%V 22
%N 02
%K肌少症;胃肿瘤;健脾养正消癥方;体层摄影术;X线计算机
%X 目的：观察健脾养正消癥方联合化疗治疗胃癌相关肌少症的临床疗效。方法：选择105例胃癌患者，随机分为试验组54例和对照组51例，2组均采用标准化疗方案治疗24周，试验组同时采用健脾养正消癥方联合治疗。结果：试验组治疗后平均骨骼肌面积减少率小于对照组（P<0.001）;2组炎症标志物白介素-6(IL-6)、白介素-4(IL-4)均下降，其中治疗组下降更显著，与对照组差异均有统计学意义（均P<0.001）。结论：健脾养正消癥方治疗胃癌相关肌少症能延缓患者肌肉质量下降进程，降低体内炎症水平。
%P 160-163
%@ 1672-0512
%U https://kns.cnki.net/kcms2/article/abstract?v=LGlPPz-4LgH5pIDa6W3k549mKQVvhTStcuUJDoU4FU0DBDjT11tjyIrDQjNw88yojUPa6QgFrAHzhv1c1_ASVaEmNqDQxTE6WrXmy5AamuCVXEofh5KHzeUpCxV8lA-5ohOuMf_b6_se-0MeX7m0Pw==&uniplatform=NZKPT&language=CHS
%W CNKI

%0 Journal Article
%A 李嘉彤
%A 李念虎
%+ 山东中医药大学第一临床医学院;山东中医药大学附属医院;
%T 基于“脾肾-营卫-络脉”理论论治肌少-骨质疏松症
%J 中医正骨
%D 2024
%V 36
%N 03
%K骨质疏松;肌肉衰减征;肌少-骨质疏松症;脾(中医);肾(中医);营卫;络脉
%X 肌少-骨质疏松症是肌少症和骨质疏松症并存的退行性代谢综合征。中医学认为，脾肾、营卫和络脉的生理功能及其相互关系在维护人体健康方面起着重要作用。肌少症和骨质疏松症均属于中医“痿证”范畴，其病机相似，均与脾肾亏虚、营卫不和及络脉瘀阻密切相关。本文概述了“脾肾-营卫-络脉”理论，并基于该理论对肌少-骨质疏松症的病因病机及治则治法进行了探讨，为肌少-骨质疏松症的诊治提供了参考。
%P 74-77
%@ 1001-6015
%U https://kns.cnki.net/kcms2/article/abstract?v=LGlPPz-4LgFxewB-qnRSlrAKgd_IApmV7dfGGWPP917u4kYjyaBRGVLrUCPLh4QHmntGKK-64yx5FXbPqZdGowVOwjtK867XruJDZGEixxHEeNtpoEjJ0xE9tSiQBz6Lv0gw1x1vV50=&uniplatform=NZKPT&language=CHS
%W CNKI

%0 Journal Article
%A 赵馨
%A 崔云竹
%+ 山东中医药大学;山东中医药大学附属医院;
%T 基于阴火理论探讨糖尿病相关性肌少症证治
%J 中医临床研究
%D 2024
%V 16
%N 07
%K阴火;糖尿病相关性肌少症;消渴;痿证;证治特点
%X 金元四大医家之一李杲（号东垣）提出了“脾胃气伤，升发失常；元气不充，阴火内盛”为核心的阴火理论，与糖尿病相关性肌少症的发病机制较为契合。气虚与“阴火”关系密切，脾胃气虚在“阴火”的形成中发挥重要作用。糖尿病相关性肌少症是指与血糖升高相关的以骨骼肌质量和肌肉力量或躯体功能下降为特征的糖尿病并发症，与中医证候中的“阴火”表现相似。文章以“阴火”理论为基础，从中医学角度分析糖尿病相关性肌少症的发病机制和辨证治法，认为元气虚损是糖尿病相关性肌少症发生的基础，气火失调是其发展的病因，探讨阴火与糖尿病相关性肌少症发病机制之间的关系，并运用阴火理论防治糖尿病相关性肌少症。糖尿病相关性肌少症属于中医学“消渴并发痿证”的范畴，元气虚衰，阴火内炽是其内在发病机制。糖尿病相关性肌少症因消渴病久累及骨肉筋脉所发，因机证治与李杲的阴火理论相符。从中医整体观念出发，治疗以补脾胃、升清阳、泻阴火为主，甘温除热，升阳泻火贯穿该病治疗全过程，旨在进一步完善糖尿病相关性肌少症的中医理论，从而为糖尿病相关性肌少症临床诊断和治疗提供理论依据。
%P 24-28
%@ 1674-7860
%U https://kns.cnki.net/kcms2/article/abstract?v=LGlPPz-4LgHNn0H4BO7IPEobQFth2E2Fz6JoHX15U-OxT4aoClnLIrr4LUOATcEaTYaqF3umfWste6goHCKOmycf0sSh2Lhb8uWKxlacLBtLuiNIXCcPNfh2Bw_XDHhjZSLV3i-alxU=&uniplatform=NZKPT&language=CHS
%W CNKI

%0 Journal Article
%A 李磊
%A 秦大平
%A 郑礼
%A 高国栋
%A 张晓刚
%A 宋敏
%A 徐斌
%A 王志鹏
%A 徐世伟
%A 权祯
%+ 甘肃中医药大学;甘肃中医药大学附属医院;
%T 从先后天之本探讨肌少-骨质疏松症的中医药防治策略
%J 中华中医药杂志
%D 2024
%V 39
%N 03
%K先天之本;后天之本;肌少症;骨质疏松症;肌少-骨质疏松症
%X 肌少-骨质疏松症（OS）是一种以肌少症和骨质疏松症并存的肌骨共退综合性疾病，其发病人群以老年人为主。近年来随着老龄化社会进程的加剧，OS的发病率增高，为家庭和社会造成了极大的经济负担，但目前针对肌肉和骨骼共同作用靶点的临床药物还尚缺乏。中医认为“肾为先天之本，脾为后天之本”，肾主骨，脾主四肢肌肉，从先后天之本对骨骼和肌肉共同进行中医药论治，或可为防治OS提供新的研究思路和方法。
%P 1391-1394
%@ 1673-1727
%U https://kns.cnki.net/kcms2/article/abstract?v=LGlPPz-4LgESORiCVfxkWaqoVxcwyDao5SYLrDep2pyQi5EnuIml49RPHlou0OUiQK59qv7t-oEwVR_VcGSvgz405NhZd6O9D5qW2efNybN-d9uaqOu9bYMTDI5Oh1-cnp7pxeNmXTQ=&uniplatform=NZKPT&language=CHS
%W CNKI

%0 Journal Article
%A 韩升龙
%A 孔令俊
%A 邓叶龙
%A 张金磊
%A 孟汉杰
%A 王植帅
%A 李想
%A 孙兴翔
%+ 甘肃中医药大学;甘肃省中医院;
%T 中药单体与复方干预肌少-骨质疏松症相关信号通路的研究进展
%J 风湿病与关节炎
%D 2024
%V 13
%N 02
%K肌少-骨质疏松症;肌少症;骨质疏松症;信号通路;中药单体;研究进展;综述
%X 肌少-骨质疏松症是由肌少症与骨质疏松症协同作用导致人体肌量减低、肌力减弱、骨强度与骨质量下降的疾病，具有致残率高、诊断治疗方法单一、临床危害巨大的特点。肌少-骨质疏松症的发生与成骨细胞、成肌细胞分化减弱、破骨细胞增殖加强有关。Wnt/β-连环蛋白、丝裂原活化蛋白激酶、磷脂酰肌醇3-激酶/蛋白激酶B，及核转录因子-κB等信号通路均可通过促进成骨细胞、成肌细胞分化，抑制破骨细胞分化，发挥治疗肌少-骨质疏松症的作用。中医药治疗“肉痿”“骨枯”疗效显著，中药单体和中药复方都可通过干预上述信号通路表达达到治疗肌少-骨质疏松症的目的。通过总结上述信号通路与中药单体及复方干预研究现状，以期为中医药临床防治肌少-骨质疏松症提供新思路，并为后续进一步深入研究提供基础与参考。
%P 61-66
%@ 2095-4174
%U https://kns.cnki.net/kcms2/article/abstract?v=LGlPPz-4LgESORiCVfxkWaqoVxcwyDao5SYLrDep2px9HIBF7to32e_SNNltsSqpCyg6wAx4q5l6J7fB1EwFUwTAKD9ownnNRxZ8qml0POBiSNDQbFUNj8T-cxexB-Iwz5Dhg-d-ZQOkubEo1Pz_3A==&uniplatform=NZKPT&language=CHS
%W CNKI

%0 Journal Article
%A 李汝琦
%A 万春友
%+ 天津市天津医院复位室;天津市天津医院矫形外科;
%T 中西医结合防治老年肌少症的研究进展
%J 中国中西医结合外科杂志
%D 2024
%V 30
%N 01
%K老年肌少症;中西医结合;发病机制;流行病学
%X 随着世界人口老龄化的加剧，老年性疾病逐渐增加。中国作为老龄化比较严重的国家，近些年在老年肌少症的中医和西医治疗上取得了丰富的经验。该文通过综述相关文献，对肌少症的流行病学特征、肌少症的中西医认识、肌少症的中西医治疗进展及中西医结合防治肌少症的研究进展进行阐述，以期为中西医结合防治老年肌少症提供支持。
%P 127-130
%@ 1007-6948
%U https://link.cnki.net/urlid/12.1249.R.20240205.0922.042
%W CNKI

%0 Journal Article
%A 黄莹
%A 戴卉
%A 杨悦
%A 陈茜
%A 刘琳娜
%+ 江苏省中医院老年医学科;
%T 循证精准护理联合八段锦运动对老年肌少症患者的应用效果及生活质量影响
%J 中华养生保健
%D 2024
%V 42
%N 03
%K循证精准护理;八段锦运动;肌少症;生活质量;应用效果
%X 目的 探讨循证精准护理联合八段锦运动对老年肌少症患者的应用效果及生活质量影响。方法 选取2021年6月—2023年1月江苏省中医院收治的80例老年肌少症患者作为研究对象，应用随机数表法将其分为观察组与对照组，每组40例。对照组采取常规护理，观察组在常规护理基础上增加循证精准护理联合八段锦运动，比较两组患者护理干预效果，肌肉衰减指标与运动功能，并比较两组患者干预前后的生活质量变化。结果 观察组护理干预总有效率明显高于对照组，差异有统计学意义（P<0.05）；干预前两组患者握力、肌肉质量（Muscle mass,RASMI）比较，差异无统计学意义（P>0.05），干预后两组患者握力、RASMI均高于干预前，且观察组高于对照组，差异有统计学意义（P<0.05）；干预前两组患者生活质量相关评分比较，差异无统计学意义（P>0.05），两组患者干预后生活质量相关评分均升高，且观察组高于对照组，差异有统计学意义（P<0.05）。结论 循证精准护理联合八段锦运动能够提升老年肌少症患者的干预效果，改善患者的运动能力，提升肌肉质量与握力，改善肌肉衰减情况，进一步提升患者生活质量。
%P 126-129
%@ 1009-8011
%U https://kns.cnki.net/kcms2/article/abstract?v=LGlPPz-4LgFhUYzXF1I4bZMKcaiY5KBwRXyqP7kIBYbPJC6fsAlqpXA0ALLrsYmP2tnhdRPACShJ4O6MFp48T2QT4JJoDQxmrl-rvZ9BZDY3ImuS-CMCVrRIJ9wcv9Kw0PufiHKvvMbiTS2S-JWrog==&uniplatform=NZKPT&language=CHS
%W CNKI

%0 Journal Article
%A 张艳丽
%A 宋昳星
%A 徐丹
%+ 三亚市中医院呼吸科;新疆医科大学附属中医医院针灸科;新疆医科大学附属中医医院国家中医临床研究基地;
%T 三子养亲汤加减联合针刺对慢性阻塞性肺疾病稳定期合并肌少症患者的临床疗效
%J 中成药
%D 2024
%V 46
%N 01
%K三子养亲汤;针刺;常规治疗;慢性阻塞性肺疾病稳定期;肌少症
%X 目的 探讨三子养亲汤加减联合针刺对慢性阻塞性肺疾病稳定期合并肌少症患者的临床疗效。方法 94例患者随机分为对照组和观察组，每组47例，对照组给予常规治疗，观察组在对照组基础上加用三子养亲汤加减联合循经针刺，疗程8周。检测临床疗效、中医证候评分、肺功能指标(FVC、FEV1、FEV1/FVC)、炎症因子(CRP、IL-6、TNF-α),肌肉特异性生物标志物(MSTN、IGF-1)、相关量表评分(SARC-F、SPPB)、骨骼肌质量指数变化。结果 观察组总有效率高于对照组(P<0.05)。治疗后。2组中医证候评分、炎症因子、MSTN、SARC-F评分降低(P<0.05),肺功能指标、IGF-1、SPPB评分、骨骼肌质量指数升高(P<0.05),以观察组更明显(P<0.05)。结论 三子养亲汤加减联合针刺对慢性阻塞性肺疾病稳定期合并肌少症患者临床疗效显著。
%P 107-111
%@ 1001-1528
%U https://kns.cnki.net/kcms2/article/abstract?v=LGlPPz-4LgGxKrsnPVHk7YPS5PB3R6OXDVW6eBgYHza-EeMfLEY9QqVhIJ3FmcVBT74DRTFje_7g_hhJR1PdIywjgwIOh8Ersko_UojI0HXVGE_e9YgnNtK4ZPCCgGAN4bfxBTZuDxii0kJxokvggQ==&uniplatform=NZKPT&language=CHS
%W CNKI

%0 Journal Article
%A 陈丹丹
%A 沈贤发
%+ 盐城市中医院;
%T 浅谈调肝益脾法在肌少症患者中的应用
%J 江西中医药大学学报
%D 2024
%V 36
%N 01
%K肌少症;老年;脏腑辨证;调肝益脾法
%X 肌少症是一种常见的老年病，中医学将其归为“痿证”“虚劳”范畴。脾胃、营卫与四肢肌肉联系密切，临床常采用健脾胃、调营卫之法，使脏腑与四肢肌肉得以滋润濡养，使疾病向愈。对近年来盐城市中医院老年病科运用中医药治疗肌少症经验进行总结，认为应从调理肝脾入手治疗该类疾患，着重补益肝血、益气健脾以化生气血、柔筋增肌。基于“肝脾同调”角度辨治肌少症，对指导中医临床辨证施治有一定参考意义。
%P 1-4
%@ 2095-7785
%U https://link.cnki.net/doi/10.20140/j.2095-7785.2024.01.01
%R 10.20140/j.2095-7785.2024.01.01
%W CNKI

%0 Journal Article
%A 施晴波
%A 樊璠
%+ 南京中医药大学附属南京医院肾内科;
%T 三酰甘油-葡萄糖指数、脑源性神经营养因子对非糖尿病维持性血液透析患者的肌肉减少症的诊断价值分析
%J 中国血液净化
%D 2024
%V 23
%N 01
%K三酰甘油-葡萄糖指数;脑源性神经营养因子;维持性血液透析;肌肉减少症
%X 目的 探讨三酰甘油-葡萄糖指数(triglyceride-glucose index,TyG)、脑源性神经营养因子(brain-derived neurotrophic factor,BDNF)对非糖尿病维持性血液透析(maintenance hemodialysis,MHD)患者的肌肉减少症的诊断价值。方法 选择2021年1月—2023年1月南京中医药大学附属南京医院肾内科收治的MHD患者，根据2019年亚洲肌少症工作组(Asian Working Group for Sarcopenia,AWGS)修订的诊断标准统计肌肉减少症患病情况，检测血清三酰甘油、葡萄糖、BDNF水平，计算TyG。Pearson分析TyG、BDNF与骨骼肌质量指数(skeletal muscle mass index,SMI)、握力、步速的相关性。多因素Logistic回归分析影响MHD患者合并肌肉减少症的因素，受试者工作特征(ROC)曲线TyG、BDNF诊断MHD患者合并肌肉减少症的价值。结果 126例MHD患者中39例(30.95%)患者合并肌肉减少症，与非肌肉减少症组比较，肌肉减少症组患者TyG较高、血清BDNF水平偏低(t=7.974、14.699，均P<0.001)。肌肉减少症组患者TyG与SMI、握力、步速呈负相关(r=-0.365、-0.319、-0.452，均P<0.001),BDNF与SMI、握力、步速呈正相关(r=0.326、0.275、0.395,P<0.001、0.003、P<0.001)。年龄偏大(OR=1.861,95%CI:1.040～3.330,P=0.019)、高TyG(OR=2.050,95%CI:1.049～4.008,P=0.015)是MHD患者合并肌肉减少症的危险因素，高白蛋白(OR=0.694,95%CI:0.515～0.935,P=0.008)、高BDNF(OR=0.630,95%CI:0.430～0.923,P=0.010)是MHD患者合并肌肉减少症的保护因素。TyG、BDNF诊断MHD患者合并肌肉减少症的曲线下面积为0.740(95%CI:0.654～0.814,P<0.001)、0.727(95%CI:0.641～0.803,P<0.001)，联合TyG、BDNF诊断MHD患者合并肌肉减少症的曲线下面积为0.939(95%CI:0.882～0.974,P<0.001)，高于单独诊断(Z=4.075、4.241,P均<0.001)。结论 MHD患者TyG值增加，血清BDNF水平降低与合并肌肉减少症有关，联合TyG和BDNF可提高对MHD患者肌肉减少症风险评估价值。
%P 30-34
%@ 1671-4091
%U https://kns.cnki.net/kcms2/article/abstract?v=LGlPPz-4LgEzPAqGlXUAYcf2WGogvNKCFQ4tl34-PRKXuJOCaUDVWXZrRF7cB-kNC5NXgqyr_vb_wJm2DKqD2Up4GXTA3gTXL_hWzx26TTROO6YqGIdhu51q6ERzuYh0zASims6GA1wyoUxcgro_Rw==&uniplatform=NZKPT&language=CHS
%W CNKI

%0 Journal Article
%A 董旭亮
%A 王昊
%A 文静
%A 徐基平
%+ 湖南省衡阳市中医医院;徐基平名中医传承工作室;湖南中医药大学第一附属医院;
%T 黄芪建中汤治疗恶性肿瘤并发症验案举隅
%J 中国民间疗法
%D 2023
%V 31
%N 24
%K恶性肿瘤;黄芪建中汤;自主神经功能紊乱;白细胞减少症;胃肠神经官能症;肌肉痉挛;化疗所致周围神经毒性
%X 该文从方剂来源、方药释义、名家论述、研究进展等方面对黄芪建中汤进行解读，并分享运用黄芪建中汤治疗恶性肿瘤并发症验案5则。
%P 107-110
%@ 1007-5798
%U https://link.cnki.net/doi/10.19621/j.cnki.11-3555/r.2023.2431
%R 10.19621/j.cnki.11-3555/r.2023.2431
%W CNKI

%0 Journal Article
%A 崔梦
%A 王璐华
%A 严懿嘉
%A 陈志龙
%+ 复旦大学附属华东医院药剂科;
%T 基于网络药理学探讨黄芪改善原发性肌肉减少症的作用机制
%J 老年医学与保健
%D 2023
%V 29
%N 06
%K老年;黄芪;原发性肌肉减少症;网络药理学
%X 目的 原发性肌肉减少症，是一种与年龄相关的骨骼肌疾病。本文旨在探讨黄芪对原发性肌肉减少症的有效活性成分和治疗靶点。方法 本研究采用网络药理学方法探究黄芪治疗肌肉减少症的作用机制。首先，在中药系统药理学数据库(TCMSP)和蛋白质数据库(Uniprot)中，筛选黄芪的有效活性成分及其对应基因靶点。接着，通过GeneCard、 OMIM、 PharmGkb、 TTD这4个数据库，收集原发性肌肉减少症相关的基因靶点。然后，将药物基因靶点和疾病相关基因取交集，以构建黄芪-有效成分-肌少症-靶基因调控网络。在String平台绘制交集基因靶点的蛋白互作(Protein-protein interaction, PPI)关系图，通过基因本体(Gene ontology, GO)富集分析黄芪-原发性肌肉减少症交集靶点的特征生物学性质，并进行京都基因和基因组百科全书(Kyoto encyclopedia of genes and genomes, KEGG)通路分析。结果 从数据库中获得黄芪的20个有效活性成分，181个黄芪作用靶点，498个原发性肌肉减少症相关基因靶点，取交集后共获得16个关键靶点，对这16个靶点进行GO和KEGG通路富集分析发现，黄芪可能通过抗氧化、抗炎和调节免疫功能，以介导细胞对氧化应激的反应、细胞对化学应激的反应等信号通路发挥治疗作用。结论 黄芪可能通过其多种有效成分作用于多个基因靶点，从而改善老年性肌肉减少症的症状。这为黄芪在临床治疗老年性肌肉减少症中的应用提供了理论支持。
%P 1314-1318+1331
%@ 1008-8296
%U https://kns.cnki.net/kcms2/article/abstract?v=LGlPPz-4LgEH0U4kr-IsbQeARNtIQXhSZFHdkX3SLTgiAoynDOVPPO2ASyMo00h5WMfaxTtL8XfiXl3FhGuTy01J4Y9XWedFy-TbB8ohjrSKWfO70UFDF44IFb345aLUc1g3kEq4vi46JakEAR9uXA==&uniplatform=NZKPT&language=CHS
%W CNKI

%0 Journal Article
%A 曹婧然
%A 刘炜
%A 殷胜骏
%A 罗庆盛
%+ 天津医科大学第二医院营养科;天津医科大学第二医院中医科;
%T 老年住院患者的中医体质与营养不良、肌少症及衰弱的相关性研究
%J 中国研究型医院
%D 2023
%V 10
%N 06
%K医学;中国传统;营养不良;肌少症;衰弱
%X 目的 分析老年住院患者的中医体质与营养不良、肌少症、衰弱的相关性。方法 本研究为横断面研究。选择2021年11月—2022年5月于天津医科大学第二医院中医科的老年住院患者为研究对象。按照纳入与排除标准，最终收集350例。采用道生医疗“中医体质辨识健康管理系统”辨识患者的中医体质、全球营养领导人发起的营养不良诊断标准共识诊断营养不良、SARC-F量表筛查肌少症、衰弱快速筛查问卷筛查衰弱。采用χ2检验分析中医体质与营养不良、肌少症及衰弱的相关性，计量资料符合正态分布的采用t检验，非正态分布的采用Wilcoxon秩和检验。结果 350例患者中，营养不良者占45.7%(160/350)，中医体质分布前三位为气虚（110例），阴虚（70例），阳虚、血瘀、气郁（均60例）；肌少症者占62.9%(220/350)，中医体质分布前三位为气虚（55例），痰湿（35例），阴虚、血瘀（均25例）；衰弱者占61.4%(215/350)、中医体质分布前三位为气虚（160例），阴虚（100例），阳虚、血瘀（均80例）。气虚、阳虚、阴虚、血瘀、气郁体质是营养不良的危险因素（P值均<0.05）。气虚、阳虚、阴虚、湿热、血瘀、气郁体质是肌少症的危险因素，平和体质是肌少症的保护因素（P值均<0.05）。气虚、阳虚、阴虚、湿热、血瘀、气郁体质是衰弱的危险因素，平和体质是衰弱的保护因素（P值均<0.05）。结论 老年住院患者营养不良、肌少症、衰弱的发生率较高，中医体质以虚证居多；气虚、阳虚、阴虚偏颇体质是营养不良、肌少症、衰弱的危险因素，而平和体质是其保护因素。
%P 43-47
%@ 2095-8781
%U https://link.cnki.net/doi/10.19450/j.cnki.jcrh.2023.06.008
%R 10.19450/j.cnki.jcrh.2023.06.008
%W CNKI

%0 Journal Article
%A 佟旭
%A 张泽
%+ 辽宁中医药大学;辽宁中医药大学附属医院;
%T 基于“阴火乘土”刍议老年肌少症与失眠的关系
%J 实用中医内科杂志
%K肌少症;失眠;心脾两虚;阴火乘土
%X “阴火乘土”理论认为“阴火”由元气亏虚，脾胃功能受损产生。老年肌少症与失眠病位皆在心脾，随人体衰老，元气亏虚，心脾功能失调即可导致失眠与肌少症患病风险增加，长期心脾两虚型失眠可伴随出现肌少症，反之，心脾两虚型肌少症亦可伴随失眠等睡眠障碍问题。结合现代医学发现，老年肌少症与失眠高度相关。因此从中医角度，基于“阴火乘土”理论，为中医诊疗肌少症合并失眠的患者提供新的治疗思路及方向。
%P 1-7
%@ 1671-7813
%U https://link.cnki.net/urlid/21.1187.R.20231213.1555.006
%W CNKI

%0 Journal Article
%A 赵静
%A 邵爱兰
%A 孙晓吉
%+ 秦皇岛市中医医院;
%T 绝经后骨质疏松症女性25(OH)D、BMP-2与肌肉量、肌肉功能关系及对肌少症影响
%J 中国实验诊断学
%D 2023
%V 27
%N 11
%K绝经后骨质疏松症;25羟维生素D;骨形态发生蛋白-2;肌肉量;肌肉功能;肌少症
%X 目的 探究绝经后骨质疏松症(POP)女性25羟维生素D[25(OH)D]、骨形态发生蛋白-2(BMP-2)与肌肉量、肌肉功能关系及对肌少症影响。方法 从2020年8月至2022年8月在秦皇岛市中医医院就诊的POP女性中随机抽取85例作为研究组，另外从同期来院体检的健康绝经期女性中随机抽取30例作对照组，比较两组25(OH)D、BMP-2、肌肉量及肌肉功能水平。研究组患者入院后均接受综合规范化治疗，根据《肌少症共识》将其分为肌少症组和无肌少症组，采用单因素、多因素Logistic回归分析、Pearson相关分析明确25(OH)D、BMP-2水平与肌肉量、肌肉功能关系及对肌少症影响。结果 相较对照组，研究组患者血清25(OH)D、BMP-2水平、上肢肌肉量、下肢肌肉量、全身肌肉量均偏低，SMFA评分偏高(P<0.05);经单因素、多因素Logistic回归分析，低25(OH)D、BMP-2、股骨颈骨密度(FN.BMD)、Ward’s三角区骨密度(WTB.BMD)、全髋骨密度(TH.BMD)、腰椎1-4骨密度(LS.BMD)水平、少肌肉量(上肢肌肉量、下肢肌肉量、全身肌肉量)、合并糖尿病、高SMFA评分均是影响POP发生肌少症的危险因素(P<0.05);经Pearson相关分析，血清25(OH)D、BMP-2与上肢肌肉量、下肢肌肉量、全身肌肉量均呈正相关，与SMFA评分均呈负相关(P<0.05)。结论 血清25(OH)D、BMP-2在POP中呈高表达，与肌肉量、肌肉功能存在显著相关性，且是影响POP女性发生肌少症的危险因素。
%P 1276-1281
%@ 1007-4287
%U https://kns.cnki.net/kcms2/article/abstract?v=LGlPPz-4LgHxB65GubUfLP0geYm2XY1b69hkJXWMLI8h5q0lNym89eo9DrvX1u1X8psAxp8bK7oCYI2ZmBQ5KN7yITznxMwygVIDgbtRBeuIPaJu8So-uspw8DuQEjpNanRL7vbUeXco8kvo61jRbw==&uniplatform=NZKPT&language=CHS
%W CNKI

%0 Journal Article
%A 董佩
%A 袁普卫
%A 康武林
%A 高亚丽
%A 白元帅
%A 姚彬
%A 王振凯
%A 刘扬
%+ 陕西中医药大学;陕西中医药大学附属医院;
%T 铁死亡相关肌肉骨骼系统疾病的概述及中医药干预进展
%J 中草药
%D 2023
%V 54
%N 21
%K铁死亡;骨质疏松症;骨关节炎;类风湿关节炎;脊髓损伤;骨肉瘤;肌少症
%X 铁死亡是一种新型的细胞死亡形式，与铁过载和脂质过氧化有关，在许多疾病的发展中具有重要作用。骨质疏松症、骨关节炎、类风湿关节炎、骨肉瘤、脊髓损伤、肌少症等肌肉骨骼系统疾病严重影响患者生活质量，已成为全球公共卫生系统的主要负担。铁死亡与上述肌肉骨骼系统疾病的发生发展密切相关，表明铁死亡可能成为肌肉骨骼系统疾病的治疗的新靶点。中医药在肌肉骨骼系统疾病治疗中有其独特的优势，已有大量研究证实中医药通过铁死亡途径参与肌肉骨骼系统疾病的调节，显示出良好的研究前景。通过探讨铁死亡与肌肉骨骼系统疾病的关联，总结中医药通过介导铁死亡防治肌肉骨骼系统疾病研究进展，为开发新的治疗策略及中医药更好的治疗肌肉骨骼系统疾病治疗提供思路。
%P 7202-7212
%@ 0253-2670
%U https://kns.cnki.net/kcms2/article/abstract?v=LGlPPz-4LgHxB65GubUfLP0geYm2XY1b69hkJXWMLI-x6pMKbaTM27UeOC1AO3V6_zxpF4SGx5klEMaHXYeQLhgiw-6OW-xvGZjIuWwsELPmPzxYN_KXgvC_06MZx15wasSCa2anaxNfRCNkbZLM4A==&uniplatform=NZKPT&language=CHS
%W CNKI

%0 Conference Proceedings
%A 杨劲峰
%A 杨金琦
%A 杨伟成
%A 李津莹
%A 郑妍
%A 廖远朋
%+ 成都体育学院;
%T 太极拳对肌少症老年人干预效果的影响研究
%B The 13th National Convention on Sport Science of China
%C 中国天津
%? 中国体育科学学会
%D 2023
%P 3
%K太极拳;肌少症老年人;肌肉力量;躯体功能;四肢肌肉量
%X 研究目的:全球人口正在快速老龄化,截止2021年,约有13.5%的人口年龄在60岁或以上,预计这一数字在未来几十年还会增加。我国是全球老年人口最多的国家,人口老龄化已成为当前我国面临的热点社会问题之一。随着我国老龄化进程的逐年加剧,肌少症越来越受到关注。肌少症被定义为一种与年龄相关的骨骼肌质量和肌力下降和/或身体机能下降为主要特征的疾病,其常伴随着肌肉体积减小、握力下降、步速减慢的出现。肌少症还会增加老年人残疾和跌倒风险以及与其相关的附加伤害、住院、活动受限和死亡率,从而严重损害老年人的生活质量和身心健康,给我国医疗系统及社会造成沉重的负担。肌少症作为老年人群的常见疾病,由于其严重的并发症和较高的致残致死率,近年来逐渐受到重视,临床上对有效治疗肌少症的需求日益加大。当前临床上常用的肌少症治疗方法包括营养、药物和运动,但现有运动干预手段以抗阻运动为主,但缺乏一种在老年人群众接受度高又能改善肌少症症状的运动干预手段。太极拳是一种起源于中国的身心锻炼形式,它融合了中国武术、促进身心平衡和康复的冥想动作。太极拳可通过增加神经肌肉反应,提高老年人的姿势控制、本体感觉及平衡能力等运动表现,太极拳还能通过提高认知功能改善老年人的握力、步速和平衡能力的下降。本研究主要探讨了太极拳对肌少症老年人相关临床症状的干预效果,能否通过这样一种在老年人群中同时具有较高接受度的锻炼方式达到和其他抗阻运动相似的改善效果,以制定更合适肌少症老年人等无法进行大强度抗阻训练人群的运动处方,以期为太极拳等中医传统功法在肌少症中的应用提供研究基础。研究方法:通过依托单位附属医院门诊和所属社区,依照中国老年人肌少症诊疗专家共识的肌少症诊断标准,招募了30名患有肌少症的老年人(68.71±8.32)。采用SPSS22.0软件中自带随机数字生成器功能产生随机数,并采用随机数余数分组法将受试者随机分成2组,分别为实验组(n=15)和对照组(n=15)。实验组于固定时间进行太极拳干预,动作采用国家体育总局颁布的24式简化太极拳标准化招式。正式干预前先进行为期2周,每周3次的24式简化太极拳集中教学,由专业老师介绍和演示动作,解释24式简化太极拳锻炼的注意事项,并解答参与者问题。每周进行4次干预,每次60min,共持续24周。对照组于固定时间进行抗阻训练,抗阻练习动作为等速肌力测试与训练系统下的膝关节屈伸运动,每组10次,共三组。第一组为小重量热身组,第二、三组为正式训练组,训练强度心率与太极拳训练强度心率保持一致。干预频率与干预周期与实验组相同,并分别在干预前、后对受试者肌肉力量、躯体功能和四肢肌肉量相关指标进行采集。通过采集和分析受试者24周干预前、后优势侧的握力、6米步速、5次坐站测试、简易体能测试量表(Short-Physical Performance Battery, SPPB)和生物电阻抗分析(Bioelectrical impedance analysis, BIA)等临床症状指标的变化,明确太极拳对肌少症老年人的干预效果。所有数据均采用SPSS 22.0软件进行统计学处理,各组数据经Shapiro-Wilk test法进行正态性检验,若符合正态分布,数据处理结果用平均值±标准差(M±SD)表示,若不符合正态分布,数据以中位数(四分位间距)表示。各组数据经Levene法进行方差齐性检验。采用配对样本均数t检验(paired-samples T test)比较不同干预前后各项指标的差异,采用独立样本t检验(independent-samples T test)比较不同干预方式干预后各项指标的改善差异。显著性水平p设为0.05。研究结果:(1)干预前后肌肉力量变化:(1)与干预前相比,实验组和对照组的优势侧握力均显著性增加(p<0.05)。(2)干预后,与对照组相比,实验组的优势侧握力未显著性增加(p>0.05)。(2)干预前后躯体功能变化:(1)与干预前相比,实验组和对照组的6米步速测试、5次坐站测试和SPPB指标均显著性增加(p<0.05)。(2)干预后,与对照组相比,实验组的6米步速测试未显著性增加(p>0.05),而5次坐站测试和SPPB指标均显著性增加(p<0.05)。(3)干预前后四肢肌肉量变化:(1)与干预前相比,实验组和对照组的BIA指标均显著性增加(p<0.05)。(2)干预后,与对照组相比,实验组的BIA指标显著性增加(p<0.05)。研究结论:(1)24周太极拳和抗阻训练均能不同程度地可显著改善肌少症的临床症状,主要体现在对肌肉力量、躯体运动功能和肌肉量的提高上;(2)24周太极拳干预对肌少症老年人5次坐站测试、SPPB和BIA的提高效果优于24周抗阻训练干预。(3)太极拳是一种能够改善肌少症老年人临床症状的有效干预措施,可以在今后的肌少症治疗中开展应用。
%P 14-16
%U https://link.cnki.net/doi/10.26914/c.cnkihy.2023.079595
%R 10.26914/c.cnkihy.2023.079595
%W CNKI

%0 Journal Article
%A 黄洁
%A 钱丽燕
%A 岳跃兵
%A 施凯舜
%A 徐峥
%A 许蔓菲
%+ 浙江中医药大学附属第二医院老年医学科;
%T 肠内营养方案对肌肉减少性吞咽困难患者生活质量的影响
%J 中国临床保健杂志
%D 2023
%V 26
%N 05
%K肌减少症;吞咽障碍;营养支持;生活质量;老年人
%X 目的 探讨肠内营养方案对肌肉减少性吞咽困难患者生活质量的影响。方法 回顾性分析2019年1月到2021年12月就诊于浙江中医药大学附属第二医院老年医学科参加老年综合评估患者的病历资料，筛查了符合纳入标准的60例患者。按照是否使用肠内营养制剂分为营养液治疗组(治疗组，30例),常规饮食组(对照组，30例),所有纳入患者均进行了健康进食指导，治疗组在健康进食指导的基础上加用肠内营养乳剂。在治疗4、8、12周后比较2组洼田饮水试验、C反应蛋白、血清白蛋白、血红蛋白、简易营养评估量表(MNA)评分、Barthel指数、体重、体重指数指标的改善情况，并进行治疗前后对比。结果 经过12周健康进食指导后，对照组和治疗组治疗前后的Barthel指数、简易营养评估量表评分、洼田饮水试验结果、C反应蛋白水平较前好转(P<0.05),差异有统计学意义。治疗组洼田饮水试验、C反应蛋白在治疗4、8、12周后低于对照组(P<0.05),血清白蛋白、血红蛋白、Barthel指数在治疗8、12周后高于对照组(P<0.05),MNA评分在治疗12周后高于对照组(P<0.05)。结论 对于肌肉减少性吞咽困难患者早期补充肠内营养制剂可在短期内快速改善营养状况，减轻吞咽困难的症状，提高生活质量。
%P 683-687
%@ 1672-6790
%U https://kns.cnki.net/kcms2/article/abstract?v=LGlPPz-4LgF0mVVWhv7BgAzvzmhRZlAb-vKM6cayhtphTDsUvIZNkIUntbMQzxcMVK4Px3O5INL-Vr4uTV3WcZemID7wfIMG2KqGufZP_63Ts06tzJTVrjNgezLAtQMmqsp4Ikbfx-2RPn426d9lpw==&uniplatform=NZKPT&language=CHS
%W CNKI

%0 Journal Article
%A 郭月月
%A 薄祥敏
%A 刘胜凤
%A 殷玲
%A 祝玲
%A 赵如琴
%+ 南京中医药大学附属医院江苏省中医院;
%T 健身气功五禽戏在透析患者肌少症运动康复中的应用研究
%J 护士进修杂志
%D 2023
%V 38
%N 20
%K五禽戏;透析;肌少症;运动康复;中医护理
%X 目的 探讨健身气功五禽戏对透析患者肌少症骨骼肌肌肉质量、力量、功能、人体测量指标及疲乏的影响。方法 便利抽样法抽取某三甲医院肾内科透析住院患者80例作为研究对象，按照随机信封法分为对照组和观察组，每组各40例。对照组采用常规治疗护理措施，观察组在对照组常规治疗护理措施基础上进行健身气功五禽戏锻炼。比较2组患者干预前、干预12周后骨骼肌质量指数、握力、体重指数、三角肌皮褶厚度、中臂围、中臂肌围、6 m步速和简易躯体功能量表得分、疲乏程度的差异。结果 观察组干预12周后握力、三角肌皮褶厚度、中臂围、中臂肌围、6 m步速和简易躯体功能量表评分均高于对照组(P<0.05);疲乏得分低于对照组(P<0.05);骨骼肌质量指数、体重指数与对照组对比，差异无统计学意义(P>0.05)。结论 健身气功五禽戏可改善透析患者肌少症骨骼肌肌肉力量、人体测量指标、肌肉功能，减轻疲乏程度。
%P 1865-1869
%@ 1002-6975
%U https://link.cnki.net/doi/10.16821/j.cnki.hsjx.2023.20.009
%R 10.16821/j.cnki.hsjx.2023.20.009
%W CNKI

%0 Journal Article
%A 陶营营
%A 王慧
%A 滕士超
%+ 南京中医药大学附属医院老年医学科;
%T 基于肠道菌群探讨从大肠角度治疗肌少症的中医内涵
%J 实用老年医学
%D 2023
%V 37
%N 10
%X <正>肌肉减少症(sarcopenia)简称肌少症，是以机体肌肉质量下降和肌强度下降或肌肉生理功能减退为特征的一类老年综合征~([1]),60～70岁的老年人中，肌少症的发病率约为5%～12%;80岁以上的老年人中，这一比例可达11%～50%~([2])。随着老龄化进程的加快，肌少症在我国老年人群中的患病率持续攀升，提高对肌少症的预防及诊疗的重视越发迫切。肌少症的病因病机目前尚不能完全明确， Grosicki等~([3])通过对肠道菌群研究的深入，
%P 1056-1058
%@ 1003-9198
%U https://kns.cnki.net/kcms2/article/abstract?v=LGlPPz-4LgGa-vKgk62HFvXXdHFalr2XGhMiiCoeybhmdqK7HTkmc7nQEunIUKpiuivoqdzZ2GBPOU5M8AYxYtvW36g-EeHEnlxE8hj9FQxrkCxN0qHE5a9Q0YRO2xsPFrieStSqdOFlpQ7V4xxgsw==&uniplatform=NZKPT&language=CHS
%W CNKI

%0 Journal Article
%A 胡淑彤
%A 陈晓宏
%+ 上海市浦东新区北蔡社区卫生服务中心;上海中医药大学附属曙光医院;
%T 基于脾升胃降论治肌少症
%J 实用中医内科杂志
%D 2024
%V 38
%N 01
%K肌少症;痿证;健脾和胃;调和营卫;气机升降
%X 肌少症是一种常见的老年病，在中医上可归属于痿证范畴，目前治疗主要推荐营养疗法和运动锻炼，但营养配方因人而异，运动干预需长期坚持，疗效评定不一。基于中医对肌少症的认识，脾胃、营卫与四肢肌肉的密切联系，可利用脾升胃降理论，通过健脾胃、调营卫、兼顾他脏之则，借内治外治之法，使脾健胃和，气机调畅，营卫通利，则脏腑与四肢肌肉得以滋润濡养，功能得以改善和恢复，从而延缓肌少症的进展，有利于疾病向愈。
%P 99-101
%@ 1671-7813
%U https://link.cnki.net/doi/10.13729/j.issn.1671-7813.Z20222380
%R 10.13729/j.issn.1671-7813.Z20222380
%W CNKI

%0 Journal Article
%A 魏丹
%+ 陕西中医药大学附属医院呼吸内科;
%T COPD患者肌少症发病情况分析及亮氨酸对肌少症的干预研究
%J 延安大学学报(医学科学版)
%D 2023
%V 21
%N 03
%KCOPD;肌少症;肠内营养;亮氨酸
%X 目的 观察慢性阻塞性肺疾病（chronic obstructive pulmonary disease, COPD）患者中肌少症的发生情况，并评估亮氨酸强化对伴有肌少症的COPD患者肌肉量、肌肉功能、肺功能和营养状况的影响。方法 选择在陕西中医药大学附属医院呼吸内科就诊的306例COPD患者，通过肌肉量和肌肉功能检测，筛选出其中伴有肌少症的患者。将部分伴有肌少症的COPD患者随机分为对照组和研究组，对照组给予常规肠内营养补充，研究组在常规肠内营养之外，补充亮氨酸5 g，每日2次。观察患者干预前，干预2周和4周时的肌肉量、肌肉功能、肺功能和营养状况，并记录两组患者不良反应发生情况。结果 306名COPD患者中，肌少症的发生率为47.4%。与对照组相比，研究组步速、肌少症评分、肌肉量、最大通气量、用力肺活量、第1秒用力呼气容积和最大吸气压均明显升高（P<0.05）；研究组白蛋白、前白蛋白在干预4周后明显高于干预前（P<0.05）。两组不良反应发生率无明显差异（P>0.05）。结论亮氨酸强化的肠内营养补充有助于改善伴有肌少症的COPD患者的肌肉衰减情况和肺功能下降。
%P 87-92+98
%@ 1672-2639
%U https://link.cnki.net/doi/10.19893/j.cnki.ydyxb.2022-0278
%R 10.19893/j.cnki.ydyxb.2022-0278
%W CNKI

%0 Journal Article
%A 陈树东
%A 林方政
%A 田瑞敏
%A 叶思婷
%A 林定坤
%+ 广东省中医院;广州中医药大学第二临床医学院;
%T 基于“肌肉濡渍”探讨肌少症的中医发病机制及防治措施
%J 中医正骨
%D 2023
%V 35
%N 09
%K肌肉衰减征;痿证
%X 肌少症是一种进行性全身性骨骼肌疾病，属中医学“痿证”中的“肉痿”。脾胃气虚是肌少症发病的基础，“肌肉濡渍”是肌少症发病的关键因素。“肌肉濡渍”可使肌肉失荣而瘦削，影响肌肉质量和力量，而通过健脾养胃、导引练功则可立形体、壮四肢。本文基于“肌肉濡渍”,探讨了肌少症的中医发病机制及防治措施，为肌少症的防治提供了新的思路。
%P 71-75
%@ 1001-6015
%U https://kns.cnki.net/kcms2/article/abstract?v=LGlPPz-4LgHhV7zAIGYtltJ8qKJbyax0UWw3EfSLhKMhMjbJtXiWWq-q0ZrUA3r7gizvSn49aB20UU5IDIYVar3JdsZ9BsyFzFuQUIH57tKOKnqsxGF8t4s_Xk4SFJt_LY5DQfSc8H9QQCosgjT_jw==&uniplatform=NZKPT&language=CHS
%W CNKI

%0 Conference Proceedings
%A 肖岩岩
%A 徐隽斐
%+ 上海中医药大学附属曙光医院;
%T 基于“脾主肌肉”理论探讨“肠肌轴”理论在2型糖尿病并发肌少症中的影响
%B 世界中医药学会联合会糖尿病专业委员会第二十次国际中医糖尿病学术年会
%C 中国江苏南京
%? 世界中医药学会联合会糖尿病专业委员会
%D 2023
%P 9
%K肠肌轴;肌少症;骨骼肌;肠道菌群;糖尿病;老龄化
%X 目前世界人口老龄化速度加剧,肌少症和2型糖尿病作为年龄相关疾病,越来越引起人们的关注。最近相关研究已证实肠道菌群与肌少症及2型糖尿病密切相关。本文将综述肠道菌群在2型糖尿病并发肌少症的发病及治疗中的研究进展,论述"肠肌轴"存在的理论依据,以期为2型糖尿病并发肌少症提供中医治疗方法。
%P 378-386
%U https://link.cnki.net/doi/10.26914/c.cnkihy.2023.086352
%R 10.26914/c.cnkihy.2023.086352
%W CNKI

%0 Journal Article
%A 黄永毅
%A 周柳芳
%A 李保生
%A 李小婷
%A 黎飚
%A 方晓燕
%A 黄安
%A 林维嘉
%A 王金花
%A 杨彩艳
%+ 右江民族医学院广西中药体内药物化学数据库建设与应用工程研究中心;桂林医学院临床医学院;
%T 基于动脉粥样硬化家兔模型研究黑血藤药效及代谢组学
%J 华中科技大学学报(医学版)
%D 2023
%V 52
%N 05
%K黑血藤;家兔模型;动脉粥样硬化;预防药效;代谢组学
%X 目的 基于动脉粥样硬化(AS)家兔模型研究黑血藤在AS及肌少症预防中的药效及代谢组学，为深入研究、开发和利用黑血藤提供科学依据。方法 将健康家兔分为正常组、模型组、血脂康组和黑血藤组，正常组给予基础饲料，其它组给予高脂饲料饲喂，血脂康组和黑血藤组再分别给予血脂康生药0.36 g/(kg·d)和黑血藤提取物0.29 g/(kg·d)灌胃处理。分析AS模型家兔血清中脂质组成、超氧化物歧化酶(SOD)含量、血液流变学参数变化及主动脉弓和比目鱼肌的组织病理形态，评价黑血藤提取物预防AS及肌少症的药效；利用超高效液相色谱-四级杆飞行时间质谱(UPLC-Q-TOF-MS)研究家兔血清代谢组学，探讨黑血藤预防AS及肌少症的代谢机制。结果 黑血藤具有较好的降低血脂、改善血液流变学、抑制脂质在血管内皮沉积和增强比目鱼肌横截面积等与预防AS及肌少症相关的药效，其在AS家兔模型中预防AS的药效不及血脂康但预防肌少症的药效优于血脂康。与正常组比较，从AS模型家兔血清中鉴别出37个差异代谢物，黑血藤对其中25个差异代谢物有一定程度的回调作用；在与黑血藤药效密切相关的代谢通路中，组氨酸及精氨酸-脯氨酸代谢具有重要意义，L-谷氨酰胺和L-丙氨酸在差异代谢物关系网络及差异代谢物-通路关系网络中关联作用广泛。结论 黑血藤具有预防AS及肌少症的药效，开发其相关药物用于预防肥胖引起的AS及肌少症具有广泛的应用前景；其代谢机制与组氨酸及精氨酸-脯氨酸代谢相关，L-谷氨酰胺和L-丙氨酸可能为黑血藤药效的代谢标志物之一。
%P 630-640
%@ 1672-0741
%U https://link.cnki.net/urlid/42.1678.R.20230912.1623
%W CNKI

%0 Journal Article
%A 余虹
%A 敬进华
%A 古再努尔·依力亚尔
%A 孙微
%A 曾斌芳
%A 郭峰
%+ 新疆医科大学第四临床医学院;新疆医科大学护理学院;新疆医科大学;新疆维吾尔自治区中医医院;
%T 基于“肝脾肾同调”浅析肝硬化肌少症的辨治思路
%J 中医研究
%D 2023
%V 36
%N 09
%K肌少症;肝硬化;肝脾肾同调;辨治思路
%X 肌肉减少症简称肌少症，是肝硬化常见并发症之一。西医以治疗原发病、营养支持、合理运动为主要治疗方法；中医药治疗在增强肌力、肌量，改善患者生活质量方面疗效突出。该病不仅降低患者躯体功能和生活质量，而且加速疾病进展，增加临床不良结局。基于国内外对肌少症的研究成果，结合肌少症骨骼肌质量减少、肌力下降和身体机能减退等临床特点，中医学将其归为“痿证”“痿躄”“虚劳”范畴。乐德行教授基于多年临床经验，对肝硬化肌少症的概念、内涵做出阐释并介绍病因病机，为论文展开奠定了基础。肝硬化肌少症病位在肌肉、筋骨，病性属本虚标实，以肝肾阴虚为本，脾胃虚弱为要，湿热、瘀血为标。根据其病因病机提出标本兼顾、肝脾肾同治的治疗原则，调肝重在恢复肝之条达，采用疏肝和血、柔肝舒筋之法；调肾重在滋补肾精，采用益精填髓、补肾强骨之法；调脾重在恢复脾之健运，采用甘温建中、祛湿生肌之法。基于“肝脾肾同调”角度辨治肝硬化肌少症，对指导中医临床诊治和研究有一定意义。
%P 12-17
%@ 1001-6910
%U https://kns.cnki.net/kcms2/article/abstract?v=LGlPPz-4LgG41L_BJAa2JShMlTpHq122EaYs8DLI69XYEhasfc5kFWNT6O5TNGbXLcnIzdxB5nVWO341nRCBfVo6-gjgp1pYzsWUq4jhaCXR9Uf1E38Is8evRpqjIKJ7FZgStjmCaZtk_pyauUGkHA==&uniplatform=NZKPT&language=CHS
%W CNKI

%0 Journal Article
%A 冯臻谛
%A 梁静华
%A 冯胜奎
%+ 中国中医科学院;北京市西城区广外医院;
%T 针刺治疗2型糖尿病并发肌少症的疗效观察
%J 上海针灸杂志
%D 2023
%V 42
%N 08
%K针刺疗法;针药并用;烧山火;2型糖尿病;肌少症
%X 目的 观察烧山火针刺治疗2型糖尿病并发肌少症的临床疗效。方法 将260例2型糖尿病并发肌少症的患者随机分为治疗组和对照组,每组130例。对照组根据2型糖尿病诊疗指南进行标准化治疗,治疗组在对照组治疗基础上予烧山火针刺治疗。观察两组治疗前后中医证候积分(各单项评分和总分)、肌少症相关观察指标(四肢骨骼肌含量、握力、6 m步行速度和小腿围)、血糖指标(空腹血糖、餐后2 h血糖和糖化血红蛋白的水平)和肝肾功能指标(血清谷丙转氨酶、尿素氮和肌酐的水平)的变化,比较两组临床疗效。结果 治疗组治疗后中医证候积分各单项评分和总分均低于同组治疗前(P<0.01),且均低于对照组治疗后(P<0.01)。治疗组治疗后肌少症相关观察指标和血糖指标均优于同组治疗前(P<0.01),且均优于对照组治疗后(P<0.01)。两组治疗后肝肾功能指标与同组治疗前比较,差异无统计学意义(P>0.05)。治疗组总有效率为91.5%,高于对照组的53.1%,差异具有统计学意义(P<0.05)。结论 在西药标准化治疗2型糖尿病的基础上采用烧山火针刺治疗可改善2型糖尿病并发肌少症的临床症状,有助于提高四肢骨骼肌含量和控制血糖,临床疗效优于单纯西药治疗。
%P 831-836
%@ 1005-0957
%U https://link.cnki.net/doi/10.13460/j.issn.1005-0957.2023.08.0831
%R 10.13460/j.issn.1005-0957.2023.08.0831
%W CNKI

%0 Journal Article
%A 相磊
%A 景金珠
%A 梁震
%A 阎国强
%A 郭文峰
%A 张萌
%A 张威
%A 刘亚军
%+ 北京市创伤骨科研究所动物实验室;首都医科大学附属北京积水潭医院脊柱外科;
%T 基于VOSviewer的肌少症动物模型研究可视化分析
%J 实验动物与比较医学
%D 2023
%V 43
%N 04
%K肌少症;动物模型;文献计量;可视化分析
%X 目的 分析肌少症动物模型研究的现状、热点及发展趋势，为肌少症动物模型研究提供方向与基础资料。方法 检索Web of Science (WOS)核心合集数据库中1900-01-01至2022-12-31的肌少症动物模型研究英文文献，以及中国知网（CNKI）数据库中1915—2022年的肌少症动物模型研究中文文献。应用文献计量分析软件VOSviewer分析发文量、发文国家/地区、机构、作者、期刊及关键词，以揭示该领域研究的主要国家和机构以及热点和前沿方向。结果 从WOS核心合集数据库共检索到肌少症动物模型相关文献2 819篇，第1篇文献发表于1995年；美国是肌少症动物模型研究最多的国家，发文量为1 105篇；发文机构最多的是美国佛罗里达大学，发文量为69篇；香港大学是我国发文量最多的机构，共发文20篇；美国学者Holly V R的发文量最多，发表50篇；肌少症动物模型研究刊文量最多的学术期刊是美国的FASEB Journal，刊文量为196篇。CNKI数据库共检索到文献423篇，中文发文量最多的作者是李柱一，共发文19篇。WOS检索文献的关键词共现聚类分析发现，肌少症动物模型研究的热点可概括为肌少症与代谢相关性研究，肌少症动物模型细胞学及再生医学研究，肌少症动物模型与骨、肌肉和神经研究，以及肌少症与运动治疗研究。CNKI数据库检索发现失神经性肌少症模型研究最为广泛，中药对肌少症的作用研究也多有报告。文献阅读发现肌少症动物模型主要包括自然衰老模型、遗传修饰模型、高脂饮食诱导模型、失用性肌少症模型、激素诱导模型及其他疾病复合性的肌少症模型。结论 肌少症动物模型是近年来国内外研究的一个热点，文献计量分析在研究方向及热点、模式动物选择、动物模型制作、国内外交流与合作等方面可为肌少症动物模型研究提供基础。
%P 429-439
%@ 1674-5817
%U https://kns.cnki.net/kcms2/article/abstract?v=LGlPPz-4LgGl9rGfJoJ_tBzuDEynumn8735TTdI30xnYLmFISrMiYc0UCHheezGzO89b-FkItBN8JAsbJYs1Gyn6zDMA4d8aRyr0NoE60yHm0HVYlHaU1FvC50huPa6WETaS567TQPZ5IxEBEB_Yow==&uniplatform=NZKPT&language=CHS
%W CNKI

%0 Journal Article
%A 黄墩兵
%A 林忠华
%A 姜财
%A 贾小飞
%A 宋薇
%A 柯晓华
%+ 同济大学附属上海市第四人民医院康复医学科;福建省立医院康复二科;宁夏回族自治区人民医院康复医学科;
%T 全身振动训练联合八段锦运动对老年肌少症患者姿势稳定性的影响
%J 中国康复
%D 2023
%V 38
%N 07
%K全身振动训练;八段锦;肌少症;姿势稳定性;跌倒
%X 目的:探讨全身振动训练(WBVT)联合八段锦运动对老年肌少症患者姿势稳定性的影响。方法:将51例老年肌少症患者随机分为对照组(n=18)、八段锦组(n=17)和联合治疗组(n=16)。3组患者均接受健康教育，八段锦组在健康教育基础上增加八段锦运动，联合治疗组在健康教育基础上先进行WBVT,随后进行八段锦运动。分别于治疗前、治疗12周后采用“起立-行走”计时测试(TUGT)、5次坐站计时测试(FTSST)、修订版跌倒效能量表(MFES)和Pro-Kin 254动静态平衡测试系统评估3组患者的姿势稳定性和跌倒恐惧程度。结果:治疗12周后，八段锦组和联合治疗组TUGT、FTSST、MFES和稳定及限值(LOS)均增加(均P<0.05);运动长度、运动椭圆面积、总偏移指数均减少(均P<0.05);联合治疗组TUGT、FTSST、运动长度、运动椭圆面积、总偏移指数均优于八段锦组和对照组水平(均P<0.05),MFES和LOS均高于八段锦组和对照组(均P<0.05);而八段锦组上述指标亦显著优于对照组(均P<0.05)。结论:WBVT联合八段锦运动能有效改善老年肌少症者姿势控制能力，提高动态和静态姿势稳定性，从而降低跌倒风险，该联合治疗方案值得在临床上推广与应用。
%P 430-433
%@ 1001-2001
%U https://kns.cnki.net/kcms2/article/abstract?v=LGlPPz-4LgENSZM0guYo7y0wK-NCymUQnszeg5TW0mHDPsnHYUWYsbgdAq1qjyg8L9TLY1BVVwD9qjZifTKIoe5sJimBCU4KJr-Ix2PWF1yRq5QsHHsq9GmhYX5j9UCkNYOtq9FF6vkwkuNGQeVBkw==&uniplatform=NZKPT&language=CHS
%W CNKI

%0 Journal Article
%A 白志坤
%A 汤豪杰
%A 黄凌凌
%A 王金花
%+ 右江民族医学院基础医学院;
%T 基于网络药理学探讨芒果叶干预肌肉减少症的活性成分和分子机制
%J 东北农业大学学报
%D 2023
%V 54
%N 07
%K芒果叶;肌肉减少症;网络药理学;分子机制
%X 采用网络药理学和分子对接方法预测芒果叶活性成分及干预肌肉减少症的分子机制。芒果叶活性成分靶点来自中药系统药理学数据库和分析平台（TCMSP）数据库，肌肉减少症靶点来自GeneCards、DisGeNET数据库。蛋白相互作用（PPI）网络由Cytoscape生成，通过拓扑分析确定核心靶点。将核心靶点导入DAVID平台，用于GO和KEGG分析，应用Mcule在线平台进行分子对接。最终筛选出25个主要成分，确定7个核心靶点。关键通路涉及乙型肝炎、白细胞介素17等信号通路。分子对接结果表明芒果叶活性成分中槲皮素与丝氨酸/苏氨酸蛋白激酶1、基质金属蛋白酶9、肿瘤抑制基因P53及小窝蛋白-1均具有较好结合能力。应用网络药理学和分子对接方法分析预测可知芒果叶具有通过调节细胞凋亡和抗炎来抑制肌减少的潜力，为进一步药理试验和药物开发明确方向。
%P 49-57
%@ 1005-9369
%U https://link.cnki.net/doi/10.19720/j.cnki.issn.1005-9369.2023.07.006
%R 10.19720/j.cnki.issn.1005-9369.2023.07.006
%W CNKI

%0 Journal Article
%A 王慧
%A 滕士超
%A 胡紫薇
%A 姜婷
%A 付煜
%+ 南京中医药大学附属医院江苏省中医院;
%T 从脾肾探讨中医对肌少症的认识与研究进展
%J 实用中医内科杂志
%D 2023
%V 37
%N 10
%K肌少症;中医药;补肾健脾;病因病机;治疗进展
%X 随着社会人口老龄化，老年人的健康成为越来越重要的公共卫生问题。肌少症是以老年患者肌肉力量减弱、质量下降和功能减退为主要表现的退行性衰弱病变，“骨肉不相亲”,肌少症患者常伴发骨质疏松症，增加跌倒、骨折风险，因此积极防治肌少症对老年患者疾病的预后及生活质量改善有重要意义。但是西医目前尚无专门针对肌少症治疗的药物，而中医文化源远流长，在经典医藉中就有关于“痿证”“虚劳”等病的相关记载，现代医家也对肌少症的病因病机及治疗有其独特见解。肾为先天之本，脾为后天之本，笔者将从脾肾探讨中医对肌少症的认识及研究进展，以期为肌少症的治疗提供更多思路与方法。
%P 122-125
%@ 1671-7813
%U https://link.cnki.net/doi/10.13729/j.issn.1671-7813.Z20221919
%R 10.13729/j.issn.1671-7813.Z20221919
%W CNKI

%0 Journal Article
%A 冷朝会
%A 海珊
%A 陈龄
%A 丁光明
%A 刘俊
%+ 成都市第六人民医院老年医学科;四川大学华西医院老年医学中心;
%T 生活方式对肌少症影响的研究进展
%J 中国疗养医学
%D 2023
%V 32
%N 08
%K肌少症;生活方式;老年人
%X 目的 论述生活方式对肌少症的影响，为老年人群通过改变生活方式来防治肌少症提供参考。方法 通过对国内外文献的整理，就老年人身体活动、静态生活方式、饮食营养因素、吸烟、饮酒及睡眠对肌少症的影响的研究进行综述。结果 抗阻运动、有氧运动、中医传统运动在内的身体活动以及食用富含乳清蛋白、肌酸、ω-3多不饱和脂肪酸的生活方式对防治肌少症有益。睡、久坐、躺等静态生活方式以及吸烟对肌少症防治不利。饮酒、睡眠对肌少症的影响不明确。低水平的非空腹血浆异亮氨酸和亮氨酸浓度、低水平的血清维生素D浓度与肌少症密切相关。结论 鼓励人们在生活中增加身体活动，注意进食富含乳清蛋白、肌酸、ω-3多不饱和脂肪酸的食物，避免吸烟以及睡、久坐、躺等静态生活方式来防治肌少症。而饮酒、睡眠对肌少症的影响还需要进一步研究。
%P 811-814
%@ 1005-619X
%U https://link.cnki.net/doi/10.13517/j.cnki.ccm.2023.08.007
%R 10.13517/j.cnki.ccm.2023.08.007
%W CNKI

%0 Journal Article
%A 孙雯
%A 丁劼
%A 王培歌
%A 李小凯
%A 郭海玲
%A 赵咏芳
%+ 上海中医药大学附属曙光医院石氏伤科医学中心;上海市中医药研究院骨伤科研究所;
%T 密骨胶囊通过NF-κB和AKT-mTOR信号通路对肌少症的作用机制
%J 中国骨质疏松杂志
%D 2023
%V 29
%N 07
%K密骨胶囊;肌少症;网络药理学;C2C12肌细胞;信号通路
%X 目的 利用网络药理学和小鼠C2C12肌细胞体外细胞实验，研究密骨胶囊治疗肌少症的主要活性成分和潜在作用机制。方法 从TCMSP等网络数据库对密骨胶囊的中药成分进行活性成分和主要靶点的收集，并从GeneCards等数据库中对肌少症的疾病基因进行搜索，交集预测密骨胶囊作用于肌少症的靶点和通路。体外实验对小鼠C2C12肌细胞进行培养及诱导分化。用密骨胶囊含药血清预处理细胞，再用TNF-α炎症因子进行刺激，造成肌细胞萎缩。免疫印迹法和聚合酶链式反应法证明其对肌细胞内NF-κB通路和AKT-mTOR通路中相关蛋白表达情况。结果 在密骨胶囊对肌肉的作用中，核心靶点为MTOR、ESR1、EGFR、SIRT1、CTNNB1、VEGFA、ALB、IL6、TP53、TNF、AKT1,可能干预HIF-1、AGE-RAGE、TNF、PI3K-AKT-mTOR等信号通路。密骨胶囊含药血清干预后C2C12肌细胞增粗，降低MuRF1 mRNA表达。免疫印迹实验结果中，密骨胶囊含药血清降低TNF-α刺激的Atrogin-1蛋白量，抑制iκbα磷酸化降解，减少蛋白降解。密骨胶囊含药血清减少TNF-α对p-AKT、p-4EBP1的抑制，增加蛋白合成。结论 通过网络药理学和体外实验验证，密骨胶囊可能对肌少症有防治作用。密骨胶囊抑制NF-κB通路，减缓肌蛋白降解。密骨胶囊激活AKT-mTOR通路，促进肌细胞内蛋白合成。
%P 942-948
%@ 1006-7108
%U https://kns.cnki.net/kcms2/article/abstract?v=LGlPPz-4LgGgYM_qCJtkLq9ctoOThYSm0ZCyAB2UgJR7ilCNXArigVVLrIn-k6qRYgQw3jV5U10k4jPAl7IubzDy_GWfeywRv1l2_KjSb_gc2hfVE2AHXzbQEaLsJp6gNdMPoWCcAWw3ltyC5pDejA==&uniplatform=NZKPT&language=CHS
%W CNKI

%0 Journal Article
%A 孙世容
%A 黄佳
%+ 福建中医药大学附属第二人民医院;福建中医药大学康复医学院;
%T 基于脾虚理论探讨肌少症病机治法
%J 中医药临床杂志
%D 2023
%V 35
%N 12
%K脾虚;运化;肌少症;线粒体;病机;治法
%X 肌少症是一种与衰老相关的老年退行性疾病，与活动受限、跌倒、增加骨折风险甚至病死率等多种不良事件有关。现代医学以运动、营养补充治疗为多，但其效果仍存在争议。该文基于脾主肌肉理论，结合现代医学研究结果，认为肌肉的病理状态与脾虚密切相关，探讨了脾虚导致肌少症可能的相关病机包括运化失健、营卫失和、气机转枢失常、肝肾功能失调，从现代医学角度解释肌少症与脾虚相关可能机制，并从脾虚角度探讨了肌少症应以健脾补土为主要治法，必要时兼治以祛湿、化瘀等，同时兼顾他脏病变，为中医辨证论治肌少症提供新的理论依据和思路方法。
%P 2345-2349
%@ 1672-7134
%U https://link.cnki.net/doi/10.16448/j.cjtcm.2023.1219
%R 10.16448/j.cjtcm.2023.1219
%W CNKI

%0 Journal Article
%A 刘永刚
%A 李佳佳
%A 南然
%A 刘亚珠
%A 席奇
%A 宋春荣
%A 李京涛
%A 常占杰
%+ 陕西中医药大学附属医院;陕西中医药大学第一临床医学院;
%T 肝硬化肌少症中医药诊治思路探讨
%J 中华中医药杂志
%D 2023
%V 38
%N 07
%K肌少症;肝硬化;痿证;思路
%X 肌少症是肝硬化患者营养不良的主要特征，也是肝硬化常见的并发症，严重影响着患者的生活质量和生存率。肝硬化肌少症可归属于中医学“痿证（病）”“虚劳”范畴，结合常占杰教授治疗肝硬化临床经验，将本病的病机概括为以下4个方面：脾胃虚弱、营精失养；湿浊浸淫、经脉失荣；血脉瘀滞、脉道壅塞；血亏髓枯、经脉痿弱。根据以上病机提出了四大治疗方法：健脾益胃、益气养血；祛湿化浊、荣养筋脉；化瘀通络、养血荣筋；补益肝肾、益精填髓，依据治法拟定方药，在临床应用中取得较好疗效。
%P 3204-3208
%@ 1673-1727
%U https://kns.cnki.net/kcms2/article/abstract?v=LGlPPz-4LgEmABw9VKP2W2GGAbxRN2KAAilyYCwGKafkQpU8Z4Q9XO2SbuaW87ai9-dpRqhZsXex-9s2Ce-fy5dHaq1IpHoSp1y8Ze9nAubXGFyacdy3OjPXgpXFdWYuE6mOW6NIBmCUH0yzVzRw6Q==&uniplatform=NZKPT&language=CHS
%W CNKI

%0 Journal Article
%A 付煜
%A 王慧
%A 滕士超
%+ 南京中医药大学附属医院;
%T 基于“脏腑别通理论”探讨脾-肠-炎症因子与肌少症相关性
%J 中医临床研究
%D 2023
%V 15
%N 18
%K脏腑别通;中医理论;老年肌少症;炎症因子
%X 肌少症是随着年龄增加，骨骼肌量减少或伴有肌肉力量和肌肉功能减退的老年综合征之一。随着全球老龄化进程加快，老年人数量上升，肌少症的患病率相继增加，随之而来的是老年人跌倒死亡风险增加，肌少症更逐渐成为研究热点。肌少症，在中医学中可归属于“痿证”“肉痿”等范畴。中医认为肌少症多由“脾胃虚弱、肝肾不足、痰湿困阻”所致。其中着重研究了脾胃、肝肾在发病中的重要性，忽视了其他脏腑与肌少症之间的联系。同时，中医理论与临床研究未形成良好衔接。脏腑别通是指五脏别有相通之处，与传统经络学说脏腑相表里不同，是对脏与腑关系更深层次的总结。明代李梴《医学入门·脏腑条分》最早记载了不同于阴阳表里的脏腑联系，提出“脾与小肠相通（脾病宜泻小肠火，小肠病宜润脾土为主）”与现代医学脾与小肠生理功能密切相关相对应。文章基于“脾与小肠相通”理论，通过查阅古籍经典及文献，通过探讨“脾与小肠”之间的联系，以进一步探究脾-小肠与肌少症的相关性。结合炎症因子等现代医学及临床研究，探究“小肠-炎症因子与肌少症”的相关性，为老年肌少症的发病机制及临床研究提供理论依据，为临床防治该病提供借鉴。
%P 81-84
%@ 1674-7860
%U https://kns.cnki.net/kcms2/article/abstract?v=LGlPPz-4LgFU8HUAz0yeOwk_q66jV0PeWf4-rKPHoeudj3H1vuSeHwCSnazWXAHaXGlYuWBGxlcDKIN6JRNAJfLNi4SzBlYQzWQ9SirKW7B7UxThBLBPWXBfdFICXTiuCs9n5-monSyV8A4f-XPe8w==&uniplatform=NZKPT&language=CHS
%W CNKI

%0 Thesis
%A 何盼
%T 十全大补汤干预D-半乳糖复合限制运动诱导肌少症模型大鼠的药理作用及机制研究
%Y 杜冠华;秦雪梅;李震宇
%J 山西大学
%9 博士
%D 2023
%K十全大补汤;肌少症;作用机制;代谢组学;网络药理学
%X 背景:随着人口老龄化的进程加快,老年人口高龄化的趋势日益明显,老年性疾病成为不可忽视的公共卫生问题。肌少症由美国Tufts大学的Irwin H.Rosenberg教授于1989年首次命名,2016年在第十版国际疾病分类有独特的疾病代码,是指一种与增龄相关的肌肉质量减少、力量下降和/或躯体功能减退的老年综合征,越来越受到医学界的广泛关注,是危害老年人身体健康、导致失能的重要疾病,具有发病率高、病因复杂、进展隐匿、不良影响广泛等特点。然而,国内外目前的研究尚未完全揭示肌少症的发病机制,更无基于病机研发的专属性特效药物,临床治疗只能以辅助用药为主。本研究基于传统中医药理论对肌少症这一老年性疾病的认识,提出经典古方“十全大补汤可能是治疗肌少症的有效方剂”假说,通过药理实验验证其对肌少症的有效性并探索其作用机理。研究结果将为十全大补汤有效治疗肌少症提供实验依据,进一步阐释肌少症发病机制,为研发治疗肌少症的创新中药提供科学基础,同时,也为挖掘中药经典古方的当代应用价值、促进老药新用和二次开发提供了借鉴和思路。目的:(1)建立D-半乳糖复合限制运动模拟肌少症的实验动物模型,为疾病机制和药理学研究提供基础。(2)明确十全大补汤干预肌少症的药效作用及特点,阐明其作用机制。(3)表征十全大补汤的化学成分组成,筛选预测其干预肌少症的潜在效应物质。方法:(1)十全大补汤干预D-半乳糖复合限制运动因素的肌少症模型大鼠的药理作用研究采用D-半乳糖复合限制运动因素模拟肌少症建立大鼠模型,从行为学、病理观察、生化指标三个方面评价造模是否成功,以此复合模型对中药复方十全大补汤进行药理作用评价,最后对十全大补汤改善肌少症模型大鼠皮肤衰老的相关指标进行测定。(2)十全大补汤干预肌少症模型大鼠的作用机制基于血清LC-MS代谢组学技术研究十全大补汤干预肌少症模型大鼠的作用,发现十全大补汤调节的差异代谢物和相关代谢通路,采用D-半乳糖诱导的体外成肌细胞C2C12模型初步验证血清中关键代谢物的活性;对肌肉和脾脏进行代谢组学研究,从两种组织内源性代谢物整体变化的角度阐明十全大补汤干预肌少症模型大鼠的作用机制;基于肌肠轴的认识,采用16s r RNA肠道菌群测序,从肠道微生物组的视角发现十全大补汤发挥作用的相关机制;最后对聚焦的内质网应激通路进行蛋白免疫印记验证。(3)十全大补汤化学成分分析及干预肌少症模型大鼠的药效物质预测采用系统溶剂萃取法得到十全大补汤的不同极性部位,基于高分辨质谱对十全大补汤的体外化学成分进行全面分析;结合TCMSP收集十全大补汤所含药材的化学成分,根据类药五原则与GI结合文献,筛选潜在的活性成分,建立最大活动贡献得分模型,计算十全大补汤干预肌少症的关键功能成分组,选择几个重要的成分与重要靶点进行分子对接,预测潜在效应物质。结果:(1)十全大补汤干预D-半乳糖复合限制运动因素的肌少症模型大鼠的药理作用造模10周后,与空白组相比,肌少症模型组大鼠的腓肠肌指数显著下降(P<0.05);金属网格及转棒实验表明,模型组大鼠攀爬和在棒时间显著降低(P<0.05),提示肌肉功能显著下降;腓肠肌HE染色结果表明,模型组大鼠腓肠肌间质变宽,肌纤维横截面大小不均一;新物体识别及Morris水迷宫结果显示,模型组大鼠认知功能损伤;生化指标结果表明,模型组腓肠肌中MSTN含量显著升高,IGF-1、ATP含量显著下降(P<0.05),同时血清SOD活力显著下降,MDA含量显著升高(P<0.05),提示肌少症大鼠模型复制成功。给予中、高剂量(5g/kg、10g/kg)十全大补汤后,肌少症模型大鼠腓肠肌指数有升高趋势,肌肉功能显著改善,且学习记忆能力显著提高(P<0.05);同时可以显著升高血清中SOD水平、降低MDA含量,对腓肠肌ATP及IGF-1含量显著增加、MSTN含量显著降低(P<0.05)。此外,皮肤衰老实验结果表明,十全大补汤对皮肤的表皮厚度及角质层有不同程度的改善,且可以显著增加皮肤组织Hyp含量。阳性药可以显著增加大鼠的肌肉功能,提高腓肠肌ATP含量,降低MSTN含量(P<0.05),与十全大补汤作用相当,而对肌少症模型大鼠学习记忆能力及皮肤衰老无明显作用。本研究证明了十全大补汤可以改善D-半乳糖复合限制运动诱导的大鼠肌少症,同时具有延缓皮肤衰老的药效特点,对十全大补汤的临床治疗应用提供了药理学实验依据。(2)基于LC-MS代谢组学技术与肠道菌群16s r RNA测序技术的作用机制研究血清LC-MS代谢组学结果表明,各组样本代谢轮廓发生了明显改变;对空白组与模型组进行差异分析,发现24个差异代谢物显著变化,EI指数表明十全大补汤高剂量组对差异代谢物的回调效果最优,主要通过调节核黄素代谢、脂肪酸β氧化、不饱和脂肪酸合成等发挥作用;体外细胞实验证明血清4个关键的内源性代谢物(核黄素、α-酮戊二酸、辛二酸、癸二酸)对D-半乳糖诱导的衰老C2C12细胞有明显的增殖活性,其中核黄素的活性最强,且可以延缓C2C12细胞衰老。进一步对腓肠肌与脾脏进行代谢组学研究,发现腓肠肌中差异代谢物28个,脾脏中24个,主要包括氨基酸类、脂肪酸类、鞘脂类、核苷酸类等成分;十全大补汤中剂量组对差异代谢物调节效果最优;通路分析发现,十全大补汤主要通过调节腓肠肌和脾脏不饱和脂肪酸生物合成、能量代谢、鞘脂代谢等多种代谢途径发挥治疗肌少症的作用。肠道菌群测序结果表明,十全大补汤可以增加肌少症模型大鼠的肠道菌群α多样性,改变β多样性,改变肠道菌群结构,以FC<0.8或>1.2筛选发现十全大补汤可以回调肌少症模型大鼠盲肠内容物中门水平的9个菌、科水平的11个菌、属水平的27个菌。蛋白免疫印迹结果表明,十全大补汤可以显著降低脂肪酸结合蛋白FABP3的表达,同时显著抑制PERK、e IF2α蛋白的表达,提示十全大补汤主要通过抑制PERK-e IF2α通路,进而抑制内质网应激发挥治疗肌少症的作用。(3)效应物质预测分析采用UHPLC Q-TOF MS技术表征了十全大补汤不同极性部位的207个化合物,包括黄酮类、香豆素类、苯肽类、萜类及三萜皂苷、氨基酸、有机酸、鞣质、糖类、脂肪酸、核苷及其他成分。通过建立了一种计算网络药理学模型,筛选得到十全大补汤干预肌少症的关键功能成分组(KFCG)共117个效应成分,其贡献率达90%以上,可作为十全大补汤治疗肌少症的效应成分;关键成分Glucoquiritin apioside、Astragaloside II、Secoisolariciresinol、Glycyrrhetinic acid、10-Shogaol、Ferulic acid、AtractylenolideⅢ及Poricoic acid A分别归属于甘草、黄芪、芍药、生姜、当归、川芎、白术及茯苓八味中药,与重要靶点APP、GRB2、CA4、PTPN1、HSP90AA1对接后具有较强的结合活性,可作为十全大补汤的潜在药效物质。结论:D-半乳糖复合限制运动的肌少症模型复制成功,可以用于肌少症的药物评价;十全大补汤可以显著改善肌少症模型大鼠骨骼肌衰减症状,且具有延缓皮肤衰老的作用。十全大补汤干预肌少症模型大鼠具有多成分、多靶点、多途径的作用,关键通路涉及核黄素代谢、不饱和脂肪酸生物合成、能量代谢、鞘脂代谢等,且主要通过抑制PERK-e IF2α通路,进而抑制内质网应激发挥治疗肌少症的作用。关键成分Glucoquiritin apioside、Astragaloside II、Secoisolariciresinol、Glycyrrhetinic acid、10-Shogaol、Ferulic acid、AtractylenolideⅢ及Poricoic acid A,可作为十全大补汤治疗肌少症的潜在药效物质。
%U https://link.cnki.net/doi/10.27284/d.cnki.gsxiu.2023.000053
%R 10.27284/d.cnki.gsxiu.2023.000053
%W CNKI

%0 Thesis
%A 柳彦佐
%T 非酒精性脂肪肝少肌性肥胖人群临床特征分析及中医证型分布
%Y 郭卉
%J 天津中医药大学
%9 硕士
%D 2023
%K非酒精性脂肪性肝病;肌少症;少肌性肥胖;肝硬度;肝郁脾虚
%X 研究目的:本研究通过分析326例非酒精性脂肪性肝病(nonalcoholic fatty liver disease,NAFLD)患者肌少症人群与非肌少症人群的临床生化指标、人体组成成分及Fibro Scan数值的差异,探究NAFLD肌少症人群的代谢特点,明确肥胖是否为NAFLD人群发生肌少症的危险因素之一;对NAFLD少肌性肥胖人群与肝硬度E值的相关性分析研究,判断少肌性肥胖NAFLD人群是否为肝纤维化的高危人群。根据中医辨证理论探究NAFLD少肌性肥胖的中医证型分布特征以及不同中医证型间临床特征的差异,以期通过临床生化指标及中医证型特征,更早期预估NAFLD少肌性肥胖发生人群,通过临床干预减少NAFLD患者向少肌性肥胖发展并避免纤维化的发生,改善预后。研究方法:本课题为观察性研究,研究对象为天津中医药大学第一附属医院肝胆科326例具有完整病例资料并符合诊断标准及纳排标准的非酒精性脂肪性肝病患者,依据人体组成成分检查结果,将326例NAFLD患者根据是否存在肌少症分为肌少症组与非肌少症组,对肌少症组与非肌少症组进行基线资料、实验室指标、人体组成成分、CAP、E值以及是否存在肥胖进行差异分析,明确NAFLD肌少症人群与非肌少症人群的临床特征的差异。对2组间差异有统计学意义的变量进行多因素logistic回归分析,变量筛选方法采用wald向后法,得出NAFLD人群出现肌少症的危险因素(以P<0.05为有统计学意义)。通过上述研究得出肥胖是NAFLD人群出现肌少症的危险因素,根据BMI≥28kg/m~2将NAFLD人群分为肥胖组与非肥胖组,并在肥胖组与非肥胖组中根据是否存在肌少症,分为少肌性肥胖组、单纯肥胖组、单纯肌少症组以及非肥胖非肌少症组。对NAFLD少肌性肥胖组与单纯肥胖组进行实验室指标、人体组成成分、CAP、E等临床特征分析,探究肥胖人群肌少症与否的临床特征差异以及E值的相关性。对NAFLD少肌性肥胖组与非肥胖组单纯肌少症组临床特征进行实验室指标、人体组成成分、CAP、E等临床特征分析,探究肌少症人群肥胖与否的临床特征差异以及E值的相关性。对NAFLD人群中的少肌性肥胖人群与其他人群(单纯肥胖组、单纯肌少症组、非少肌非肥胖组)肝硬度值差异进行统计学分析,判断少肌性肥胖人群是否出现肝纤维化可能性更大。对少肌性肥胖与其他NAFLD人群根据中医证型进行分组,探究两组间中医证型分布情况的差异。对少肌性肥胖NAFLD人群不同中医证型间的基线资料、实验室指标、人体组成成分、CAP、E的差异进行统计学分析,探究少肌性肥胖NAFLD患者不同中医证型间临床特征是否存在差异。研究结果:1.肌少症组46例,占比14.1%,平均年龄40.17±14.7岁,非肌少症组280例,占比85.9%,平均年龄41.83±11.74岁。2组间年龄无统计学差异(P>0.05)。2.肌少症组男性34例,占比73.9%,女性12例,占比26.1%,非肌少症组男性200例,占比71.4%,女性80例,占比28.6%。2组间性别无统计学差异(P>0.05)。3.在本实验NAFLD观察人群中,肌少症组中肥胖(BMI≥28kg/m~2)34例,占比73.9%,非肌少症组肥胖120例,占比42.9%,肌少症组的肥胖发生率显著高于非肌少症组,差异具有统计学意义(P<0.01)。人体组成成分指标体内水分、体脂肪、体脂率、内脏脂肪面积、腰臀比、腰围肌少症组均高于非肌少症组,差异具有统计学意义(P<0.05)。反应肝脏脂肪变程度及纤维化程度的指标CAP、E肌少症组均显著高于非肌少症组(P<0.05)。反应机体代谢指标甘油三酯、低密度脂蛋白、血尿酸肌少症组均高于非肌少症组,差异具有统计学意义(P<0.05)。4.Logistic回归分析示:肥胖,甘油三酯,低密度脂蛋白,血尿酸均是NAFLD患者出现肌少症的危险因素。其中肥胖对肌少症的影响最大,肥胖人群患肌少症的风险是非肥胖人群的3.342倍,OR 3.342(95CI:1.163,6.923)。5.少肌性肥胖组在反应人体成分指标体脂肪、体脂率、内脏脂肪面积、腰臀比、腰围显著高于单纯肥胖组,差异具有统计学意义(P<0.05)。反应肝脏脂肪变程度指标CAP中少肌性肥胖组显著高于单纯肥胖组,差异具有统计学意义(P<0.05)。反应机体代谢指标值甘油三酯、胆固醇、低密度脂蛋白、血尿酸差异具有统计学意义,差异具有统计学意义(P<0.05)。6.少肌性肥胖组在反应人体成分指标体内脂肪、体脂肪、体脂率、内脏脂肪面积、腰围显著高于单纯肌少症组,差异具有统计学意义(P<0.05)。少肌性肥胖组在反应肝脏脂肪变程度指标CAP显著高于单纯肌少症组,差异具有统计学意义(P<0.05)。反应机体代谢指标值甘油三酯、血尿酸差异具有统计学意义(P<0.05)。在反应肝脏损伤程度的指标ALT、AST中,少肌性肥胖组均高于单纯肌少症组,差异具有统计学意义(P<0.05)。7.少肌性肥胖组中,肝硬度升高(E>7.3k Pa)共24例,占比70.6%,其他组肝硬度升高人群共111例,占比38%。经统计学检验,两组患者在肝硬度值升高的人数比例存在差异,少肌性肥胖组出现肝硬度升高的比例更高(χ2=13.319,P<0.001)。8.入组326例NAFLD人群中医证型以肝郁脾虚证为主,肝郁脾虚证158例,占比48.46%,其次为痰瘀互结证84例,占比25.77%。其中少肌性肥胖组中肝郁脾虚证25例,占比73.3%,其他组中肝郁脾虚证133例,占比45.5%,两组差异存在统计学意义,少肌性肥胖人群肝郁脾虚证占比更高。9.少肌性肥胖组不同中医证型间临床特征无统计学差异。结论:1.NAFLD人群中肥胖与肌少症密切相关,肥胖是肌少症的危险因素之一。2.少肌性肥胖组相较于单纯肌少症组、单纯肥胖组,存在更严重的脂代谢、尿酸代谢异常,以及更严重的肝细胞损伤、肝脏脂肪变性。3.少肌性肥胖NAFLD人群肝硬度值升高更明显,少肌性肥胖人群可能是肝纤维化的高危人群。4.少肌性肥胖NAFLD人群中医证型更多见肝郁脾虚证。
%U https://link.cnki.net/doi/10.27368/d.cnki.gtzyy.2023.000297
%R 10.27368/d.cnki.gtzyy.2023.000297
%W CNKI

%0 Thesis
%A 李尧
%T 脾肾阳虚型肌少症女性脂肪分布与骨骼肌质量相关性的研究
%Y 杨光
%J 天津中医药大学
%9 硕士
%D 2023
%K肌少症;脂肪分布;骨骼肌肌肉质量;相关性
%X 目的:肌少症是导致虚弱和运动功能障碍的最主要原因之一。老年患者骨骼肌质量低,体内脂肪含量高,脂肪逐渐浸润骨骼肌肉,同时存在体内脂肪的异常分布,逐渐影响骨骼肌正常的力量和功能,本研究探讨女性脾肾阳虚型患者当中脂肪分布与肌少症发病以及与肌少症患者骨骼肌肌肉质量的相关关系,为临床预防、治疗肌少症提供依据。方法:1.根据脾肾阳虚证型的标准参照GB/T16751.21997中医临床诊疗术语症候部分,筛查自2022年3月至2023年1月于天津中医药大学第一附属医院骨伤科住院治疗的女性阳患者共筛选出脾肾阳虚型女性患者120例。2.以亚洲肌少症工作组(Asia Working Group for Sarcopenia,AWGS)在2019年提出的肌少症诊断标准:四肢骨骼肌肌肉质量与身高的平方的比值即四肢骨骼肌肌肉质量指数ASMI(appendicular skeletal muscle index)男性≤7.0kg/m~2,女性≤5.7kg/m~2作为诊断标准,筛选出脾肾阳虚型肌少症患者88例,脾肾阳虚型非肌少症患者32例。3.收集患者的基本信息,身高、体重、年龄、绝经年龄、BMI、血液脂类代谢水平等,探讨肌少症组与非肌少症组在脂类代谢、BMI、年龄的差异性,探讨骨骼肌减少症的影响因素4.依据《人体测量方法学》对患者身高、体重、腰围、臀围、肱三头肌皮下脂肪厚度,肩胛下皮褶,髂前上嵴皮褶、脐旁皮褶厚度进行测量,以皮下脂肪厚度代表皮下脂肪分布情况,两组进行差异性检验和相关性检验,探讨与骨骼肌与皮下脂肪之间的相关性。5.依据DXA采集的人体体成分参数,纳入与脂肪分布相关参数,如内脏脂肪质量、内脏脂肪面积、FMI、LMI、腰臀比,Android区域脂肪质量、Gynoid区域脂肪质量等进行相关性分析,探讨脂肪分布对骨骼肌质量的关系6.收集腰椎MRI检查,运用Imag J软件计算腰椎椎旁肌脂肪浸润程度,探讨椎旁肌脂肪浸润水平对骨骼肌肉质量的影响。6.最终整理得到的数据资料,采用SPSS25.0分析数据,为脾肾阳虚型肌少症的预防、诊断及治疗提供参考。结果:1.纳入的120名50岁以上女性脾肾阳虚型患者中,非肌少症患者人数为32例(占26.7%),肌少症患者人数为88例(占73.3%),其中50～59患者肌少症发病率为65.38%,60～69患者肌少症发病率为66.67%,70～79患者肌少症发病率为85.71%,80及80以上患者肌少症发病率为100%。2.脾肾阳虚型肌少症患者的年龄,绝经年限,体脂率,Gynoid脂肪占比明显高于脾肾阳虚型非肌少症患者,差异具有统计学意义(P<0.05);脾肾阳虚型肌少症患者的ASMI,LMI,跌倒功效量表评分明显低于脾肾阳虚型非肌少症患者,差异具有统计学意义(P<0.05)。3.单因素回归分析脾肾阳虚型肌少症患者各因素与ASMI的关系,结果显示BMI(b=0.094 t=0.13 p=0.00),FMI(b=0.098t=5.083 p=0.00)、腹臀比(b=1.669 t=2.967 p=0.004)、内脏脂肪质量(b=0.001 t=3.846p=0.000)、内脏脂肪面积(b=0.01 t=2.683 p=0.009)、肚脐皮褶厚度(b=0.039 t=-4.366p=0.000)与ASMI呈正性线性关系。低密度脂蛋白含量(b=-0.156 t=-2.669 p=0.009)、脂肪浸润程度(b=-0.031 t=0.01 p=0.005)分别与ASMI呈负性线性关系。4.多因素线性回归分析显示影响女性脾肾阳虚型肌少症患者ASMI的主要因素有年龄(b=-0.011t=-2.019 p=0.047)、BMI(b=0.11 t=0.024 p=0.000)、腹臀比(b=1.297 t=-2.597 p=0.011),回归方程为ASMI=1.638+1.297×腹臀比+0.11×BMI-0.011×年龄。结论:1.肌少症在各年龄段的发病率总体随年龄呈逐渐上升的趋势,在依据BMI制定的质量分类标准当中,低体重组、正常体重组、超重组、肥胖组肌少症的发病率呈下降趋势。2.脾肾阳虚型肌少症与脾肾阳虚型非肌少症两组对比,年龄偏大、绝经年限偏长,体脂率偏低,Gynoid脂肪质量占比偏高,体脂偏高、高脂血症发病率偏高,腰围偏高、臀围偏高,椎旁肌脂肪浸润偏高、ASMI偏低,LMI偏低,跌倒功效量表评分偏低。50岁以上脾肾阳虚型肌少症女性患者可能容易存在高血脂,高肌肉脂肪浸润程度,高Gynoid区域脂肪质量,有更高的跌倒风险。3.脾肾阳虚型肌少症患者的ASMI与BMI、FMI、腹臀比、内脏脂肪质量、内脏脂肪面积、肚脐皮褶厚度呈正相关,与低密度脂蛋白含量、椎旁肌脂肪浸润程度呈负相关。无论内脏和皮下,脂肪质量的增加似乎对骨骼肌质量都有着积极影响。4.年龄、腹臀比、BMI为女性脾肾阳虚型肌少症患者ASMI的独立影响因素,其中BMI和腹臀比是保护因素,年龄是危险因素。
%U https://link.cnki.net/doi/10.27368/d.cnki.gtzyy.2023.000675
%R 10.27368/d.cnki.gtzyy.2023.000675
%W CNKI

%0 Thesis
%A 郭明华
%T 加味四逆汤合五苓散治疗慢性心力衰竭肌少症（阳虚血瘀兼水饮型）的临床观察
%Y 徐京育
%J 黑龙江中医药大学
%9 硕士
%D 2023
%K四逆汤;五苓散;慢性心力衰竭;肌少症;阳虚血瘀兼水饮型
%X 目的:研究加味四逆汤合五苓散治疗慢性心力衰竭伴肌少症(阳虚血瘀兼水饮型)的临床疗效。方法:本研究选取2021年12月到2022年12月在黑龙江中医药大学附属第一医院心血管四病区诊治的患者,依据纳入标准,筛选出符合阳虚血瘀兼水饮型慢性心力衰竭伴肌少症患者共62例,采用随机数字表法将患者分为两组,每组各31例。对照组给予西医标准化治疗,治疗组在对照组基础上,每日加服一剂加味四逆汤合五苓散,两组疗程均为3周。观察治疗前后六分钟步行试验距离、血浆NT-pro BNP水平、LVEF(左心室射血分数)、ASMI(四肢骨骼肌指数)、握力、6米步速、中医证候总积分、中医单项证候积分变化情况及中医证候有效率,运用SPSS25.0统计学软件进行数据分析。结果:1.慢性心力衰竭相关指标:与治疗前比较,两组患者治疗后的六分钟步行试验距离提高、血浆NT-pro BNP水平下降、LVEF提高,差异具有统计学意义(P<0.05),治疗均有效;治疗后组间比较,差异具有统计学意义(P<0.05),治疗组疗效优于对照组。2.肌少症相关指标:与治疗前比较,两组患者治疗后的ASMI、握力及6米步速均有所提高,差异具有统计学意义(P<0.001),治疗均有效;治疗后组间比较,差异具有统计学意义(P<0.05),治疗组疗效优于对照组。3.中医证候疗效:(1)中医证候总积分:与治疗前比较,两组患者治疗后的中医证候总积分有所下降,差异具有统计学意义(P<0.001),治疗均有效;治疗后组间比较,差异具有统计学意义(P<0.05),治疗组疗效优于对照组。(2)中医单项证候积分:与治疗前比较,治疗后对照组在心悸、胸闷痛、气喘、乏力、腰膝酸软、脘痞呕恶、面浮肢肿、尿少、口干不欲饮方面有改善,差异有统计学意义(P<0.05),在畏寒肢冷、冷汗、面色口唇紫暗方面无改善,差异无统计学意义(P>0.05);治疗组各单项证候积分皆有改善,差异有统计学意义(P<0.05)。组间比较,治疗组疗效在气喘、乏力、腰膝酸软、畏寒肢冷、冷汗、面色口唇紫暗、面浮肢肿、尿少、口干不欲饮方面优于对照组,差异有统计学意义(P<0.05),在心悸、胸闷痛、脘痞呕恶方面,两组疗效相当,差异无统计学意义(P>0.05)。(3)中医证候有效率:对照组有效率为70%,治疗组有效率为93.33%,差异具有统计学意义(P<0.05),治疗组疗效优于对照组。结论:1.加味四逆汤合五苓散联合常规西药治疗可提高慢性心力衰竭伴肌少症(阳虚血瘀兼水饮型)患者的六分钟步行试验距离,降低血浆NT-pro BNP水平,改善LVEF数值。2.加味四逆汤合五苓散联合常规西药治疗可提高慢性心力衰竭伴肌少症(阳虚血瘀兼水饮型)患者的ASMI、握力及6米步速,进而增加肌肉质量、增强肌力及改善躯体功能。3.加味四逆汤合五苓散联合常规西药治疗可降低慢性心力衰竭伴肌少症(阳虚血瘀兼水饮型)患者的中医证候总积分、中医单项证候积分,其中医证候有效率优于对照组。
%U https://link.cnki.net/doi/10.27127/d.cnki.ghlzu.2023.000296
%R 10.27127/d.cnki.ghlzu.2023.000296
%W CNKI

%0 Thesis
%A 王新梓
%T 补脾益肾祛浊方治疗CKD3-4期合并肌少症脾肾气虚证的临床观察
%Y 于思明
%J 黑龙江中医药大学
%9 硕士
%D 2023
%KCKD3-4;肌少症;脾肾气虚;补脾益肾祛浊方;6米步速
%X 目的:观察补脾益肾祛浊方治疗CKD3-4期合并肌少症(脾肾气虚证)的临床疗效,对本方治疗CKD3-4期合并肌少症进行初步探讨。方法:根据纳入和排除标准,收集2021年12月至2023年2月就诊于黑龙江中医药大学附属第一医院肾病科门诊的患者66例,随机分为对照组、观察组,各33例。两组患者在接受基础治疗的同时,对照组加用尿毒清颗粒,观察组加用补脾益肾祛浊方,连续治疗8周。观察两组患者治疗前后中医证候积分、ASMI、优势手握力、6米步速、SARC-F评分变化,以及治疗第0、4、8周Scr、BUN、eGFR、24h UPr、ALB、CRP的变化,并记录不良反应事件。应用SPSS26.0软件对数据进行统计分析,对比、评价两组的临床疗效。结果:1.入组66例,对照组和观察组各脱落2例,最终纳入统计62例。两组治疗前一般情况、中医证候积分、实验室指标、肌少症相关指标差异均无统计学意义(P>0.05)。2.观察组中医证候有效率为93.55%,对照组为74.19%,观察组优于对照组(P<0.05)。3.观察组疾病临床有效率为93.55%,对照组为70.97%,观察组优于对照组(P<0.05)。4.治疗后两组中医证候总积分均低于同组治疗前(P<0.05),且观察组治疗后中医证候总积分低于对照组(P<0.05)。观察组“倦怠乏力、气短懒言、食少纳呆、腰膝酸软、脘腹胀满、大便不实”治疗后单项积分均低于治疗前(P<0.05),“口淡不渴”治疗后较治疗前无明显差异(P>0.05)。对照组“倦怠乏力、气短懒言、食少纳呆、腰膝酸软、脘腹胀满”治疗后单项积分均低于治疗前(P<0.05),“大便不实、口淡不渴”治疗后较治疗前无明显差异(P>0.05)。治疗后观察组“倦怠乏力、气短懒言、食少纳呆、大便不实”单项积分低于对照组,“脘腹胀满”积分高于对照组(P<0.05),“腰膝酸软、口淡不渴”单项积分组间无差异(P>0.05)。5.在治疗第4周和第8周,两组Scr、BUN水平均较治疗前下降,eGFR水平均较治疗前上升(P<0.05),且观察组Scr、BUN水平低于对照组,eGFR水平高于对照组(P<0.05)。6.在治疗第4周和第8周,两组24h UPr、CRP水平均较治疗前下降,ALB水平均较治疗前上升(P<0.05),且观察组24h UPr、CRP水平低于对照组,ALB水平高于对照组(P<0.05)。7.治疗后两组ASMI值、优势手握力较治疗前均无明显差异(P>0.05),SARC-F评分均较治疗前下降,6米步速均较治疗前上升(P<0.05),且治疗后观察组SARC-F评分低于对照组,6米步速高于对照组(P<0.05)。8.两组安全性指标在治疗前后均无明显改变(P>0.05),所有患者在服药期间未出现明显不良反应。结论:1.补脾益肾祛浊方有助于改善CKD3-4期合并肌少症(脾肾气虚证)患者的临床症状。2.补脾益肾祛浊方有助于降低CKD3-4期合并肌少症(脾肾气虚证)患者的Scr、BUN,提高eGFR。3.补脾益肾祛浊方有助于减少CKD3-4期合并肌少症(脾肾气虚证)患者蛋白尿、提高ALB水平、改善微炎症状态。4.补脾益肾祛浊方有助于改善CKD3-4期合并肌少症(脾肾气虚证)患者的躯体功能。
%U https://link.cnki.net/doi/10.27127/d.cnki.ghlzu.2023.000590
%R 10.27127/d.cnki.ghlzu.2023.000590
%W CNKI

%0 Thesis
%A 许小艺
%T 肌少症可能人群不同中医体质的差异性研究
%Y 叶文彬
%J 福建中医药大学
%9 硕士
%D 2023
%K肌少症可能;中医体质;差异性
%X 目的:本研究为横断面研究,以肌少症可能人群为研究对象,通过对中医体质、兼病情况、肌少症可能西医诊断指标、性别、年龄、蛋白质摄入情况、碳水摄入情况、运动情况的观察总结,分析肌少症可能人群的中医体质分布特点,为中医药辨体论治肌少症可能人群提供客观依据。方法:本研究收集2022年01月至2022年08月期间参加厦门市中医院老年病科在周边社区基线数据采集的人群。通过纳入、排除标准筛选,将符合要求的282例肌少症可能人群进行分析。收集其肌少症可能西医诊断指标、中医体质、兼病情况、性别、年龄、蛋白质摄入情况、碳水摄入情况、运动等资料,通过SPSS25.0统计软件进行统计分析,应用描述性统计肌少症可能人群的中医体质分布情况,应用非参数检验分析各中医体质中五次起坐、最大握力和SMI分布的差异性,应用方差检验分析各中医体质中六米步速分布的差异性,使用卡方分析或Fisher精确检验分析肌少症可能各中医体质中兼病、性别、年龄、蛋白质摄入情况、碳水摄入情况、运动分布的差异性。结果:共纳入282例肌少症可能人群,其中,女性156例,男性126例;壮年55例,实年前期78例,实年后期87例,老年中期62例;正常高蛋白组116例,较低蛋白组157例,较高蛋白组9例;低碳水74例,正常碳水摄入71例,高碳水摄入137例;低运动量118例,正常运动量73例,高运动91例;阳虚质64例,血瘀质56例,气虚质45例,平和质39例,气郁质37例,阴虚质16例,痰湿质13例,湿热质12例,特禀质0例。1.肌少症可能的中医体质分布依次为:阳虚质占比22.70%、血瘀质占比19.90%、气虚质占比16.00%、平和质占比13.80%、气郁质占比13.10%、阴虚质占比5.70%、痰湿质占比4.60%、湿热质占比4.30%,特禀质占比0.00%;2.阳虚质、血瘀质、气虚质、气郁质的五次起坐用时分别比平和质的五次起坐用时长,气虚质的六米步速比平和质的六米步速慢;3.阳虚质中男性、较低蛋白饮食、低运动量占比高,年龄越高占比越高;4.血瘀质中女性、高碳水饮食、低运动量占比高;5.气虚质中较低蛋白饮食、高碳水饮食、高运动量占比高,年龄越高占比越高;6.气郁质中女性、高碳水饮食、低运动量占比高。结论:1.肌少症可能的常见偏颇体质为:阳虚质、血瘀质、气虚质、气郁质;2.阳虚质多为男性、高龄、较低蛋白饮食、低运动量人群;3.血瘀质多为女性、高碳水饮食、低运动量人群;4.气虚质多为高龄、较低蛋白饮食、高碳水饮食、高运动量人群;5.气郁质多为女性、高碳水饮食、低运动量人群。
%U https://link.cnki.net/doi/10.27021/d.cnki.gfjzc.2023.000181
%R 10.27021/d.cnki.gfjzc.2023.000181
%W CNKI

%0 Thesis
%A 安勇
%T 基于SDF-1/CXCR4通路探讨中医不同治法诱导骨髓间充质干细胞向成肌分化机制比较研究
%Y 杨芳
%J 辽宁中医药大学
%9 硕士
%D 2023
%KSDF-1/CXCR4信号通路;骨髓间充质干细胞(BMSCs);成肌细胞(Myoblast);中医不同治法
%X 目的:以中医“脾肾相关”理论为基础,探究肌少-骨质疏松症的防治。运用中医补肾、健脾、补肾健脾的不同治法,体外实验基于SDF-1/CXCR4信号通路探究对大鼠BMSCs成肌分化的影响,观察细胞形态以及SDF-1/CXCR4信号通路中SDF-1、CXCR4、JAK2、ROS、COX-2、肌球蛋白相关因子蛋白及SDF-1、CXCR4、JAK2 m RNA表达,从而研究不同治法对肌少-骨质疏松症的防治作用,发挥中医药治疗优势,为临床防治肌少-骨质疏松症提供新的实验依据。材料与方法:将SPF级SD雌性大鼠,体重200±20g(2月龄)60只,随机数字表法分成6组,每组10只,分别为:正常组、诱导组、补肾1组、补肾2组、健脾组、补肾健脾组。将大鼠适应性喂养7d后,用相对应中药对大鼠进行灌胃,其中正常组与诱导组均用超纯水,每天早上8点给药1次,连续给药7d后,制备相应的含药血清。灌胃结束,进行采血取材,保留各组大鼠的含药血清。将购买的大鼠BMSCs分别分为6组,正常组、诱导组、补肾1组、补肾2组、健脾组、补肾健脾组,进行细胞复苏,增殖,传代培养。将留存的大鼠血清过滤,然后将含有各组对应的大鼠血清的培养基体外培养BMSCs,正常组正常培养,诱导组加成肌诱导液,其他中药组加相对应的含药血清与成肌诱导液。MTT法测定24h、48h、72h BMSCs增殖水平情况。BMSCs分别培养6d、12d、15d,用免疫细胞化学染色法观察BMSCs培养第15d后Desmin表达情况,用ELISA法检测每组细胞SDF-1/CXCR4信号通路中SDF-1、CXCR4、JAK2、ROS、COX-2、肌球蛋白的蛋白表达情况,用q RT-PCR法检测SDF-1、CXCR4、JAK2 m RNA表达。结果:第一部分:中医补肾、健脾中药对BMSCs增殖以及成肌分化的影响实验一:各组含药大鼠血清对BMSCs增殖的影响1.各组24h BMSCs增殖水平比较与正常组相比,诱导组、补肾1组、补肾2组、健脾组增殖水平降低,补肾健脾组增殖水平略有升高,正常组与诱导组、补肾2组间差异具有统计学意义(P<0.01)。与诱导组相比,用药组增殖水平均有所升高,诱导组与补肾1组、补肾健脾组间差异具有统计学意义(P<0.05)。2.各组48h BMSCs增殖水平比较与正常组相比,诱导组与用药组增殖水平均有所降低,正常组与各组间差异具有统计学意义(P<0.01)。与诱导组相比,补肾1组增殖水平高于诱导组,补肾2组、健脾组、补肾健脾组增殖水平均低于诱导组,诱导组与补肾健脾组间差异具有统计学意义(P<0.05)。3.各组72h BMSCs增殖水平比较与正常组相比,诱导组、用药组增殖水平均有所降低,正常组与各组间差异具有统计学意义(P<0.01)。与诱导组相比,补肾1组、健脾组、补肾健脾组增殖水平均有所降低,补肾2组增殖水平略有升高,诱导组与各组间差异不具有统计学意义(P>0.05)。实验二:各组含药大鼠血清对BMSCs成肌分化的影响1肌球蛋白检测结果1.1第6d肌球蛋白检测结果与正常组相比,诱导组、用药组表达量均明显高于正常组,正常组与各组间差异均具有统计学意义(P<0.05)。与诱导组相比,用药组表达量均高于诱导组,除补肾2组外,诱导组与其余各组间差异均具有统计学意义(P<0.05)。1.2第12d肌球蛋白检测结果与正常组相比,诱导组、用药组表达量均明显高于正常组,正常组与各组间差异均具有统计学意义(P<0.01)。与诱导组相比,用药组表达量均高于诱导组,诱导组与各组间差异均具有统计学意义(P<0.01)。1.3第15d肌球蛋白检测结果与正常组相比,诱导组、补肾1组、补肾2组、健脾组表达量显著降低,补肾健脾组略高于正常组,除健脾组外,正常组与其余各组间差异具有统计学意义(P<0.05)。与诱导组相比,用药组表达均明显升高,诱导组与各组间均具有统计学意义(P<0.05)。2免疫荧光检测细胞中Desmin表达的平均荧光强度各组细胞免疫荧光平均强度:与正常组相比,诱导组、用药组均明显高于正常组,正常组与各组间差异均具有统计学意义(P<0.01)。与诱导组相比,用药组均明显高于诱导组,诱导组与各组间差异均具有统计学意义(P<0.01)。第二部分:基于SDF-1/CXCR4通路探讨中医不同治法调控大鼠BMSCs向成肌分化的机制研究实验三:不同治法含药血清通过SDF-1/CXCR4信号通路对大鼠BMSCs成肌分化的影响1 ELISA结果1.1各组细胞上清液中SDF-1浓度检测结果与正常组相比,诱导组、补肾1组、补肾2组、补肾健脾组明显高于正常组,健脾组结果低于正常组,正常组与诱导组、补肾健脾组间差异具有统计学意义(P<0.05)。与诱导组相比,补肾1组、补肾2组、健脾组低于诱导组,补肾健脾组高于诱导组,诱导组与健脾组间差异具有统计学意义(P<0.05)。1.2各组细胞上清液中CXCR4浓度检测结果与正常组相比,诱导组、用药组表达显著升高,除诱导组与健脾组外,正常组与其余各组间差异均具有统计学意义(P<0.05)。与诱导组相比,除健脾组低于诱导组外,其余用药组均显著高于诱导组,诱导组与补肾健脾组间差异具有统计学意义(P<0.01)。1.3各组细胞上清液中JAK2浓度检测结果与正常组相比,诱导组基本持平,用药组均明显高于正常组,除诱导组外,正常组与其余各组间差异均具有统计学意义(P<0.05)。与诱导组相比,用药组均明显升高,诱导组与各组间差异均具有统计学意义(P<0.05)。1.4各组细胞中ROS浓度检测结果与正常组相比,除健脾组外,其余各组均低于正常组,正常组与各组间差异均具有统计学意义(P<0.01)。与诱导组相比,用药组均高于诱导组,除补肾1组外,诱导组与各组间差异均具有统计学意义(P<0.01)。1.5各组细胞中COX-2浓度检测结果与正常组相比,诱导组、用药组均明显升高,除健脾组外,正常组与各组间差异均具有统计学意义(P<0.05)。与诱导组相比,除补肾2组略有升高之外,其余给药组均低于诱导组,诱导组与补肾1组、健脾组间差异具有统计学意义(P<0.05)。2 q RT-PCR结果2.1 q RT-PCR法检测成肌细胞SDF-1 m RNA表达结果与正常组相比,诱导组、用药组均有明显升高,正常组与补肾健脾组间差异均有统计学意义(P<0.05)。与诱导组相比,用药组均升高,诱导组与各组间差异均具有统计学意义(P<0.05)。2.2 q RT-PCR法检测成肌细胞CXCR4 m RNA表达结果与正常组相比,诱导组、用药组表达均有明显升高,正常组与各组间差异均具有统计学意义(P<0.05)。与诱导组相比,用药组均升高,诱导组与补肾1组、补肾健脾组间差异具有统计学意义(P<0.01)。2.3 q RT-PCR法检测成肌细胞JAK2 m RNA表达结果与正常组相比,诱导组、用药组表达均有明显升高,正常组与补肾1组、补肾健脾组间差异具有统计学意义(P<0.05)。与诱导组相比,用药组表达均有明显升高,诱导组与补肾健脾组间差异具有统计学意义(P<0.05)。结论:1.正常大鼠BMSCs成肌分化过程中可以表达SDF-1、CXCR4、JAK2、ROS、COX-2相关因子。2.中医不同治法含药血清可以促进BMSCs增殖及成肌分化,其作用机制与调控SDF-1/CXCR4信号通路中SDF-1、CXCR4、JAK2、ROS、COX-2蛋白及SDF-1、CXCR4、JAK2 m RNA表达有关。3.中医补肾、健脾、补肾健脾不同治法可以促进BMSCs成肌分化,印证了基于中医“脾肾相关”理论,从中医先天后天关系入手对肌少-骨质疏松症进行防治的可行性。
%U https://link.cnki.net/doi/10.27213/d.cnki.glnzc.2023.000304
%R 10.27213/d.cnki.glnzc.2023.000304
%W CNKI

%0 Thesis
%A 侯鑫
%T COPD稳定期合并肌少症独立危险因素探究及风险预测模型的建立
%Y 庞立健
%J 辽宁中医药大学
%9 硕士
%D 2023
%K慢性阻塞性肺疾病;肌少症;风险预测模型;逻辑回归曲线
%X 目的:1.研究COPD合并肌少症的独立危险因素,为后续COPD患者预防肌少症提供方向;2.建立logistic回归分析的慢性阻塞性肺疾病合并肌少症的风险预测模型,为临床诊治提供参考;3.检验本模型的可靠性,为筛选COPD合并肌少症的高危人群提供依据。材料与方法:1.设定纳排标准,根据慢性阻塞性肺疾病的诊断标准,选择2021年1月至2023年1月门诊及住院符合纳排标准的稳定期COPD患者275名,从中筛选出符合肌少症的诊断的患者55名;2.与门诊与住院患者进行充分沟通,制定调查问卷及临床检验收集患者个人信息、饮食、六分钟步行速度、肺功能指数、体格检查、饮食、GOLD分级、情志、肺CT、文化教育水平及等;咨询高年资中医师,验证其中医证素;3.归纳总结数据,对肌少症组及非肌少症组进行单因素分析,筛选继发肌少症的独立危险因素。4.用spss进行运算,建立基于Logistic回归的慢性阻塞性肺疾病合并肌少症的风险预测模型。5.运用ROC曲线、拟合优度、AUC对COPD合并肌少症的风险预测模型准确性进行评价。结果:本研究共纳入275名稳定期COPD患者,男性共152人,女性共123人,男女比例1.24:1,P值为0.903,文化程度以高中为界,P值为0.182(p>0.005);BMI以18.5为界,统计其偏低、正常或偏高,P=0.500(>0.005);年龄为64.5(±12.12),p值为0.731;bmi指数为22.22(±3.19),P值为0.192;对生活行为进行分析,烟草接触(吸烟、二手烟)、饮酒史、锻炼、熬夜、规律饮食、污染暴露(工业污染、住所污染、工作环境污染等)的P值分别为0.224、0.6.5、<0.001、0.574、<0.001、0.050;对情绪状态进行分析;对情绪状态分析,易怒、焦虑、抑郁、紧张的P值分别为0.903、0.624、0.798、<0.001;对证素分别进行病位及病性的分析,纳入7个病位:脾、肝、肾、心、心神、经络、筋骨,P值分别为<0.001、0.566、0.411、0.259、0.063、0.008、0.522;11个病性:湿、火、痰、阴、血瘀、气滞、气虚、阴虚、阳虚、食积、血虚,P值分别为:0.021、0.053、0.871、0.095、0.806、0.256、<0.001、0.277、0.004、0.627、0.053;对疾病等级进行分析,GOLD2级的患者169例,GOLD3级的患者106例,GOLD等级、患病>15年的P值分别为:<0.001、<0.001。综上所述,COPD合并肌少症的独立危险因素为COLD3级,发病>15年,缺乏锻炼、病位在脾、气虚、抑郁、阳虚、饮食不规律。将上述因素用SPSS软件进行多因素分析,选择前进法(α入=0.05,α出=0.1)进行筛选,共选出5个与肌少症相关的变量,即:发病年限大于15年、GOLD3级、气虚、脾、缺乏锻炼。其中气虚与肌少症的发生关系最为密切。对COPD合并肌少症的五个独立危险因素:GOLD3级,年限>15年,锻炼,脾,气虚以极大似然值进行参数统计后,建立COPD合并肌少症的风险预测模型如下:Ln(p/(1-p))=-3.594+1.546X1+1.961X2+1.624X3+1.358X4+3.167X5其中X1为GOLD3级,X2为年限>15年,X3为缺乏锻炼,X4为病位在脾,X5为气虚。Hosmer-Lemeshow拟合优度检验结果P=0.711>0.05(x2=4.581),认为该分级模型效果较好,预测值与观测值契合程度较好,采用受试者工作特征曲线(ROC曲线)来评价COPD合并肌少症风险预测模型的预测效果,ROC曲线下面积(areaunder the ROC curve,AUC)为0.931,P<0.001,表明COPD合并肌少症风险因素模型具有可靠性。结论:COPD合并肌少症的独立危险因素为COLD3级,发病>15年,缺乏锻炼、病位在脾、气虚、抑郁、阳虚、饮食不规律。将上述因素用SPSS软件进行多因素分析,选择前进法(α入=0.05,α出=0.1)进行筛选,共选出5个与肌少症相关的变量,即:发病年限大于15年、GOLD3级、气虚、脾、缺乏锻炼。其中气虚与肌少症的发生关系最为密切。对COPD合并肌少症的五个独立危险因素:GOLD3级,年限>15年,锻炼,脾,气虚以极大似然值进行参数统计后,建立COPD合并肌少症的风险预测模型如下:Ln(p/(1-p))=-3.594+1.546X1+1.961X2+1.624X3+1.358X4+3.167X5其中X1为GOLD3级,X2为年限>15年,X3为缺乏锻炼,X4为病位在脾,X5为气虚。Hosmer-Lemeshow拟合优度检验结果P=0.711>0.05(x2=4.581),认为该分级模型效果较好,预测值与观测值契合程度较好,采用受试者工作特征曲线(ROC曲线)来评价COPD合并肌少症风险预测模型的预测效果,ROC曲线下面积(areaunder the ROC curve,AUC)为0.931,P<0.001,表明COPD合并肌少症风险因素模型具有可靠性。
%U https://link.cnki.net/doi/10.27213/d.cnki.glnzc.2023.000566
%R 10.27213/d.cnki.glnzc.2023.000566
%W CNKI

%0 Thesis
%A 迟煜
%T 基于“肌骨相亲”理论，分析肌少症对经皮穿刺椎体后凸成形术治疗胸腰椎骨质疏松性压缩骨折手术疗效的影响
%Y 徐展望
%J 山东中医药大学
%9 硕士
%D 2023
%K肌少症;脊柱骨折;骨质疏松;肌骨相亲
%X 目的:基于“肌骨相亲”理论,探讨肌少症对经皮穿刺椎体后凸成形术治疗胸腰椎骨质疏松性压缩骨折手术疗效的影响,为临床更好的预防及治疗肌少症合并胸腰椎骨质疏松性压缩骨折提供思路、经验及研究方向。方法:回顾性分析2019年10月至2021年10月因胸腰椎骨质疏松性压缩骨折于山东省中医院骨科行经皮穿刺椎体后凸成形术患者62例。该研究符合伦理审查要求,遵循自愿原则,确保研究期间收集的临床数据仅用于科学研究,并对公众严格保密,遵守山东中医药大学对研究生课题伦理审核的明确相关规定,将研究的目的及流程详细告知患者和家属,得到支持后签署相关知情同意书。按是否患有肌少症作为分组标准,28例患有肌少症患者为研究组,剩余34例非肌少症设置为对照组。使用电子握力器对患者优势手的握力进行测量,诊断界值:男性<28kg、女性<18kg。使用双能X线吸收仪(dual-energy X-rayabsorptiometry,DXA)测量患者肌量,以四肢骨骼量(kg)/身高平方(m~2)为公式,计算相对骨骼肌质量指数(RASM),阳性阈值为男性<7kg/m~2、女性<5.4kg/m~2。肌少症诊断标准即握力及RASM值同时小于诊断界值。比较肌少症组与非肌少症组患者年龄、性别、体重、手术时间、出血量、下地时间、住院天数、术前及术后1个月疼痛视觉模拟评分(VAS)、术前及术后1个月Oswestry功能障碍指数(ODI)、术前及术后1个月伤椎Cobb角、术前及术后1个月伤椎椎体压缩率及术后1年内再骨折的发生率。结果:两组患者在性别、年龄、体重、损伤节段、致病原因、手术时间、下床活动时间、出血量、术前VAS评分、术前ODI评分、术前伤椎Cobb角、术前伤椎椎体压缩率差异均无统计学意义(P>0.05)。研究组住院天数为为3.14±0.92d,对照组为2.13±0.79d,两组差异具有统计学意义(P<0.001),表明研究组住院时间更长、康复较慢。研究组术前VAS评分为7.2±1.0分、术后为3.1±1.0分,对照组术前为7.1±1.1分、术后为2.3±1.0分;两组术后指标较术前均有改善(P<0.01),研究组术后VAS评分高于对照组,两组间差异具有统计学意义(P=0.002),说明研究组术后疼痛恢复较差。研究组术前ODI评分为42.3±5.4%、术后为18.3±2.0%,对照组术前为43.4±5.7%、术后为15.3±2.1%;两组术后指标较术前均有改善(P<0.001),研究组术后ODI评分高于对照组,两组间差异具有统计学意义(P<0.001),说明研究组脊柱功能恢复较差。研究组术前伤椎Cobb角为19.6±3.0°、术后为18.3±2.0°,对照组术前为21.2±3.6°、术后为14.0±1.3°;两组术后指标较术前均有改善(P<0.001),研究组术后伤椎Cobb度数大于对照组,两组间差异具有统计学意义(P=0.009),说明研究组伤椎骨折复位较差。研究组术前伤椎椎体压缩率为25.1±6.8%、术后为16.2±5.5%,对照组术前为23.2±8.1%、术后为14.0±1.3%;两组术后指标较术前均有改善(P<0.001),研究组术后椎体压缩率高于对照组,两组间差异具有统计学意义(P=0.005),说明研究组伤椎高度恢复较差。两组患者1年内脊柱再骨折的发生率差异无统计学意义(P>0.05)。结论:研究组住院时间更长,说明肌少症患者术后康复较慢,需要更长时间恢复;研究组术后VAS评分更高,说明肌少症患者术后疼痛恢复较差;研究组术后ODI评分更高,说明肌少症患者术后脊柱功能恢复较差;研究组术后伤椎Cobb角及椎体压缩率更高,说明肌少症患者术后伤椎骨折复位较差。相比于单纯患有胸腰椎骨质疏松性压缩骨折患者,合并肌少症患者术后需要更长时间恢复,术后疼痛及脊柱功能恢复较差,伤椎骨折复位及高度恢复较差。术后除了应进行长期抗骨质疏松治疗之外,需要针对性的治疗肌少症。从预防做起,加强对肌少症及骨质疏松症的宣讲教育。进行适当运动功能锻炼,除了补充常规钙剂、维生素D等,补充乳清蛋白、肌酸等必须氨基酸。基于祖国医学“肌骨相亲”理论指导下,运用整体观念及辨证论治的思想,脾肾同调,以补虚为主,夹杂实邪时佐以驱邪。在膳食及运动基础上进行中药调理,达到“未病先防,既病防变”的目的。
%U https://link.cnki.net/doi/10.27282/d.cnki.gsdzu.2023.000919
%R 10.27282/d.cnki.gsdzu.2023.000919
%W CNKI

%0 Thesis
%A 李慧
%T 类风湿关节炎并发肌少症中医证型与体质的相关性研究
%Y 姜萍
%J 山东中医药大学
%9 硕士
%D 2023
%K类风湿关节炎;肌少症;中医证型;中医体质
%X 目的:观察总结类风湿关节炎(Rheumatoid Arthritis,RA)并发肌少症的中医证型和体质特点,探讨不同中医证型与体质的相关性规律,为完善RA肌少症辨证论治体系提供客观化依据,以期为RA肌少症患者的治疗提供辨证思路。方法:选取2020年9月至2023年1月期间就诊于山东中医药大学附属医院风湿免疫科门诊及病房的RA患者为研究对象,在患者签署知情同意书后填写病例调查表,获取一般资料,指导患者填写《中医体质分类与判定表》和RA患者健康评估问卷,由风湿免疫科2名主任医师联合对患者进行中医证型判定。整理信息并录入数据库,使用SPSS25.0进行数据分析。结果:1.临床收集符合本研究纳入标准的RA患者共256例,其中RA非肌少症177例,RA肌少症79例。本研究中RA肌少症的患病率是30.9%。2.79例RA肌少症患者中,男性6例(7.6%),女性73例(92.4%),平均年龄54.62±10.40岁。将RA肌少症患者年龄分段,发现45～59岁年龄段人群最多。RA肌少症与RA非肌少症之间性别、年龄、病程、血沉(erythrocyte sedimentation rate,ESR)、疾病活动度评分(disease activity score28,DAS28)、健康评估问卷评分(health assessment questionnaire records,HAQ)存在统计学差异性(P<0.05),C反应蛋白(C-reactive protein,CRP)没有统计学差异性(P>0.05)。采用Logistic回归分析发现性别、年龄、病程、DAS28和HAQ是RA患者发生肌少症的危险因素(P<0.05),ESR与RA患者发生肌少症不具有相关性(P>0.05)。3.RA肌少症患者的中医证型分布按照频数依次是:湿热痹阻证(26.6%)、肝肾不足证(24.1%)、气血两虚证(21.5%)、痰瘀痹阻证(12.7%)、风湿痹阻证(8.9%)、寒湿痹阻证(6.3%)。RA肌少症中医证型分布存在差异性(P<0.05)。RA肌少症不同中医证型之间性别、年龄、病程、ESR、CRP、DAS28均没有统计学差异性(P>0.05),HAQ具有统计学意义(P<0.05),湿热痹阻证的HAQ最高。4.RA肌少症患者的中医体质类型按照频数依次是:阳虚质(35.4%)、气郁质(26.6%)、气虚质(21.5%)、湿热质(7.6%)、痰湿质(3.8%)、阴虚质(2.5%)、血瘀质(1.3%)、平和质(1.3%)、特禀质(0.0%)。RA肌少症中医体质分布存在差异性(P<0.05)。RA肌少症不同中医体质之间性别、年龄、病程、ESR、CRP、DAS28、HAQ均没有统计学差异性(P>0.05)。5.RA肌少症患者的中医证型与体质分布存在统计学差异性(P<0.05)。湿热痹阻证最常见的中医体质是湿热质,肝肾不足证最常见的中医体质是阳虚质,气血两虚证最常见的中医体质是气虚质,湿热质最常见的中医证型是湿热痹阻证,气郁质最常见的中医证型是湿热痹阻证、痰湿痹阻证和气血两虚证。结论:1.RA肌少症与RA非肌少症之间的性别、年龄、病程、ESR、DAS28、HAQ存在差异性。2.女性、高龄、高DAS28、长病程和高HAQ是RA患者发生肌少症的危险因素。3.RA肌少症患者的中医证型较常见的是湿热痹阻证、肝肾不足证和气血两虚证。4.相较于其他中医证型,湿热痹阻证患者的HAQ最高,提示湿热痹阻证RA肌少症患者生活质量最低。5.RA肌少症患者的中医体质较常见的是阳虚质、气郁质和气虚质。6.RA肌少症患者湿热痹阻证多为湿热质,肝肾不足证多为阳虚质,气血两虚证多为气虚质。湿热质多为湿热痹阻证,气郁质多为湿热痹阻证、痰湿痹阻证和气血两虚证。
%U https://link.cnki.net/doi/10.27282/d.cnki.gsdzu.2023.000493
%R 10.27282/d.cnki.gsdzu.2023.000493
%W CNKI

%0 Thesis
%A 宋云
%T 补肾活血健脾方对肌少—骨质疏松症的临床疗效观察
%Y 李念虎
%J 山东中医药大学
%9 硕士
%D 2023
%K肌少-骨质疏松症;补肾活血健脾方;临床疗效观察;中医中药
%X 目的:探索补肾活血健脾方对肌少-骨质疏松症的临床疗效,以期改善患者生活质量,为临床治疗提供新的治疗方案。方法:在2021年12月至2022年12月期间于山东中医药大学附属医院脊柱骨科门诊及收住院的52例肌少-骨质疏松症的患者作为研究对象,其中实验组给予补肾活血健脾方加运动治疗,对照组给予阿仑膦酸钠片(福善美)配合运动疗法。观察记录治疗前后四肢肌力、握力、4m步速、5次起坐时间、小腿腿围、ODI评分及SARC-F评分、骨密度T值、骨骼肌质量数值,以骨密度T值,骨骼肌质量数值的疗效作为主要判定标准,其余观察指标作为次要判定标准。结果:骨密度T值实验组有效率92.3%,对照组有效率50.0%,实验组有效率高于对照组,差异具有统计学意义(P<0.05)。骨骼肌质量数值实验组有效率76.9%,对照组有效率38.5%,实验组有效率高于对照组,差异具有统计学意义(P<0.05)。4m步速、小腿腿围治疗前后无统计学差异。四肢肌力、握力实验组治疗前后有统计学差异,握力治疗后较治疗前增强。5次起坐时间治疗前后实验组和对照组均有统计学差异,治疗后的时间较治疗前短,且治疗后实验组时间短于对照组。ODI评分和SARC-F评分治疗前后实验组和对照组均有统计学差异,评分治疗后较治疗前降低,且治疗后实验组评分低于对照组。结论:补肾活血健脾方能有效提高肌少-骨质疏松症患者骨骼肌质量、骨密度T值、握力及四肢肌力,有效降低患者5次起坐时间、ODI评分及SARC-F评分,补肾活血健脾方对肌少-骨质疏松症患者肌肉萎缩、步态异常、跌倒与疼痛等症状有效果。而阿仑膦酸钠片(福善美)对骨质疏松症状也有改善作用,但对肌少症状改善效果不佳。补肾活血健脾方对肌少-骨质疏松症的的患者有着更加全面的治疗效果。
%U https://link.cnki.net/doi/10.27282/d.cnki.gsdzu.2023.000677
%R 10.27282/d.cnki.gsdzu.2023.000677
%W CNKI

%0 Thesis
%A 刘佳青
%T 增肌消渴汤联合推拿治疗脾肾亏虚型2型糖尿病合并肌少症的临床观察
%Y 徐筱玮
%J 山东中医药大学
%9 硕士
%D 2023
%K增肌消渴汤;肌少症;脾肾亏虚;推拿;疗效观察
%X 目的 应用增肌消渴汤联合推拿治疗2型糖尿病(Type 2 Diabetes Mellitus,T2DM)合并肌少症(Sarcopenia,SP)患者,观察该联合治疗对该合并症患者的血糖改善情况,以及对肌肉力量、肌肉功能、身体质量指数的影响,旨在为今后临床治疗2型糖尿病合并肌少症患者提供新的治疗思路及临床方案。方法 本研究拟纳入2020年10月—2022年10月我院收治的脾肾亏虚型2型糖尿病合并肌少症患者66例,按照随机对照的原则将患者分为治疗组及对照组,其中脱落者2例,剔除研究者4例,最终纳入60例患者。对照组予以基础治疗及抗阻训练;治疗组在基础治疗及抗阻训练基础上,加用增肌消渴汤联合推拿治疗。治疗周期均为12周。采集入组的2型糖尿病合并肌少症患者的性别、年龄、病程等一般基线资料,检测并对比两组2型糖尿病合并肌少症患者治疗前后空腹血糖(FPG)、糖化血红蛋白(HbA1c)、小腿围、握力及步速变化,测量两组2型糖尿病合并肌少症患者的身高、体重,并计算出相对应的身体质量指数(BMI)进行比较,同时监测两组患者的安全性指标:血常规、尿常规、肝功能及肾功能。结果 1.本研究共纳入60例患者。治疗组患者的FPG及HbA1c与治疗前相比改善,差异具有统计学意义(P<0.01);对照组患者的FPG及HbAlc与治疗前相比亦有改善,差异具有统计学意义(P<0.05);同时,两组患者的治疗后组间比较显示,治疗组的FPG、HbAlc改善程度优于对照组(P<0.05)。2.治疗组患者的握力、步速及小腿围均较治疗前改善明显,差异具有统计学意义(P<0.05);对照组的握力、步速和小腿的围度也比治疗前有所提高,治疗前后有显著性差异(P<0.05);两组2型糖尿病合并肌少症患者的治疗后组间比较显示,治疗组在增强握力、提高步速方面优于对照组(P<0.01),结果显示,增肌消渴汤配合推拿疗法,在增加握力和提高步速上的效果,优于单独的抗阻训练;但两组患者治疗后的组间比较显示,在小腿围改善方面,二组无明显差异(P>0.05),结果显示,增肌消渴汤配伍推拿对患者骨骼肌质量的生长无显著影响。3.治疗组患者的BMI较治疗前改善,差异具有统计学意义(P<0.01);对照组患者的BMI较治疗前亦有所改善,差异具有统计学意义(P<0.01);但两组患者的治疗后组间比较显示,二组在改善BMI无明显差异(P>0.05)。表明增肌消渴汤联合推拿治疗与仅行抗阻训练相比,无明显改善BMI指数的作用;经过为期12周的临床治疗后,治疗组的中医症状积分,同治疗前相比,差异有显著性差异(P<0.01),患者症状改善明显;而对照组患者的中医证候积分,也明显高于治疗前,前后之间的差别有显著性差异(P<0.01);同时,两组病人在治疗后的组间对比表明,在中医症状积分方面,联合治疗的治疗组的疗效明显好于对照组(P<0.01)。治疗组的中医症状有效率为83.33%,而对照组为53.33%,两组治疗后的组间对比表明,在中医症状疗效的改善上,治疗组比对照组有显著提高,分析具有显著性差异(P<0.05)。4.两组病人在治疗前、治疗后的血、尿、肝、肾功能等指标皆无异常,且无明显的毒副作用,未出现严重的不良反应事件。结论 增肌消渴汤联合推拿治疗可有效改善2型糖尿病合并肌少症患者的中医临床症状,可有效降低患者空腹血糖及糖化血红蛋白水平,可使握力、步速较治疗前提高,增强并改善患者的肌肉力量与肌肉功能,临床疗效显著优于对照组且安全性可靠,是改善脾肾亏虚型2型糖尿病合并肌少症患者的可行临床方案,具有良好的临床应用前景。
%U https://link.cnki.net/doi/10.27282/d.cnki.gsdzu.2023.001223
%R 10.27282/d.cnki.gsdzu.2023.001223
%W CNKI

%0 Thesis
%A 孙煜宇
%T 基于《中华医典》数据挖掘骨痿的用药规律研究
%Y 李双蕾
%J 广西中医药大学
%9 硕士
%D 2023
%K骨痿;数据挖掘;治疗应用
%X 目的:本文旨在通过文献搜集和统计分析相结合的方法,基于古籍文献梳理骨痿的发展源流,探讨中医学对骨痿证治的理论认识,总结骨痿治疗的理法方药,进一步指导骨痿的临床治疗,提高临床疗效,为骨痿及其现代医学相关疾病的理论与实践工作提供新思路。方法:在《中华医典》中根据检索词“骨痿”“骨萎”“骨委”在全文区中检索并筛查出骨痿的相关条文,追根溯源,总结骨痿的发展源流、定义内涵、病因病机。统计历代治疗骨痿的有效方剂,建立以方名、方剂组成为主要因素的骨痿方剂数据库,对数据进行频次分析、药物归经、四气五味、聚类分析和关联规则分析等统计学分析,结合中医药理论对统计结果进行分析。结果:1.历代古籍中均有骨痿的论述,涉及骨痹、骨枯、骨极、虚劳等范畴,且多与现代医学中的骨质疏松症、肌少症等疾病有关,然又各有特点。如:战国至两汉时期提出奔豚(肾积)、中风历节与骨痿相关,除了能够对应骨质疏松症外,还与关节炎及其导致的功能障碍有关;明清时期论述的骨痿既与中暑后肢体痿软、运动不能的表现有关,又符合现代医学中骨结核病的疾病范畴。2.骨痿的病机特点包括脾肾不足、肺热津伤、阳明湿热、肝肾不足、虚瘀夹杂;辨证论治包括健脾补肾,脾肾同调;清肺润燥,滋补肾阴;清热祛湿;补益肝肾,强健腰膝;补虚兼顾活血化瘀。3.通过检索《中华医典》,筛选出111首治疗骨痿的方剂,包含有183味药物,对其进行分析,(1)高频药物前五位有牛膝、熟地黄、茯苓、当归、人参;药物归经以肾经为主,其次是肝、脾、心、肺、胃经;药性以温性为主,其次是寒性、平性;药味以甘味最多,其次是辛及苦味。(2)通过高频药物聚类分析可形成6个聚类方,分别为(1):山药、山茱萸、熟地黄;(2):牛膝、杜仲、肉苁蓉、菟丝子、巴戟天;(3):五味子、黄芪;(4):附子、石斛、肉桂、茯苓、人参;(5):当归、甘草;(6):黄柏、白术。(3)高频药物进行关联规则分析后有274组药物组合,其中置信度值为100%且支持度>10%的关联药物组合有3组,分别是熟地黄、石斛、人参;熟地黄、肉苁蓉、人参;熟地黄、菟丝子、茯苓。结论:1.骨痿与中医学的骨痹、骨枯、骨极、虚劳既相互联系又相互独立;骨痿与现代医学疾病中的骨质疏松症、肌少症关系密切,与关节炎、佝偻病/骨软化症、骨结核病有相似之处。因此治疗骨痿当先明确临床诊断。2.骨痿多以脏腑、气血不足为本,瘀、湿、热等病理因素为标,治疗骨痿时应以补益肝脾肾为主,兼顾活血化瘀、清利湿热。3.古代医家治疗骨痿最常用牛膝、熟地黄、茯苓、当归、人参等具有补益作用的药物,药物归经以肾经为主,药性多温、药味多甘。临床上我们可使用所得出的聚类方与药物关联规则,通过适当的药物加减治疗骨质疏松症、肌少症等骨痿类疾病。
%U https://link.cnki.net/doi/10.27879/d.cnki.ggxzy.2023.000043
%R 10.27879/d.cnki.ggxzy.2023.000043
%W CNKI

%0 Thesis
%A 刘青松
%T 电针通过抑制mTORC1活性及延缓NMJ退化途径治疗肌少症
%Y 吕波;丁海丽
%J 成都体育学院
%9 硕士
%D 2023
%K肌少症;电针;mTORC1;NMJ;Agrin–LrP4–MuSK
%X 肌少症(sarcopenia)是以肌肉质量和肌力进行性和广泛性减少为特征的临床综合征,主要表现为肌肉力量减退和躯体功能障碍,增加老年人跌倒、失能和死亡风险。随着世界老年化的进程加剧,肌少症将成为未来全球的重大公共健康问题之一。因此,探索肌少症的有效治疗方法和其背后机制显得尤其重要,但目前对于肌少症的治疗仍处于研究阶段。电针作为一种简、便、廉、效的治疗手段,在国内被广泛运用于骨骼肌萎缩的治疗,并取得良好的效果,但其作用机制有待进一步研究。目的:哺乳动物雷帕霉素复合物1(Mammalian target of rapamycin compound1m TORC1)过度活跃导致的神经肌肉接头(Neuromuscular junction NMJ)形态功能退化是肌少症发病的重要机制。本研究旨在探究电针能否通过抑制m TORC1进而延缓NMJ退化途径治疗肌少症。方法:本研究以早衰小鼠SAMP8(senescence accelerated-prone 8 mouse,SAMP8)建立肌少症模型,以抗早衰小鼠SAMR1(senescence accelerated resistant1 mouse,SAMR1)作为对照组。将16只12周龄雄性SAMP8小鼠平均随机分为模型组(M)、电针治疗组(EA);同样8只12周龄SAMR1小鼠被纳入对照组(C)。饲养至30周龄,M、EA组出现毛色暗淡脱落,肌力及躯体功能减退则提示建模成功。根据中医“治痿独取阳明”理论,给予EA组双侧后三里、丰隆穴电针干预。于干预前、干预后第1、2、3、4周进行小鼠毛色、体重、四肢抓力、后肢步长和疲劳转棒测试;干预结束取材后电子称测胫骨前肌湿重;通过HE、电镜观察肌纤维形态,通过免疫荧光激光共聚焦显微镜观察NMJ形态;通过Western blot,RT-PCR等探究m TORC1活性和NMJ保持完整的核心通路蛋白变化。结果:(1)小鼠行为学变化相比C组,M组小鼠30周龄时四肢抓力/体重(P<0.05)、31周龄时后肢步长(P<0.05)以及30周龄时疲劳转棒时长(P<0.001)均显著降低;相较M组,EA组小鼠31周龄时四肢抓力/体重(P<0.05)、33周龄时后肢步长(P<0.01)以及33周龄时疲劳转棒时长均显著增加(P<0.001)。(2)骨骼肌质量及肌纤维形态变化(1)整体而言,C、M、EA组之间体重无统计学差异。相对C组,M组胫骨前肌湿重降低(P<0.05);相对M组,EA组胫骨前肌湿重明显增加(P<0.01);(2)HE结果显示,相比C组,M组胫骨前肌肌纤维间隙增宽,肌纤维横断面积更小(P<0.001),纤维间填充大量脂肪;相对M组,EA组胫骨前肌纤维横断面积增大(P<0.001),纤维间隙缩窄;(3)透射电镜(EM)结果提示对比C组,M组胫骨前肌肌纤维肌节长度、宽度、明带、暗带均显著减少,肌纤维间隙增宽,纤维排列紊乱;对比M组,电针治疗使EA组肌纤维长度、宽度、明带、暗带均显著增加,排列也更加整齐,接近C组;(3)骨骼肌m TORC1活性变化相比C组,M组p-m TOR~(s2448),70S6K无明显差异(P>0.05),p-70S6~(s240/244)、p-70S6~(s240/244)/70S6K比值蛋白表达增加(P<0.05)。相比M组,EA组p-m TOR~(s2448)(P<0.01)、70S6(P<0.05)、p-70S6~(s240/244)(P<0.01)蛋白表达均降低,p-70S6~(s240/244)/70S6K(P<0.001)比值显著降低。(4)骨骼肌神经肌肉接头(NMJ)形态及Agrin–Lr P4–Mu SK通路蛋白表达变化(1)免疫荧光激光共聚焦显微镜观察发现,相对于C组,M组NMJ形态呈现出明显的破裂,不连续性,面积变小(P<0.01);而EA组很好的逆转了这种NMJ形态的退化(P<0.05),其形态更接近C组;(2)相对于C组,M组Ach E酶活性明显降低(P<0.01);与M组相比,EA组Ach E酶活性明显升高(P<0.01);(3)相比C组,M组Agrin、Lrp4、p-Musk蛋白表达明显降低(P<0.01),Musk m RNA表达下降,但无统计学意义,NRG1 m RNA表达下降(P<0.05);而EA组能明显增加Agrin、Lrp4、p-Musk蛋白表达量(P<0.01),上调Musk、NRG1(P<0.05)m RNA的表达。结论:(1)与SAMR1小鼠相比,衰老SAMP8小鼠无论是肌肉质量还是肌肉力量和功能均表现出明显的肌少症特征。电针足三里和丰隆穴可以有效改善SAMP8小鼠骨骼肌质量、力量和功能;(2)相对SAMR1,SAMP8小鼠骨骼肌m TORC1活性显著增高,而电针干预可以通过显著抑制m TORC1活性从而延缓NMJ形态功能退化;(3)SAMP8小鼠衰老过程中,m TORC1可能是通过Agrin–Lr P4–Mu SK信号通路影响NMJ形态功能的退化进程。
%U https://link.cnki.net/doi/10.26987/d.cnki.gcdtc.2023.000375
%R 10.26987/d.cnki.gcdtc.2023.000375
%W CNKI

%0 Thesis
%A 汤诗羽
%T 六君子汤治疗肺脾气虚型老年COPD稳定期并发肌少症的临床观察
%Y 雷鸣
%J 成都中医药大学
%9 硕士
%D 2023
%K六君子汤;肺脾气虚;稳定期COPD;肌少症;老年人
%X 目的:探寻六君子汤结合西医常规干预措施(噻托溴铵粉吸入剂+抗阻运动+营养补充)治疗肺脾气虚型老年COPD稳定期并发肌少症在中医证候、肺功能、躯体表现、生活质量等方面的作用。方法:本次试验共纳入96例研究对象。根据随机数字表随机分为单纯组和综合组,分别纳入48、48名患者。单纯组采用噻托溴铵粉吸入剂+抗阻运动+营养补充的治疗方案,综合组在单纯组治疗基础上加用六君子汤。干预周期为3个月。干预结束后分析比较两组在中医证候积分(包括咳嗽、喘息、气短、纳呆、乏力、肢体痿软、肌肉萎缩、易感冒、脘腹胀满、大便异常、自汗、恶风及总积分)、肺功能、慢性阻塞性肺病患者自我评估测试问卷(CAT)、六米步速试验(6-Metre Walk)、四肢骨骼肌质量(ASM)、握力方面的作用差别。结果:试验之前单纯组和综合组在中医证候积分、肺功能、CAT评分、6-Metre Walk、ASM、握力方面比较无明显差异(P>0.05)。干预治疗后,两组在中医证候积分、肺功能、CAT评分、6-Metre Walk、ASM、握力方面各自进行组内比较均有显著差异(P<0.05);干预治疗后,两组在咳嗽、喘息、气短、纳呆、乏力、肢体痿软、大便异常、自汗、恶风、总积分、肺功能、CAT评分、6-Metre Walk、握力方面进行组间比较有统计学差异(P<0.05),但在肌肉萎缩、易感冒、脘腹胀满、ASM方面进行组间比较无明显差异(P>0.05)。结论:六君子汤结合西医常规干预措施(噻托溴铵粉吸入剂+抗阻运动+营养补充)治疗肺脾气虚型老年COPD稳定期并发肌少症在咳嗽、喘息、气短、纳呆、乏力、肢体痿软、大便异常、自汗、恶风、总积分、肺功能、CAT评分、6-Metre Walk、握力方面有显著的积极影响,且治疗效果优于单纯西医干预治疗。但在肌肉萎缩、易感冒、脘腹胀满、ASM方面治疗效果不优于单纯西医干预治疗。
%U https://link.cnki.net/doi/10.26988/d.cnki.gcdzu.2023.000632
%R 10.26988/d.cnki.gcdzu.2023.000632
%W CNKI

%0 Thesis
%A 宣铭杨
%T 不同透析方式患者肌少症的中医证候及临床特点分析
%Y 饶向荣
%J 北京中医药大学
%9 硕士
%D 2023
%K腹膜透析;肌少症;临床特点;生存分析;维持性透析;血液透析;中医证候
%X 研究背景慢性肾脏病(chronic kidney disease,CKD)是全球范围内的严重公共卫生问题。大量CKD患者最终进入尿毒症期,维持性透析(maintenance dialysis,MD)是尿毒症期患者较为安全且应用广泛的治疗方式。近年来大量研究开始关注MD合并肌少症(Sarcopenia)。肌少症是MD患者的常见并发症,并与患者的生活质量和临床预后密切相关。现代医学治疗MD合并肌少症多从营养、运动角度出发,受制于研究规模和质量等因素,如何规范地于临床运用营养和运动手段治疗本病仍存争议。研究目的通过对MD患者进行肌少症筛查,收集其中医证候积分和临床资料,探讨MD患者并发肌少症的危险因素及中医证候特点,为中医药防治MD-肌少症提供临床依据。研究方法采用横断面研究,对2021年12月至2022年5月中国中医科学院广安门医院本部、南区和房山中医院肾病科及血透室的MD患者进行肌少症筛查。对符合纳入标准的患者采集一般资料、人体测量学数据、实验室指标以及中医证候积分,并进行12个月的随访。运用统计学分析,比较各组患者在临床资料、中医证候以及死亡率等数据的相关性和差异性。研究结果(1)一般资料:本研究共纳入319名维持性透析患者,其中PD患者50例,HD患者269例。PD患者肌少症患病率为20%,其中严重肌少症患病率为16%;HD患者肌少症患病率为35.2%,其中严重肌少症患病率为32.6%。在PD组中,肌少症组患者BMI低于非肌少症组(P=0.002)。肌少症组患者具有较高的心力衰竭病史(P=0.003)和冠心病史(P=0.009)。在HD组患者中,肌少症组患者年龄高于非肌少症组(P=0.001)。肌少症组患者BMI低于非肌少症组(P<0.001)。肌少症组患者具有较高的心力衰竭病史(P<0.001)、冠心病史(P=0.013)和脑梗塞病史(P<0.001)。PD-肌少症组与HD-肌少症组在一般资料间无统计学差异(P>0.05)。(2)人体测量学数据:在PD组中,肌少症组四肢骨骼肌量、四肢骨骼肌指数、握力、6米步速和SARC-F评分均低于非肌少症组,差异具有统计学意义(P<0.05)。在HD组中,肌少症组骨骼肌量、四肢骨骼肌指数、握力、6米步速和SARC-F评分均低于非肌少症组,差异具有统计学意义(P<0.05)。PD-肌少症组与HD-肌少症组在人体测量学所有变量间无统计学差异。(3)中医证候积分:在PD组中,肌少症组患者心气虚证、脾气虚证、瘀血证、浊毒证积分均高于非肌少症组患者,差异具有统计学意义(P<0.05)。两组在肾阴虚、肾阳虚、痰湿证和湿热证积分中的差异无统计学意义(P>0.05)。在HD组中,肌少症组患者心气虚证、脾气虚证、瘀血证、浊毒证积分均高于非肌少症组患者,差异具有统计学意义(P<0.05)。两组在肾阴虚、肾阳虚、痰湿证和湿热证积分中的差异无统计学意义(P>0.05)。PD-肌少症组与HD-肌少症组相比,HD-肌少症组患者心气虚证、脾气虚证、瘀血证和浊毒证积分高于PD-肌少症组患者(P<0.05)。两组在肾阴虚、肾阳虚、痰湿证和湿热证积分中的差异无统计学意义(P>0.05)。(4)实验室指标:在PD组中,肌少症组cTNI、NT-proBNP高于非肌少症组,差异具有统计学意义(P<0.05)。肌少症组ALB低于非肌少症组,差异具有统计学意义(P<0.05)。在HD组中,肌少症组HGB、SCR、ALB、血Ca低于非肌少症组,差异具有统计学意义(P<0.05)。肌少症组CRP、cTNI、NT-proBNP、D-Dimer高于非肌少症组,差异具有统计学意义(P<0.05)。PD-肌少症组与HD-肌少症组相比,HD-肌少症组CRP、BUN、ALB、NT-proBNP、血K、D-Dimer高于PD-肌少症组,差异具有统计学意义(P<0.05)。HD-肌少症组HCO3-、血Ca低于PD-肌少症组,差异具有统计学意义(P<0.001)。(5)心脏超声指标:PD-肌少症组与HD-肌少症组相比,HD-肌少症组患者LVEF高于PD-肌少症组患者,差异具有统计学意义(P<0.05)。(6)相关性分析:低ALB(OR(95%CI):0.71(0.54,0.94),P=0.015)和NT-proBNP≥ 10000pg/ml(OR(95%CI):17.17(2.14,137.69),P=0.007)是PD患者肌少症的独立危险因素。低BMI(OR(95%CI):0.72(0.63,0.83),P<0.001)、低HGB(OR(95%CI):0.94(0.91,0.98),P=0.001)、合并脑梗塞(OR(95%CI):3.21(1.08,9.57),P=0.036)和NT-proBNP≥10000pg/ml(OR(95%CI):14.34(5.60,36.70),P<0.001)是HD患者肌少症的独立危险因素。透析方式(OR(95%CI):1.56(0.58,4.22),P=0.383)和MD患者肌少症患病率无关。低ALB(OR(95%CI):0.83(0.75,0.91),P<0.001)和NT-proBNP≥10000pg/ml(OR(95%CI):25.84(12.68,52.65),P<0.001)是MD患者肌少症的独立危险因素。(7)生存分析:MD患者12个月生存率为89.7%。PD-非肌少症为100%,差异有统计学意义(P=0.005)。HD-肌少症组12个月生存率为82.3%,HD-非肌少症为91.9%,差异有统计学意义(P=0.015)。研究结论(1)低ALB、高NT-proBNP是PD患者肌少症的独立危险因素。(2)低BMI、低HGB、合并脑梗塞和高NT-proBNP是HD患者肌少症的独立危险因素。(3)MD-肌少症患者正虚证以心气虚证、脾气虚证为主,邪实以瘀血、浊毒为主。(4)肌少症影响MD患者死亡结局。
%U https://link.cnki.net/doi/10.26973/d.cnki.gbjzu.2023.000490
%R 10.26973/d.cnki.gbjzu.2023.000490
%W CNKI

%0 Thesis
%A 谢鹏
%T 膝骨关节炎合并肌少症中医证素分布特征研究
%Y 侯德才
%J 辽宁中医药大学
%9 硕士
%D 2023
%K膝骨关节炎;肌少症;中医证素;临床特征;辩证
%X 目的:KOA合并肌少症发病率高、预后较差,是一种慢性复杂性疾病,现代医学目前对于此病认识不足,并未提出一些有效的治疗方式,而中医学对本病的认识以及治疗独具优势。本研究通过收集膝骨关节炎(knee osteoarthritis,KOA)合并肌少症(sarcopenia)患者的个人一般资料及四诊信息,归纳整理膝骨关节炎合并肌少症患者的证素分布情况,探究本病中医证素与中医证型的分布特征规律,以期为中医辩证治疗本病提供新方向,也为今后KOA合并肌少症证治体系的构建奠定夯实的基础。材料与方法:选择符合纳入及排除标准的患者107例,收集KOA合并肌少症患者的一般资料、四诊信息及中医证侯信息,以证素辨证学为诊断方法,得出KOA合并肌少症患者的病位证素及病性证素,并对分析得到的病位证素以及病性证素进行中医证素及中医证型分布特征研究。结果:1.107例KOA合并肌少症患者中,其中男性37例,女性70;年龄分布中61～70岁患者较多,占48.5%,其次为71～80岁年龄段的患者,占比30.8%,占比较少的为51～60岁年龄段的患者,仅为20.7%;患者BMI<18.5kg/m~2有15人,而18.5≤BMI<24的患者人数有71人。BMI≥24的患者有21人;X线分级0～Ⅰ级的占12.1%,Ⅱ～Ⅲ级的占79.4%,等级为Ⅳ级的占8.5%;病程10～20年的患者最多,有56例,病程为21～30年的患者有32例。2.进行分析后共提取出中医证素21个,其中提取病位证素共7个,提取病性证素14个。病位证素按占比由高到低排列为肾(70.6%)、筋骨(67.7%)、肌肉(39.9%)、肝(33.2%)、脾(16.3%)、心(11.6%)、经络(9.1%);病性证素按占比由高到低排列依次为阴虚(81.6%)、阳虚(77.9%)、气虚(70.3%)、气滞(67.5%)、血瘀(59.6%)、寒(56.2%)、血虚(43.5%)、湿(35.2%)、痰(32.1%)、火(26.3%)、精亏(25.2%)、气不固(17.2%)、燥(10.6%)、动血(7.3%)。3.在病位证素组合中,双病位组合以肾+筋骨组合占比最多,为为57例,占53.2%;三病位组合以肾+筋骨+肝最多,有39例,占比36.4%;四病位组合以肾+筋骨+肝+脾组合占比最多,有23例,占比21.5%。4.在病性证素组合中,双病性证素组合以阳虚+阴虚占比最高,共75例,占比68.8%;三病性证素组合以阴虚+阳虚+气虚占比最高,有61例,占比为57.0%;四病性证素组合占比最高的是阴虚+阳虚+湿+气虚,共51例,占47.6%;五病性及以上证素组合共有66例,占61.6%。5.病性证素等级与虚实分布中,Ⅰ级病性证素中虚性证素共出现9次(占9.0%),实性证素共出现3次(占3.0%);Ⅱ级病性证素中,虚性证素共出现11次(占11.2%),实性证素共出现5次(占5.1%);Ⅲ级病性证素中,虚性证素共出现59次(占59.5%),实性证素共出现12次(占12.2%);病性证素等级中虚证与实证比例依次为为79.7%、20.3%。虚性证素所占比例显著高于于实性证素,差异有统计学意义(P<0.05),KOA合并肌少症患者病性证素表现为以虚为主,兼有实证。并多表现为“虚实并存”。6.根据证型分析得出KOA合并肌少症的常见中医证型为肝肾亏虚证、脾胃虚弱证、肾阳虚证、脾肾阳虚证以及阴虚证。结论:1.KOA合并肌少症患者病位主要涉及脾、肾、肝、经络,病性以虚实夹杂为主,虚性以气虚、阳虚为主,实性以痰、饮、湿为主。2.病程越长越易损及肾与经络,气虚、血虚、湿、痰症状出现频率越高,KOA合并肌少症的病程为肾、经络、湿病位及病性证素的主要影响因素。3.肾与经络在不同病程、年龄组及脾、经络在不同功能严重程度分布情况可以看出本病存在一个病邪逐步深入的过程,与“久病入络”观点相契合,病变过程可总结为脏腑-经络-肌肉骨骼。4.最常见的中医证型为肝肾亏虚证、脾胃虚弱证、肾阳虚证、脾肾阳虚证、阴虚证。5.本研究对丰富和完善KOA合并肌少症的中医证素辨证体系有重要意义,同时也为KOA合并肌少症的证型的规范化研究以及临床诊疗提供依据。
%U https://link.cnki.net/doi/10.27213/d.cnki.glnzc.2023.000063
%R 10.27213/d.cnki.glnzc.2023.000063
%W CNKI

%0 Journal Article
%A 陈智宇
%A 范逸哲
%A 陈巨鹏
%A 王培民
%+ 南京中医药大学附属医院;
%T 加速康复外科理念下老年髋部骨折从动而论辩证思想的研究进展
%J 现代医药卫生
%D 2023
%V 39
%N 07
%K老年髋部骨折;从动而论;中医辨证思想;综述
%X 老年髋部骨折是一种低能量的脆性骨折，随着我国逐渐进入老龄化社会，其发病率也不断升高。然而中医骨折传统辩证思想为3期分治，将骨折愈合总结为“瘀去、新生、骨合”,尤其重视早期以活血化瘀为主。然而，老年髋部骨折患者本身具有肝、脾、肾亏虚的辨证特点，且在加速康复外科理念下，应以促进患者早期下床活动为主。因此，该文探讨了在加速康复外科理念下老年髋部骨折的辨证，提出应从动而论，以筋骨肉为枢，辨证当以补肝脾肾，舒筋活络为主，以补促动，以动促通，以动促愈。
%P 1186-1189
%@ 1009-5519
%U https://kns.cnki.net/kcms2/article/abstract?v=LGlPPz-4LgGO2wQ5QUQ67P1QCWTs5_dpowTtw6WSiKz2HTIq7lBww-BkDaiHnUgzxGm6L_5pm-k01xULsWukOT8C2ESgrYhFvqTmo1sMv6Wd0GeOYWluMJ3zuUu6D6akDmeHO_HKnWl44FLbPKnLOw==&uniplatform=NZKPT&language=CHS
%W CNKI

%0 Thesis
%A 杨熙
%T 肉苁蓉提取物对肌少症模型小鼠的治疗作用及机制研究
%Y 赖朋;张加宇
%J 西华大学
%9 硕士
%D 2023
%K肌少症;肉苁蓉;网络药理学;地塞米松;IGF-1
%X 目的:以肉苁蓉(Cistanche deserticola Y.C.Ma)为研究对象,主要研究目的为:1.以生物信息学的方法分析药物成分-作用靶点-疾病的关系,预测肉苁蓉中对肌少症的治疗可能有效的成分及其作用靶点信息;2.以地塞米松(DEX)磷酸钠注射液诱导小鼠形成肌少症为模型,评价肉苁蓉提取物(CDE)对该模型的治疗作用,并在此基础上对研究目的1中的预测靶点进行验证。本研究试图建立一种有效的针对肌少症治疗的药物筛选方法,为研究肌少症提供新的思路和方法。方法:1.本研究综合多个中药数据库,按照生物利用度等指标筛选出肉苁蓉的可能活性成分,并将这些成分在多个疾病靶点数据库中进行钓靶或分子对接,预测其治疗肌少症的可能作用靶点,构建药物-靶点-疾病的相互作用网络,富集相关信号传导通路,预测肉苁蓉活性成分抗肌少症的可能作用机制。2.本研究通过不同的给药途径、时间和剂量确定了地塞米松诱导肌少症形成的方案。3.采用地塞米松磷酸钠注射液诱导小鼠形成肌少症模型以评价CDE对肌少症的治疗作用,并揭示其可能作用机制。雄性KM小鼠50只随机分为5组,分别为空白组、模型组、低剂量组、中剂量组和高剂量组,每组10只动物。空白组和模型组动物每天生理盐水灌胃(10 ml/kg/day),低剂量组、中剂量组和高剂量组动物每天以CDE经口给药,剂量分别为1.0 g/kg/day、2.0 g/kg/day、4.0 g/kg/day。分组后第四周,除空白组外其他组动物采用地塞米松造模(20 mg/kg/day,s.c.)。分组后第六周进行拉力测试和负重游泳两项运动能力实验评价动物肌肉功能。在第六周末处死动物,并分离双腿股四头肌称重并分别用于组织病理学和分子生物学检查,具体项目包括:肌肉质量系数、HE染色肌纤维形态及横截面积、透射电镜观察评价肌肉超微结构、PCR测量相关基因表达水平,运动能力。结果:从数据库中筛选出肉苁蓉有效活性成分主要有19个,其中肉苁蓉特有成分包括几种肉苁蓉苷;治疗肌少症的潜在靶标有22个,其主要是ESR1、ESR2、IGF2、白介素6(IL-6)等;靶标作用涉及的信号通路有多条,可归纳为胰岛素类信号通路(包括AMPK通路、胰岛素抵抗通路、IGF-1信号通路等)、炎症通路、凋亡通路等。皮下和肌肉注射两种给药方式的评价结果显示,皮下注射地塞米松诱导的肌少症症状更为明显,且呈现出典型的计量依赖关系。故在药效学研究中采用地塞米松20mg/kg/day的剂量进行肌少症造模。在药效学研究中,CDE显著增加了肌少症动物的肌肉功能,在低、中、高三个剂量组中,拉力相对于模型组而分别增加了9.3%、23.8%、31.1%;负重游泳时间分别增加了-1.4%、5.6%、11.1%。在肌肉组织层面,CDE增加了肌少症小鼠的肌肉系数(低、中、高剂量组分别增加了13.5%、27.7%、65.7%)和肌纤维横截面积(低、中、高剂量组分别增加了-9.3%、49.1%、97.5%)。透射电镜结果显示,CDE能改善地塞米松造成的肌纤维萎缩等结果(肌纤维宽度低、中、高剂量组分别增加了-0.8%、-0.9%、28.6%)。分子生物学研究的结果表明,地塞米松显著降低了肌肉组织中IGF-1、Myo D和Myo G的表达,上调了Atrogin-1和Mu RF-1的表达,而肉苁蓉治疗组中上述基因的表达水平有所恢复。结论:肉苁蓉提取物含有一系列肉苁蓉苷等化学成分,能够提升地塞米松所致的肌少症模型小鼠的肌肉力量和功能,并改善肌肉组织的萎缩状态细胞状态,治疗效果具有剂量依赖性。肉苁蓉提取物的以上作用可能通过增加IGF-1的表达并激活其信号传导通路实现。
%U https://link.cnki.net/doi/10.27411/d.cnki.gscgc.2023.000649
%R 10.27411/d.cnki.gscgc.2023.000649
%W CNKI

%0 Journal Article
%A 代菊红
%A 杨光
%A 杨丹丹
%A 魏余晋
%A 张强强
%A 李尧
%+ 天津中医药大学第一附属医院,国家中医针灸临床医学研究中心;
%T 基于Logistic回归分析绝经后肌少症患者中医证型分布与体成分及机体功能相关性
%J 中华中医药杂志
%D 2023
%V 38
%N 04
%K绝经后;肌少症;中医证型;体成分;SARC-Calf量表;危险因素;机体功能;相关性
%X 目的：探究绝经后肌少症患者中医证型分布与体成分及机体功能的相关性。方法：将绝经后肌少症患者按照肌少症诊断标准分为肌少症组与非肌少症组，对肌少症组患者进行辨证分型，分为5个亚组：肺热津伤型、湿热浸淫型、瘀阻脉络型、脾胃虚弱型、肝肾亏虚型；收集患者临床资料、体成分，使用SARC-Calf量表对患者机体功能进行评估，并进行相关性分析。结果：在纳入的200例绝经后患者中非肌少症者46例，肌少症者154例，肌少症者中医证型以肝肾亏虚型占比最高[57.79%(89/154)]。肌少症组各证型患者的年龄、绝经年限显著高于非肌少症组（P<0.01）；肌少症组各证型患者的BMI、体成分中的骨密度、骨矿含量、脂肪含量、肌肉+骨矿含量、手握力、简易体能状况量表（SPPB）评分、小腿围度、营养状况、体育运动水平显著低于非肌少症组（P<0.01）。肺热津伤证型与年龄（OR=1.433）、BMI(OR=0.323)、绝经年限（OR=0.709）、SPPB(OR=0.146)、小腿肌肉围度评分（OR=0.180）相关；湿热浸淫证型与SPPB(OR=0.137)相关；瘀阻脉络型与BMI(OR=0.346)、SPPB(OR=0.142)、小腿肌肉围度评分（OR=0.213）相关；脾胃虚弱证型与BMI(OR=0.384)、绝经年限（OR=0.798）、SPPB(OR=0.110)、小腿肌肉围度评分（OR=0.183）相关；肝肾亏虚证型与年龄（OR=1.246）、BMI(OR=0.304)、SPPB(OR=0.090)、小腿肌肉围度评分（P<0.05,OR=0.364）相关。结论：绝经后肌少症患者中医证型以肝肾亏虚为主，且各证型的绝经后肌少症存在不同的相关因素特征。
%P 1781-1786
%@ 1673-1727
%U https://kns.cnki.net/kcms2/article/abstract?v=LGlPPz-4LgEl_eCAKWeWEeYiIXO6wvkA3yLyfgQ-lR7s86KSfRwgLYlvlXZLz7LVnkAFrYp-WRwBSNt530i5LlFYgoEyvXNT2MrUWznC0Lp4l2HduC-QjaitfrbyWKGk7Shy_Js_RjHnvuS0kuhXZA==&uniplatform=NZKPT&language=CHS
%W CNKI

%0 Thesis
%A 杨柳
%T 维持性血液透析患者肌少症发生率单中心调查及中医证型研究
%Y 盛梅笑
%J 南京中医药大学
%9 硕士
%D 2023
%K肌少症;血液透析;中医证型;影响因素
%X 目的:调查江苏省中医院血液净化中心维持性血液透析患者肌少症、可能肌少症的发生率,分析肌少症发生的影响因素,归纳中医证型,探讨其病机特点。方法:对江苏省中医院液血液净化中心符合纳入标准的169例维持性血液透析患者进行一般信息调查,握力、人体成分、小腿围、步速测量,实验室指标及中医四诊信息收集。根据2019年亚洲肌少症工作组所制定的肌少症诊断标准,计算出肌少症及可能肌少症发病率,将病人分为肌少症组和非肌少症组,比较两组患者在一般资料、物理指标、实验室指标等方面的差异,并分析肌少症发生的影响因素。基于透析肌少症及可能肌少症患者的中医四诊信息,建立数据库,运用因子分析及聚类分析统计出相关病人证素,组合归纳为中医证型。结果:1、一般情况:共纳入169名维持性血液透析患者,男女比例1.73:1,年龄29-85岁,中位年龄63岁,透析龄6-264个月,中位透析龄48个月,中位身高为167cm,平均体重(60.17±11.09)kg。原发病为慢性肾小球肾炎92例(54.44%),糖尿病肾病43例(25.44%),多囊肾11例(6.51%),高血压肾病9例(5.33%),其他14例(8.28%)。合并病为脑梗死33例(19.53%),冠心病26例(15.38%)。2、肌少症发生率及影响因素:169例患者中,34例(20.1%)患者为肌少症,85例(50.3%)患者为可能肌少症。在34例肌少症患者中,60岁以下患病率为5.9%(2/34),60-69岁患病率为35.3%(12/34),70岁及以上患病率为58.8%(20/34)。对比肌少症及非肌少症两组间临床资料发现,肌少症组的年龄、身高显著高于非肌少症组,男性肌少症患病率显著高于女性,肌少症组合并脑梗死患者显著高于非肌少症组(P<0.05);物理指标中,肌少症组患者的躯体功能(步速)、肌肉量(四肢骨骼肌质量指数)、营养相关测量指标(小腿围、BMI、全身相位角、内脏脂肪面积、肥胖度、体脂百分比、上臂围度)显著低于非肌少症组,肌少症组患者的容量负荷相关测量指标(ECW比率、多余水)明显高于非肌少症组(P<0.05);实验室指标中,肌少症组患者的尿素氮、肌酐、尿酸、甘油三脂、低密度脂蛋白水平显著低于非肌少症组(P<0.05)。Logistic多因素回归分析发现高龄、男性是肌少症发生的危险因素,较高的BMI是肌少症发生的保护因素(P<0.05)。3、透析肌少症及可能肌少症患者症状及中医证型:119例患者中出现频率超过10%的症状有倦怠乏力、腰膝酸软、神疲、心慌、头晕、面色萎黄、气短等虚症表现,亦有面色黧黑、唇紫、纳呆恶食、面睑浮肿等实证表现。对相应患者症状及舌脉进行因子分析,提取出11个公因子,再进行聚类分析,结果表明中医证型可分为肝肾亏虚兼湿瘀证50例(42.01%),脾肾气虚证49例(41.18%),气阴两虚证20例(16.81%)。4、中医证型影响因素分析:①中医证型与肌少症、可能肌少症关系:中医证型与肌少症、可能肌少症分布无统计学意义(P>0.05)。②中医证型与年龄关系:中医证型年龄分布无统计学意义(P>0.05)。③中医证型与透析龄关系:患者肝肾亏虚兼湿瘀证多见于透析龄超过50个月(36/50),气阴两虚证多见于透析龄为0-50个月(16/20)。结论:1、本中心MHD相关肌少症患病率为20.1%,可能肌少症发病率为50.3%。2、高龄、男性是发生肌少症的危险因素,较高的BMI是肌少症的保护性因素。3、透析肌少症、可能肌少症主要中医证型为肝肾亏虚兼湿瘀、脾肾气虚、气阴两虚等证,气阴两虚证以透析龄0-50个月患者为主,随着病程进展,肝肾亏虚兼湿瘀证以透析龄50个月以上患者为主。
%U https://link.cnki.net/doi/10.27253/d.cnki.gnjzu.2023.000061
%R 10.27253/d.cnki.gnjzu.2023.000061
%W CNKI

%0 Thesis
%A 张倩
%T 基于“培土生金”运用益气健脾法治疗慢性阻塞性肺疾病合并肌少症的临床研究
%Y 王筠
%J 成都中医药大学
%9 硕士
%D 2023
%K慢性阻塞性肺疾病;稳定期;肌少症;培土生金
%X 目的:基于培土生金理论观察香砂六君子汤干预稳定期慢性阻塞性肺疾病(COPD)合并肌少症患者的临床疗效,评价安全性。方法:选择60例稳定期COPD合并肌少症且证属肺脾气虚证患者,随机分为对治疗组、对照组各30例。两组患者均维持稳定期慢阻肺常规治疗方案,治疗组在对照组基础上加用香砂六君子汤。总疗程为12周,分别于治疗前、治疗后6周和治疗后12周,对比两组患者治疗前后的中医症候评分、BMI、小腿围、握力、步速、肌少症SARC-F评分、肺功能、CAT评分、m MRAC评分、安全性以及不良反应等情况。对所得数据分析,统计分析使用SPSS 26.0软件进行。观察培土生金理论的临床价值。结果:(1)中医证候积分:治疗组总有效率为83.3%,对照组为66.6%;治疗前后组内对比:除对照组自汗症状外其余各项中医症候均较治疗前改善;组间治疗后比较:治疗组除萎黄外其余中医症候改善情况均优于对照组,尤其是纳差和便溏症状短期内可见改善。(2)肌少症相关指标:治疗前后组内对比可见两组在BMI、小腿围、握力、步速、肌少症SARC-F评分均较治疗前改善;治疗后组间对比发现在BMI、握力、步速、肌少症SARC-F评分方面治疗组改善情况较对照组更显著(p<0.05);小腿围两组治疗后组间对比未见明显(p>0.05)差异。(3)慢阻肺相关指标:治疗前后组内对比可见两组在肺功能、m MRC分级评分、CAT评分方面均较治疗前改善;治疗后组间对比发现在肺功能、m MRC分级评分、CAT评分方面治疗组改善情况较对照组更显著。(p<0.05)。(4)治疗前后组内对比以及治疗后组间对比,安全指标方面无差异。结论:1.中药汤剂香砂六君子汤联合COPD稳定期常规治疗手段治疗稳定期慢阻肺合并肌少症肺脾气虚证患者,可有效改善临床症状、改善呼吸功能,增强患者的肌肉力量和功能,且较单一西医常规治疗手段效果更显著。2.本研究表明香砂六君子安全性高,未见不良反应,可长期服用。
%U https://link.cnki.net/doi/10.26988/d.cnki.gcdzu.2023.000213
%R 10.26988/d.cnki.gcdzu.2023.000213
%W CNKI

%0 Thesis
%A 庞惠
%T 斡旋针法治疗脾胃虚弱型老年肌少症的临床疗效观察
%Y 俞红五
%J 安徽中医药大学
%9 硕士
%D 2023
%K斡旋针法;老年肌少症;脾胃虚弱型;疗效
%X 目的:观察斡旋针法治疗脾胃虚弱型老年肌少症的临床疗效,为临床上治疗脾胃虚弱型老年肌少症提供新的证据。方法:将符合本研究标准的60例脾胃虚弱型老年肌少症患者,随机分为治疗组和对照组,各30例。其中,对照组治疗方法:基础干预(抗阻运动+营养支持),治疗疗程为4周。另外,治疗组在基础干预的基础上,加用斡旋针法,选用穴位为:右心门,右足三里,左太冲,左太白,每周连续治疗6天,休息1天,治疗疗程为4周。观察治疗前后握力值、6米步速、四肢骨骼肌指数(Appendicular skeletal muscle mass index,ASMI)、日常生活活动能力(Activity of daily living,ADL)评分、中医证候积分、血清白蛋白(Albumin,ALB)、前白蛋白(Prealbumin,PA)水平等指标的改善情况,比较两组的治疗效果,予以评价斡旋针法治疗脾胃虚弱型老年肌少症的临床疗效及其安全性。结果:1.两组患者的性别、年龄、身高、体重等基本资料比较,无明显差异(P>0.05),具有可比性。2.骨骼肌功能相关指标的比较:治疗前,两组患者握力值、6米步速、ASMI比较,具有可比性(P>0.05);干预治疗4周后,组内比较,两组患者握力值、6米步速、ASMI较治疗前均提高(P<0.05),组间比较:与对照组比较,治疗组的握力值、6米步速、ASMI提高更优,差异有统计学意义。3.血清营养指标的比较:治疗前,两组患者血清ALB、PA水平,具有可比性(P>0.05);干预治疗4周后,组内比较:两组患者血清ALB、PA水平较治疗前均提升(P<0.05),组间比较:与对照组相比,治疗组的血清ALB、PA水平升高情况更显著,差异有统计学意义。4.ADL评分比较:治疗前,两组患者ADL评分比较,具有可比性(P>0.05);干预治疗4周后,组内比较:两组患者ADL评分较治疗前均提高(P<0.05),组间比较:与对照组相比,治疗组ADL评分提高更明显,差异有统计学意义。5.中医证候积分比较:治疗前,两组患者中医证候积分比较,具有可比性(P>0.05);干预治疗4周后,组内比较:两组患者中医证候积分较治疗前均降低(P<0.05),组间比较:与对照组相比,治疗组中医证候积分明显下降,差异有统计学意义。6.疗效评价:干预治疗4周后,治疗组的总有效率为86.67%(26/30);对照组的总有效率为63.33%(19/30);两组资料经X~2检验比较P=0.002(P<0.05),认为差异有统计学意义。结论:1.斡旋针法联合基础干预和单纯基础干预,干预4周后,均能改善本次被研究者的握力值、6米步速、ASMI、ADL、中医证候积分以及血清ALB、PA水平。2.斡旋针法联合基础干预治疗脾胃虚弱型老年肌少症,对于改善患者临床症状、血清营养指标及中医证候积分较单纯基础干预治疗疗效更优,说明斡旋针法联合基础干预治疗脾胃虚弱型老年肌少症的临床效果显著,值得临床应用及推广。
%U https://link.cnki.net/doi/10.26922/d.cnki.ganzc.2023.000534
%R 10.26922/d.cnki.ganzc.2023.000534
%W CNKI

%0 Journal Article
%A 岳鹏超
%A 李金田
%A 陈彦旭
%A 金智生
%A 刘明海
%+ 甘肃中医药大学;敦煌医学与转化教育部重点实验室;
%T 糖尿病肌少症从“痿”论治探讨
%J 中医临床研究
%D 2023
%V 15
%N 06
%K糖尿病肌少症;痿证;脾胃;理论探讨
%X 近年来，糖尿病肌少症越来越频繁地出现在人们的视野中，其是在患有2型糖尿病的人群中出现的以人体肌肉质量进行性、广泛性的丧失，并伴随肌肉性能下降和躯体功能减弱为特征的一种综合征，被认为是糖尿病一种新的并发症。胰岛素抵抗和氧化应激是糖尿病肌少症的病理生理基础。而中医学中的“痿证”是以肢体筋脉弛缓，手足软弱无力，因日久不能随意运动而致肌肉萎缩的一种病证。目前对糖尿病肌少症多采用激素、肌生成抑制蛋白拮抗剂、血管紧张素转化酶抑制剂等药物治疗。中医药治疗本病在控制病情进展、逆转疾病损伤等方面具有独特而鲜明的优势。而二者在其临床典型特征上表现类似，故认为从“痿”入手论治本病是一种行之有效的策略。在治疗上当以“治痿独取阳明”这一法则为核心，以补益脾胃为根本治疗大法，不仅仅局限于滋补健运在脾胃功能恢复中的作用，更重要的旨在强调综合审察阴阳、气血、寒热等相互交叉影响疾病的一切因素，其在治疗痿证及相关疾病中具有不可或缺的作用，即临证需在强化脾胃功能的前提下，以中医的整体观，立足于病因病机，重视脏腑兼顾、气血阴阳并调，根据痿证不同阶段的证候及相关脏腑经络随证治之。
%P 19-22
%@ 1674-7860
%U https://kns.cnki.net/kcms2/article/abstract?v=LGlPPz-4LgHtn4PQOZp4DoMiSdr1_cGbCTc_vpfUX-lIsjyMCGB7Nxo2MIT35daMor7i_zgXeATvAGvFRpfmzexLFRDSc6fPzkLdKgwdVToUYZ2qulqMZ8fyGOYjL9nmymN2GSQq2QaxTVG0t5mmig==&uniplatform=NZKPT&language=CHS
%W CNKI

%0 Thesis
%A 敬进华
%T 肝硬化患者合并肌少症的影响因素分析及中医证型分布特点
%Y 郭峰
%J 新疆医科大学
%9 硕士
%D 2023
%K肝硬化;肌少症;影响因素;中医证型
%X 目的:通过采集肝硬化患者的临床资料和营养风险评估,分析肝硬化合并肌少症患者的影响因素及中医证型分布特点。方法:本研究收集新疆医科大学第四附属医院2022年2月-2023年2月肝硬化住院患者244例,采集肝硬化患者的人口学信息、血清学指标、病因、并发症及中医四诊资料等;同时进行营养风险筛查和营养评估(包括优势手握力、步速、三头肌皮褶厚度(TSF)、上臂围、上臂肌围(AMC)、小腿围);收集第3腰椎(L3)平面的CT影像学资料,计算L3骨骼肌指数(SMI),以L3-SMI(男性)<50cm2/m2或(女性)<39cm2/m2作为肌少症的诊断标准,将患者分为肌少症组和非肌少症组,进一步采用多因素Logistic回归分析筛选肌少症的影响因素,并分析肝硬化患者合并肌少症的中医证型分布特点。结果:1.肝硬化患者合并肌少症有167例(68.4%);2.两组患者在年龄、腹腔积液、自发性细菌性腹膜炎及MELD高危(>18分)比较差异有统计学意义(P<0.05);血清学指标:RBC、HGB和β2-微球蛋白比较差异有统计学意义(P<0.05);3.营养风险评估:营养评分、营养风险、BMI、优势手握力、上臂围、小腿围、TSF及AMC组间差异均有统计学意义(P<0.05);4.多因素Logistic回归分析结果示:营养评分增加[OR=1.79,95%CI(1.346,2.379),P<0.001]和低BMI[OR=0.718,95%CI(0.649,0.795),P<0.001]是肝硬化合并肌少症患者的影响因素;5.167例肝硬化肌少症患者中肝肾阴虚证最多,其次是肝气郁结证、湿热蕴结证、瘀血阻络证、水湿内阻证和脾肾阳虚证,其中肝肾阴虚证和湿热蕴结证在组间比较中差异有统计学意义(P<0.05)。结论:营养评分增加和低BMI是肝硬化合并肌少症患者的影响因素。肝肾阴虚证和湿热蕴结证的肝硬化患者更易出现肌少症。
%U https://link.cnki.net/doi/10.27433/d.cnki.gxyku.2023.001131
%R 10.27433/d.cnki.gxyku.2023.001131
%W CNKI

%0 Journal Article
%A 曾奇
%A 刘海全
%A 李淦
%+ 广州中医药大学第三临床医学院;广州中医药大学惠州医院;
%T 基于“阳化气，阴成形”理论探讨肌肉减少症的中医证治
%J 中医药学报
%D 2023
%V 51
%N 02
%K肌肉减少症;肉痿;“阳化气;阴成形”;中医证治
%X 肌肉减少症是临床常见的一类与增龄相关的退行性疾病，与多种因素密切相关。本文基于《黄帝内经》“阳化气，阴成形”理论，结合肌肉减少症的西医学研究理论及临床所见患者症状、体征，探讨肌肉减少症的中医发病机理及论治思路。基于此理论，中医学认为年老体虚、脾肾衰败，精微匮乏或化失其正，营养能量不足，进而出现肌肉筋骨失养，骨肉不能相亲和，日久而成肉痿肌瘦，是肌肉减少症的基本病因病机；治疗当重视健脾益肾，标本兼顾，以期助阳化气、促阴成形。可见“阳化气，阴成形”理论在中医论治肌肉减少症中具有一定的指导意义，值得临床借鉴学习。
%P 84-87
%@ 1002-2392
%U https://link.cnki.net/doi/10.19664/j.cnki.1002-2392.230039
%R 10.19664/j.cnki.1002-2392.230039
%W CNKI

%0 Journal Article
%A 周星辰
%A 廖如榆
%A 黄龄漪
%A 邓雅
%A 蒲霞敏
%A 郑思琳
%A 郭声敏
%A 刘艾艾
%+ 西南医科大学护理学院;西南医科大学附属医院护理部;
%T 脑卒中相关肌少症的可视化分析
%J 西南医科大学学报
%D 2023
%V 46
%N 01
%K脑卒中;肌少症;Citespace;可视化分析
%X 目的 通过可视化分析探索脑卒中相关肌少症领域的现状、趋势和潜在热点，以提升脑卒中相关肌少症研究的创新性与深度。方法 检索Web of science(WOS)及中国知网（CNKI）收录的2007年至2021年脑卒中相关的肌少症所有中英文文献，利用CiteSpace对该领域的作者、关键词、文献共被引等方面进行分析。结果 最终共纳入文献318篇，其中WOS 301篇及CNKI 17篇。脑卒中相关肌少症研究的年度发文量在2016年之后明显上升。机构和国家合作联系不紧密，作者之间联系相对密切。国际上发文量最多的机构为熊本康复医院，共19篇，占比6.3%；国内发文最多的机构为广东中医药大学，共2篇，占比11.8%；发文量最多的国家是日本，共101篇，占比33.6%。最终形成9个聚类标签，去除与主题相关关键词后，出现频次最多的老年人、身体成分、死亡率。结论 近年来卒中相关肌少症问题受到持续关注，发达国家研究较多，国内研究者较少；流行病学调查及影响因素等是目前研究热点，营养干预、康复管理及聚焦老年卒中人群是未来发展趋势。
%P 60-64+69
%@ 2096-3351
%U https://kns.cnki.net/kcms2/article/abstract?v=LGlPPz-4LgG65EumOJT5IkplOKS8cCziCfw_85ZsFepQFMyPR2ypc2dk5qlldHvmLu5HnGUFURAUf4qkrcR7dAk-28be3C0VvlFrg_geoXvUAbY9PY00zpGfgDlGK0ZVnK3yKBuVllxXhCTVP57YTQ==&uniplatform=NZKPT&language=CHS
%W CNKI

%0 Journal Article
%A 刘玉阳
%A 李易姿
%A 吴琪俊
%A 赵玉虹
%+ 中国医科大学附属盛京医院临床流行病学教研室;中国医科大学附属盛京医院临床研究中心;辽宁省重大慢病精准医学重点实验室;
%T 血尿酸与骨骼肌减少症关系的研究进展
%J 公共卫生与预防医学
%D 2023
%V 34
%N 01
%K血尿酸;骨骼肌减少症;氧化应激
%X 目的 随着人口老龄化程度不断加深，骨骼肌减少症已经成为影响老年人群身体健康和生活质量的重要公共卫生问题。尿酸作为人体内嘌呤代谢的终产物，具有抗氧化与促氧化及促炎症反应的双重作用，在一定程度上影响骨骼肌减少症的发生发展。此文就二者研究进展进行综述。方法 检索PubMed数据库、Web of Science核心合集数据库、Embase数据库、中国知网、万方数据库中截止至2022年2月7日有关血尿酸水平与骨骼肌减少症关系相关文献，并进行综述。结果 经检索共发现4篇关于血清尿酸水平与肌少症发病风险的流行病学研究，其中3项研究针发现一定水平范围内的SUA是肌少症的保护因素，1篇研究结果提示随着SUA水平的增加，肌少症的发病风险增加。且血清尿酸水平与肌少症发病风险之间存在性别差异。结论 目前关于血清尿酸水平与肌少症发病风险之间的研究结果尚存争议，可能是由于尿酸在人体内的不同作用导致，未来需要更广泛且深入的研究二者之间关系。
%P 6-10
%@ 1006-2483
%U https://kns.cnki.net/kcms2/article/abstract?v=LGlPPz-4LgHUC-MapDQvG893vwpQotoptVxA2FXOSWKCig1cVWoj16cLJX1U8ZL3XcL-pWHT9pbU-nYWMjCVx2zkg_Pl38zwCc3-6YH25VnuOYns1WTxiXlgZpFZRmWNzmPtjGuozbj6P3xQVouISw==&uniplatform=NZKPT&language=CHS
%W CNKI

%0 Journal Article
%A 方晓燕
%A 李保生
%A 黎飚
%A 周柳芳
%A 卢国康
%A 彭静静
%A 王金花
%A 杨彩艳
%+ 广西壮族自治区中药体内药物化学数据库建设与应用工程研究中心;广西壮族自治区药用植物园;右江民族医学院药学院;
%T 基于网络药理学、分子对接和代谢组学研究鸡血藤抗AS药效与机制
%J 右江民族医学院学报
%D 2022
%V 44
%N 06
%K鸡血藤;代谢组学;网络药理学与分子对接;动脉粥样硬化;少肌症
%X 目的 研究鸡血藤预防动脉粥样硬化(AS)及其并发症中肌少症的药效、剂量和作用机制。方法 使用AS模型，通过分析血脂组成、血液流变学、血浆中SOD含量及主动脉弓、比目鱼肌病理形态差别评价其抗AS及并发症中肌少症药效，通过网络药理学、GEO数据库、分子对接和代谢组学研究其机制。结果 鸡血藤提取物能降低血脂含量、改善血液流变学、阻止脂质在血管内壁聚集等预防AS药效[最佳的剂量是0.42 g/(d·kg)]及增加比目鱼肌横截面积(预防肌少症)药效；鸡血藤提取物预防AS药效不及血脂康但预防肌少症药效更强；代谢组学发现二氢(神经)鞘氨醇、鞘磷脂、鞘氨醇等在内的22个药效代谢差异物，代谢通路主要与糖鞘脂及组氨酸代谢相关；网络药理学发现114个鸡血藤抗AS靶点，MAPK1、MAPK14、AKT1和TP53等23个靶点作用于脂质-AS信号通路；二氢(神经)鞘氨醇、鞘磷脂、鞘氨醇作用于鞘脂信号通路，MAPK1、MAPK14、AKT1和TP53等11个鸡血藤抗AS药效靶点作用于shingolipid信号通路；分子对接技术对网络药理学研究验证结果表明luteolin、 aloe-emodin、Formononetin、vestitol、naringenin是鸡血藤作用于AS结合较好的药效物质，MAPK14、TP53、CASP3、JUN、MMP9和IL6是鸡血藤作用于AS较好的药效靶点，脂质-AS和鞘脂是其重要的信号通路。结论 鸡血藤具有较好的预防AS及少肌症药效；药效机制代谢层面主要与糖鞘脂和组氨酸代谢相关，在蛋白和基因层面与脂质-AS及鞘脂信号通路有关；药效物质主要为黄酮类化合物。
%P 783-793
%@ 1001-5817
%U https://kns.cnki.net/kcms2/article/abstract?v=LGlPPz-4LgHUC-MapDQvG893vwpQotoptVxA2FXOSWJvEGef11hYmYV-tg_DSMsUmId9aQd2C6B30AXmMd9qtnqtuoiwfQLb1vIuy9ZYMXGydL0JOlLhLToEyLPRiQe7phfek-weqeVuDMwo0wBU2A==&uniplatform=NZKPT&language=CHS
%W CNKI

%0 Journal Article
%A 刘继业
%A 孟红
%A 王佳贺
%+ 葫芦岛市中心医院;中国医科大学附属盛京医院;
%T 自拟增肌颗粒联合抗阻训练对气血亏虚型老年骨骼肌减少症疗效的影响
%J 河北中医药学报
%D 2022
%V 37
%N 06
%K增肌颗粒;骨骼肌减少症;痿症;虚劳;气血亏虚;抗阻训练;营养
%X 目的：探究自拟增肌颗粒联合营养及抗阻训练对气血亏虚型老年骨骼肌肌少症的影响。方法：从葫芦岛市中心医院收集的128例病例随机分为观察组63例和对照组65例。对照组给予常规营养及抗阻训练，观察组在对照组的基础上口服增肌颗粒，疗程为12周。分析2组治疗前后中医证候评分，肌肉相关功能，营养学及炎症相关因子，体能及生活质量相关评分，评估2组临床疗效。结果：2组治疗后四肢无力、少气懒言、自汗、头晕目眩、心悸失眠、面色无华评分以及总分均较治疗前显著降低(P<0.05),且观察组优于对照组(P<0.05)。2组治疗后骨骼肌质量指数，握力，步速以及营养学指标血清白蛋白(Alb),血清前白蛋白(PA),总蛋白(TP)较治疗前显著升高(P<0.05),炎症相关因子血清超敏C反应蛋白(hs-CRP)、白细胞介素-6(IL-6)较治疗前显著降低(P<0.05),且观察组优于对照组(P<0.05)。2组治疗后简易体能测量表(SPPB)及日常生活能力评分(ADL)显著升高，起立-行走计时试验(TUG)评分显著降低(P<0.05),且观察组优于对照组(P<0.05)。同时，观察组有效率为82.5%,对照组的有效率为63.1%,观察组明显优于对照组(P<0.05)。结论：自拟增肌颗粒联合营养及抗阻训练可以改善气血亏虚型老年骨骼肌减少症患者的肌肉含量、功能和运动能力，提高患者的营养学状态，抑制炎症反应并增强老年人的日常生活能力。
%P 28-32
%@ 1007-5615
%U https://link.cnki.net/doi/10.16370/j.cnki.13-1214/r.2022.06.014
%R 10.16370/j.cnki.13-1214/r.2022.06.014
%W CNKI

%0 Journal Article
%A 刘箐
%A 张琦
%A 李梦醒
%A 唐巍
%+ 安徽中医药大学针灸推拿学院;中国科学技术大学附属第一医院(安徽省立医院)康复医学科;
%T 中医联合康复治疗肌少症
%J 中国临床保健杂志
%D 2022
%V 25
%N 06
%K衰弱;老年人;肌肉骨骼生理现象;中医疗法;康复
%X 肌少症是备受关注的老年综合征，增加了老年人跌倒、丧失自理能力甚至死亡的风险，给家庭与社会带来沉重负担。随着人们对综合疗法治疗肌少症的研究，中医联合康复的治疗方法走入人们视线。使用相关的康复评定量表如简易五项评分问卷(SARC-F)、简易评分综合腿围评分(SARC-CalF)、Ishii量表等，可以预测评估肌少症的发生；联系中医痿证分型和现代肌少症分期，采用针药联合康复训练的治疗方式，可以达到标本兼治，延缓进展的目的。该文对近年来中医联合康复治疗肌少症相关研究进行综述。
%P 849-853
%@ 1672-6790
%U https://kns.cnki.net/kcms2/article/abstract?v=LGlPPz-4LgFifHHm_grDDalPVBHswkkvUDSHF1xFJpthbkqmbAdfEr4bmKN5y9a6EOntr7joDp10M-KxBl9ip-xWM6iSeIiu3ATbGJ8ZbBc3VglX1w1tfFf9Ijhixs6P6UaWfkIf4JO8soatMywXtw==&uniplatform=NZKPT&language=CHS
%W CNKI

%0 Journal Article
%A 李灿灿
%A 张福英
%A 汪潇
%A 余兰仙
%A 王玲
%A 傅美龄
%+ 浙江中医药大学附属第一医院老年科;
%T 浙江部分地区肌少症发病率、中医证型分布及影响因素调查分析
%J 中国现代医生
%D 2022
%V 60
%N 36
%K肌少症;中医证型;影响因素
%X 目的 调查浙江部分地区肌少症的发生率，分析患者中医证型分布情况及影响因素。方法 选取浙江部分地区1420例60岁以上受试者，调查患者一般资料，测量营养状态等相关指标，采集患者中医四诊资料，应用单因素及多因素Logistic回归分析影响肌少症发生的因素。结果 1420例60岁以上受试者，其中278例受试者确诊为肌少症，占19.58%。278例肌少症患者中脾胃湿热证90例（32.37%），脾胃虚弱证92例（33.09%），肝肾不足证96例（34.53%）。单因素分析显示，浙江部分地区肌少症的发生与年龄、臀围、上臂围、小腿围、腰围、体力活动水平、营养状态及握力有关（P<0.05），但与性别、民族、文化程度、运动方式、家庭月收入、身高、体质量、吸烟史及饮酒史等无关（P>0.05）；将单因素分析具有差异的结果纳入行多因素Logistic回归分析，结果显示，年龄、营养状态、小腿围、体力活动均为影响肌少症发生的独立因素（P<0.05）。结论 浙江部分地区肌少症发病率较高，中医证型分布无明显特征，年龄、营养状态、小腿围、体力活动均为影响肌少症发生的独立因素。
%P 14-17+22
%@ 1673-9701
%U https://kns.cnki.net/kcms2/article/abstract?v=LGlPPz-4LgEO5KhOzOomE6dR6BvmJ70c-8vqn-1As5zMGb4-9Jma4OZQAouEoDbpIJLACVjfBG8TpPTUKuen26bmqCBxrnUbsqETUlnEFMwtVblXun1xJrnmYbKigxtN04i16K02exJrN1BI9T-pvw==&uniplatform=NZKPT&language=CHS
%W CNKI

%0 Journal Article
%A 林燕平
%A 郭海威
%A 黄佳纯
%A 袁嘉尧
%A 林贤灿
%A 万雷
%A 黄宏兴
%+ 广州中医药大学第三附属医院骨科;广州中医药大学第三临床医学院;
%T 骨质疏松症与肌-骨-脂关系研究
%J 中国全科医学
%D 2023
%V 26
%N 09
%K骨质疏松;肌肉组织;骨骼系统;脂肪组织;骨密度
%X 背景 骨质疏松症作为一种老年慢性疾病,其发病过程缓慢、隐匿,在学术界素有“沉默杀手”之称,而随着机体衰老,肌肉、骨骼和脂肪的生理变化在表型上较为明显。目前针对“肌-骨-脂”与骨质疏松症发病关系的研究较少。目的 初步探讨骨质疏松症与肌-骨-脂的关系。方法 2019-07-19至2021-01-05广州中医药大学第三附属医院招募符合纳入、排除标准的骨质疏松症患者108例,记录其一般资料[身高、体质量、体质指数(BMI)],采用双能X线吸收法(DXA)检测T值、脂肪质量、肌肉质量和骨矿含量,ELISA法检测钙、骨形态发生蛋白-2(BMP2)、骨保护素(OPG)等骨形成相关指标;根据患者的不同年龄分组(49～58岁31例、59～68岁57例、≥69岁20例),比较不同年龄组患者的身高、体质量、BMI、T值、脂肪质量、肌肉质量、脂肪百分比和骨矿含量。根据T值将患者分为正常组(T值≥-1.0,n=20)、骨量减少组(-2.5<T值<-1.0,n=38)、骨质疏松组(T值≤-2.5,n=50),比较不同组别间脂肪质量、肌肉质量、脂肪百分比、骨矿含量和骨形成相关指标。结果 不同年龄段的患者T值比较,差异有统计学意义(P<0.05);与49～58岁患者相比,59～68岁、≥69岁患者T值降低(P<0.01)。与正常组相比,骨质疏松组脂肪质量降低,骨量减少组和骨质疏松组骨矿含量降低(P<0.05)。与骨量减少组相比,骨质疏松组肌肉质量、骨矿含量降低(P<0.05)。与正常组相比,骨质疏松组OPG、BMP2降低,骨量减少组BMP2降低(P<0.05);与骨量减少组相比,骨质疏松组OPG和B淋巴细胞瘤-2基因(BCL2)降低(P<0.05)。结论 “肌-骨-脂”之间的动态平衡与骨质疏松症发病过程可能相关。随着年龄的增大,骨质疏松症患者骨密度下降,血清BMP2、OPG和Bcl2含量降低,这可能与凋亡蛋白不能很好地发挥抗凋亡作用和促骨形成作用,使得成骨细胞活性降低、骨形成活动减弱有关。
%P 1080-1085
%@ 1007-9572
%U https://link.cnki.net/urlid/13.1222.r.20221201.2003.029
%W CNKI

%0 Journal Article
%A 许雪琛
%A 郭恒群
%A 林健
%+ 福州市长乐区第二医院;
%T 八段锦联合抗阻运动干预老年肌少症30例
%J 福建中医药
%D 2022
%V 53
%N 11
%K肌少症;八段锦;抗阻运动;肌力;日常生活能力
%X 目的 探讨八段锦联合抗阻运动对老年肌少症患者肌力及日常生活能力的影响。方法 选取老年肌少症患者60例，采用随机数字表法分为对照组31例和观察组32例。治疗期间对照组脱落1例，观察组脱落2例。对照组采用常规基础病治疗与护理，观察组在对照组干预基础上配合八段锦联合抗阻运动干预，每周干预3次，2组均干预12周。比较2组干预前后手握力、5次起坐试验时间、日常步行速度及改良Barthel指数（MBI）变化情况。结果 与治疗前比较，2组治疗后手握力、日常步行速度、MBI评分均明显提高（P<0.05）,5次起坐试验时间明显减少（P<0.05）；与对照组比较，观察组治疗后手握力、日常步行速度、MBI评分均明显提高（P<0.05）,5次起坐试验时间明显减少（P<0.05）。结论 八段锦联合抗阻运动可以改善老年肌少症患者的肌力，提高其日常生活能力，值得在社区老年人群中推广应用。
%P 60-62
%@ 1000-338X
%U https://link.cnki.net/doi/10.13260/j.cnki.jfjtcm.012601
%R 10.13260/j.cnki.jfjtcm.012601
%W CNKI

%0 Journal Article
%A 王丽丽
%A 田丽雅
%A 牛琪
%A 柳韦华
%+ 山东第一医科大学护理学院;
%T 11种运动对老年肌少症患者身体功能改善效果的网状Meta分析
%J 中华护理杂志
%D 2022
%V 57
%N 21
%K老年肌肉减少症;运动;身体功能;肌肉质量;肌肉力量;护理
%X 目的 通过网状Meta分析评价11种运动训练对老年肌少症患者身体功能、肌肉力量和肌肉质量改善效果的影响。方法 检索Web of Science、Pub Med、Embase、Cochrane Library、CINAHL、中国知网、中国生物医学文献数据库、万方数据库和维普数据库中关于运动训练对老年肌少症患者身体功能、肌肉力量和肌肉质量改善效果的随机对照试验。检索时限为建库至2022年1月。采用Stata 15.0软件进行网状Meta分析。结果 纳入34项研究，共2 199例患者。网状Meta分析结果表明，与非运动对照组相比，阻力训练、小组综合训练、八段锦、全身振动训练、家庭综合训练可改善老年肌少症患者的身体功能（P<0.05）；阻力训练和壶铃训练可改善老年肌少症患者的握力（P<0.05）；阻力训练可改善老年肌少症患者的骨骼肌指数（P<0.05）。结论 在改善老年肌少症患者身体功能、肌肉力量和质量方面，阻力训练是目前最优的运动干预措施，其次为小组综合训练和全身振动训练，但仍需更多研究进一步论证。
%P 2652-2660
%@ 0254-1769
%U https://kns.cnki.net/kcms2/article/abstract?v=LGlPPz-4LgH5rzvEXekyaUzQS7cAMAYjD0UJK-GB-FNN_RIhvZroAqg55jwwDPj05lXEzPD7vvKDIFIwRIO_JstfydEXZfkH909GQJjj95pbIRBdZnhjlLDRdY9cs6gbSfRl_ozHvVyeEk8HyUQnww==&uniplatform=NZKPT&language=CHS
%W CNKI

%0 Journal Article
%A 古鹏
%A 蒲彬
%A 陈俊邦
%A 岳丹
%A 辛俏
%A 曾展鹏
%A 郑晓辉
%+ 广州中医药大学第一临床医学院;西南医科大学中西医结合学院;江西中医药大学临床医学院;广州中医药大学第一附属医院;
%T 绝经后2型糖尿病患者新骨骼肌肉减少指数与骨密度的关系
%J 中国组织工程研究
%D 2023
%V 27
%N 31
%K2型糖尿病;骨质疏松症;骨密度;新骨骼肌肉减少指数;绝经后妇女
%X 背景：2型糖尿病合并骨质疏松的患病率逐年增加，骨质疏松的早期预防、早期发现及早期治疗被认为在绝经后2型糖尿病患者中至关重要。目的：探讨绝经后2型糖尿病患者新骨骼肌肉减少指数与骨密度及骨质疏松的相关性。方法：选择2021年1月至2022年3月广州中医药大学第一附属医院收治的绝经后2型糖尿病住院患者，根据是否合并骨质疏松分为骨质疏松组(93例)和非骨质疏松组(121例)。收集患者一般资料及骨密度信息、血常规、糖代谢、脂代谢、肾功能指标等，计算得到新骨骼肌肉减少指数。多因素线性回归分析各临床指标和腰椎、左侧股骨颈和左侧髋部骨密度的相关性，多因素logistic回归分析绝经后2型糖尿病患者骨质疏松的危险因素，受试者工作特征曲线分析新骨骼肌肉减少指数、胱抑素C、肌酐/胱抑素C对绝经后2型糖尿病患者合并骨质疏松的预测效能。结果与结论：(1)骨质疏松组患者新骨骼肌肉减少指数、胱抑素C、肌酐/胱抑素C均低于非骨质疏松组(P<0.05);(2)调整协变量后的多因素线性回归显示，肌酐/胱抑素C、新骨骼肌肉减少指数与腰椎、股骨颈及髋部骨密度呈显著正相关(β_(肌酐/胱抑素C)=0.003,0.001,0.002,P<0.05;β_(新骨骼肌肉减少指数)=0.002,0.001,0.002,P<0.05)，胱抑素C与腰椎骨密度存在正相关(β_(胱抑素C)=0.09,P<0.05);(3)调整协变量后的多因素logistics回归显示胱抑素C、肌酐/胱抑素C、新骨骼肌肉减少指数是绝经后糖尿病患者患骨质疏松的保护因素(OR=0.149,0.957,0.941,P<0.05);(4)新骨骼肌肉减少指数预测绝经后2型糖尿病患者出现骨质疏松的受试者工作特征曲线下面积最大(曲线下面积=0.756)，灵敏度为67.8%，特异性为72.0%;(5)提示肾功能和骨骼健康存在内在联系，新骨骼肌肉减少指数升高与绝经后2型糖尿病患者骨密度升高存在相关性，绝经后2型糖尿病患者通过新骨骼肌肉减少指数可及时预测骨质疏松的发生风险。
%P 5009-5014
%@ 2095-4344
%U https://link.cnki.net/urlid/21.1581.R.20221108.1122.002
%W CNKI

%0 Journal Article
%A 张慧漩
%A 周明阳
%A 冷玉琳
%A 胥杰
%A 吴彦红
%A 谢春光
%A 高泓
%+ 成都中医药大学附属医院;
%T 基于“脾气散精”理论对糖尿病相关性肌少症的病机探讨
%J 世界科学技术-中医药现代化
%D 2022
%V 24
%N 08
%K糖尿病;肌少症;脾气散精;理论探讨
%X 糖尿病相关性肌少症是目前糖尿病领域研究热点，肌少症是2型糖尿病的独立危险因素，引起多种不良事件，增加糖尿病患者再住院率及死亡率，2型糖尿病又反过来加重肌少症病情，二者相互影响，恶性循环，现代研究对肌少症与糖尿病之间的关系尚无确切认识。我们从中医理论出发，认为其病理发展经过“脾虚不运，四肢肌肉失养”“、郁热内生，热盛肉削”“、痰浊瘀滞，肌肉不用”3个阶段，总的病机演变概括为虚-热-瘀3个重点，但无论病理演变阶段如何，“脾不散精”都是糖尿病相关肌少症发生发展的基本所在，提示临床治疗方面应从恢复脾气散精功能入手，注重健脾助运，以恢复精微布散为首要，为糖尿病相关性肌少症的防治提供科研和临床干预思路。
%P 2921-2925
%@ 1674-3849
%U https://link.cnki.net/urlid/11.5699.R.20221209.1305.004
%W CNKI

%0 Conference Proceedings
%A 董超
%A 陈国华
%+ 山西师范大学;
%T 中国传统养生功法对肌少症患者治疗效果影响的研究进展
%B 2022年中国体育非物质文化遗产大会
%C 中国上海
%? 中国体育科学学会武术与民族传统体育分会、教育部中华优秀传统文化传承基地（武术）、全国学校体育联盟（中华武术）
%D 2022
%P 2
%X 研究目的:调查显示,目前全球患有肌少症的人数高达五千万,老年人肌少症的发病率之高,严重影响了老年人患者正常生活质量;此外合并肌少症患者住院费用竟然是其他疾病患者的5倍之多,该疾病及其并发症加重了家庭经济负担,耗费大量社会公共医疗资源。因此,对肌少症患者进行科学有效的干预从而改善其治疗效果,目前已成为亟待及解决的重要老年医学问题。相较于药物疗法与营养疗法通过间接的生理生化机制影响肌少症,运动疗法对骨骼肌的结构与功能具有直接影响。"运动是良医"大量研究证明运动干预对肌肉衰减综合征有较为积极的作用,而中国传统养生功法作为我国所特有的运动方式,是劳动人民经过长期的探索和实践在生活中总结出来的,在民间拥有广泛的群众基础。目前国内外关于中国传统养生功法对肌少症患者治疗效果影响的综述文章较少,因此本文着重搜集了太极拳、易经筋、八段锦等功法对肌少症患者运动干预的高质量随机对照实验,以期为肌少症患者治疗提供中国方案与中国智慧。研究方法:1.文献资料法:检索了山西师范大学图书馆,中国知网、pubmed等相关数据库的大量文献。2.逻辑分析法:对搜集到的相关文献进行浏览、整理,同时结合本文研究需要,提取部分资料和结论,总结归纳关联信息,合理进行分析描述。研究结果:1.中国传统养生功法具有运动幅度较小,运动强度较低,运动时间适中,多为全身性闭链协调运动等特点,这非常符合老年人肌少症患者的运动生理特点。2.朱亚琼等人将60名老年人随机分为太极干预组与健康宣教对照组,经过18个月陈氏太极干预后,结果显示太极拳干预可以显著改善老年人下肢肌力,提供其日常生活平衡能力。3.金道鹏等人通过对肌少症患者进行每周3次,每次1小时,为期八周的易筋经功法干预,干预结果显示规律的易筋经锻炼可以显著增加肌少症患者的下肢肌肉耐力、关节活动度以及日常生活活动能力。4.李国庆等人将120名肌少症患者分为常规治疗组与八段锦联合弹力带治疗组两组,通过系统干预12周后,结果显示常规治疗组的SMI(肌肉质量指数)、GRIP(握力)、SPPB(简易躯体能力测试表)评分、MBI(改良Barthel指数)均差于八段锦联合弹力带治疗组,这表明八段锦联合弹力带的治疗方式对肌少症患者的治疗效果产生有益影响。研究结论:中国传统养生功法法可以显著肌少症患者治疗效果,推广潜力巨大,今后可以作为老年人肌少症的主流预防方式进行推广,从而提高我国老年人生活质量(QOL)指数,为建设健康中国添砖加瓦。
%P 201-202
%U https://link.cnki.net/doi/10.26914/c.cnkihy.2022.062781
%R 10.26914/c.cnkihy.2022.062781
%W CNKI

%0 Journal Article
%A 张禹杰
%A 方淑蓓
%A 岑俊
%A 元唯安
%+ 上海中医药大学附属曙光医院;上海市生物医药科技发展中心;上海建工医院;
%T 中医药治疗肌少症的临床应用及治疗机制初探
%J 上海中医药杂志
%D 2022
%V 56
%N 12
%K肌少症;痿证;中医药疗法;临床应用;作用机制;研究进展
%X 肌少症被定义为老年人骨骼肌质量、力量和功能的进行性下降，伴随着身体虚弱、功能残疾、跌倒、住院和死亡，并且由于预期寿命的增加和全球老年人口的增长，本病正在成为一种主要的老年疾病。中医药疗法治疗肌少症具有独特优势。基于传统中医理论及国内外与肌少症相关的文献研究发现，采用中药、功法、针刺、推拿等治疗肌少症取得了一定的进展，但具体机制研究相对较少。总体而言，中医药对肌少症的研究还处于早期阶段，还需要开展高质量临床循证研究及基础研究，以提升中医药在肌少症防治中的作用。
%P 16-22
%@ 1007-1334
%U https://link.cnki.net/doi/10.16305/j.1007-1334.2022.2205032
%R 10.16305/j.1007-1334.2022.2205032
%W CNKI

%0 Journal Article
%A 俞柏翎
%A 李娟
%A 叶茂盛
%A 张东阳
%+ 浙江省中西医结合医院老年病科;
%T 肌肉减少症的中医病名探讨
%J 中华中医药杂志
%D 2022
%V 37
%N 10
%K肌肉减少症;病名;痿证;虚劳;羸瘦;肉极
%X 肌肉减少症是一种进行性、广泛性的肌肉质量及力量下降，以及由此导致的跌倒、骨折、身体残疾和死亡等不良后果发生的骨骼肌疾病，目前尚无肌少症的确切中医病名，不利于中医药规范化治疗。中医病名常以疾病的症状来命名，文章从古籍文献中整理了“痿证”“虚劳”“羸瘦”“肉极”的病因病机、证候特征等内涵，并结合肌肉减少症的临床症状及发病机制，探寻肌少症的中医病名，以期为临床诊治提供新思路。
%P 6105-6107
%@ 1673-1727
%U https://kns.cnki.net/kcms2/article/abstract?v=LGlPPz-4LgGOmr98xTwwGB-cCN6m-PmuzMevA7It-RWxJD0dKb617IfSD88C37EkVBa9O-2tvvybF1fGIhPtQvSY880h7DSFhxrPW6fiEx8HVbYAObREPNBQQqM_ooxATYfPR5j1MEHxDLwjbkyjtQ==&uniplatform=NZKPT&language=CHS
%W CNKI

%0 Journal Article
%A 张鹏伟
%A 董博
%A 袁普卫
%A 杨锋
%A 刘德玉
%A 李珣
%A 康武林
%A 王占奎
%A 梁壮
%+ 陕西中医药大学;陕西中医药大学附属医院;
%T 基于性激素治疗肌少症中西医研究进展
%J 辽宁中医药大学学报
%D 2023
%V 25
%N 05
%K雄激素;雌激素;肌少症;中药;治疗
%X 人体肌肉含量和肌力会随着年龄的增长不可避免地产生一定程度的下降，称为“肌肉减少症”或“肌少症”（sarcopenia）。近年来肌少症在中老年人群中，发病率逐步攀高，越来越受到人们的广泛关注。临床主要表现为行动困难，并限制正常的体育活动与基本的自理能力，是导致机体摔倒、扭伤、骨折、致残及致死的主要原因之一。肌肉含量变少与性腺功能衰退、性激素分泌减少等密切相关。性激素不仅能促进性器官成熟，维持人体第二性特征，而且能增加肌肉含量、促进生长激素分泌。治疗肌少症的性激素类药物较少，临床中常用的雌激素药物有补佳乐、替勃龙。雄激素主要为类固醇激素，天然的雄激素主要为睾酮，临床中主要使用的是人工合成睾酮的衍生物如安迪欧、安特尔等，但其适应证较为苛刻，且不良反应较多。中药中淫羊藿、肉苁蓉、杜仲等都有类性激素作用，但是其相关治疗及文献较少。该文基于人体内主要性激素与肌少症的相关性，探讨激素对肌少症的治疗机制，总结类性激素中药在中医基础研究和临床治疗肌少症的有效经验，以期为中医药临床治疗肌少症提供参考。
%P 184-188
%@ 1673-842X
%U https://link.cnki.net/doi/10.13194/j.issn.1673-842x.2023.05.037
%R 10.13194/j.issn.1673-842x.2023.05.037
%W CNKI

%0 Journal Article
%A 宣铭杨
%A 杜亚婷
%A 方吕贵
%A 饶向荣
%+ 中国中医科学院广安门医院;中国中医科学院广安门医院南区;
%T 基于心脾肾防治慢性肾脏病肌少症机理探讨
%J 中国中医药信息杂志
%D 2022
%V 29
%N 10
%K慢性肾脏病;肌少症;心血管疾病;辨证论治;理论探讨;治未病
%X 临床上,慢性肾脏病合并肌少症会显著增加跌倒、死亡等不良事件发生率,现代医学多采用运动、营养和药物治疗,但效果存在争议。本文基于中医理论及临床经验,结合现代医学研究成果,认为脾肾亏虚,痰湿、浊毒、瘀血内阻是慢性肾脏病肌少症的根本病机,而心虚脉痹是加速本病发展的关键因素,临床治疗以补益心脾肾、利湿活血解毒为基本原则,结合饮食调养和运动训练,随证治之,可达到未病者先防、已病者延缓疾病进展、提高生活质量的目的。
%P 16-20
%@ 1005-5304
%U https://link.cnki.net/doi/10.19879/j.cnki.1005-5304.202202098
%R 10.19879/j.cnki.1005-5304.202202098
%W CNKI

%0 Journal Article
%A 柴永利
%A 张禹杰
%A 岑俊
%A 詹云帆
%A 元唯安
%+ 上海中医药大学附属曙光医院;上海建工医院;
%T 治疗肌少症中药新药临床试验设计的关键问题
%J 药物评价研究
%D 2022
%V 45
%N 09
%K肌少症;临床试验;方案设计;中药新药;质量控制
%X 肌少症是老龄化社会背景下的重大疾病，研发有效治疗新药是当前肌少症研究领域的热点问题，但是截至目前还没有公认有效的治疗药物。近年来中医药在肌少症治疗领域打下较好的基础，基于中医理论、临床人用经验及肌少症现代医学研究发掘有效中药复方、中药有效成分是极具潜力的方向。在综合国内外肌少症治疗研究指南基础上，就中药治疗肌少症的临床定位、诊断标准、目标人群选择、疗效评价、干预及随访周期、对照组选择、质量控制等方面展开讨论，以期提高并规范我国肌少症中药新药临床试验方案设计水平。
%P 1739-1745
%@ 1674-6376
%U https://kns.cnki.net/kcms2/article/abstract?v=LGlPPz-4LgF3i6oxQSfbRmyZyuZE4MaI2xM3tQkKPLh6llcELsPc-RaQK-RwzyOaasUVlXYbSQq3g6QDr-IhxxBTAEYYwiM7EpqUmPcuynVOY1JDG2iUUg4DIbQ40LlHvLAnoKhUo0UiNVCxN_ATVQ==&uniplatform=NZKPT&language=CHS
%W CNKI

%0 Journal Article
%A 黄鸿昊
%A 布国俊
%A 曾秋红
%A 唐树杰
%+ 暨南大学中医学院;
%T 运动治疗骨质疏松性椎体压缩骨折的研究进展
%J 中国骨质疏松杂志
%D 2022
%V 28
%N 09
%K运动;骨质疏松性椎体压缩骨折;机制;研究进展
%X 骨质疏松性椎体压缩骨折(osteoporotic vertebral compression fracture, OVCF)是老年人常见脆性骨折，随着老龄化社会到来，OVCF发病率逐年上升，已经成为全球严重的临床和公共卫生问题。运动是防治OVCF的重要措施。本文从神经、内分泌、腰背肌形态、脊柱-骨盆矢状面平衡、体重与肌肉减少症等方面阐述运动治疗OVCF的机制，通过传统腰背肌锻炼、五禽戏、核心稳定训练、姿势、抗阻和平衡训练等运动形式，综述运动在OVCF治疗中的应用进展，以期加深临床医生对运动治疗OVCF的机制与临床作用的理解，提高OVCF治疗效果。
%P 1373-1378
%@ 1006-7108
%U https://kns.cnki.net/kcms2/article/abstract?v=LGlPPz-4LgHcsxKCX9U-c57Rpgr3tin1UZ3q-TN3y6TBvrvJhQE4urq4bCI_cxW4EXAaVRi8VFbVfcDyrbc70HK5Ud1X-MUwT_xgr8PGe_-M5-1SEzgChEjDBzBztfUAWX7ohOtvATXmo0c4UYHRFQ==&uniplatform=NZKPT&language=CHS
%W CNKI

%0 Thesis
%A 许智杰
%T 恒古骨伤愈合剂对糖尿病肌肉减少症的治疗作用与机制研究
%Y 杨茂伟
%J 中国医科大学
%9 博士
%D 2022
%K恒古骨伤愈合剂;2型糖尿病;肌肉减少症;铁死亡;ELAVL1
%X 目的:肌肉减少症最早由Irwin Rosenberg提出,定义为一种与年龄相关的骨骼肌质量和功能下降的疾病,在老年甚至在中年人群中均可发生。2019年,欧洲老年人肌肉减少症工作组(EWGSOP)制定了新的肌肉减少症的诊断标准,其中与年龄相关的骨骼肌强度和质量下降被定义为原发性肌肉减少症,而由疾病、营养及药物相关等因素引起的骨骼肌强度和质量下降则被定义为继发性肌肉减少症。继发性肌肉减少症可导致患者原有疾病加重、易发生跌倒、使骨折风险增加,严重者丧失生活自理能力等,增加死亡风险,给患者及社会带来沉重的精神和经济负担,这使得肌肉减少症近年来越来越受到学者的关注。随着人们生活方式及饮食习惯的改变,2型糖尿病(T2DM)的患病人数呈井喷式增长,由其引起的继发性肌肉减少症逐渐步入人们的视野,成为T2DM的一种新的并发症。由于肌肉减少症的研究起步时间较晚,糖尿病与继发性肌肉减少症的相关研究较少,发病机制尚不明确,可能与高血糖、胰岛素抵抗、炎症与氧化应激、线粒体功能障碍、外周神经病变、代谢紊乱等等有关,其中氧化应激引起了我们的注意:近期研究证明了氧化应激、铁死亡与继发性肌肉减少症密切联系,研究发现枸橼酸铁干预的小鼠肌肉组织和细胞中出现铁死亡,经过去铁胺治疗后铁死亡标志物明显降低,在肌卫星细胞中,转铁蛋白的缺失将引起肌卫星细胞铁死亡,影响肌肉功能等,因此,我们推测铁死亡可能在糖尿病肌肉减少症发生发展中扮演重要角色,并且可能成为一个潜在的治疗靶点。为了探究潜在的治疗靶点,我们选择了RNA结合蛋白ELAVL1,它在铁死亡过程中扮演的重要作用,ELAVL1能结合Beclin-1m RNA并激活NCOA4调控的铁自噬,使更多的铁蛋白在溶酶体中被降解,铁离子被释放而产生大量活性氧,最终引起铁死亡。此外,在T2DM骨质疏松中,本课题组的前期研究证实了ELAVL1的过表达可以导致成骨细胞内氧化应激的增多,破坏细胞内结构,引起骨质疏松,而敲除ELAVL1可以通过抑制氧化应激和铁死亡改善成骨细胞功能,然而,ELAVL1在肌肉系统的作用尚不明确。恒古骨伤愈合剂(osteoking)是传统中药,在临床上被应用于治疗骨关节炎与骨质疏松,其主要成分为三七、黄芪、人参、红花、杜仲、陈皮等,含有抑制氧化应激作用特殊成分,因此,我们推测该药对继发性肌肉减少症可能具有一定的治疗作用。然而,恒古骨伤愈合剂的在肌肉方面的治疗作用尚待研究。本研究旨在揭示T2DM与继发性肌肉减少症目前的研究热点与研究前沿,探究恒古骨伤愈合剂对糖尿病肌肉减少症的治疗作用以及其作用机制,旨在为糖尿病肌肉减少症的预防和治疗提供新的思路。研究方法:(1)本研究通过文献计量学分析的手段,了解T2DM与肌肉减少症的研究现状与热点,以指导后续研究。(2)通过高脂饮食与链脲佐菌素(STZ)注射进行糖尿病肌肉减少症小鼠模型的构建,将C57BL6小鼠分为对照组(NC),糖尿病组(DM)以及恒古骨伤愈合剂治疗组(OS),通过肌肉力量(小鼠握力与抓网实验)、肌肉质量(体重与腓肠肌湿重、瘦肉质量、micro-CT)以及组织学分析(H&E染色、masson染色、Myo D与FBXO32的免疫组化)对肌肉减少症进行评价之后,构建C2C12成肌细胞系,将其分为对照组(NC)、高糖组(HG)、高糖+恒古骨伤愈合剂组(HG+OS),通过CCK8检测细胞活性、Western blot检测细胞Myo D与FBXO32,从动物与细胞两方面评估恒古骨伤愈合剂对糖尿病肌肉减少症的治疗作用。(3)通过网络药理学分析预测了恒古骨伤愈合剂对肌肉减少症的治疗机制,并进行细胞实验验证:将C2C12细胞分为对照组(NC)、高糖组(HG)、高糖+恒古骨伤愈合剂组(HG+OS)、高糖+去铁胺组(HG+DFO),通过MDA,ROS,GSH、C11 BODIPY581/591检测其氧化应激与脂质过氧化水平。(4)通过透射电镜验证了糖尿病小鼠肌肉组织与细胞出现铁死亡现象,为验证相关机制,应用Western blot检测各组成肌细胞内ELAVL1、Beclin-1、FTH-1、NCOA4、GPX4、LC3的表达情况之后,使用ELAVL1过表达慢病毒转染细胞,将C2C12细胞分为对照组(NC)、高糖组(HG)、高糖+恒古骨伤愈合剂组(HG+OS)、ELAVL1过表达组(LV-ELAVL1)与空转组(LV-null),通过Western blot检测与免疫荧光共定位验证恒古骨伤愈合剂抑制铁死亡的机制猜想。结果:(1)文献计量学分析结果表明糖尿病肌肉减少症的相关研究起步较晚,且日韩与美国在糖尿病与肌肉减少症的研究中占主导地位,目前该领域的研究主要局限于临床,基础研究较为缺乏。(2)糖尿病C57小鼠抓力下降、悬网时间缩短、腓肠肌湿重降低、肌体积减少、肌纤维横截面积减少而纤维化面积增多,经过恒古骨伤愈合剂治疗后抓力较糖尿病小鼠提高、悬网时间延长、腓肠肌湿重和肌肉体积增加、肌肉组织学结构改善。高糖条件下C2C12细胞活性下降、肌萎缩相关蛋白FBXO32表达增高、肌分化蛋白MYOD表达降低,恒古骨伤愈合剂干预后,C2C12细胞活性改善、肌萎缩相关蛋白FBXO32表达减少、肌分化蛋白MYOD表达升高。(3)网络药理学分析结果表明恒古骨伤愈合剂可能通过抑制氧化应激与炎症反应,调控脂质代谢治疗肌肉减少症,细胞实验证实高糖条件下C2C12细胞ROS,MDA表达升高、GSH表达降低、C11 BODIPY 581/591显示处于氧化态的细胞较多,而恒古骨伤愈合剂和去铁胺干预后氧化态细胞均明显减少,表明恒古骨伤愈合剂可能通过抑制氧化应激与脂质过氧化治疗糖尿病肌肉减少症,这与网络药理学预测结果一致。(4)透射电镜观测显示糖尿病小鼠肌纤维排列紊乱、线粒体肿胀、高糖条件下C2C12细胞线粒体双层膜皱缩,嵴皱缩或消失,出现铁死亡现象,免疫组化显示糖尿病小鼠肌肉组织ELAVL1表达增高,血清ELISA结果显示糖尿病小鼠血清铁蛋白和肌肉组织中铁蛋白含量均升高,而恒古骨伤愈合剂干预后降低;高糖组细胞ELAVL1、FTH-1、Beclin-1、NCOA4与LC3表达升高,而恒古骨伤愈合剂和去铁胺干预组表达降低;高糖组细胞GPX4表达降低,恒古骨伤愈合剂和去铁胺干预组表达升高;慢病毒转染后,免疫荧光结果显示高糖组与ELAVL1过表达组LC3与NCOA4共定位增强,铁自噬表达增高,空转病毒组与恒古骨伤愈合剂治疗组LC3与NCOA4共定位减少。结论:(1)糖尿病肌肉减少症的研究局限于临床,基础研究较为缺乏。(2)恒古骨伤愈伤合剂可治疗糖尿病C57小鼠肌肉减少症,改善高糖条件下C2C12细胞功能。(3)恒古骨伤愈合剂可抑制高糖条件下C2C12细胞氧化应激。(4)恒古骨伤愈合剂可抑制ELAVL1诱导的C2C12细胞铁死亡。
%U https://link.cnki.net/doi/10.27652/d.cnki.gzyku.2022.001816
%R 10.27652/d.cnki.gzyku.2022.001816
%W CNKI

%0 Conference Proceedings
%A 张学晓
%+ 沈阳体育学院研究生工作部;
%T 易筋经对老年肌肉减少症患者运动能力的实验研究
%B 2022年第七届广州运动与健康国际学术研讨会
%C 中国广东广州
%? 广州体育学院、中国体育科学学会运动生理生化分会、中国体育科学学会运动医学分会
%D 2022
%P 2
%K易筋经;老年肌肉减少症患者;运动能力
%X 研究目的:探究易筋经运动对老年肌肉减少症患者该人群运动能力的影响。研究方法:本文主要运用的研究方法是实验法,通过门诊部招募老年肌少症患者40例。纳入标准:通过了骨骼肌减少症诊断标准的患者活动受限病程大于6个月,年龄平均在60—95岁,并能够积极配合治疗,自愿参加本次实验者;排除标准:存在高血压患者、心脑血管疾病患者合并严重心血管、肺、肝、脑、肾、血液系统、严重骨质疏松症患者、严重危害生命的原发性疾病。通过随机分组将上述患者分为两组,一组进行十二周的易筋经练习(易筋经组,n=20),十二周的易筋经规律锻炼,一周三次,每次一个小时。另一组仅进行日常生活活动(对照组,n=20)。分别于干预前、干预后十二周的BMI、四肢骨骼肌质量指数(ASMI)、左右手握力、6分钟步行距离、双下肢骨骼肌肌力、步速测试数据值,并使用SPSS23.0程序对数据进行分析。采取均值以及标准差用以描述调查者的人口统计学特征。运用Shapiro-Wilk法来对数据进行检测。对符合标准的数据采用独立样本t检验的方式进行组间数据分析,不符合采用秩和检验;并运用配对样本T检验的方式进行组内差异分析,显著性水平为(P>0.05)。研究结果:干预前,易筋经组和对照组的BMI、四肢骨骼肌质量指数(ASMI)、左右手握力、6分钟步行距离、双下肢骨骼肌肌力、步速相关指标无显著性差异(P>0.05)。通过十二周的易筋经干预后,实验组左右手握力、四肢骨骼肌质量指数(ASMI)明显改善(P<0.05),6分钟步行距离、双下肢骨骼肌肌力、步速具有极显著性改善(P<0.01);对照组上述相关指标均无显著性差异(P>0.05)。实验组与对照组干预后比较左右手握力、四肢骨骼肌质量指数(ASMI)明显改善(P<0.05);6分钟步行距离、双下肢骨骼肌肌力、步速具有显著改善(P<0.05);BMI无显著性差异(P>0.05)。研究结论:十二周易筋经练习能较为有效地改善老年肌肉减少症患者的运动能力,促使老年肌肉减少症患者在一定程度上提高了生活能力,减少老年人患骨质疏松的可能性。这提示易筋经练习可作为改善老年肌肉减少症患者的有效运动方式。
%P 213-214
%U https://link.cnki.net/doi/10.26914/c.cnkihy.2022.037034
%R 10.26914/c.cnkihy.2022.037034
%W CNKI

%0 Conference Proceedings
%A 李雪君
%A 唐赛雪
%A 于成
%A 李佳静
%A 丁元庆
%+ 山东中医药大学附属医院;山东中医药大学;
%T To investigate the pathogenesis and treatment of sarcopenia geriatrics from the point of view of Wei deficiency and astringent collaterals
%B The 18th International Congress on Luobing Theory & The 9th Angiopathy Conference of Integrated Traditional Chinese and Western Medicine
%C 中国广东广州
%? 中华中医药学会、中国中西医结合学会、中国老年医学学会、世界中医药学会联合会、中国农村卫生协会
%D 2022
%P 3
%K络脉—营卫—肌肉;卫虚络涩;肌少症;病因病机;治则治法;通补
%X 随着发病率趋升,肌少症中医诊疗策略备受业界关注。目前,中医医家多从脾肾亏虚、虚劳等角度立论,本文依据肌少症的发病特点,提出将"肉极"作为肌少症的病名。并基于"络脉—营卫—肌肉"之间的相关性,提出其发病与增龄体衰、慢病缠身有关,卒受打击加重其病程进展,核心病机为卫气虚损,络涩肉枯,病位责在脾胃。治疗当虚则补之,涩则通之,通补为宜。并提出自拟方参芪建中汤以益气建中,充络生肌,临证效佳。
%P 121-123
%U https://link.cnki.net/doi/10.26914/c.cnkihy.2022.024248
%R 10.26914/c.cnkihy.2022.024248
%W CNKI

%0 Journal Article
%A 汪潇
%A 王新华
%A 宋文蔚
%A 夏秋敏
%A 王玲
%+ 浙江省中医院;安吉县中医医院;
%T 156例老年肌少症中医证候分布规律研究
%J 浙江中医杂志
%D 2022
%V 57
%N 08
%K老年肌少症;中医证型;均值漂移聚类
%X 目的：研究老年肌少症患者中医证候特点及分布规律。方法：以在浙江省中医院就诊的156例老年肌少症患者为研究对象，收集四诊信息，把相关证候进行均值漂移聚类分析，再进行系统变量聚类分析，最后归纳出证型。结果：(1)纳入老年肌少症的症状条目共51条，手足无力、消瘦、食少纳呆出现频率较高；(2)老年肌少症患者以脾胃亏虚证、肝肾阴虚证、气虚痰瘀证为主要证型，分布清晰，符合临床实际。结论：老年肌少症患者病机以虚证为主，病位主要在脾、肾，可分为脾胃亏虚证、肝肾阴虚证、气虚痰瘀证3大类型。
%P 553-555
%@ 0411-8421
%U https://link.cnki.net/doi/10.13633/j.cnki.zjtcm.2022.08.042
%R 10.13633/j.cnki.zjtcm.2022.08.042
%W CNKI

%0 Journal Article
%A 彭天忠
%A 朱满华
%A 林星镇
%A 袁娟
%A 周峰
%A 胡思彦
%A 侯新聚
%+ 南昌市洪都中医院;
%T 新编易筋经锻炼对老年肌少症患者下肢运动功能和平衡功能的影响
%J 按摩与康复医学
%D 2022
%V 13
%N 17
%K肌肉减少症;老年患者;新编易筋经;运动功能;平衡功能;步行速度
%X 目的:探讨新编易筋经锻炼治疗老年肌少症患者的临床疗效,以及对患者下肢运动功能和平衡功能的影响。方法:将80例老年肌少症患者随机分为练功组和对照组各40例,在基础治疗上,练功组予以新编易筋经锻炼,对照组予以运动疗法训练,治疗前后分别评估患者Fugl-Meyer下肢运动功能评分(FMA)、Berg平衡量表(BBS)和步速,并比较治疗后两组疗效差异。结果:治疗期间,由于患者个人家庭原因,练功组有1例、对照组有2例中途主动要求退出,其余患者均顺利完成治疗。治疗1个疗程后,两组老年肌少症患者总体疗效、FMA、BBS和步速评分均有改善,练功组疗效显著优于对照组(P<0.05)。结论:新编易筋经作为传统健身功法之一,能有效改善老年肌少症患者下肢运动功能和平衡功能,值得临床和社区推广运用。
%P 21-26
%@ 1008-1879
%U https://link.cnki.net/doi/10.19787/j.issn.1008-1879.2022.17.006
%R 10.19787/j.issn.1008-1879.2022.17.006
%W CNKI

%0 Conference Proceedings
%A 王蕾
%A 陈强谱
%A 蔡婷婷
%A 马金栋
%+ 滨州医学院附属医院;
%T 亮氨酸+谷氨酰胺、中药对梗阻性黄疸大鼠肌少症的干预研究
%B 15th China Nutrition Science Congress
%C 中国北京
%? 中国营养学会、中国疾病预防控制中心营养与健康所、农业农村部食物与营养发展研究所、中国科学院上海营养与健康研究所、华中科技大学公共卫生学院
%D 2022
%P 1
%K肌少症;梗阻性黄疸;大鼠;亮氨酸;谷氨酰胺;中药
%X 目的探讨亮氨酸+谷氨酰胺和中药对梗阻性黄疸大鼠肌少症大鼠的干预效果和作用机制。方法将46只6-7周龄雄性SD大鼠随机分为5组:分别为假手术组(S组)8只、对照组(C组)8只、丙氨酸组(A组)10只、亮氨酸+谷氨酰胺组(LG组)10只、中药组(M组)10只。对S组仅行游离胆管的手术操作,C组、A组、LG组、M组建立结扎胆管的肌肉减少症模型。A组灌胃丙氨酸,LG组灌胃亮氨酸和谷氨酰胺,M组灌胃中药,S组和C组灌胃等量生理盐水。每周定时测体质量,每隔2周测量四肢抓力、取血清标本,灌胃6周后处死所有大鼠取材。ELISA法检测血清TNF-α、IL-6;电镜观察肌纤维结构;HE染色观察腓肠肌和肝脏形态;免疫组化和免疫印迹法检测肌肉萎缩盒F蛋白(muscle atrophy F-box protein,Atrogin-1)、肌肉环指状蛋白(muscle RING finger 1,MuRF 1)生肌分化因子(myogenic determination factors D,MyoD)的表达情况。结果 1.与S组、C组和A组比较,经亮氨酸和谷氨酰胺联合干预后大鼠腓肠肌湿重明显增加。2.S组肌纤维排列规整,肌小节清晰;C组和A组肌纤维排列紊乱,肌细胞萎缩水肿;LG组和M组大鼠腓肠肌纤维排列比较有序,可见局部小灶性肌细胞萎缩。3.S组大鼠肌纤维超微结构形态正常;C组和A组肌纤维间存在缝隙,出现数量丰富且异常增大的线粒体;LG组和M组腓肠肌纤维排列比较整齐,肌膜下可见少量异常线粒体聚集。4.与S组比较,C组和A组抓力均明显下降(P<0.05);LG组抓力明显高于C组(P<0.05);与A组比较,LG组和M组抓力显著升高(P<0.05)。5.LG组大鼠TNF-α水平低于C组(P<0.05);C组和A组IL-6水平高于S组(P<0.05);与C组和A组比较,LG组和M组大鼠IL-6水平明显降低(P<0.05)。6.S组、LG组和M组肌纤维上的Atrogin-1抗体染色较弱;S组和LG组肌纤维上的MuRF1抗体染色较弱;S组、LG组和M组肌纤维上的MuRF1抗体较C组和A组染色深。7.C组大鼠腓肠肌Atrogin-1、MURF1蛋白表达水平显著高于LG组和M组,C组大鼠Moy D蛋白表达水平明显低于LG组和M组。结论亮氨酸联合谷氨酰胺、中药增味小承气汤可维持梗阻性黄疸大鼠骨骼肌肌量,延缓肌少症的发生。
%P 789
%U https://link.cnki.net/doi/10.26914/c.cnkihy.2022.034296
%R 10.26914/c.cnkihy.2022.034296
%W CNKI

%0 Journal Article
%A 伍丽娟
%A 叶金连
%A 邹春燕
%A 尹莲花
%+ 福建中医药大学附属第二人民医院;
%T 基于脾肾理论的运动疗法与糖尿病肌少症
%J 中国医学创新
%D 2022
%V 19
%N 19
%K糖尿病肌少症;有氧运动;抗阻训练;脾肾
%X 糖尿病肌少症作为糖尿病并发症之一，发病率高，近年来备受关注。肌少症在中医属“痿证”的范畴，病位在肌肉，脾肾两虚为主要病因。脾主四肢肌肉，肾主骨，两者相互影响，互为因果，骨肉相亲，方能使全身肌肉筋骨发挥其基本的功用。运动疗法通过调和气血、调理气息、强筋健骨能起到健脾益肾的作用，从而有助于改善糖尿病肌肉减少和调节血糖异常。本文论述了糖尿病肌少症与中医脾肾的关系，并通过运动疗法可以健脾补肾的相关理论探讨了运动干预对糖尿病肌少症的积极影响，为糖尿病肌少症的运动康复提供理论基础。
%P 158-161
%@ 1674-4985
%U https://kns.cnki.net/kcms2/article/abstract?v=LGlPPz-4LgFWi92H3Usy07oBZPdkgFfmWb5y3GVmJCB4IBE4yfVpA3hmB_ezJhMTAomhwGycvvjdF_5tSJYbPViwz_jULu9r3kWLuuUXIezB975u_fUJtSPv1za5OkHUgMRpce-jeVu328eHNix5MQ==&uniplatform=NZKPT&language=CHS
%W CNKI

%0 Journal Article
%A 左祥宇
%A 姚荣飞
%A 赵麟毅
%A 张印江
%A 鲁碧楠
%A 庞宗然
%+ 中央民族大学;
%T 中药土党参激活PI3K/AKT/mTOR信号通路并减少2型糖尿病大鼠骨骼肌减少症（英文）
%J Acupuncture and Herbal Medicine
%D 2022
%V 2
%N 02
%K土党参;肌少症;2型糖尿病;PI3K/Akt/mTOR
%X 目的探讨土党参对老年2型糖尿病大鼠骨骼肌肌量减少的改善及其分子机制作用。方法随机选取老年SD大鼠,采用高脂饲料喂养联合腹腔注射链脲佐菌素建立老年2型糖尿病模型。将成模大鼠按血糖结合体重分层随机分为模型组、二甲双胍组、土党参高剂量组、土党参中剂量组和土党参低剂量组,另设同批次老年SD大鼠作为正常对照组。各组分别给予对应药物治疗,给药干预4周后检测各组大鼠体重、腓肠肌重量、血生化指标,观察腓肠肌切片病理改变,考察土党参对老年2型糖尿病大鼠骨骼肌减少的改善作用;采用实时荧光定量PCR法检测mTOR/Akt/PI3K/s6k1/4ebp1的mRNA表达,采用蛋白质印迹法(WB)检测mTOR/Akt/PI3K/s6k1/4ebp1的蛋白表达,分析土党参产生作用的分子机制。结果土党参对老年2型糖尿病大鼠血糖、胰岛素和糖化血清蛋白水平的改善不如二甲双胍明显,但可以可降低总胆固醇、甘油三酯和低密度脂蛋白的水平,提高高密度脂蛋白的水平;并且改善小鼠腓肠肌组织细胞形态,增加老年2型糖尿病大鼠骨骼肌细胞活性。土党参上调大鼠腓肠肌mTOR/Akt/PI3K/s6k1/4ebp1 mRNA的表达,促进相应蛋白表达水平的升高。结论土党参可能是通过激活PI3K/AKT/mTOR信号通路,调节相应蛋白的合成,缓解老年2型糖尿病大鼠骨骼肌肌量减少的症状。
%P 99-108
%@ 2097-0226
%U https://kns.cnki.net/kcms2/article/abstract?v=LGlPPz-4LgFWi92H3Usy07oBZPdkgFfmWb5y3GVmJCAc0LgZEy1JXKJMhhGyWhWDcUH-zHZSco6k0DTPey61PpRpVqCWtQg-Mi5INyPwIhoeJh88ioRPaClSn-uujUdW1sHBKpRYHI7-HIaGAlQXLg==&uniplatform=NZKPT&language=CHS
%W CNKI

%0 Thesis
%A 高耀辉
%T 基于“肌骨相亲”理论，研究腰椎骨质疏松性压缩骨折与腰部肌肉量化的相关性
%Y 徐展望
%J 山东中医药大学
%9 硕士
%D 2022
%K肌骨相亲;肌肉量化;腰椎骨质疏松性压缩骨折;肌少症
%X 目的:基于“肌骨相亲”理论,研究腰椎骨质疏松性压缩骨折与腰部肌肉量化之间的关系,为临床预防、治疗腰椎骨质疏松性压缩骨折与肌少症提供依据和思路。方法:收集于山东中医药大学附属医院骨科门诊就诊或住院治疗的患者,分为正常组、初次腰椎骨质疏松性压缩骨折组(以下简称“初次骨折组”)和多次腰椎骨质疏松性压缩骨折组(以下简称“多次骨折组”),每组各30例。收集患者年龄、性别等一般资料,测量并计算患者体重指数,骨密度,L3或L4椎体下终板层面对应的椎体横截面积、双侧椎旁肌肉横截面积、相对椎旁肌肉面积及脂肪变性比例,对比不同分组之间以上数值的差异,运用SPSS 26.0进行统计分析。结果:共90例患者纳入标准,在三组患者的年龄、性别以及体重指数无统计学差异的情况下,三组患者的骨密度之间存在显著差异(P<0.05),正常组的骨密度平均值最大,初次骨折组次之,多次骨折组最小;三组患者的椎体横截面积间无统计学差异(P>0.05);三组患者的双侧椎旁肌肉横截面积之间差异显著(P<0.05),正常组>初次骨折组>多次骨折组;三组患者相对椎旁肌肉面积之间存在明显差异(P<0.05),正常组最高,其次为初次骨折组,多次骨折组最低;在脂肪变性比例方面,正常组与初次骨折组、正常组与多次骨折组间均差异显著(P<0.05),正常组均低于初次骨折组或多次骨折组,初次骨折组与多次骨折组间无明显差异(P>0.05)。结论:腰椎的骨密度、双侧椎旁肌肉横截面积、相对椎旁肌肉面积以及脂肪变性比例均是影响腰椎骨质疏松性压缩骨折发生发展的因素。腰椎骨密度越低、双侧椎旁肌肉横截面积越小、相对椎旁肌肉面积越低以及脂肪变性比例越大,则腰椎骨质疏松性压缩骨折发生的可能越大,骨折后再次骨折甚至多次骨折的可能性越大。因此,在预防及治疗腰椎骨质疏松性压缩骨折的过程中,应以“肌骨相亲”为理论指导,既注重骨量的补充,又要注重肌肉的锻炼与加强。
%U https://link.cnki.net/doi/10.27282/d.cnki.gsdzu.2022.000060
%R 10.27282/d.cnki.gsdzu.2022.000060
%W CNKI

%0 Thesis
%A 王越
%T 消渴增肌汤干预2型糖尿病合并肌少症的疗效观察
%Y 徐筱玮
%J 山东中医药大学
%9 硕士
%D 2022
%K消渴增肌汤;肌少症;胰岛素抵抗;脾肾亏虚;疗效观察
%X 目的:观察中药复方消渴增肌汤干预2型糖尿病合并肌少症的临床疗效,旨在为今后2型糖尿病合并肌少症的中医药治疗提供新的研究思路及用药参考方案。方法:选取青岛市中医医院内分泌科就诊的2型糖尿病(Type 2 Diabetes Mellitus,T2DM)合并肌少症(Sarcopenia,SP)患者70例,随机分为治疗组35例,对照组35例,中医辨证为脾胃虚弱,肾虚血瘀证,两组患者按照原来自身血糖控制方案维持降糖治疗。对照组给予基础营养干预与体育锻炼,治疗组患者在对照组基础上加服中药消渴增肌汤,每日1剂,分早晚两次餐前半小时用150ml开水冲,温服,两组观察周期均为12周。观察治疗前后中医症状积分、BMI、空腹血糖(FPG)、糖化血红蛋白(Hb A1c)、胰岛素抵抗指数(HOMA-IR)及胰岛细胞功能(HOMA-β)、握力、步速、小腿围、日常生活能力量表评分(ADL评分)的变化。对所得数据纳入数据库进行统计学分析,观察消渴增肌汤的临床疗效。结果:1.本次研究共纳入70例患者。经统计学处理,治疗前两组病人的性别、病程、年龄等基线资料比较无明显差异((49)>0.05),具有可比性。2.治疗后,两组患者BMI、FPG、Hb A1c、HOMA-IR、HOMA-β均较治疗前改善,差异具有统计学意义((49)<0.01)。两组间治疗后比较:治疗组降低FPG、HOMA-IR水平及改善HOMA-β程度优于对照组((49)<0.01);治疗后,两组间改善BMI方面无明显差异((49)>0.05),治疗后两组Hb A1c降低程度无明显差异((49)>0.05)。3.治疗后,两组患者握力、步速、ADL评分均较治疗前显著改善((49)<0.01),两组患者小腿围较前改善((49)<0.05)。两组间治疗后比较:治疗组在增强握力、提高步速及改善日常活动能力方面优于对照组((49)<0.01),但两组间治疗后小腿围比较改善程度无明显差异((49)>0.05)。4.治疗后,两组患者中医症状积分较治疗前相比,差异具有统计学意义((49)<0.01);治疗组中医症状有效率为82.9%,对照组为48.6%,两组间治疗后比较:治疗组改善中医临床症状水平及疗效方面显著优于对照组((49)<0.01)。5.治疗过程中,两组患者均未出现明显不良反应,肝肾功等安全性指标均在正常范围。结论:消渴增肌汤可有效降低空腹血糖水平,减轻胰岛素抵抗程度,改善胰岛细胞功能,增强并改善患者的肌肉力量与肌肉功能,减轻患者临床症状,临床疗效显著优于单纯基础膳食宣教干预与体育锻炼的患者,安全性可靠,是改善2型糖尿病合并肌少症辨证属脾胃虚弱、肾虚血瘀证患者的有效方药。
%U https://link.cnki.net/doi/10.27282/d.cnki.gsdzu.2022.000038
%R 10.27282/d.cnki.gsdzu.2022.000038
%W CNKI

%0 Thesis
%A 曲传鑫
%T 中药治疗糖尿病肌少症的系统评价与临床研究
%Y 徐筱玮
%J 山东中医药大学
%9 硕士
%D 2022
%K中药;糖尿病肌少症;系统评价;临床研究
%X 目的:本研究通过系统评价的方法探讨中药干预糖尿病肌少症的作用机制、干预靶点、用药规律,并进行临床研究。方法:对中国知网数据库(CNKI)、维普数据库(VIP)、万方数据库、Web of Science数据库、Pub Med数据库、Embase数据库、The Cochrane Library数据库以及临床试验注册中心分别检索从建库至2022年02月中药治疗糖尿病肌少症的随机对照试验研究的文献,并同时进行手工检索。严格按照纳入标准、排除标准进行文献筛选并提取有效数据,通过Review Manager 5.3软件进行Meta分析,对中药治疗糖尿病肌少症的作用机制、干预靶点、用药规律,进行客观评价,并对消渴健肌汤治疗脾肾亏虚兼有肝郁血热证患者进行临床研究。选取符合纳入标准的66例患者,对患者进行饮食、运动宣教,依据随机数字表法分为治疗组、对照组,每组33例。对照组原有西药降糖药物不变、适当增减胰岛素及降糖药物的用量、控制血糖(空腹血糖<7mmol/l)达标;治疗组在对照组的基础上加用消渴健肌汤加减(人参9g、黄芪15g、白术15g、茯苓15g、炒薏苡仁15g、黄芩12g、桑叶15g、菊花15g、骨碎补15g、鹿角霜15g、淫羊藿15g、焦山楂15g、炒神曲15g、炒麦芽15g、炒桃仁6g、透骨草6g、甘草3g),疗程12周,观察治疗前后握力、步速、空腹血糖水平、糖化血红蛋白指数,对数据进行统计学分析,观察临床疗效。结果:1.Meta分析结果:共纳入36篇发表于2013-2022年的文献,其中英文文献29篇、中文文献7篇,结果提示中药通过减少肌蛋白降解和促进肌蛋白合成2个作用机制干预糖尿病肌少症,共包括6个作用靶点,分别为:Atrogin-1(萎缩素第一型基因)、Mu RF-1(Muscle specific Ring finger-1,肌肉特异性环指蛋白-1)、P-Akt/Akt(Protein Kinase B,PKB,蛋白激酶B)、P-m TOR/m TOR(Molecular Target Of Rapamycin,哺乳动物雷帕霉素靶蛋白)、P-4E-BP1/4E-BP1(eukaryotic initiation factor 4E-binding protein 1,真核细胞翻译起始因子4E结合蛋白1)、P-Fox O3/Fox O3(Forkhead box O3,Fox O3a,人叉头框蛋白03)。中药组通过抑制Atrogin-1、Mu RF-1的表达共2个靶点减少肌蛋白分解,分别是空白对照组的3.87倍、4.01倍;刺激P-Akt/Akt、P-m TOR/m TOR、P-4E-BP1/4E-BP1、P-Fox O3/Fox O3蛋白分泌共4个靶点促进肌蛋白合成,分别是空白对照组的2.67倍、2.97倍、2.92倍、2.86倍。2.中药用药统计:本研究共涉及中药50种,包括补气药7种、补阴药3种、补阳药4种、补血药3种、祛湿药2种、清热药10种、解表药4种、活血化瘀药1种、收涩药3种,以补气药等补益药为主,其次为清热药、解表药、收涩药、祛湿药等;其中有14种能够抑制肌蛋白降解,包含荔枝核、青蒿、菊花、五味子、枸杞、杜仲、葛根、昆布、青木香、人参、牡蛎、红豆、淫羊藿、黄芩;有20种能够促进肌蛋白合成,包含菊花、葛根、人参、牡蛎、红茶、黄柏、五味子、枸杞、杜仲、黄芩、茯苓、当归、白术、肉桂皮、远志、芍药、黄芪、甘草、生地、陈皮;用药频次统计:使用人参8次、山茱萸7次、生地7次、黄芪6次、山药6次、丹参6次、大黄6次、天花粉5次、五味子5次,频次居前。3临床研究结果:组间比较,治疗组在增加握力、提高步速方面明显优于对照组(p<0.01),在降低空腹血糖、糖化血红蛋白水平方面优于对照组(p<0.05)。组内比较,治疗组在提高握力、步速方面较治疗前明显提高(p<0.01)、在降低FPG方面较治疗前明显降低(p<0.01)、在降低Hb A1C方面较治疗前改善(p<0.05);对照组在降低FPG方面较治疗前明显降低(p<0.01)、在降低Hb A1C方面较治疗前改善(p<0.05)。结论:1.中药成分中的寡核苷酸、青蒿素、生育三烯酚、绿茶多酚、葡萄多酚、葛根素、木兰碱、人参皂苷、淫羊藿素、苦参碱等能够抑制Atrogin-1与Mu RF-1降解肌蛋白,生育三烯酚、绿茶多酚、葡萄多酚、葛根素、人参皂苷、苦参碱等能够激活P-Akt/Akt、P-m TOR/m TOR、P-4E-BP1/4E-BP1、P-Fox O3/Fox O3促进肌蛋白的合成,与现代医学研究的作用机制及靶点大致相符。2.我们认为糖尿病肌少症是以脾肾亏虚为主,兼以血热、气虚、血瘀、痰湿等,在治疗上以补益脾肾药物为主,配以清热、祛湿、活血等药物。通过比较发现,我们临床处方用药思路与本研究中发现的中药用药规律及现代药理学研究大致吻合。3.消渴健肌汤能够改善患者肌肉功能,增加握力、提高步速,且能改善血糖控制不佳患者的血糖水平。
%U https://link.cnki.net/doi/10.27282/d.cnki.gsdzu.2022.000411
%R 10.27282/d.cnki.gsdzu.2022.000411
%W CNKI

%0 Journal Article
%A 王培屹
%A 张诗晓
%A 张晓虹
%A 刘媛
%A 孙杰
%+ 广州中医药大学第一临床医学院;广州中医药大学第一附属医院心肺康复科;
%T 基于“脾主肌肉”理论探讨慢性阻塞性肺疾病合并肌少症的病因病机
%J 中国中西医结合杂志
%D 2023
%V 43
%N 01
%K脾主肌肉;慢性阻塞性肺疾病;肌少症;病因病机
%X 慢性阻塞性肺疾病（COPD）是一种慢性呼吸系统疾病，伴有许多呼吸系统外并发症。肌少症是COPD的常见合并症，是一种全身性疾病，临床表现为肌力下降、耐力下降、肌肉萎缩等症状，是COPD预后不良的独立危险因素。COPD合并肌少症与中医学的痿证较为相似，与肺、脾、肾、心等脏腑的虚损密切相关。基于中医学“脾主肌肉”理论，结合中医文献及相关现代医学研究，笔者通过论述COPD合并肌少症的中西医研究进展，探讨COPD合并肌少症的病因病机。
%P 107-112
%@ 1003-5370
%U https://link.cnki.net/urlid/11.2787.r.20220613.0940.002
%W CNKI

%0 Thesis
%A 魏余晋
%T 阳虚型肌少症患者椎旁肌脂肪浸润与腰椎间盘退变的相关性研究
%Y 杨光
%J 天津中医药大学
%9 硕士
%D 2022
%K肌少症;体成分分析;阳虚型;椎旁肌脂肪浸润;椎间盘退变;相关性
%X 目的:骨骼肌减少症(sarcopenia),简称肌少症,是一类以进行性骨骼肌量的减少、肌力、体力减退和功能障碍为主要表现的中老年综合病症。全身骨骼肌的流失使患者的骨骼失去了保护和动力支持,导致患者跌倒、骨折、致残失能的风险也较一般人高。肌少症严重影响患者的生活和生存质量,近年来越来越受到人们的重视。虽然近年来国内外学者对肌少症的研究也日渐深入,但对阳虚型肌少症人群腰椎椎旁肌群肌肉形态和腰椎间盘退变方面的研究较少。本研究应用中医体质理论对肌少症患者辨证分型,然后分析和探讨阳虚型肌少症患者基本情况、体成分分析结果、椎旁肌脂肪浸润以及椎间盘退变之间的潜在联系。为临床上肌少症和椎间盘退行性病变的防治、诊疗提供新的有效策略。研究类型:本研究类型为横断面现状调查研究。方法:(1)根据《中医体质分类与判定》阳虚体质判定标准筛查自于2020年8月至2021年12月在天津中医药大学第一附属医院骨伤科住院治疗的患者,收集和整理中医体质调查问卷表,筛选出162位阳虚体质住院患者;(2)应用双能X线吸收测量法(Dual energy X-Ray Absorptiometry,DXA)对162位阳虚体质住院患者分别行人体成分分析,参照亚洲肌少症工作小组(Asia working group for sarcopenia,AWGS)2019年提出的肌少症诊断标准,将纳入病例分为阳虚型肌少症组和阳虚型非肌少症组;(3)采集入组患者的年龄、性别、BMI、腹臀比、既往病史、脂类代谢水平。比较两组患者基本身体情况差异和高脂血症的发病率,探讨骨骼肌减少症的影响因素;(4)采集日本骨科学会腰痛评价表(JOA量表)、改良跌倒指数功效量表数据:患者自主填写以上两个量表,根据统计得到的分值,分析腰痛对患者生产生活的负面影响,预测和评价患者在日常生活中跌倒的风险,探讨是否与骨骼肌减少症、腰椎椎旁肌形态改变以及椎间盘退行病变存在一定的相关性;(5)分析比较两组患者的体成分分析结果,包括四肢骨骼肌质量指数(ASMI)、肥胖指数(FMI)、瘦体质量指数(LMI)、全身脂肪百分比、骨矿含量、骨矿物质密度(BMD);探讨阳虚型肌少症组和阳虚型非肌少症组组间临床特征的差异性,进一步分析肌少症组体成分结果与椎旁肌形态和椎间盘退变的相关性;(6)使用本院自带影像系统Imed Pass收集两组患者L4、L5椎体上下终板水平横断面T2WI像和正中矢状位T2WI像,运用Image J软件分析L4-L5水平椎旁肌群横截面积(Crosssectional area,CSA)及脂肪浸润百分比(Fat infiltration radio,FIR),来分析比较两组患者椎旁肌CSA和FIR差异,探讨阳虚型肌少症患者自身基本情况及DXA部分结果与椎旁肌CSA和FIR的相关性;(7)参照改良Pfirrmann椎间盘退变分级标准将入组患者椎间盘退变按轻重程度分成8个量级,比较两组患者椎间盘退变差异,探讨患者自身基本情况与体成分结果对椎间盘退变的影响。然后分析阳虚型肌少症组椎旁肌CSA及FIR与椎间盘退变分级之间的相关性。上述数据的统计学检验均采用SPSS软件(version25.0,IBM SPSS)分析。结果:(1)本次研究共纳入162名在骨伤科住院的阳虚体质患者,男性患者29人(占17.9%),女性患者133人(占82.1%),全体平均年龄65.97±9.042。其中阳虚型肌少症患者126个(占77.8%),阳虚型非肌少症患者36个(占22.2%)。在126例阳虚型肌少症患者中,男性21人(占比16.7.%),女性105人(占比83.3%),男性发病率为72.4%,女性发病率为78.9%,在36个阳虚型非肌少症患者中,男性8人(占比22.2%),女性28人(占比77.8.%)。发现在两组老年患者中肌少症的发病率为77.8%,按照5岁年龄间隔划分层次,50～54岁患者发病率为63.2%,55～59岁患者发病率为69.2%,60～64岁患者发病率为81.5%,65～69岁患者发病率为69.0%,70～74岁患者发病率为88.5%,75～79岁患者发病率为91.7%,80岁及以上患者发病率为81.8%;(2)比较阳虚型肌少症组(n=126)与阳虚型非肌少症组(n=36)两组患者的基本情况资料及体成分分析结果的差异性,两组患者的性别、腹臀比、高脂血症发病率、肥胖质量百分比、骨密度(BMD)的两组之间差异比较不存在统计学意义(P>0.05);但阳虚型肌少症组患者的平均年龄明显要高于阳虚型非肌少症组患者,差异存在统计学意义(P<0.05);两组患者在BMI、ASMI、FMI、LMI、骨矿含量方面,阳虚型肌少症组患者都要明显低于阳虚型非肌少症组患者,差异存在统计学意义(P<0.001);在JOA腰痛评分评估、改良跌倒功效评估方面,阳虚型非肌少症组患者的功能评分均要明显高于阳虚型肌少症组患者,差异存在统计学意义(P<0.001);(3)筛选上述p<0.05的变量有:BMI、ASMI、LMI、FMI、骨矿含量、JOA腰痛评分评估、改良跌倒功效量表评估。运用二元logistic回归分析上述临床特征数据是否为发生肌少症的独立影响因素,结果发现ASMI为是肌少症发病的独立保护因素;(4)两组患者多裂肌特点差异分析:两组L4-L5水平椎体CSA差异存在统计学意义(p<0.05),在左右双侧多裂肌的相对肌肉横截面积(Relative cross-sectional area,RCSA)、左右多裂肌总RCSA方面,阳虚型肌少症组患者均要低于阳虚型非肌少症组患者,差异存在统计学意义(P<0.001);但阳虚型肌少症组患者在左右双侧多裂肌CSA不对称比、左右双侧多裂肌FIR值、左右双侧多裂肌FIR值平均值、左右双侧多裂肌FIR的不对称比方面,均要显著高于阳虚型非肌少症组患者,差异具有统计学意义(P<0.001);(5)两组患者竖脊肌特点差异分析:在左右双侧竖脊肌CSA不对称比、左右双侧竖脊肌FIR值、左右双侧竖脊肌FIR值平均值、左右双侧竖脊FIR的不对称比方面,阳虚型肌少症组患者均要高于阳虚型非肌少症组患者,差异具有统计学意义(P<0.001)。阳虚型肌少症组患者在左右双侧竖脊肌的RCSA、左右竖脊肌总RCSA两方面,均要明显低于阳虚型非肌少症组患者,差异具有统计学意义;(6)两组患者腰大肌特点差异分析:两组左右双侧腰大肌FIR的不对称比差异有统计学意义(p<0.05),两组左右双侧腰大肌CSA不对称比差异存在着统计学意义(p=0.03)。在左右双侧腰大肌的RCSA、左右腰大肌总RCSA方面,阳虚型肌少症组患者均要低于阳虚型非肌少症组患者,差异具有统计学意义(P<0.001);但阳虚型肌少症组患者在左右双侧腰大肌FIR值、左右双侧腰大肌FIR平均值方面,均要显著高于阳虚型非肌少症组患者,差异具有统计学意义(P<0.001);(7)两组患者L4-L5水平腰椎间盘退变程度的Pfirrmann分级比较,发现阳虚型肌少症组患者椎间盘退变分级要显著高于阳虚型非肌少症组,差异有统计学意义(p<0.001);(8)纳入性别、年龄、BMI、腹臀比、ASMI、肥胖指数、JOA、改良跌倒指数构建多因素线性回归方程,结果发现不同年龄(岁)对椎间盘退变Pfirrmann分级的影响有统计学意义(b=0.048,t=4.623,p<0.001),为独立影响因素;(9)纳入左MF-CSA、左MF-RCSA、左MF-FIR、右MF-CSA、右MF-RCSA、右MF-FIR、左右MF-FIR平均值、左右MF-CSA不对称比、左右MF-FIR不对称比、左右MF总RCSA分别与Pfirrmann分级构建单因素和多因素线性回归方程,发现左MF-CSA、左MF-RCSA、右MF-CSA、右MF-RCSA、左右MF总RCSA与Pfirrmann分级存在负性线性相关关系(均p<0.05),左MF-FIR、右MFFIR、左右MF-FIR平均值、左右MF-CSA不对称比、左右MF-FIR不对称比呈正性线性相关关系(均p<0.05)。筛选p<0.05的变量纳入多因素线性回归分析中,发现左MFFIR、右MF-FIR、左右MF-FIR平均值、左右MF-CSA不对称比、左右MF-FIR不对称比是椎间盘退变的独立影响因素,回归系数均为正数,为危险因素(p<0.05);(10)纳入左ES-CSA、左ES-RCSA、左ES-FIR、右ES-CSA、右ES-RCSA、右ES-FIR、左右ES-FIR平均值、左右ES-CSA不对称比、左右ES-FIR不对称比、左右ES总RCSA逐个与Pfirrmann分级构建单因素线性回归方程,发现左ES-CSA、左ES-RCSA、右ESCSA、右ES-RCSA、左右ES总RCSA与Pfirrmann分级存在负性线性相关关系(均p<0.05),其余呈正性线性相关关系(均p<0.05)。筛选p<0.05的变量纳入纳入多因素线性回归分析中,发现左ES-FIR、右ES-FIR是椎间盘退变的独立影响因素,回归系数均为正数,为危险因素(p<0.05);(11)纳入左PS-CSA、左PS-RCSA、左PS-FIR、右PS-CSA、右PS-RCSA、右PS-FIR、左右PS-FIR平均值、左右PS-CSA不对称比、左右PS-FIR不对称比、左右PS总RCSA逐个与Pfirrmann分级构建单因素线性回归方程,排除左右ES-FIR不对称比(p>0.05),无统计学意义。发现左PS-CSA、左PS-RCSA、右PS-CSA、右PS-RCSA、左右PS总RCSA与Pfirrmann分级呈负性线性相关关系(均p<0.05),其余呈正性线性相关关系(均p<0.05)。筛选p<0.05的变量纳入多因素线性回归分析中,发现左PS-FIR、右PS-FIR是椎间盘退变的独立影响因素,回归系数均为正数,为危险因素(p<0.05);(12)将多裂肌、竖脊肌形态与性别、年龄、BMI、腹臀比、ASMI、FMI、LMI、JOA、改良跌倒指数等因素进行相关性分析。年龄与左右MF总RCSA、左右ES总RCSA均存在负相关(r=-0.166,r=-0.208;p<0.05)。年龄与左右MF-FIR平均值、左右ES-FIR平均值两者存在正相关(r=0.386,r=0.394;p<0.05)。此外,JOA量表与左右MF总RCSA存在正相关(r=0.169,p=0.038),与左右MF-FIR平均值存在负相关(r=-0.165,p=0.045)。ASMI和改良跌倒指数分别与左右MF总RCSA存在正相关(r=0.193,p=0.030;r=0.149,p=0.044)。结论:1.肌少症在骨伤科老年患者中的发病率为77.8%,其中女性发病率为78.9%,男性发病率为72.4%,女性发病率略高于男性,肌少症在各年龄段的发病率总体呈逐渐上升的趋势;2.ASMI为肌少症发病的独立影响因素,且其回归系数为负数,其为保护因素,随着ASMI数值的增高,肌少症发病率会降低;3.阳虚型肌少症患者与阳虚型非肌少症患者相比,L4-L5水平多裂肌、竖脊肌、腰大肌CSA减小,肌内脂肪浸润和椎间盘退行病变程度加重,腰椎功能明显退化,腰痛症状和跌倒风险大大增加;4.年龄是腰椎间盘退行病变的独立影响因素,随着年龄增高,阳虚型肌少症组患者Pfirrmann分级也会跟着升高,椎间盘退变程度加重;多裂肌、竖脊肌、腰大肌的RCSA均与椎间盘退变存在正相关,多裂肌、竖脊肌、腰大肌的FIR均与椎间盘退变存在负相关。椎旁肌横截面积的萎缩、肌间脂肪浸润程度加深,都会加剧椎间盘的退变进程,导致阳虚型肌少症患者肌肉质量和肌力进一步下降,活动受限加重。左MF-FIR、右MF-FIR、左右MFFIR平均值、左右MF-CSA不对称比、左右MF-FIR不对称比、左ES-FIR、右ES-FIR、左PS-FIR、右PS-FIR是椎间盘退变的独立影响因素,回归系数均为正数,为危险因素(p<0.05),随着这些因素的升高,阳虚型肌少症组患者Pfirrmann分级也会随之增高,椎间盘退行病变加重。多裂肌、竖脊肌、腰大肌的FIR值与椎旁肌RCSA相比,对椎间盘退变的影响更大。两侧多裂肌RCSA的不对称性、多裂肌、竖脊肌、腰大肌左右肌肉之间FIR的不对称性也是影响椎间盘退变的重要因素;5.随着年龄增长,L4-L5水平的多裂肌和竖脊肌的RCSA值存在变小趋势,多裂肌和竖脊肌的FIR有增大的趋势。当左右MF总RCSA增大时,腰椎下腰痛评分会增加;当左右MF-FIR平均值增加时,下腰痛评分会变小。阳虚型肌少症患者的腰背疼痛程度与左右MF总RCSA、左右MF-FIR平均值有一定的相关性。ASMI与左右MF总RCSA存在一定相关性。随着左右MF总RCSA的增加,跌倒风险有降低的趋势。
%U https://link.cnki.net/doi/10.27368/d.cnki.gtzyy.2022.000053
%R 10.27368/d.cnki.gtzyy.2022.000053
%W CNKI

%0 Thesis
%A 张强强
%T 肌少因素对肝肾亏虚型KOA患者的影响及与膝关节X线影像相关性分析的研究
%Y 杨光
%J 天津中医药大学
%9 硕士
%D 2022
%K肌少症;膝骨关节炎;相关因素;膝关节X线片测量;体成分检测
%X 目的:肌少症与膝关节骨性关节炎(knee osteoarthitis,KOA)均作为在老年人群中存在增龄性、高发性特点的疾病,目前我国老龄化处于高速增长状态,可以预期未来肌少症跟KOA患病人群也将进一步激增。因此临床上如何简便判断KOA患者是否存在肌少症,以及评估肌少症KOA患者潜在风险因素,是十分重要的。目前临床上KOA诊断以X线片为主,而如何利用X线片提供的影像学资料去评估KOA患者病情,对KOA的防治提供更多的参考依据也是十分重要的。临床研究发现在中医辨证分型中肝肾亏虚型与二者存在明显的相关性。本研究即通过探讨肌少症肝肾亏虚型KOA与非肌少症肝肾亏虚型KOA在性别、年龄、体重等一般情况分布规律,以及二者在膝关节功能评分、体成分检测结果、膝关节X线片测量角度上的差异性。为KOA患者诊断是否伴有肌少症提供简便依据。同时进一步探讨肌少症肝肾亏虚型KOA的体成检测结果与膝关节X线片测量数据间的相关性,从而探讨肌少症对膝关节退变的影响,提高对KOA伴有肌少症患者病情的重视,并能尽早给予相应干预措施提供依据。方法:本研究采用横断面研究临床试验设计方案。对2021年1月至2022年1月在天津中医药大学第一附属医院骨伤科门诊及病房收治的KOA患者,依据诊断标准,中医症候判定收集符合肝肾亏虚型且资料完备的KOA患者。对收集的病例行体成分检测,根据肌肌少症诊断标准,将上述收纳病例分为肌少症组与非肌少症组。研究一:1.探讨肌少症肝肾亏虚型KOA患者与非肌少症肝肾亏虚型KOA患者,在性别、年龄、体重分布上的差异性,以及患肢小腿围、肌力跟病变累及下肢数目进行统计分析。2对患者较重侧肢体进行WOMAC评分,根据评分结果对表上分布的疼痛(5项)、僵硬(2项)、日常生活(17项)三个方面得分跟总分进行对比分析。3.对比两组患者体成分检测结果在体质指数(BMI)、患肢消瘦质量、患肢骨密度等上差异性。4.拍摄直立位膝关节正位片,屈膝30°侧位片,对膝关节进行Kellgren-Lawrence评级(K-L评级),同时依据影像系统自带测量工具测量膝关节间隙角、胫骨平台后倾角、髌骨高度,对比肌少症组与非肌少症组对膝关节在三个测量指标上的差异性。研究二:分析肌少症组患者体成检测中侧得的BMI、患侧消瘦质量、患侧脂肪质量、患侧骨矿质量、患侧骨密度与膝关节X线片测量角度结果之间的相关性分析。结果:肝肾亏虚型KOA群体以女性为主,占94.6%。本次研究因非肌少症KOA患者中无男性群体。因此以下结果仅针对两组收集的女性群体数据进行分析。研究一:1.一般资料统计分析显示:女性群体中肌少症在肝肾亏虚型KOA患病率为72.9%。(1)年龄:肌少症组与非肌少症组两组患者在年龄分布上无差异性(P>0.5),以10岁进行年龄分层,频数分布统计结果显示肌少症组患者主要集中在60-69岁占肌少症组41.18%,非肌少症患者人群主要集中在50-59岁占非肌少症患者组42.11%,且肌少症患病率随着年龄增长呈正相关;(2)体重:肌少症患者低于非肌少症患者,存在显著统计学差异P<0.0001,但二者均超出了正常体重,其中非肌少症组均数处于肥胖范围;(3)小腿围、肢肌力:肌少症组均低于非肌少组患者,存在统计学差异(P<0.05)。2.WOMAC评分:相对于非肌少症组,肌少症组病人在WOMAC评分总分上以及子项目疼痛、日常生活方面均得分较高,二者存在统计学差异(P<0.05)。在僵硬项目上,不具有统计学差异(P>0.05);3.体成检测:组患者在BMI、在患肢消瘦质量、全身消瘦质量存在显著性差异(P<0.0001),在全身脂肪含量、脂肪质量指数(FMI)、患肢骨矿含量、患肢骨矿含量、患肢骨密度上存在统计学差异(P<0.05),患肢脂肪含量、患肢脂肪占比、全身的脂肪占比、躯干脂肪比/腿脂肪比、躯干脂肪质量/腿脂肪质量、全身骨密度上无统计学上差异性。在以上结果对比中除患肢脂肪占比、全身的脂肪占比肌少症组略高于非肌少症组,其余项目肌少症组测量结果均低于非肌少症患者。4.膝关节X线片测量角度:肌少症组在膝关节K-L评级、膝关节间隙角、胫骨平台后倾角上均大于非肌少症组患者,差异具有统计学意义P<0.05,在髌骨高度上两者不具备统计学差异。研究二:1.通过对体成分析结果与膝关节X线片测量结果进行线性相关分析,显示肌少症肝肾亏虚型KOA患者在患肢消瘦质量与膝关节间隙角、胫骨平台后倾角、髌骨高度呈负相关,患肢骨矿含量与膝关节间隙角、胫骨平台后倾角呈负相关,与髌骨高度无相关性。而BMI、患肢脂肪质量、患肢骨密度等于膝关节测量角度结果无相关性。结论:1.肌少症在肝肾亏虚型KOA群体中患病率为74.3%,女性患病率68.9%,远高于男性5.4%;在年龄方面肌少症患病率随着年龄的增加而增加,对于高龄KOA患者应充分考虑患有肌少症的可能;2.在体重、肌力、小腿围以及体成分析结果上肌少症组均低于非肌少症组,与肌少症呈负相关,体成分析结果显示肌少症KOA患者不单单局限在消瘦质量减少上,也存在在患肢脂肪、骨矿上的丢失以及患肢功能的丧失,而对全身脂肪的分布并无影响。3.在WOMAC评分上肌少症对肝肾亏虚型KOA主要影响在疼痛及日常生活上,对于以疼痛为主的KOA患者应考虑其潜在或已经患有肌少症的可能。4.对于肝肾亏虚型KOA患者而言肌少症的存在会加重膝关节的损伤,以及对膝关节X线片测量角度的改变,肌少症是导致KOA退变加速的不良因素。临床上对于肝肾亏虚型KOA患者伴有肌少症情况下,应重视患者病情,及早干预治疗。5.患肢肌肉的减少以及骨矿含量的丢失会导致膝关节进一步退变,改变膝关节正常生理角度,尤其会加重膝关节的内翻程度。对于临床上肝肾亏虚型KOA患者伴有肌少症,应注意对患肢进行增肌性功能锻炼,补充钙剂等。
%U https://link.cnki.net/doi/10.27368/d.cnki.gtzyy.2022.000111
%R 10.27368/d.cnki.gtzyy.2022.000111
%W CNKI

%0 Thesis
%A 于红卫
%T 独活寄生汤对胸腰椎压缩骨折PKP术后残余腰背痛影响的临床研究
%Y 姚啸生
%J 辽宁中医药大学
%9 硕士
%D 2022
%K骨质疏松症;肌少症;椎体后凸成形术;独活寄生汤;残余腰背痛
%X 目的:观察PKP对骨质疏松性胸腰椎压缩骨折的临床治疗效果;观察独活寄生汤对骨质疏松性胸腰椎压缩骨折PKP术后脾肾两虚型患者残余腰背痛的疗效。材料与方法:选取2018年1月-2021年10月辽宁中医药大学附属医院骨伤一科行PKP治疗的骨质疏松性胸腰椎压缩骨折患者256例,记录和观察所有患者术前和术后2周VAS评分、ODI评分、中医症候学评分;选取其中术后2周残余腰背痛符合脾肾两虚型分型患者70例,采用随机数字表法将其分为独活寄生汤组和对照组,各35例。两组患者均术后2周后开始服药,均服药4周,自手术日起随访18周,随访中各种原因脱落6例,最终纳入64例患者,独活寄生汤组32例,对照组32例。记录和观察两组患者性别、年龄、骨密度、BMI,两组患者术前、术后服药前、服药后12周VAS评分、ODI评分、中医症候学评分以及两组患者服药前和服药后12周握力、椎旁肌横截面积。结果:1.所有患者术后和术前比较VAS评分、ODI评分和中医症候学评分均下降,差异有统计学意义(P<0.05)。2.两组性别、年龄、骨密度、BMI差异无统计学意义(P>0.05)。3.术后2周,两组VAS评分、ODI评分和中医症候学评分差异均无统计学意义(P>0.05);服药后12周,两组VAS评分、ODI评分和中医症候学评分差异有统计学意义(P<0.05)。4.术后2周,两组握力和椎旁肌横截面积差异无统计学意义(P>0.05);服药后12周,两组握力无统计学差异(P>0.05);服药后12周,两组椎旁肌横截面积差异有统计学差异(P<0.05)。结论:1.PKP对于骨质疏松性胸腰椎压缩骨折患者的疼痛、腰背部功能有效。2.独活寄生汤可以有效缓解腰背残余痛、恢复腰背肌功能和改善全身的情况。3.独活寄生汤对于改善患者握力无明显影响,但对增加椎旁肌容积有一定促进作用。4.独活寄生汤可能是通过增加椎旁肌容积和延缓肌少症缓解残余腰背痛。
%U https://link.cnki.net/doi/10.27213/d.cnki.glnzc.2022.000402
%R 10.27213/d.cnki.glnzc.2022.000402
%W CNKI

%0 Thesis
%A 杨灿
%T COPD合并肌少症中医证素分布规律及络病理论指导下临证思路研究
%Y 吕晓东
%J 辽宁中医药大学
%9 硕士
%D 2022
%K慢性阻塞性肺疾病;肌少症;中医证素;络病;临证思路
%X 目的:COPD合并肌少症发病率、致残率、病死率高,是一种慢性复杂性疾病,现代医学目前主要采用运动训练及营养支持等治疗方法,但成效不佳,中医学对本病的认识及治疗独具优势和特色。本研究将通过横断面研究方法收集慢性阻塞性肺疾病(chronic obstructive pulmonary disease,COPD)合并肌少症(sa rcopenia)患者的一般资料及四诊信息,归纳整理慢性阻塞性肺疾病合并肌少症患者的证素分布情况,探讨常见因素与中医证素分布之间相关性,并以络病理论为指导,将COPD合并肌少症的典型表现、病理演变特征与研究结果相结合,提出本病的核心病机及临证思路,以期为中医辨治本病提供新的方向,也为今后COPD合并肌少症证治体系的构建奠定坚实基础。材料与方法:1.此次研究采用横断面调查的方法,纳入符合诊断标准COPD合并肌少症患者108例,根据证素辨证学诊断方法计算出不同COPD合并肌少症患者病位证素和病性证素,归纳病位及病性分布规律,最后应用SPSS26.0软件统计分析证素分布与不同年龄、性别、病程、吸烟史、BMI、肺功能分级相关因素之间的关系,得出最终分析结果。2.在络病理论指导下,将临床研究结果与COPD合并肌少症典型表现、病理演变特征相结合,提出新的病机观点及临证思路。结果:1.108例COPD合并肌少症患者中男性62例,占比57.4%,女性46例,占比42.6%;人群年龄分布中61～75岁患者占比最高,占44.4%,45～60岁患者次之,占28.7%,76～90岁患者最少,占26.9%;COPD合并肌少症患者有吸烟史的患者67例,占比62%,无吸烟史患者41例,占比38%;病程16～30年患者最多,共56例,占比为51.8%,病程0～15年患者29例,占比26.9%,病程31～45年患者23例,占比21.3%;患者BMI值<18.5kg/m~2的人群为10例,占比9.3%,18.5kg/m~2≤BMI值<24kg/m~2的人群为86例,占比79.6%,BMI值≥24kg/m~2的人群为12例,占比11.1%;男性右下肢肌肉量平均值为7.289kg,左下肢肌肉量平均值为7.278kg,女性右下肢肌肉量平均值为5.318kg,左下肢肌肉量平均值为5.294kg;肺功能分级属中度患者46例,占比42.6%,肺功能分级属重度患者62例,占比57.4%;2.共提取出中医证素25个,其中病位证素11个,病性证素14个,其中构成比大于5%的病位证素主要为肺(100%),脾(60.2%),肾(56.5%),经络(35.2%),心神(18.5%),心(17.6%),肝(10.2%),筋骨(7.4%);构成比大于5%病性证素中虚性病素主要为气虚(57.4%),阳虚(43.5%),阴虚(14.8%),实性证素主要为痰(27.8%)、饮(25.9%)、湿(16.7%)、水停(14.8%)、气滞(13.9%)、血瘀(13.0%)。3.不同病位及病性证素在不同性别组,吸烟情况、BMI分段中分布无统计学差异。4.病程组别病位证素分布差异:肾、经络、筋骨病位证素在31～45年病程组频率最高,16～30年病程组次之,0～15年病程组最少,三者在不同病程分段的分布存在差异(P<0.05),其中肾、经络呈现随着病程的增长频率增高的趋势,筋骨病位在16～30年病程间频率最大,脾出现频率随病程延长而增加,但无统计学意义(P>0.05),说明脾病位和其余病位证素与不同病程无关。5.病程组别病性证素分布差异:气虚、血虚、湿、痰病性证素随着病程的增长频率呈增高的趋势,但气虚、血虚病性证素在不同病程分段差异无统计学意义(P>0.05),湿、痰病性证素在不同病程分段的分布差异有统计学意义(P<0.05),故湿、痰病性证素在不同病程存在差异性,而气虚、血虚及其余病位证素与病程分段无关。6.年龄组别病位证素分布差异:肾、经络病位证素在不同年龄的分布存在差异(P<0.05),在年龄段为61～75岁间这两种病位出现的频率最高;其余病位证素在不同年龄的分布无差异(P>0.05),表明这些病位证素与年龄段无关。7.年龄组别病性证素分布差异:各个病性证素在不同年龄段的分布无差异(P>0.05),表明病性证素分布与年龄段无关。8.肺功能分级组别病位证素分布差异:脾、经络病位证素在不同肺功能分级的分布存在差异(P<0.05),肺功能越差,脾、经络病位证素出现频率越高,其余病位与在不同肺功能分级分布无差异(P>0.05)。9.肺功能分级组别病性证素分布差异:气虚、气滞、痰、水停病性证素在不同肺功能分级的分布存在差异(P<0.05),气虚、气滞、痰、水停病性证素随肺功能严重程度增加呈频率增高趋势,其余病性证素在不同肺功能分级的分布无差异(P>0.05),表明这些病性证素与肺功能分级无关。结论:1.COPD合并肌少症患者病位主要涉及肺、脾、肾、经络,病性以虚实夹杂为主,虚性以气虚、阳虚为主,实性以痰、饮、湿为主。2.病程越长越易损及肾与经络,气虚、血虚、湿、痰症状出现频率越高,COPD合并肌少症的病程为肾、经络、湿、痰病位及病性证素的主要影响因素。3.肾与经络在不同病程、年龄组及脾、经络在不同肺功能严重程度分布情况可以看出本病存在一个病邪逐步深入的过程,与“久病入络”、“肺病病久及脾肾”观点相契合,病变过程可总结为脏腑-经络-肌肉骨骼。从病性构成比来看,气虚与阳虚,痰、饮、湿占较高,气虚日久,损伤阳气,阳气失于鼓舞、推动,化气行水功能减退,形从痰湿停饮,痰湿水饮性质黏腻,造成本病迁延不愈,反复缠绵。4.气虚、气滞、痰、水停在肺功能严重程度的差异性可以看出,肺功能越差,气虚、气滞、痰、水停病性证素出现频率越高,气虚气滞日久影响体内津液代谢,肺虚日久,脾肾亦虚,则会形成痰浊水饮,是本病迁延缠绵,反复发作的原因。5.将络病理论与调查研究结果结合,基于络病久病入络,易入难出、易瘀易滞的特点,认为本病属于肺络-体络传变疾病,病机为肺气亏虚、脾失散精、肾失蒸化、体络痰瘀,治则为补虚通络,治法以补肺疏透,顾护脾胃,益肾助化为主,辅以化痰逐瘀,通补兼施贯穿疾病治疗的始终。
%U https://link.cnki.net/doi/10.27213/d.cnki.glnzc.2022.000298
%R 10.27213/d.cnki.glnzc.2022.000298
%W CNKI

%0 Thesis
%A 张慧杰
%T 野菊花内酯延缓衰老和治疗肌少症的作用及机制
%Y 向阳
%J 南昌大学
%9 博士
%D 2022
%K野菊花内酯;ROS;衰老;肌萎缩;NF-κB
%X 衰老是生命的基本特征,随着时间推移自发的必然过程,表现为结构的退行性病变和机能的衰退,并伴随着各种衰老相关疾病,给老年人生活带来极大的不便,也给社会带来了极大的卫生经济挑战。老年人中有一个不可忽视的“隐形杀手”,即肌少症(sarcopina)。流行病学统计中,肌少症在80岁及以上老年人中发生率是67.1%。它是一种以肌肉质量和功能丧失为主的全身性骨骼肌疾病,引起机体功能障碍,增加老年人跌倒、失能和死亡的风险。目前针对肌少症的治疗策略主要有增加蛋白营养的摄入,提高有氧运动和抗阻训练,提供电刺激等物理辅助治疗和药物治疗如激素,myostatin抑制剂和天然产物如白藜芦醇,槲皮素等,而这些天然产物主要通过抗炎和抗氧化发挥作用。前期工作发现,野菊花提取物可以降低细胞内ROS水平,改善UVB导致的光老化。野菊花内酯(handelin)是野菊花中重要的活性成分。实验室前期研究发现handelin通过激活Hsp70保护高渗诱导的细胞死亡。有研究证实handelin激活Hsp70抑制神经炎症,提高斑马鱼卵孵化率,然而handelin在延缓衰老和肌少症方面的研究仍然比较少,其作用机制尚不清楚。在本研究中,首先以简单的模式生物秀丽隐杆线虫为模型研究handelin的生物学功能。结果发现,醇提和水提的野菊花提取物以及handelin均可以延长线虫寿命;转录组测序发现handelin处理后变化的差异表达基因均是参与氧化还原反应相关的基因;此外,handelin降低线虫体内ROS水平,增加线粒体数量和维持线粒体形态;对线虫运动功能包括咽泵和身体摆动的速率,肌纤维结构的完整性进行评估发现,handelin可以延长线虫的健康寿命,即handelin可以延缓衰老。以上结果表明handelin通过降低ROS水平和改善运动功能延长线虫寿命和健康寿命。基于handelin对秀丽隐杆线虫运动功能的改善作用,我们探索了handelin在体外对小鼠成肌细胞C2C12的作用。我们发现handelin促进C2C12细胞向肌管分化,增加肌管的数量、长度和直径,上调早期分化标志物Myo D、Myogenin和晚期分化成熟标志物MyHC、MYH2的蛋白表达。采用免疫组化或免疫荧光及蛋白免疫印迹检测肌管及肌球蛋白重链及合成代谢相关蛋白表达水平,评估handelin对TNF-α诱导C2C12肌管萎缩的影响。结果发现handelin改善TNF-α诱导的肌肉萎缩,通过增加Akt磷酸化、p70S6K磷酸化和4EBP1的表达促进蛋白合成信号通路,和降低P65和IκBα的泛素化和磷酸化抑制蛋白降解。以上结果表明,handelin可能是通过抑制NF-κB通路来调节TNF-α诱导的肌肉萎缩蛋白的合成和降解。接下来,我们在体内研究handelin对LPS诱导的肌肉萎缩和自然衰老小鼠的影响。评估体重、摄食量、肌肉重量、握力、转棒试验、跑步试验和肌肉组织学。采用免疫印迹法或免疫染色法分析肌肉质量相关蛋白和功能相关蛋白的表达水平。结果表明,handelin通过增加摄食量,不仅维持了LPS刺激小鼠和自然衰老小鼠的体重,延缓了肌肉萎缩,而且改善了运动功能。综上所述,handelin可能通过降低秀丽隐杆线虫ROS水平,改善运动功能延长秀丽隐杆线虫的寿命和健康寿命以及可能通过激活AKT/S6K和抑制NF-κB通路来提高肌肉质量和改善肌肉功能。总之,我们的结果表明handelin是一种潜在的可以延缓衰老,防止与衰老相关的肌肉萎缩和虚弱以及治疗肌少症的药物。
%U https://link.cnki.net/doi/10.27232/d.cnki.gnchu.2022.001320
%R 10.27232/d.cnki.gnchu.2022.001320
%W CNKI

%0 Thesis
%A 薛泰骑
%T 老年肌少症中医证素、证候分布特征研究
%Y 王世东
%J 北京中医药大学
%9 硕士
%D 2022
%K肌少症;老年人;证素;证候
%X 目的和意义:通过临床调研收集老年肌少症患者的临床资料,运用证素辨证学理论了解老年肌少症病位、病性证素特征,初步探索老年肌少症中医证候、病机特点,为临床治疗提供依据和借鉴。研究方法:本课题采用横断面研究方法,通过中医四诊、仪器测量、病理报告表的方式收集北京中医药大学东直门医院86例老年肌少症患者临床资料。运用证素辨证理论,根据患者症状、体征等临床四诊信息分别客观地判别老年肌少症患者的病位证素和病性证素。运用统计软件对四诊信息、证素以及肌少症诊断相关指标进行频次、频率的统计描述及相关性分析,了解老年肌少症患者一般情况以及病位证素、病性证素的分布特点。通过聚类分析和因子分析进一步探索老年肌少症患者的症状、体征的内在联系,以了解老年肌少症患者证候分布特征。研究结果:1基本信息资料86例老年肌少症患者,男性41(47.7%)例,女性45(52.3%)例,年龄中位数67.0(64.0,72.3)岁,分布于60-69岁,70-79岁,大于80岁年龄分段人数分别为为51(59.3%)例,29(33.7%)例,6(7.0%)例。BMI 中位数 25.0(22.8,27.4)kg/m2。吸烟患者43(39.5%)例,饮酒患者24(27.9%)例。受教育程度方面,小学学历 30(34.9%)例,中学学历42(48.8%)例,大学及以上学历14(16.3%)例。劳动强度方面,轻劳动64(74.4%)例,中等劳动16(18.6%)例,重劳动5(5.8%)例,极重劳动1(1.2%)例。日常运动方面,平时较少运动51(59.3%)例,有时运动33(38.4%)例,经常运动2(2.3%)例。患病数量中位数7.0(6.0,8.0)年,最长患病时间中位数20.0(11.8,30.0)年。2症状分布出现频数前12%的四诊信息共19个,按照出现频数高低排序依次是:倦怠乏力、神疲、腰痛、气短、腰膝酸软、身体酸重、喜叹息、咽干、口渴、刺痛、酸重痛、耳久鸣、胸闷、夜尿多、经常畏冷、大便秘结、舌暗红、脉弦、舌苔黄。3证素分布病位证素方面,肾为出现频次最高的病位证素,其次为肝、心、脾、胃、肺。不论从性别、年龄段、肌少症分期角度看,肝、肾为出现的频数排序较高的病位证素。肾为男性出现频数最高的病位证素,肝为女性出现频数最高的病位证素,随着病情加重以及年龄增加,心证素出现的频数排序位次上升。通过相关性分析,肝证素与性别、营养评分呈正相关性(p<0.05),与肌少症分期、衰弱评分呈负相关性(p<0.05)。心证素与SMI、力量呈负相关性(p<0.05)。病性证素方面,气虚为出现频数最高的病性证素,其次为血瘀、阴虚、阳虚、气滞、血虚、湿、痰、热、饮。不同性别、不同年龄分段、不同分期都存在虚性和实性证素。男性中气虚、阴虚、血瘀证素出现频数排序位次较高,女性以血瘀、气虚、阳虚出现频数排序位次较高。随着年龄的增加以及肌少症分级增加,阳虚证素的出现频数排序位次上升。通过相关性分析,阳虚证素与老年肌少症患者年龄、双上肢肌肉质量、双下肢肌肉质量、ASM、SMI、最大握力、6米步行速度呈负相关(p<0.05),与肌少症分期呈正相关性(p<0.05);气虚证素与老年肌少症患者最大握力力量和6米步行速度呈负相关(p<0.05),与年龄、肌少症分期呈正相关性(p<0.05);痰证素与老年肌少症患者肌肉力量和6米步行速度呈负相关(p<0.05);血瘀证素与患者年龄、肌少症分期呈正相关性(p<0.05);血虚证素与年龄之间存在正相关性(p<0.05)。4证候分布本研究中老年肌少症患者涉及证候有肾阳虚证、肝郁气滞、气滞血瘀证、脾气亏虚证、肾阴虚证、气虚血瘀证、肾气虚证、阳虚血瘀证。常见证候为肾阳虚证、气滞血瘀证。5病机特征老年肌少症病机为脏腑气血阴阳亏虚,邪气阻滞导致肌肉筋骨失养,功能失常。病性属虚实夹杂。结论:1老年肌少症病位证素以肾为主,同时涉及肝、脾、心、胃、肺。2老年肌少症虚性证素以气虚、阳虚为主,实性证素与血瘀、气滞为主,兼有阴虚、血虚、热、痰、湿。3老年肌少症涉及证候有肾阳虚证、气滞血瘀证、肝郁气滞、脾气亏虚证、肾阴虚证、气虚血瘀证、肾气虚证、阳虚血瘀证。常见证候为肾阳虚证、气滞血瘀证。4老年肌少症病机为脏腑气血阴阳亏虚或邪气阻滞导致肌肉筋骨失养,功能失常,病性属虚实夹杂。
%U https://link.cnki.net/doi/10.26973/d.cnki.gbjzu.2022.000516
%R 10.26973/d.cnki.gbjzu.2022.000516
%W CNKI

%0 Thesis
%A 周靖涛
%T 八段锦对老年肌少症的干预效果研究
%Y 唐晖;李泽云
%J 湖南科技大学
%9 硕士
%D 2022
%K八段锦;老年人;肌少症;运动干预
%X 人口老龄化问题已经不再是发达国家特有的社会问题,随着我国现代化进程不断推进,根据国务院第七次全国人口普查的数据显示,我国60岁及以上的人口比重达到18.7%。老年肌少症是一种与年龄有关的综合征,随着年龄的增长,表现为肌肉质量和功能的逐渐减弱和丧失。主要临床特征是肌肉质量和力量损失,导致身体机能功能性表现下降。有研究表明通过运动对老年肌少症具有积极的干预效果。八段锦作为中医养生精华,融合了生理、中医等基本原理,具有增力、疏通经络等养生功效。但八段锦对老年肌少症的影响效果,学术界却鲜有研究。为此,本研究进行了为期12周的运动干预,探究八段锦运动对老年肌少症患者的肌肉力量、肌肉质量、躯体活动能力等指标变化,探索八段锦对老年肌少症的干预效果。参照2019年亚洲肌少症工作小组(Asian Sarcopenia Working Group,AWGS)制定的诊断标准,选取湖南省湘潭市岳塘区湘钢新四村、新五村、泉心塘社区、芭塘村作为实验基地进行肌少症社区公益筛查活动,共筛查487人,通过筛查确诊为肌少症的病例人数为73人,其中男性38人,女性35人,肌少症患病率为14.9%。共纳入13名非肌少症的女性受试者和26名女性肌少症受试者,分为非肌少症老年人组(n=13)、阳性空白对照组(n=13)、八段锦干预组(n=13)。八段锦干预组采用每次1小时,每周3次,共12周的干预方案,同时进行每两周一次的健康知识宣传活动。非肌少症老年人和阳性空白对照组仅进行每两周一次的健康宣传活动。干预前后对受试者进行相关指标的测试:(1)肌肉质量:上肢肌肉质量、下肢肌肉质量、躯干肌肉质量、四肢肌总量、骨骼肌质量指数、上臂肌肉围度、前臂肌肉围度、大腿肌肉围度、小腿肌肉围度;(2)肌肉力量:上肢握力;(3)躯体活动能力:步行速度测试、站起-步行测试、简易机体功能评估。研究结果:肌肉力量变化:八段锦干预组、非肌少症老年组、阳性空白对照组的肌肉力量数据均在干预前后组内差异没有统计学意义(P>0.05)。肌肉力量数据进行组间协方差分析得出三组之间均没有统计学意义(P>0.05)。肌肉质量变化:八段锦干预组的下肢肌肉含量、躯干肌肉含量、上肢肌肉含量、四肢肌总量、骨骼肌质量指数在干预前后组内差异显著升高(P<0.05)。上臂、前臂、大腿、小腿肌肉围度在干预前后组内差异没有统计学意义(P>0.05)。非肌少症老年组上肢肌肉含量、下肢肌肉含量、躯干肌肉含量、四肢肌总量、骨骼肌质量指数、上臂肌肉围度、前臂肌肉围度、大腿肌肉围度、小腿肌肉围度在干预前后组内差异均没有统计学意义(P>0.05)。阳性空白对照组上肢肌肉含量、下肢肌肉含量、躯干肌肉含量、四肢肌总量、骨骼肌质量指数、均显著下降(P<0.05)。上臂肌肉围度、前臂肌肉围度、大腿肌肉围度、小腿肌肉围度在干预前后组内的差异没有统计学意义(P>0.05)。肌肉质量数据进行组间协方差分析得出八段锦干预组的肌肉含量(仅包括上肢、下肢和躯干)、四肢肌总量以及骨骼肌指数、均显著高于阳性空白对照组(P<0.05)。非肌少症老年组的上肢肌肉含量、上臂肌肉围度、小腿肌肉围度均显著高于阳性空白组对照组且差异具有统计学意义(P<0.05)。躯体活动能力表现变化:八段锦干预组SPPB评分、站起-步行试验、步速试验在干预前后组内差异显著升高(P<0.05)。非肌少症老年组内SPPB评分、站起-步行试验在干预前后组内差异不显著(P>0.05)。阳性空白对照组在干预前后,组内SPPB评分均显著下降(P<0.05),步速试验和站起-步行时间显著改善(P<0.05)。躯体活动能力数据进行组间协方差分析得出八段锦干预组的SPPB评分、站起-步行均显著优于阳性空白对照组(P<0.05)。非肌少症老年组的站起-步行时间显著低于阳性空白对照组(P<0.05)。结论:(1)12周的运动干预,发现在肌肉质量方面:八段锦干预组的肌肉力量没有显著性意义,说明12周的八段锦运动对肌肉力量的影响较小;在肌肉质量方面:八段锦干预组的上肢肌肉含量、下肢肌肉含量、躯干肌肉含量、四肢肌总量、骨骼肌指数均高于阳性空白对照组且有显著性意义,说明12周的八段锦运动可以提高肌少症老年人的肌肉质量;在躯体活动能力表现方面:八段锦干预组在站起-步行试验、步行速度SPPB评分均优于阳性空白对照组。说明12周的八段锦运动可以提高肌少症老年人的躯体活动能力。(2)同时阳性空白对照组在12周后,上肢肌肉含量、下肢肌肉含量、躯干肌肉含量、四肢肌总量、骨骼肌质量指数、SPPB评分、站起-步行测试均出现下降趋势,说明肌少症老年人不进行运动干预,使肌肉质量流失、躯体活动能力均下降显著。
%U https://link.cnki.net/doi/10.27738/d.cnki.ghnkd.2022.000802
%R 10.27738/d.cnki.ghnkd.2022.000802
%W CNKI

%0 Journal Article
%A 王琪
%A 白晋锋
%A 刘自双
%A 刘芳芳
%A 李国庆
%A 魏莉
%+ 首都医科大学附属北京康复医院;
%T 四君子汤加味联合弹力带训练治疗老年肌少症脾胃气虚证的疗效观察
%J 中医药导报
%D 2022
%V 28
%N 04
%K肌少症;老年;脾胃气虚证;四君子汤加味;弹力带训练;肌肉质量;肌肉功能
%X 目的：观察四君子汤加味联合弹力带训练治疗老年肌少症脾胃气虚证的疗效。方法：将100例老年肌少症脾胃气虚证患者随机分为对照组和治疗组，每组50例。对照组患者予老年肌少症的常规干预，治疗组患者在对照组基础上予四君子汤加味联合弹力带训练，均干预8周。比较治疗前后两组患者握力、四肢骨骼肌量指数(ASMI)、简易躯体活动能力评估表(SPPB)评分、营养指标[血清白蛋白(ALB)、前白蛋白(PA)和血清总蛋白(TP)]、中医证候评分，并评定疗效。结果：对照组脱落1例，49例患者完成研究，治疗组50例均完成研究；治疗组总有效率为92.00%(46/50)，对照组总有效率为75.51%(37/49)，治疗组疗效优于对照组，差异有统计学意义(P<0.05)；干预后，两组患者握力、ASMI指数、SPPB评分及营养指标(ALB、PA和TP)均提高(P<0.05)，且治疗组患者干预后握力、ASMI指数、SPPB评分及营养指标(ALB、PA和TP)均明显高于对照组，差异均有统计学意义(P<0.05)；干预后，两组患者中医证候评分均降低(P<0.05)，且治疗组患者干预后中医证候评分明显低于对照组(P<0.05)。结论：四君子汤加味联合弹力带训练治疗老年肌少症脾胃气虚证疗效明显，可有效提高患者的肌肉质量、肌肉功能，改善血清营养指标。
%P 39-44
%@ 1672-951X
%U https://link.cnki.net/doi/10.13862/j.cn43-1446/r.2022.04.010
%R 10.13862/j.cn43-1446/r.2022.04.010
%W CNKI

%0 Journal Article
%A 吕博松
%A 邰东旭
%+ 辽宁中医药大学;辽宁中医药大学附属医院;
%T 易筋经功法治疗骨伤科疾病的研究进展
%J 实用中医内科杂志
%D 2022
%V 36
%N 04
%K易筋经;颈椎病;腰痛病;膝骨关节炎;冻结肩;肌少症
%X 易筋经是我国传统导引术之一，经过漫长的历史演变与传承，逐渐形成了以“易筋经十二势”为核心内容的理论体系。长期坚持易筋经功法训练可以达到防治疾病、延年益寿的效果。文章总结了近年易筋经功法在治疗骨伤科疾病的相关临床研究，包括颈椎病、腰痛病、膝骨关节炎、冻结肩、肌少症等骨伤科常见疾病，其临床疗效显著，简单易学，老少皆宜，易于临床推广，富有创新性。
%P 94-96
%@ 1671-7813
%U https://link.cnki.net/doi/10.13729/j.issn.1671-7813.Z20211327
%R 10.13729/j.issn.1671-7813.Z20211327
%W CNKI

%0 Thesis
%A 邓明明
%T 慢阻肺患者肌肉减少症的临床评价及血浆外泌体在其发生发展中的作用与机制研究
%Y 王辰;侯刚
%J 北京协和医学院
%9 博士
%D 2022
%K慢性阻塞性肺疾病;肌肉减少症;运动耐量;外泌体;气道上皮细胞
%X 背景和目的慢性阻塞性肺疾病(慢阻肺)是一种常见的可预防和可治疗的疾病,其特征在于持续的呼吸道症状和气流受限,通常由于暴露于有毒颗粒或气体所致。肌肉减少症是慢阻肺患者重要的合并症之一,是病死率增加的独立危险因素。合并肌肉减少症的慢阻肺患者运动能力显著下降,而运动耐量不足进一步加重肌肉功能障碍。因此,准确识别慢阻肺患者运动耐量不足及肌肉减少症对改善慢阻肺患者预后至关重要。肌肉减少症主要表现为进行性、广泛性的肌肉功能障碍,在慢阻肺中的发生和发展机制尚未阐明。全身性炎症是慢阻肺患者合并肌肉减少症的主要危险因素。外泌体作为一种细胞间信号传递的重要信使和载体,是局部炎症和全身炎症的重要驱动因子。既往研究显示,血浆外泌体参与慢阻肺患者的全身性炎症。因此,我们推测血浆外泌体在慢阻肺合并肌肉减少症中具有重要作用。外泌体的来源细胞对其所携带的信息具有决定作用。气道上皮细胞是肺部主要的结构细胞。气道上皮损伤是慢阻肺的重要病理特征,受损气道上皮细胞分泌的外泌体在气道重塑和肺部炎症反应中发挥着重要作用。损伤的气道上皮细胞是否通过外泌体途径参与慢阻肺肌肉减少症的发生和发展过程尚不清楚。本课题研究内容分为三个部分:第一部分:股直肌超声评估慢阻肺患者运动耐量不足及肌肉减少症的探索性研究;第二部分:血浆外泌体在慢阻肺患者肌肉减少症发生和发展过程中的作用和机制研究;第三部分:气道上皮细胞来源的Exosomal-miR-142-3p促进慢阻肺肌肉减少症的作用与机制研究。方法第一部分:本部分研究纳入154名稳定期慢阻肺患者,按照7:3的比例随机分为训练集和验证集。应用超声测量患者股直肌厚度(RFthick)和横截面积(RFcsa),并根据身高进行标准化得到STD-RFthick和STD-RFcsa。通过6分钟步行测试评估慢阻肺患者运动耐量。基于亚洲肌少症工作组于2019年制定的肌肉减少症诊断标准评估慢阻肺患者中的肌肉减少症。应用剪切波超声弹性成像技术测量患者股直肌平均弹性指数(SWEmean)。第二部分:收集慢阻肺患者及烟雾暴露模型小鼠的血浆样本,应用超速离心法提取血浆来源的外泌体;应用EXOCET试剂盒对外泌体进行定量分析,探索血浆外泌体数量与骨骼肌数量及功能的相关性。提取空气暴露组小鼠及烟雾暴露模型组小鼠的血浆外泌体,尾静脉注射入C57BL/6小鼠,探索血浆外泌体对骨骼肌数量及功能的影响。提取健康对照及慢阻肺患者的血浆外泌体,作用于人原代骨骼肌细胞,检测增殖、凋亡、代谢及蛋白降解能力变化。第三部分:香烟烟雾提取物(CSE)刺激气道上皮细胞后,应用超速离心法提取外泌体作用于骨骼肌细胞,检测增殖及蛋白降解变化。应用miRNA-seq筛选CSE处理后的气道上皮细胞外泌体中差异表达的miRNA。PCR检测慢阻肺患者外泌体中miR-142-3p表达水平。在气道上皮细胞或骨骼肌细胞中转染miR-142-3p的模拟物,检测骨骼肌细胞功能变化。腺相关病毒6型和9型分别用于在小鼠体内干预气道上皮细胞和骨骼肌细胞中miR-142-3p的表达水平。RNA-seq用于筛选骨骼肌细胞中miR-142-3p可能调控的通路。结果第一部分:1.RFthick、RFcsa与慢阻肺患者的临床特征(肺功能、临床症状和运动耐量)显著相关;其中与6分钟步行距离(6MWD)相关性最高(RFthick:r=0.870,p<0.001;RFcsa:r=0.883,p<0.001)。2.训练集:男性慢阻肺患者中,基于STD-RFthick、STD-RFcsa预测6MWD<350m的最佳临界值分别为3.098cm/m和4.052 cm2/m;女性慢阻肺患者中,基于STD-RFthick、STD-RFcsa 预测 6MWD<350m 的最佳临界值分别为 3.319 cm/m 和 4.366 cm2/m;验证集检验了 STD-RFthick和STD-RFcsa的最佳临界值,AUC值分别为0.881 和 0.903。3.合并肌肉减少症的慢阻肺患者的RFthick(4.96±0.39cm vs 5.71 ± 0.60 cm,p<0.001)和 RFcsa(6.53±0.40 cm2 vs 7.32±0.52 cm2,p<0.001)显著低于不合并肌肉减少症的慢阻肺患者4.训练集:男性慢阻肺患者中,基于STD-RFthick、STD-RFcsa预测肌肉肌少症的最佳临界值分别为3.234cm/m和4.071 cm2/m;女性慢阻肺患者中,基于STD-RFthick、STD-RFcsa预测肌肉减少症的最佳临界值分别为3.330 cm/m和4.315 cm2/m;验证集检验了 STD-RFthick和STD-RFcsa的最佳临界值,AUC值分别为0.823 和 0.853。5.慢阻肺患者股直肌SWEmean(8.98±3.12Kpa)显著低于健康受试者(17.0±1.34Kpa);SWEmean与慢阻肺患者的临床特征(肺功能、临床症状、运动耐量和肌肉功能)显著相关;合并肌肉减少症的慢阻肺患者的SWEmean(7.08±1.56Kpa vs 10.24±3.28Kpa,p<0.001)显著低于不合并肌肉减少症的慢阻肺患者;SWEmean能够有效预测慢阻肺患者的肌肉减少症(AUC:0.863,p<0.001)。第二部分:1.与健康对照相比,慢阻肺患者血浆外泌体数量显著上调;与不合并肌肉减少症症的慢阻肺患者相比,合并肌肉减少症的慢阻肺患者血浆外泌体数量显著上调。2.慢阻肺患者血浆外泌体数量与骨骼肌质量、肌肉力量(握力和股四头肌力量)、运动耐量(6MWD)和股直肌尺寸(肌肉横截面积和厚度)显著负相关。3.3个月香烟烟雾暴露诱导小鼠肌肉减少表型(肌肉数量及力量的同时降低);同时,小鼠血浆外泌体数量与小鼠抓力显著负相关。4.烟雾暴露模型组小鼠血浆外泌体显著降低了小鼠骨骼肌数量(肌肉重量和肌纤维横截面积显著下降)和骨骼肌功能(抓力和强迫游泳时间下降)。5.慢阻肺患者血浆外泌体抑制人原代骨骼肌细胞的增殖能力、诱导细胞凋亡、诱导细胞糖酵解、增加蛋白降解速度及增强蛋白酶体活性。第三部分:1.体外实验中:香烟烟雾提取物刺激气道上皮细胞分泌的外泌体抑制骨骼肌细胞增殖、增强泛素-蛋白酶体活性、促进蛋白分解代谢;小鼠实验显示:香烟烟雾提取物刺激小鼠气道上皮细胞分泌的外泌体通过循环途径诱导小鼠肌肉减少的发生。2.miRNA-seq及体外实验显示:香烟烟雾刺激的气道上皮细胞外泌体中miR-142-3p促进骨骼肌细胞蛋白分解代谢,抑制骨骼肌细胞功能。3.合并肌少症的慢阻肺患者血浆外泌体中miR-142-3p表达水平显著高于健康对照及不合并肌肉减少症的慢阻肺患者;此外,慢阻肺患者血浆外泌体中miR-142-3p的表达水平能有效预测肌肉减少症(AUC:0.869,p<0.001)。4.小鼠体内实验显示:抑制气道上皮细胞或骨骼肌细胞中miR-142-3p的表达均能显著逆转烟雾诱导的小鼠肌肉减少。5.转录组学测序提示miR-142-3p参与调控骨骼肌细胞中的PI3K/AKT通路。结论1.超声测量的股直肌厚度和横截面积能够有效预测慢阻肺患者运动耐量不足及肌肉减少症;股直肌剪切波超声弹性成像是评估慢阻肺患者肌肉功能的潜在临床工具。2.在慢阻肺患者和烟雾暴露模型小鼠中:血浆外泌体与骨骼肌数量及功能显著相关,参与调控肌肉减少症的发生和发展过程。3.香烟烟雾诱导气道上皮细胞分泌富含miR-142-3p的外泌体,通过循环系统传递至骨骼肌细胞,抑制PI3K-AKT通路,激活泛素-蛋白酶体系统,促进骨骼肌细胞蛋白分解代谢,介导慢阻肺肌肉减少症的发生和发展过程。
%U https://link.cnki.net/doi/10.27648/d.cnki.gzxhu.2022.000327
%R 10.27648/d.cnki.gzxhu.2022.000327
%W CNKI

%0 Journal Article
%A 丁妍
%A 常立阳
%A 张红梅
%+ 浙江中医药大学附属杭州市中医院血液净化中心;
%T 相角与维持性血液透析患者肌少症的关系及其预测价值分析
%J 中国血液净化
%D 2022
%V 21
%N 03
%K维持性血液透析;肌少症;相角;人体成分
%X 目的 分析生物电阻抗法测量的相角与维持性血液透析(maintenance hemodialysis,MHD)患者肌少症的关系，并探索相角在肌少症中的作用。方法 选取在浙江中医药大学附属杭州市中医院规律透析且病情稳定的MHD患者346例，收集相关资料，采用多元线性回归分析筛选MHD患者相角的影响因素，并进一步采用受试者工作特征曲线图和曲线下面积评价相角对肌少症的预测价值。结果 多元线性回归分析显示相角与年龄、白蛋白、瘦体质量、骨骼肌质量指数、握力、步速呈线性关系(B=-0.192、0.180、0.889、0.978、0.212、0.210，均P<0.001)。相角检测肌少症的最佳临界值是4.67°，曲线下面积为0.823，敏感性和特异性分别为86.7%和67.4%(P<0.001)。结论 本研究发现相角与MHD患者的肌少症组分密切相关，是肌少症的重要预测因素，相角作为简便的临床指标可为MHD人群肌少症的早期诊断提供客观参考依据。
%P 172-176
%@ 1671-4091
%U https://kns.cnki.net/kcms2/article/abstract?v=LGlPPz-4LgEuijWdcXoNcu4DboPcGpTK7t-DCBNm9UxWk_Tz5fk3TNAPFKgiXA2Y1jrbosGRZCkWxMghbAjgkRioLDXQja-Aar22AsEr8-JGapFzDt12zvpGUBJsmBdQ-o22Fc6PU88-qpsq27obtQ==&uniplatform=NZKPT&language=CHS
%W CNKI

%0 Journal Article
%A 陈欣
%+ 河南中医药大学第一附属医院;
%T 补中益气汤联合八段锦辅以强化营养支持治疗老年肌少症效果观察
%J 实用中医药杂志
%D 2022
%V 38
%N 02
%K老年肌少症;补中益气汤;八段锦;强化营养支持
%X 目的：观察补中益气汤联合八段锦辅以强化营养支持治疗老年肌少症的效果。方法：60例以随机数字表法分为研究组与对照组各30例，两组均接受强化营养支持，研究组加用补中益气汤联合八段锦。结果：研究组总有效率高于对照组（P<0.05）。两组握力、肌肉功能、起立-行走计时测试（TGUG）指标均改善，研究组改善幅度大于对照组（P<0.05）。研究组骨折、跌倒等发生率低于对照组（P<0.05）。结果：补中益气汤联合八段锦辅以强化营养支持治疗老年肌少症能够增加肌肉质量，提高肌力水平，预防老年人跌倒、骨折等。
%P 179-180
%@ 1004-2814
%U https://kns.cnki.net/kcms2/article/abstract?v=LGlPPz-4LgECvGr_lqZZ9ZWfKKiCvE00BGYx4H2nPrGIGqfTYTTIdNCKrIC_lO6aFW-zVfGUWwocIlAD0vKVWErSj8X6KmIn1C3v0ek-f1UxYl0gsQZ3HN0z21uJpAfwPVYO3ehkccNPyhfdQ4EJbA==&uniplatform=NZKPT&language=CHS
%W CNKI

%0 Journal Article
%A 郑浩
%A 姚啸生
%A 戚晓楠
%A 路翀
%A 叶嘉杰
%+ 辽宁中医药大学;辽宁中医药大学附属医院;
%T 基于“骨肉不相亲”理论探究肌少症与骨质疏松症的关系
%J 实用中医内科杂志
%D 2022
%V 36
%N 04
%K骨肉不相亲;肌少症;骨质疏松症;骨;骨骼肌
%X 随着社会老龄化程度的不断加剧，多种老年慢性疾病的发病率日益攀升，其中肌少症与骨质疏松症是老年人年龄增长过程中不可避免的两种疾病。近些年的研究发现肌少症与骨质疏松症关系密切，常协同致病，二者常被合称为“肌少-骨质疏松症”。肌少症与骨质疏松症的病理机制核心是肌骨的退变，而中医“骨肉不相亲”理论系统的论述了肌骨协同退变的机制，是研究肌少症与骨质疏松症之间联系的核心理论。以“骨肉不相亲”为理论基础，从两种疾病的概念、流行病学、危险因素和发病机制几个方面系统论述肌少症与骨质疏松症的关系，为两种疾病的协同防治提供理论支持。
%P 18-21
%@ 1671-7813
%U https://link.cnki.net/doi/10.13729/j.issn.1671-7813.Z20211253
%R 10.13729/j.issn.1671-7813.Z20211253
%W CNKI

%0 Journal Article
%A 王越
%A 唐琳
%A 徐筱玮
%+ 山东中医药大学;青岛大学附属医院;青岛市中医医院(市海慈医院)/青岛大学附属海慈医院;
%T 基于脾肾相关理论探讨老年糖尿病肌少症
%J 中医学报
%D 2022
%V 37
%N 02
%K老年糖尿病肌少症;脾肾相关;健脾补肾;胰岛素抵抗;肌肉骨骼
%X 老年糖尿病肌少症的中医病因病机为脾虚肾亏。本文基于脾肾相关理论,分析了老年糖尿病患者肌少症的中医药辨证防治,从健脾、补肾角度探讨了中医药防治理念,确立了健脾补肾的基本治法,同时又兼顾瘀血、湿热等实邪的存在而佐以清利。治法主要包括健脾益气、补肾填精、健脾补肾。
%P 249-253
%@ 1674-8999
%U https://link.cnki.net/doi/10.16368/j.issn.1674-8999.2022.02.046
%R 10.16368/j.issn.1674-8999.2022.02.046
%W CNKI

%0 Journal Article
%A 程雪桦
%A 金铸成
%A 韩力
%A 蔡淦
%+ 复旦大学附属华东医院中医内科;复旦大学附属华东医院耳鼻咽喉科;上海中医药大学附属曙光医院脾胃病科;
%T 蔡淦治疗老年衰弱综合征经验
%J 北京中医药
%D 2022
%V 41
%N 01
%K衰弱综合征;蔡淦;老年人;名医经验
%X 老年衰弱综合征基于老年"多病一体"的特点,与高龄、跌倒、肌少症、营养不良等多种因素相关。全国名中医蔡淦教授主张以脾胃为核心结合"三观"理论辨治老年衰弱综合征。"三观"理论涵括了整体观、平衡观与动态观,立足于整体,通过治脾以安五脏、复阴阳,使生化有源、元气充足;其用药关键在于把握升阳与降浊的平衡,同时根据病情演变"药随证转""药随法变"。
%P 19-21
%@ 1674-1307
%U https://link.cnki.net/doi/10.16025/j.1674-1307.2022.01.006
%R 10.16025/j.1674-1307.2022.01.006
%W CNKI

%0 Journal Article
%A 王琪
%A 雷涛
%A 徐媛颖
%A 张翠平
%A 沙雯君
%A 陈琳
%+ 上海中医药大学;上海中医药大学附属普陀医院;
%T 2型糖尿病合并肌少症发病机制及中医药治疗进展
%J 山东中医药大学学报
%D 2022
%V 46
%N 01
%K2型糖尿病;消渴;肌少症;胰岛素抵抗;炎症反应;脂质沉积;脾肾不足;五脏衰败;八珍汤;补中益气汤
%X 2型糖尿病与肌少症关系密切,2型糖尿病可通过多种途径影响肌少症的发生、发展,概述了胰岛素抵抗、炎症反应、脂质沉积、线粒体损伤等与2型糖尿病合并肌少症的相关性。中医认为2型糖尿病归属消渴范畴,病机与五脏衰弱、脾肾不足相关。肌少症在中医理论中可归类于痿证、虚劳的范畴,病机与脾肾不足、五脏衰败有关。两者病本在脾胃亏虚、肾气乏力,治以调理脾肾法,兼以解郁化瘀,临床常用八珍汤、补中益气汤、济生肾气丸、血府逐瘀汤等方剂。并综述了单味中药如黄芪、人参、当归、五味子、枸杞子等能通过抑制炎症因子、改善胰岛素抵抗等途径治疗2型糖尿病合并肌少症。参考文献84篇。
%P 129-136
%@ 1007-659X
%U https://link.cnki.net/doi/10.16294/j.cnki.1007-659x.2022.01.022
%R 10.16294/j.cnki.1007-659x.2022.01.022
%W CNKI

%0 Journal Article
%A 吴茜
%A 刘泽萍
%A 郭德久
%+ 广州中医药大学第一附属医院;
%T 八段锦运动对血液透析并发肌少症患者的干预效果分析
%J 中外医学研究
%D 2021
%V 19
%N 36
%K八段锦;血液透析;肌少症;体力活动;疲乏
%X 目的:分析血液透析前行八段锦运动对血液透析并发肌少症患者体力活动水平及疲乏情况的影响。方法:选取2019年7-12月在广州中医药大学第一附属医院血液净化中心行血液透析治疗并发肌少症的门诊患者115例,每周一、三、五透析患者作为干预组(58例),每周二、四、六透析患者作为对照组(57例)。对照组给予常规护理及运动指导和监督;干预组在对照组的基础上,由血液净化专科护士指导进行透前八段锦运动。干预12周后,比较两组骨骼肌质量指数(SMI)、手握力、日常步行速度、体力活动水平、疲乏等情况。结果:干预后,两组SMI比较,差异无统计学意义(P>0.05);干预后,干预组手握力、日常步行速度、体力活动水平均优于对照组,修改版Piper疲乏量表(RPFS)评分低于对照组,差异均有统计学意义(P<0.05)。结论:在常规护理及运动指导监督基础上,透析前行八段锦运动可以改善患者体能,提高体力活动水平,降低疲乏感。
%P 97-101
%@ 1674-6805
%U https://link.cnki.net/doi/10.14033/j.cnki.cfmr.2021.36.026
%R 10.14033/j.cnki.cfmr.2021.36.026
%W CNKI

%0 Journal Article
%A 杨婕
%A 孙韬
%A 叶云
%A 张誉华
%A 张双双
%A 赵世林
%A 沈洋
%+ 北京中医药大学东方医院;北京市门头沟区中医院;北京市大兴区中西医结合医院;北京中医药大学东直门医院;
%T 从营卫角度探讨老年肌少症的中医治疗策略
%J 中华中医药杂志
%D 2021
%V 36
%N 11
%K营卫;老年;辨证论治;肌少症;中医药
%X 随着人口老龄化的加剧,老年病成为日益严重的公共卫生问题。老年肌少症发病隐匿,常常与其他疾病共存,易被忽视。患者的生存期、生活质量严重受损,造成致死率增加,并大大增加了医疗及社会负担。目前对本病的治疗方式有限,文章将从营卫角度论治老年患者肌少症,探究营卫、衰老与肌少症的相关性,重视营卫功能与老年患者肌少症发生的关系,为老年患者肌少症的治疗提供新的中医治疗思路。
%P 6493-6496
%@ 1673-1727
%U https://kns.cnki.net/kcms2/article/abstract?v=LGlPPz-4LgFYehQxxuJ04OQH5R4z_F-D-V4qPxrUiMNqeo1nY3FYoauCnnEdCbdbWPXto1cSwyO1YlpHv6bTJob1K6Bmc4XzokXyxyXSVhFKwiyJGDrOtGstVCrJNyJVvCs33EXYM-gNyyrkWcGK2Q==&uniplatform=NZKPT&language=CHS
%W CNKI

%0 Journal Article
%A 周彦君
%A 李艳丽
%A 杨文杰
%+ 河北中石油中心医院消化科;河北中石油中心医院神经科;
%T 中医康复干预对老年肌少症患者康复的应用价值研究
%J 四川中医
%D 2021
%V 39
%N 10
%K中医康复干预;老年;肌少症;康复
%X 目的:探讨中医康复干预对在老年肌少症患者康复期间的应用价值。方法:2018年01月～2019年01我院收治的110例肌少症患者的临床资料进行整理、分析,根据干预方法不同分为对照组(55例,常规干预)和观察组(55例,常规干预+中医康复干预)。比较两组患者干预前后生活质量、日常生活能力、身体功能情况;观察两组患者治疗后步速、握力及肌肉质量变化情况;调查干预后两组患者干预满意度。结果:(1)干预后,两组患者社会功能、物质生活、躯体功能、心理功能评分均明显升高(P<0.05);观察组显著高于对照组(P<0.05)。(2)两组患者干预后改良Barthel指数呈逐渐升高趋势(P<0.05);观察组患者干预后1个月、2个月及3个月改良Barthel指数均明显高于对照组患者(P<0.05)。(3)干预后,两组患者SPPB、MFES评分均升高,其中以观察组患者升高更为明显(P<0.05)。(4)干预后,2组患者观察组步速、握力及肌肉质量明显提高,观察组改善幅度更大(P<0.05)。(5)对照组患者干预总满意度85.45%明显低于观察组96.36%(P<0.05)。结论:中医康复干预可提高老年肌少症患者生活质量及日常生活能力,改善其肌肉功能,且患者认可度高,有利于促进患者康复。
%P 201-204
%@ 1000-3649
%U https://kns.cnki.net/kcms2/article/abstract?v=LGlPPz-4LgEuei4p2nAgUkUMsUTv13YYCiDBB4Z43FCa2vnb3-HSO_ZB38yGdDO-PH7BFS_jeNeMtznq8YjidFT70SPV-NfJ_YIdts6lsnUdu0t7iYn1LIVr1QKhqb6bNjkkaSWtOAShe48Y9aGXfQ==&uniplatform=NZKPT&language=CHS
%W CNKI

%0 Journal Article
%A 周晶玲
%A 刘飞
%A 陈国超
%A 黄小慧
%A 张爱军
%+ 武汉市武昌医院;
%T 热敏灸治疗新型冠状病毒肺炎后肌少症的疗效观察
%J 上海针灸杂志
%D 2021
%V 40
%N 09
%K灸法;热敏灸;新型冠状病毒肺炎;肌少症;免疫;Berg平衡量表
%X 目的观察热敏灸治疗新型冠状病毒肺炎(COVID-19)后肌少症的临床疗效以及对患者细胞和体液免疫的影响。方法将100例COVID-19后肌少症患者随机分为对照组和观察组,每组50例。对照组予以营养指导和康复锻炼,观察组在此基础上加用热敏灸治疗。比较两组干预前后相对四肢骨骼肌质量指数(RASMI)、握力、6 m行走步速、Berg平衡量表(BBS)评分以及体液免疫指标(Ig A、Ig M、IgG)和细胞免疫指标(CD3﹢、CD4﹢, CD4﹢/CD8﹢)的变化,并比较两组临床疗效。结果观察组总有效率为92.0%,明显高于对照组的66.0%(P<0.05)。两组干预后RASMI、握力、6 m行走步速、BBS评分均较干预前提高,观察者优于对照组,差异有统计学意义(P<0.01)。观察组干预后Ig A、IgM、IgG、CD3﹢、CD4﹢、CD4﹢/CD8﹢水平明显高于干预前及对照组,差异有统计学意义(P<0.01);对照组干预前后上述免疫功能指标比较,差异无统计学意义(P>0.05)。结论在配合营养指导和康复锻炼的基础上,热敏灸治疗能显著改善COVID-19后肌少症患者中医证候,提高肌肉的质量、力量、功能以及平衡功能,增进患者的免疫机能。
%P 1059-1063
%@ 1005-0957
%U https://link.cnki.net/doi/10.13460/j.issn.1005-0957.2021.09.1059
%R 10.13460/j.issn.1005-0957.2021.09.1059
%W CNKI

%0 Journal Article
%A 姜凤依
%A 史晓
%A 施丹
%A 鲍晓敏
%A 季思勤
%+ 上海中医药大学;上海中医药大学附属岳阳中西医结合医院;
%T 先后天论结合中医辨证治疗老年衰弱症的价值研究
%J 中华中医药学刊
%D 2021
%V 39
%N 09
%K先后天论;中医辨证治疗;老年人;衰弱;肌少症
%X 目的肌少症是老年衰弱症的主要表现,旨在探讨先后天论结合中医辨证法对老年衰弱症患者的肌肉减弱和相应功能下降的影响。方法随机选取2019年2月—2020年2月在医院体检资料完整的老年人,依据美国Fried五项标准判断,进行衰弱综合征的评判,筛选出48例衰弱前期患者,48例衰弱患者。分别对衰弱前期患者和衰弱患者进行先后天论结合中医辨证法进行治疗,治疗2个月后,依据美国Fried五项标准判断重新对患者进行衰弱评定。随后进行早期肌少症测定、肌功能(日常步行速度测定)、起立-行走测试、5次起坐测试以及平衡试验进行评估,比较组间的治疗效果,评定先后天论结合中医辨证治疗老年衰弱症的价值。结果两组患者在治疗2个月后,生活活动能力下降、平衡和步态显著性下降、跌倒风险增加、营养不良现象降低、精神心理得分显著升高、睡眠障碍降低、听力下降减缓、尿失禁状况得到缓解,同时各组患者的衰弱评分得到改善(P<0.05),但各组患者缺牙数目未见显著性改变、压疮出现的次数组间未见显著性的改变(P>0.05)。两组老年人握力和步速得到显著改善,四肢骨骼肌质量显著增加,5次起坐测试验、平衡试验以及起立行走试验组间有显著性改变(P<0.05)。结论肌少症是衰弱发生的重要原因,肌肉相关指标的变化可能是衰弱综合征发展的重要指征,先后天论结合中医辨证治疗老年衰弱症具有显著的临床价值。
%P 58-61
%@ 1673-7717
%U https://link.cnki.net/doi/10.13193/j.issn.1673-7717.2021.09.015
%R 10.13193/j.issn.1673-7717.2021.09.015
%W CNKI

%0 Journal Article
%A 张琦
%+ 河南中医药大学第一附属医院医院质量评价与管理办公室;
%T 术前伴肌少症的食管癌患者临床特点和术后并发症的影响因素分析
%J 河南医学研究
%D 2021
%V 30
%N 25
%K肌少症;食管癌;临床特征;术后并发症
%X 目的探讨术前伴肌少症(SA)的食管癌患者临床特点和术后并发症的影响因素。方法选取2017年1月至2020年12月于河南中医药大学第一附属医院胸外科接受McKeown-MIE的140例食管癌患者作为研究对象,基于术前8触极多频生物电阻抗人体成分分析结果将患者分为肌少症组(SA组,58例)和非肌少症组(NSA组,82例),比较两组患者围手术期及术后临床特点的差异,分析术前伴SA的食管癌患者术后并发症的影响因素。结果 SA组患者年龄高于NSA组(P<0.05),而体质量指数(BMI)、机体功能状态评分(KPS)及第1秒用力呼气容积(FEV_1)低于NSA组(P<0.05)。SA组患者术后肺炎、心律失常、总体并发症发生率及Clavien-Dindo外科手术并发症分级均高于NSA组(P<0.05),且术后住院时间长于NSA组(P<0.05)。两组患者术前生命质量(QOL)评分及各条目评分比较,差异无统计学意义(P>0.05);术后第2～8周,SA组患者总体QOL评分、躯体功能评分、角色功能评分及社会功能评分均低于NSA组(P<0.05)。logistic单因素回归分析显示食管癌患者术后并发症与SA(OR=2.317,P<0.001)、年龄(OR=1.393,P=0.012)、BMI(OR=0.654,P<0.001)及FEV_1(OR=0.561,P=0.033)相关。logistic多因素回归分析显示SA(OR=1.891,P<0.001)、BMI降低(OR=0.559,P<0.001)是食管癌患者发生术后并发症的独立危险因素。结论术前伴SA的食管癌患者总体身体功能较差,导致术后短期内生命质量下降,术前SA是食管癌患者McKeown-MIE后并发症的独立危险预测因子。
%P 4625-4629
%@ 1004-437X
%U https://kns.cnki.net/kcms2/article/abstract?v=LGlPPz-4LgEUhxD17yPrE6ifeG5W0LJVvJOWyY8hY4mZInAXJ68P4vMiusPoRSUg4tgWI7WbvPOSRd6TWPE55LJY3fHgDT5MJ6pjTiks7w4p7IL0_k98vBJ74xNHzh8ONpCJnTZP5KHv5L0SLSBEag==&uniplatform=NZKPT&language=CHS
%W CNKI

%0 Journal Article
%A 邓斌
%A 刘温华
%A 宋银枝
%A 褚庆民
%+ 广州中医药大学附属深圳市宝安区中医院心血管病科;广州中医药大学第一临床医学院;广州中医药大学第一附属医院心血管病科;
%T 从脾肾论治慢性心力衰竭肌少症之机理探讨
%J 中国中医基础医学杂志
%D 2021
%V 27
%N 08
%K心力衰竭;肌少症;脾;肾;机理探讨
%X 心力衰竭相关肌少症因治疗手段缺乏及难治性引起越来越多心血管临床医师的关注与研究,而中医认为"脾气亏虚、肾阳虚衰"是心力衰竭相关肌少症的核心病机,根据"虚者补之,损者益之"之旨,当以补脾益气、温补肾阳为治疗大法。因此在治疗肌少症时首先当从心衰病因论治,其次则从调理脾肾入手,着重益气健脾、温阳补肾以化生气血、布散精微,为肌肉提供能量。方药多采用大补脾胃之气、促进气血化生的药物,如大剂量黄芪、五指毛桃、附子、仙茅、淫羊藿等药物。此治法对大部分心力衰竭肌少症患者有明显疗效,表现为肌肉量增加,肌肉握力改善,且活动气促、疲劳、乏力等症状缓解也比较明显。
%P 1313-1315
%@ 1006-3250
%U https://link.cnki.net/doi/10.19945/j.cnki.issn.1006-3250.2021.08.031
%R 10.19945/j.cnki.issn.1006-3250.2021.08.031
%W CNKI

%0 Journal Article
%A 夏猛
%A 孙玉浩
%A 王萌
%A 冷静
%+ 广西中医药大学第一附属医院脾胃二科室;
%T 原发性肝癌常见动物模型的研究进展
%J 临床肝胆病杂志
%D 2021
%V 37
%N 08
%K肝肿瘤;疾病模型;动物;动物;实验
%X 原发性肝癌是常见的恶性肿瘤之一,由于其治疗上的困难性和复杂性,采用动物模型来研究其发病机制和筛选药物是当前研究的热点,为研究者更清楚了解不同动物模型的特点及适用性。综述了小鼠、大鼠、兔、树闙等常用的实验动物及建模方法,包括自发型、诱发型、移植型和基因修饰型等,综合文献研究可见,肝癌模型各有特点,当依据实际需要选用合适的模型,其中在中医药研究中,诱发型动物模型较为常用。在模拟人体遗传等因素发病方面,转基因模型无疑是一个很好的模式生物研究平台。为开展肝癌模型研究或者药物筛选研究提供文献参考依据。
%P 1938-1942
%@ 1001-5256
%U https://kns.cnki.net/kcms2/article/abstract?v=LGlPPz-4LgF-AwCvwK8xLMwq54zen92utRwloHdx6KrCDUGz7z1e34CHug9FfReOsi6iCfmpO7Ffw9jzKcIT2la2ua32fjgGVNK8lwi8_lkKOWQwV0nHzuE3QuCWHJu0laOETgBqALzTLquaZrGeTg==&uniplatform=NZKPT&language=CHS
%W CNKI

%0 Thesis
%A 王培歌
%T “筋骨并重”在活动障碍综合征临床干预中的应用与身体运动频率指数变化特征的研究
%Y 赵咏芳
%J 上海中医药大学
%9 博士
%D 2021
%K活动障碍综合征;筋骨并重;身体运动频率指数;跌倒风险;骨折风险;太极拳;芪骨胶囊
%X 目的:采用医学与工程科学方法建立身体运动频率指数(Body Mass Frequency Index,BMFI),综合分析BMFI在青年受试者与社区中老年受试者中的差异,评价BMFI在老年活动障碍中的应用价值,观察BMFI在运动联合药物干预老年活动障碍综合征(Dysmobility Syndrome,DS)12月后的变化特点,丰富筋骨并重理论的现代科学内涵,以期指导临床应用。方法:(1)采用横断面的研究方法,分别招募20-29岁青年受试者和60岁以上社区中老年受试者,采集青年受试者基本信息和三维步态,计算BMFI;60岁以上社区中老年受试者,进行三维步态分析、骨密度及身体成分测定、跌倒风险评估、FRAX骨折风险评估、简易体能状况量表(Short Physical Performance Battery,SPPB)评估、握力测试、6米步速测试,计算BMFI,分析不同年龄、性别BMFI的分布特点及其与其他指标的相关性,同时进一步分析不同DS人群的特点及BMFI在DS人群中的特点和应用价值。(2)在第一部分研究的基础上,根据相关性分析结果,分析BMFI在不同BMI、不同骨密度、不同体脂率、不同四肢骨骼肌指数(Appendicular Skeletal Muscle Mass Index,ASMI)、不同握力、不同跌倒和骨折风险社区中老年受试者中的差异性表达,进一步分析BMFI预测相关人群的敏感性、有效性及阈值,分析BMFI在不同人群中的范围,评价BMFI在老年活动障碍中应用的潜在价值。(3)在第一部分和第二部分的研究基础上招募社区60-75岁DS受试者,评估运动联合药物改善DS的社区干预研究。研究分为治疗组(太极拳联合芪骨胶囊组)和对照组(太极拳联合骨化三醇组),在干预前后分别评价受试者BMFI、L_(1-4)骨密度(Bone Mineral Density,BMD)、股骨颈BMD、全髋BMD、BMI、体脂率、跌倒风险、FRAX骨折风险(Fracture Risk Assessment Tool,FRAX)、ASMI,分别在干预前、干预3月、干预6月、干预9月、干预12月的5个时间节点评价SPPB评分、中医证候积分、握力、6米步速、骨代谢生化指标和安全性指标的变化情况。结果:(1)与健康青年受试者相比,中老年受试者BMFI较高,自振频率f较低,P<0.05;相关性分析显示,BMFI与总体L_(I-4)BMD、股骨颈BMD、全髋BMD、BMI、体脂率、ASMI、平均握力呈显著正相关(r=0.88,0.80,0.532,0.87,0.438,0.613,0.214,P<0.01),P<0.05;与10年MF风险、10年HF风险、自振频率f呈显著负相关(r=-0.266,-0.324,-0.585,P<0.01);非DS组与DS组的对比分析显示,DS组BMFI显著低于非DS组,P<0.05;BMFI与DS分组的二元Logistic回归分析显示,BMFI在非DS组与DS组OR值及95%CI值分别为0.854(0.777～0.9),P<0.01,提示BMFI是DS的保护因素。ROC分析结果显示,BMFI对区分非DS与DS有一定的预测价值(P<0.01),ROC曲线下面积AUC为0.622,预测非DS和DS最佳阈值为16.64,提示对区分非DS和DS有一定的预测价值,灵敏度和特异度分别为41.1%和87.2%。(2)在社区中老年人群中,BMFI随着BMI的升高而升高,在不同BMI分组中差异显著,P<0.05。BMFI随着骨密度降低而显著降低,在不同骨密度人群中差异显著,P<0.05。高体脂率组的BMFI显著高于低体脂率组,P<0.05;低ASMI组的BMFI显著低于正常ASMI组,P<0.05;高握力组的BMFI显著高于低握力组的BMFI,P<0.05;高骨折风险组的BMFI显著高于健康老年组、高跌倒风险组、高活动障碍组,P<0.05。BMFI对不同BMI分组有一定预测价值,BMFI预测低体重和正常体重最佳阈值为12.21,灵敏度和特异度分别为89.3%和88.6%。预测正常体重和超重的最佳阈值为15.30,灵敏度和特异度分别为81.6%和84.0%。预测超重和肥胖的最佳阈值为16.98,灵敏度和特异度分别为80%和79.6%。BMFI对不同骨密度分组有一定的预测价值,其中预测骨量正常和骨量减少的最佳阈值为18.94,灵敏度和特异度分别为46%和67.7%。预测骨量减少和骨质疏松最佳阈值为12.69,灵敏度和特异度分别为39.5%和87.4%。同时BMFI对低ASMI和高骨折风险人群也有一定预测价值,BMFI预测正常ASMI和低ASMI的最佳阈值为13.26,灵敏度和特异度分别为58.7%和78.4%;预测低骨折风险人群和高骨折风险人群的最佳阈值为13.52,灵敏度和特异度分别为51.6和48.4%。(3)本次研究结果发现,太极拳联合芪骨胶囊在对DS患者干预12月后可以显著升高DS患者的BMFI、L_(1-4)BMD、股骨颈BMD和ASMI,提高SPPB评分、握力和6米步速,P<0.05;降低BMI、自振频率f、体脂率、10年HF风险、10年MF风险、跌倒风险和中医证候积分,P<0.05;降低BGP、β-CTX,P<0.05;提高25(OH)D_3水平,P<0.05;干预不的不同时间节点,太极拳联合芪骨胶囊治疗组中医证候积分在干预3个月显著低于对照组,P<0.05,余指标对比无显著差异。干预前后,太极拳联合芪骨胶囊治疗组对DS患者的股骨颈BMD改善率、全髋BMD改善率、跌倒风险的改善值优于对照组,P<0.05;治疗过程中安全性指标无异常,未见明显不良反应及不良事件。结论:(1)社区中老年受试者BMFI高于青年受试者,BMFI是活动障碍综合征(DS)的保护因素,BMFI<16.64为DS人群的应用范围。(2)在社区中老年受试者群体中,BMFI对不同BMI人群、骨密度人群、ASMI人群、骨折风险人群有一定预测价值。结合第一部分DS研究内容得出BMFI在不同范围的适用人群:(1)BMFI<12.21,为低体重、低ASMI、骨质疏松、高骨折风险和DS人群的应用范围;(2)12.21≤BMFI<12.69,为正常体重、低ASMI、骨质疏松、高骨折风险和DS人群的应用范围;(3)12.69≤BMFI<13.26,为正常体重、低ASMI、骨量减少、高骨折风险和DS人群应用范围;(4)13.26≤BMFI<13.52,为正常体重、正常ASMI、骨量减少、高骨折风险和DS人群应用范围;(5)13.52≤BMFI<15.30,为正常体重、正常ASMI、骨量减少、低骨折风险和DS人群应用范围;(6)15.30≤BMFI<16.64,为超重、正常ASMI、骨量减少、低骨折风险和DS人群应用范围;(7)16.64≤BMFI<16.98,为超重、正常ASMI、骨量减少、低骨折风险和非DS人群应用范围(8)16.98≤BMFI<18.94,为肥胖、正常ASMI、骨量减少、低骨折风险和非DS人群应用范围;(9)18.94≤BMFI,为肥胖、正常ASMI、正常骨量、低骨折风险和非DS人群应用范围。(3)太极拳联合芪骨胶囊干预可以提高DS患者BMFI水平及骨密度、肌肉质量和力量,改善DS患者下肢功能活动水平及骨代谢水平,降低跌倒风险和骨折风险,改善DS患者腰背疼痛、腰膝酸软无力、下肢抽筋、步履艰难等临床症状,提示太极拳联合芪骨胶囊对防治DS安全有效。
%U https://link.cnki.net/doi/10.27320/d.cnki.gszyu.2021.000005
%R 10.27320/d.cnki.gszyu.2021.000005
%W CNKI

%0 Journal Article
%A 赵爽
%A 宋彬
%A 黄子星
%+ 四川大学华西医院放射科;
%T 胰腺癌影像学研究现状及热点的文献计量与可视化分析
%J 中国普外基础与临床杂志
%D 2021
%V 28
%N 07
%K胰腺癌;影像学;文献计量分析;CiteSpace软件
%X 目的了解胰腺癌影像学的研究现状及热点。方法检索Web of Science核心数据库中2001—2020年期间胰腺癌影像学研究的相关文献,采用CiteSpace软件对检索结果进行文献计量学分析。结果本研究检索到胰腺癌影像学研究领域文献共2 111篇。共被引文献的聚类有19个:血管切除、不可逆电穿孔、自身免疫性胰腺炎、散发胰腺癌、肌少症、胰腺、立体定向体部放疗、转移性胰腺癌、家族性胰腺癌、腹部超声、成纤维细胞、早期诊断、生存时间趋势、影像组学、胰腺炎、吉西他滨、同步放化疗、新辅助化疗、微泡。2016年以后出现的突发性关键词有4个:FOLFIRINOX、骨骼肌、肌少症、纹理分析。研究热点关键词聚类有17类:预后、细针抽吸、正电子发射断层扫描、血管侵犯、血管生成、不可切除、肝移植、扩大胰腺切除术、移植、紫杉醇、转移性结直肠癌、结直肠癌、微卫星稳定、影像组学、医院容积、隐匿转移、危险因素。结论采用影像组学的方法去研究胰腺癌的预后、危险因素和定量肌少症或许是胰腺癌影像研究的趋势。
%P 945-951
%@ 1007-9424
%U https://link.cnki.net/urlid/51.1505.R.20210618.1646.004
%W CNKI

%0 Journal Article
%A 王冰清
%A 章联欢
%A 冯梦雪
%A 孙莉
%A 官莉莉
%+ 浙江省绍兴市中医院内分泌科;
%T 基于《金匮要略》虚劳理论探讨肌少症的辨治
%J 浙江中西医结合杂志
%D 2021
%V 31
%N 06
%K金匮要略;虚劳;肌少症;老年综合征
%X <正>肌少症是一种新的老年综合征,目前全球约有5000万肌少症患者,且预计到2050年将高达5亿~([1])。该病最早由Rosenberg于1989年命名,2010年国际肌少症工作组(IWGS)将其定义为:与增龄相关的进行性、全身肌肉减少和/或肌强度下降或肌肉生理功能减退~([2])。美国一项纳入14818名样本(年龄大于18岁)的研究结果显示,肌少症患病率达17%~([3]),而亚洲老年肌少症的患病率为4.1%～11.5%~([4-7])。由此可见,肌少症的患病率并不低,但在治疗方面,西医尚无特异性治疗,仅以营养和运动疗法为主,故可发挥中医药优势,中西合璧,提高老年肌少症患者生活质量。
%P 579-580
%@ 1005-4561
%U https://kns.cnki.net/kcms2/article/abstract?v=LGlPPz-4LgE2Ie-tEFcL0rW-U5mSKilgFH0o7cE56VJdFEI8Dbnl89AYL5f38ESQEAU_Ims0W_xmjoqipuFy4GBD_nc3oCTtAzWI9Oi6GJIF3Wjv640yTlE3s5F4sHBoZTvaqS0rBZlLErk_JvEu3g==&uniplatform=NZKPT&language=CHS
%W CNKI

%0 Thesis
%A 王琪
%T 加味补中益气汤治疗脾肾亏虚型2型糖尿病合并肌少症患者及对血IL-6、TNF-α、CAF影响
%Y 陈琳
%J 上海中医药大学
%9 硕士
%D 2021
%K加味补中益气汤;肌少症;2型糖尿病;血清炎症因子
%X 目的探讨加味补中益气汤联合钙剂、活性维生素D治疗脾肾亏虚型2型糖尿病合并肌少症的疗效,以及对血IL-6、TNF-α、CAF影响。方法80例脾肾亏虚型2型糖尿病合并肌少症患者随机分为常规治疗组(R组)和加味补中益气汤组(B组)2组。另选糖调节正常且无其他基础疾病的健康人40例,作为正常对照组(N组)。常规治疗组(R组)40例给予钙剂和活性维生素D治疗,加味补中益气汤组(B组)40例给予加味补中益气汤联合钙剂、活性维生素D治疗。正常对照组(N组)不做任何干预,仅作正常对照。12周后评定2组临床疗效,记录并比较治疗前后步速、握力、四肢骨骼肌肌肉质量(ASM)、四肢骨骼肌质量指数(ASMI)、血清白介素-6(IL-6)、肿瘤坏死因子α(TNF-α)、神经-肌接头功能障碍标志物:血清聚集蛋白C段片段(CAF)水平及一般临床资料的变化。结果1、治疗前后B组的步速、握力、ASM、ASMI较治疗前升高(P<0.05),R组仅步速较治疗前升高(P<0.05);组间比较发现治疗后B组的步速、握力、ASM、ASMI较R组升高(P<0.05)。2、组内比较发现治疗前后B组IL-6、TNF-α、CAF较治疗前降低(P<0.05),R组IL-6、TNF-α、CAF无明显改变;组间比较发现治疗后B组IL-6、TNF-α下降较R组明显(P<0.05)。3、在改善中医证候(四肢无力、肌肉萎缩、腰膝酸软)方面两组间存在统计学差异(P<0.05)。但两组空腹血糖、餐后2小时血糖、糖化血红蛋白、CAF治疗前后无显著差异(P>0.05)。结论脾肾亏虚型2型糖尿病合并肌少症患者血IL-6、TNF-α、CAF较糖调节正常者升高,加味补中益气汤联合钙剂、活性维生素D可改善脾肾亏虚型2型糖尿病合并肌少症患者中医证候评分、肌力肌量水平,可能与抑制血清IL-6、TNF-α有关。
%U https://link.cnki.net/doi/10.27320/d.cnki.gszyu.2021.000697
%R 10.27320/d.cnki.gszyu.2021.000697
%W CNKI

%0 Thesis
%A 孙玉文
%T 阳虚型肌少症患者体成分分析参数与腰椎旁肌肉容量相关性的研究
%Y 杨光
%J 天津中医药大学
%9 硕士
%D 2021
%K肌少症;阳虚型;腰椎肌肉横截面;相关性
%X 中医体质体质的形成是由先后天共同决定的,体质是一种在生理结构、功能活动、心里性格上具有相对稳定性的特质,但这种稳定性不是绝对的,而是相对的,临床上阳虚型肌少症患者最为常见,有研究表明阳虚型老年痿病患者高达67%。肌肉减少症(Sarcopenia),又称肌少症,是增龄相关的进行性、全身肌量减少和/或肌强度下降或肌肉生理功能减退的一种综合症,是中老年人中常见的慢性病。近年来的资料分析表明,世界人口老龄化现象正不断加重。在世界老年人口数量的排行中,中国排名在第一位,是老年人口最多的国家,由于老龄化发展速度过快,使中国提早步入老龄化社会。由此可见我国社会人口老龄化问题十分严峻。本课题选取了对腰椎稳定性影响较大的腰大肌、竖脊肌和多裂肌进行测量分析,通过对阳虚型肌少症患者体成分分析参数与腰椎旁肌肉容量进行分析,以期发现椎旁肌肉因素在阳虚型肌少症患者的相关性,试图为阳虚型肌少症的预防、诊断及治疗提供参考。目的:通过对在院患者进行中医体质分析,判断出阳虚型体质患者,进行体成分分析检查,得到相应参数指标,筛选出阳虚型肌少症患者与非肌少症患者,探求阳虚型肌少症患者与腰椎旁肌肉容量是否具有相关性。为临床防治肌少症提供参考;为影像学检查对肌少症的诊断提供理论依据。方法:参照《中医体质分类与判定》,使用中医体质调查问卷对患者进行中医体质的判定,整理得到的数据资料,筛选出自2020年1月至2021年2月于天津中医药大学第一附属医院骨伤科住院治疗的阳虚型患者120例。并且以亚洲肌少症工作组(Asia Working Group for Sarcopenia,AWGS)在2014年提出的肌少症诊断标准:四肢骨骼肌肌肉质量指数(appendicular skeletal muscle mass,ASM)与身高的平方的比值即SMI男性≤7.0kg/m~2,女性≤5.7kg/m~2作为诊断标准,筛选出阳虚型肌少症患者85例,阳虚型非肌少症患者35例。之后进行体成分参数分析检查,进行腰椎MRI检查。整理得到的数据资料,继而采用SPSS25.0分析数据,为阳虚型肌少症的预防、诊断及治疗提供参考。结果:1.非肌少症患者人数为35例(占29.2%),肌少症患者人数为85例(占70.8%)。85例阳虚型肌少症患者中男性患者为7例(占8.2%),发病率为31.8%,女性患者为78例(占91.8%),发病率为79.6%。51～60、61～70、71～80岁患者发病率相对较高分别为:61.6%、75.0%、85.3%。2.腰大肌总横截面积、多裂肌横截面积、左侧肌肉总面积、右侧肌肉总面积、腰椎肌肉程度两组组间在统计学上具有显著性差异。其P值均为0.00<0.05。3.阳虚型肌少症患者四肢瘦体质量指数、体质指数、脂肪质量指数、骨矿含量、瘦体质量百分比、腹臀比均对肌肉程度具有正性影响的趋势。脂肪质量指数、脂肪质量百分比、Android百分比、Gynoid百分比对肌肉程度均具有负性影响的趋势。4.四肢瘦体质量指数、体质指数、脂肪质量指数、骨矿含量在阳虚型肌少症组与阳虚型非肌少症组组间在统计学上具有显著性差异。其P值均为0.00<0.05。5.腰椎JOA评分表与跌倒功效量表两组组间在统计学上具有显著性差异。其P值均为0.00<0.05。结论:1.51～80岁患者发病率相对较高。2.阳虚型肌少症患者与阳虚型非肌少症患者的腰椎旁肌肉容量具有显著差异。阳虚型肌少症患者的腰椎旁肌肉容量明显下降。3.阳虚型肌少症患者四肢瘦体质量指数、体质指数、脂肪质量指数、骨矿含量、瘦体质量百分比、腹臀比均对肌肉程度具有正性影响的趋势。脂肪质量指数、脂肪质量百分比、Android百分比、Gynoid百分比对肌肉程度均具有负性影响的趋势。4.阳虚型肌少症患者两侧椎旁肌肉容量无明显差异。5.阳虚型患者在达到肌少症诊断前期,腰椎肌肉程度显著下降。而确诊为肌少症时,腰椎肌肉程度下降趋势趋于平稳。6.阳虚型肌少症患者与阳虚型非肌少症患者对比,腰椎及下肢功能显著降低,跌倒风险显著增加。
%U https://link.cnki.net/doi/10.27368/d.cnki.gtzyy.2021.000241
%R 10.27368/d.cnki.gtzyy.2021.000241
%W CNKI

%0 Thesis
%A 代菊红
%T 老年骨骼肌减少症的中医证型及运用SARC-Calf量表评估的积分分布
%Y 杨光
%J 天津中医药大学
%9 硕士
%D 2021
%K老年骨骼肌减少症;患病率;相关因素;中医证型;中医症状积分;SARC-Calf量表;SARC-F量表
%X 目的:骨骼肌减少症是一种进行性全身骨骼肌肌量、肌力减低伴机体功能减退的,造成老年人群摔倒、活动障碍、衰弱甚至死亡等一系列不利后果的疾病,其与増龄密切相关,属于中医中“痿病”的范畴。随着全球老龄化的不断加剧,近年来国内外对骨骼肌减少症做了大量研究。但目前鲜有中医对骨骼肌减少症的认识的研究,本课题基于中医辨证论治的理论对老年骨骼肌减少症病例进行辨证分型及中医症状赋分,了解骨伤科老年骨骼肌减少症病例的中医证型、中医症状积分分布情况,以期对老年骨骼肌减少症的中医药诊治与预防提供参考;结合体成分分析检查及对病例进行微型营养评定、体育运动(PARS-3)、ADL日常生活活动能力(Barthel指数)、跌倒功效量表的调查,探究老年骨骼肌减少症的相关因素;同时运用SARC-Calf量表与SARC-F量表分别对骨伤科住院患者进行骨骼肌减少症病例的筛查,探究两量表在老年人群中的应用差异情况。方法:本研究采用横断面研究临床试验设计方案。研究一:1.使用双能X线吸收仪(dual X ray absorptiometry,DXA)对2020年1月至2021年1月在天津中医药大学第一附属医院骨伤科年龄≥50岁的住院病例行体成分检测,(1)以2019年亚洲肌少症工作小组(Asia Working Group for Sarcopenia,AWGS)提出的骨骼肌减少症的诊断标准确诊骨骼肌减少症病例,通过诊断标准将纳入病例分为肌少症组与非肌少症组。(2)以《中医病证诊断疗效标准?痿病》的标准对肌少症组病例进行证候分型判定;(3)使用《中医症状量化方法及其临床应用述评》中的中医症状量化评分原则对各证型的肌少症病例进行症状量化评分,探究老年骨骼肌减少症病例的中医证型、中医症状积分分布情况。2.对两组病例使用微型营养评定、体育运动(PARS-3)、ADL日常生活活动能力(Barthel指数)、跌倒功效量表进行调查,探究老年骨骼肌减少症的相关因素。研究二,选取2020年1月至2021年1月在天津中医药大学第一附属医院骨伤科年龄≥50岁的住院病例;在以亚洲肌少症工作小组(AWGS2019)提出的诊断骨骼肌减少症病例的标准作为诊断标准的基础上,对纳入的非肌少症组与肌少症组病例同时使用SARC-Calf量表与SARC-F量表进行筛查,以探究两量表在老年人群中的应用及差异情况。结果:研究一1.本次研究共纳入263例住院病例进行体成分检测与分析,平均年龄65.5(50,95)岁,其中女性病例220例(占84%)、男性病例43例(占16%);非肌少症病例人数为77例(占29.3%),肌少症病例人数为186例(总体患病率为70.7%)。186例肌少症病例中男性病例28例(占15.1%),患病率为65.1%;女性病例158例(占84.9%),患病率为71.8%。2.将肌少症病例按照5岁的间距进行分层,各年龄层间的肌少症患病率总体呈逐渐递增趋势,且年龄层段肌少症的患病率有显著差异(P<0.001),其中50～54岁病例肌少症患病率为26.7%,55～59岁病例肌少症患病率为63.2%,60～64岁病例肌少症患病率为78%,65～69岁病例肌少症患病率为68.4%,70～74岁病例肌少症患病率为80.0%,75～79岁病例肌少症患病率为92.9%,80岁及以上病例肌少症患病率为93.3%。3.对非肌少症与肌少症两组病例基线临床特征比较:两组病例性别无显著差异(P=0.377);肌少症组病例年龄显著高于非肌少症组病例,差异有统计学意义(P<0.001);肌少症组病例BMI、FMI、骨密度、骨矿含量、脂肪质量、消瘦+骨矿含量质量、大腿围、小腿围显著低于非肌少症组病例,差异有统计学意义(P<0.001));两组病例ADL、营养、体育运动有显著差异(P<0.001);4.基线临床特征回归分析:在单因素回归分析中年龄分组、BMI、ASMI、小腿围度、营养、SPPB、握力状况、骨矿含量、BMD为老年骨伤科病例是否发生肌少症的影响因素(P<0.05),经多因素回归分析ASMI[OR=0.007,95%CI(0.001,0.66)]、握力状况[OR=0.012,95%CI(0.001,0.124)]为老年骨伤科病例是否发生肌少症的独立影响因素,二者回归系数为负,为保护因素。5.将186例肌少症病例经中医辨证分型后,肝肾亏虚型肌少症患病率最高为105例(占56.5%),其次为脾胃虚弱型37例(占19.9%),瘀阻脉络型22例(占11.8%),肺热津伤型肌少症12例(占6.5%),湿热浸淫型10例(占5.4%);按照中医症状的严重程度分类,肌少症病例中中医症状为中度占比最高为54.3%,其次为重度23.7%,轻度22.0%。研究二1.采用AWGS2019标准作为诊断标准,同时使用SARC-F量表与SARC-Calf量表对骨伤科263例病例进行肌少症诊断筛查,其中男性43例,女性220例。经AWGS2019标准诊断下男性非肌少症15例,肌少症28例;女性非肌少症62例,肌少症158例。经SARC-Calf量表筛查下男性非肌少症20例,肌少症23例;女性非肌少症111例,肌少症109例。经SARC-F量表筛查下男性非肌少症25例,肌少症18例;女性非肌少症143例;肌少症77例。男性经SARC-F量表与SARC-Calf量表筛查后非肌少症病例与肌少症病例各项目间比较无显著差异(P>0.05),女性经SARC-F量表与SARC-Calf量表筛查后非肌少症病例与肌少症病例各项目间比较存在显著差异,差异有统计学意义(P<0.05)。2.使用SARC-F与SARC-Calf量表对骨伤科病例进行肌少症筛查的灵敏度分别为43.1%,60.75%,特异度分别为80.52%,72.32%,阳性预测值(PPV)分别为84.21%,85.61%,阴性预测值(NPV)分别为36.90%,44.27%,准确度分别为53.99%,65.02%。3.采用Med Calc软件分别绘制SARC-F量表与SARC-Calf量表的ROC曲线,SARC-F量表的AUC值为0.732,约登指数为0.3479,最佳截点为>1,95%CI(0.674～0.784),有统计学意义(P<0.001);SARC-Calf量表的AUC值为0.763,约登指数为0.3733,最佳截点为>5,95%CI(0.707～0.813),有统计学意义(P<0.001);将SARC-Calf量表与SARC-F量表ROC曲线进行比较,AUC差值为0.0317,P=0.2787(>0.05),两种量表在诊断肌少症病例上无明显统计学差异。结论:1.肌少症在老年骨伤科病例的患病率为70.7%,男性患病率为65.1%,女性患病率为71.8%,女性患病率高于男性;肌少症的患病率与年龄的增长呈正相关,在各年龄层间的患病率呈逐渐上升趋势,重度肌少症的患病率亦随年龄的增长而增加;2.ASMI、握力状况是肌少症的独立影响因素,二者为肌少症的保护因素;3.肌少症病例的中医证型以肝肾亏虚型为主,其次是脾胃虚弱型、瘀阻脉络型、肺热津伤型、湿热浸淫型;4.SARC-Calf量表对老年肌少症的筛查的灵敏度、阳性预测值、阴性预测值、准确度均要高于SARC-F量表,特异度低于SARC-F量表,虽然两量表在筛查诊断肌少症上并没有显著差异,但SARC-Calf量表敏感度要高于SARC-F量表,因此,相较之下更推荐使用SARC-Calf量表进行肌少症的筛查。
%U https://link.cnki.net/doi/10.27368/d.cnki.gtzyy.2021.000470
%R 10.27368/d.cnki.gtzyy.2021.000470
%W CNKI

%0 Thesis
%A 李秋慧
%T 阳掌桩法改善克罗恩病缓解期患者机体成分的临床研究
%Y 陈延
%J 广州中医药大学
%9 硕士
%D 2021
%K阳掌桩法;克罗恩病缓解期;机体成分;少肌症
%X 目的:本研究旨在通过非随机同期对照研究,观察阳掌桩法对克罗恩病缓解期患者机体成分的改善情况,特别是少肌症患者肌肉质量和肌肉力量的改变,探索阳掌桩法改善克罗恩病缓解期患者机体成分的组成状态,特别是改善少肌症的意义,为中医特色疗法在克罗恩病缓解期患者中的临床应用提供证据及切入点。方法:选择2020年01月至2021年01月于广东省中医院芳村分院脾胃病科炎症性肠病慢性病门诊及住院部就诊,同时确诊为克罗恩病缓解期的患者,按照纳入和排除标准筛选病例。两组维持基础中西医治疗方案,实验组进行阳掌桩法的干预训练,对照组不参与阳掌桩法训练,同时确保实验期间不参与其他抗阻训练。观察时间为三个月,主要观察指标为机体成分组成变化及握力变化,次要观察指标为生存质量改善情况。机体成分组成变化通过Inbody770成分分析仪进行监测;握力变化通过WCS-100型电子握力计进行握力测试;生存质量改善通过填写IBDQ量表进行评估。结果:1.肌肉质量与力量方面,对干预前后两组组内患者骨骼肌、四肢肌肉、双下肢体肌肉、ALM/H2及握力进行比较,实验组组内的差异均有统计学意义(p<0.05),对照组组内的差异均无统计学意义(p>0.05)。对干预前后两组组间患者ALM/H2进行比较差异无统计学意义(p>0.05),而组间比较握力的差异有统计学意义(p<0.05)。2.生存质量方面,站桩3个月后实验组各维度得分均较前提高,对干预前后实验组组内患者全身症状评分、情感功能评分、肠道症状评分和社会功能评分比较差异具有统计学意义(p<0.05)。而对照组组内患者IBDQ评分、全身症状评分、情感功能评分、肠道症状评分和社会功能评分比较差异无统计学意义(P>0.05)。两组间患者IBDQ评分、全身症状评分、情感功能评分、肠道症状评分和社会功能评分比较差异无统计学意义(p>0.05)。3.疾病活动度方面,对干预前后组内患者CRP比较,实验组组内的差异有统计学意义(p<0.05),而对照组组内的差异无统计学意义(p>0.05);对干预前后组内患者CDAI评分比较,实验组组内的差异有统计学意义(p<0.05),而对照组组内的差异无统计学意义(p>0.05);对干预前后两组组间患者CDAI评分进行比较差异有统计学意义(P<0.05),而组间比较CRP、ESR的差异无统计学意义(p>0.05);进一步对组间差值比较,CDAI差值比较有统计学意义(p<0.05)。4.远期疗效方面,组间差值比较显示ALM/H2差值差异无统计学意义(p>0.05),而组间握力差值、IBDQ差值、CDAI差值及体脂差值差异有统计学意义(p<0.05)。结论:1.阳掌桩法可改善克罗恩病缓解期少肌症患者的骨骼肌、四肢肌肉的质量及握力,并且主要改善患者四肢肌肉中的双下肢肌肉;2.阳掌桩法干预后克罗恩病缓解期患者的生存质量评分较站桩前提高,进一步分析发现阳掌桩法能够改善克罗恩病缓解期患者的全身症状评分、情感功能评分、肠道症状评分和社会功能评分;3.阳掌桩法可以降低克罗恩病缓解期患者的CRP和CDAI评分,改善炎症反应和疾病活动度;4.阳掌桩法对克罗恩病缓解期患者的机体成分、生存质量、疾病活动度存在改善趋势。
%U https://link.cnki.net/doi/10.27044/d.cnki.ggzzu.2021.000347
%R 10.27044/d.cnki.ggzzu.2021.000347
%W CNKI

%0 Thesis
%A 王文慧
%T 五行健骨操治疗肌少症的临床疗效观察
%Y 史晓
%J 上海中医药大学
%9 硕士
%D 2021
%K肌少症;五行健骨操;运动疗法;中医脾气虚证;衰弱
%X 目的:比较五行健骨操干预肌少症患者肌量、骨密度及衰弱程度等相关指标变化,评估五行健骨操治疗肌少症的临床效应,以期为运动疗法防治肌少症提供临床科学依据。方法:采用随机对照设计,对照组服用药物(钙尔奇D)。试验组在对照组基础上,每周规律有效习练五行健骨操,疗程均为12个月。从骨骼肌质量、握力、躯体功能、骨密度、股骨颈强度指数、骨代谢生化标志物、中医脾气虚证症状量表、衰弱评价指标八个方面评估五行健骨操治疗肌少症的临床疗效。结果:1.骨骼肌质量:组内比较:两组治疗12月后的四肢骨骼肌质量、全身骨骼肌质量及骨骼肌质量指数均较治疗前升高(P<0.01)。组间比较:治疗12月后,试验组的四肢骨骼肌质量、全身骨骼肌质量及骨骼肌质量指数均高于对照组,且肌量差值组间比较均有差异(P<0.01)。2.握力:组内比较:两组的握力均随治疗时间的延长而逐渐增高(P<0.05)。组间比较:试验组治疗6、12月后的握力均高于对照组(P>0.05),且各个时间点握力差值组间比较均有差异(P<0.05)。3.躯体功能:组内比较:试验组的步速、SPPB评分随治疗时间延长而逐渐提高(P<0.05)。对照组的步速、SPPB评分随治疗时间延长无明显改善(P>0.05)。组间比较:治疗6、12月后,试验组的步速、SPPB评分均高于对照组(P<0.05),且各个时间点的步速、SPPB差值比较均有差异(P<0.05)。4.骨密度、股骨颈强度指数(FSI):组内比较:两组治疗12月后的骨密度均较治疗前升高(P<0.05)。试验组治疗12月后的FSI较治疗前升高(P<0.01)。对照组治疗12月后FSI无明显改善(P>0.05)。组间比较:治疗12月后,试验组的骨密度及FSI均高于对照组(P<0.05),且骨密度、FSI差值组间比较均有差异(P<0.05)。5.中医脾气虚证症状量表:组内比较:试验组的脾气虚证症状评分随治疗时间延长而逐渐下降(P<0.05)。对照组的脾气虚证症状评分随治疗时间延长无明显改善(P>0.05)。组间比较:治疗6、12月后,试验组的脾气虚证症状评分均低于对照组(P<0.05),且各个时间点的脾气虚证症状评分差值组间比较均有差异(P<0.05)。治疗12月后,试验组脾气虚证症状改善有效率为79.07%,对照组有效率为6.98%。6.骨代谢生化标志物:组内比较:两组治疗12月后的25(OH)D均较治疗前升高(P<0.05)。试验组治疗12月后的β-CTX较治疗前降低(P<0.05)。对照组β-CTX组内比较,无统计学差异(P>0.05)。组间比较:治疗12月后,试验组的25(OH)D高于对照组(P<0.05),且治疗前后25(OH)D差值组间比较有差异(P<0.05);治疗12月后,试验组的β-CTX低于对照组(P>0.05),但差值组间比较无差异(P>0.05)。两组治疗前后血钙、血磷、PINP、OC、PTH组内组间比较及差值组间比较均无差异(P>0.05)。7.衰弱评估:组内比较:试验组治疗12月后的衰弱率较治疗前降低(P<0.05),EFS评分随治疗时间延长而逐渐降低(P<0.05)。对照组衰弱率、EFS评分治疗后无明显改善(P>0.05)。组间比较:治疗12月后,试验组的衰弱率及EFS评分低于对照组(P<0.05),且各个时间点的EFS评分差值组间比较均有差异(P<0.05)。结论:1.五行健骨操可以提高肌少症患者的骨骼肌质量,增强肌力,改善躯体功能。2.五行健骨操可以增强肌少症患者的骨密度和骨强度,调节骨代谢,改善骨质疏松。3.五行健骨操可以改善肌少症患者脾气虚证症状表现。4.五行健骨操可以改善肌少症患者衰弱症状,减轻衰弱程度。
%U https://link.cnki.net/doi/10.27320/d.cnki.gszyu.2021.000688
%R 10.27320/d.cnki.gszyu.2021.000688
%W CNKI

%0 Thesis
%A 张梦
%T 杜仲提取物提取工艺研究及对肌少症模型小鼠的治疗作用和机制研究
%Y 赖朋;张加宇
%J 西华大学
%9 硕士
%D 2021
%K肌少症;杜仲提取物;动物模型;线粒体;成肌因子
%X 目的:本研究中,首先探索了杜仲京尼平苷的最佳提取工艺,然后尝试构建一种显著且具有代表性的肌少症小鼠模型制作方法和评价标准,在此基础上调查杜仲提取物对小鼠肌少症模型的影响,并试图揭示其可能的作用机制,为今后肌少症的深入研究提供参考。方法:1.提取工艺研究:采用单因素实验和正交试验探究了提取温度、提取时间、料液比对杜仲京尼平苷提取率的影响,确定最佳提取工艺。2.杜仲肌少症模型的建立与评价:实验动物分为模型组和空白组,模型组联合氢化可的松和D-半乳糖给药47天,通过比较游泳时间、拉力、拉力系数、骨骼肌横截面积判断小鼠肌少症模型是否有效。3.杜仲提取物对肌少症模型小鼠的治疗效果评价和机制探索:实验动物分为空白组、模型组和杜仲提取物低中高剂量组,除空白组外,其余小组给药促成形成肌少症模型,杜仲提取物低中高剂量组给予对应计量的杜仲提取物,期间测定游泳时间、拉力,47天后处死,取动物后肢肌肉,HE染色观察细胞形态和电镜透射观察线粒体,测定与肌肉的发生发育、肌萎缩及蛋白质合成分解、肌细胞自噬、线粒体分裂融合等相关基因(MYOD、MYOG、atrogin-1、Foxo3、Mu RF-1、Mstn、LC3B、OPA1、Drp1)的转录水平和线粒体代谢酶酶琥珀酸脱氢酶(SDH)的活性。结果:1.最佳提取工艺:提取时间2.5h,提取温度50℃,料液比1:8,杜仲京尼平苷提取率8.47%。2.肌少症模型建立与评价:模型组与空白组相比,游泳时间减少,拉力水平和拉力系数降低,后肢肌肉明显萎缩,细胞横截面积减小,肌纤维排列混乱,肌纤维变细变小,肌细胞蛋白流失严重。3.杜仲提取物对肌少症模型小鼠的治疗效果评价和机制探索:杜仲提取物能增加肌少症模型小鼠的游泳时间、拉力水平、拉力系数、细胞的横截面积和琥珀酸脱氢酶活性,改善了后肢肌肉骨骼肌形态和线粒体肿胀、嵴断裂、溶解的现象,增加了MYOD、MYOG和Drp1的表达,降低了atrogin-1、Foxo3、Mu RF-1、Mstn、LC3B、OPA1的表达。结论:杜仲提取物能改善由氢化可的松和D-半乳糖诱导的肌少症,主要通过增加MYOD和MYOG的表达,下调肌生长抑制素Mstn和关键自噬基因LC3B的表达,从而增加了骨骼肌的数量;降低骨骼肌特定泛素连接酶,atrogin-1和Mu RF-1,还有atrogin-1的上游靶点Foxo3的表达,抑制了蛋白质水解程序的发生,增加骨骼肌蛋白质的合成,同时,通过降低线粒体融合基因Opa1的表达防止细胞凋亡,增加分裂基因Drp1的表达促进线粒体分裂,以满足ATP需求。
%U https://link.cnki.net/doi/10.27411/d.cnki.gscgc.2021.000364
%R 10.27411/d.cnki.gscgc.2021.000364
%W CNKI

%0 Journal Article
%A 陆玉凤
%A 刘富甜
%A 朱小红
%A 刘丽燕
%+ 南京中医药大学附属昆山市中医医院内分泌科;
%T 住院2型糖尿病患者肌少症相关因素影响分析
%J 中国糖尿病杂志
%D 2021
%V 29
%N 04
%K糖尿病;2型;肌少症;糖尿病周围神经病变
%X 目的探讨住院T2DM患者肌少症发生率及其相关影响因素。方法选取2018年7月至2019年3月于南京中医药大学附属昆山市中医医院内分泌科住院的T2DM患者279例,收集患者性别、年龄、BMI、病程、HbA1c、TG、LDL-C、骨代谢指标及糖尿病周围神经病变(DPN)资料。双能X线吸收法测定患者身体成分,按照亚洲肌少症工作组诊断标准将研究对象分为合并肌少症组(Sar,n=132)和非合并肌少症组(T2DM,n=147),比较两组各项指标。结果 T2DM患者肌少症总发生率为47.31%,男性高于女性(53.61%vs 38.05%,P<0.05)。T2DM患者DPN发生率为21.15%,Sar组高于T2DM组(31.82%vs 11.56%,P<0.05)。Sar组年龄、DM病程高于T2DM组[(61.77±11.42)vs(54.05±12.90)岁,(8.85±7.22)vs(6.40±6.03)年,P<0.05],TG、BMI低于T2DM组[(1.4±0.90)vs(2.03±2.27)mmol/L,(22.99±2.87)vs(26.93±3.31)kg/m2,P<0.05]。多因素Logistic回归分析显示,年龄[OR 1.076,95%CI(1.045,1.109),P<0.01]、性别[OR 4.576,95%CI(2.288,9.153),P<0.01]、DPN[OR 2.844,95%CI(1.243,6.511),P<0.05]是T2DM患者发生肌少症的危险因素,BMI[OR 0.605,95%CI(0.529,0.692),P<0.01]是T2DM患者发生肌少症的保护因素。结论 DPN是T2DM患者发生肌少症的危险因素,尽早筛查及治疗DPN可能减少或延缓肌少症发生。
%P 284-287
%@ 1006-6187
%U https://kns.cnki.net/kcms2/article/abstract?v=LGlPPz-4LgGbVmeNdIR9ikHQbsmJipaA5G-UUE00J1HyKkVjC5RKGI4-mS0gkaCg3maRpyWrIpPNEC_SbSGGP8KaJY2GR3K7KTZqbH3m-qvqqPKyWwX64HeblCFGROTECL3hMoo98mql8PMH13FwJw==&uniplatform=NZKPT&language=CHS
%W CNKI

%0 Thesis
%A 曾雅雯
%T 基于人体成分分析研究脾虚证型慢性肝病和肌少症的相关性
%Y 孙克伟
%J 湖南中医药大学
%9 硕士
%D 2021
%K乙肝;酒精;慢性肝病;肌少症;脾虚;人体成分
%X 目的:本研究的目的是分析慢性肝病(乙肝、酒精)患者中肌少症、非肌少症及脾虚、非脾虚患者之间的人体成分差异,评估脾虚证型与肌少症之间是否存在相关性,并探讨HBV感染、酒精两种因素以及不同肝病阶段对肌少症分布的影响。方法:收集2020年12月至2021年2月就诊于湖南中医药大学第一附属医院肝病科住院部的59例乙肝、酒精相关性肝病患者(慢性肝炎、肝硬化代偿期、肝硬化失代偿期)的完整病史资料,并利用人体成分电诊断仪对其进行人体成分分析,运用独立样本T检验、卡方检验及二元logistic回归方程对数据资料进行统计学分析。结果:(1)肌少症患者的BMI、内脏脂肪面积、细胞内水分、细胞外水分、基础代谢率、全身相位角较非肌少症者显著下降,但体脂率则无明显差异;肌少症患者的四肢骨骼肌质量指数显著下降,提示与临床诊断条件相吻合。(2)脾虚证型患者的BMI、四肢骨骼肌质量指数、细胞内水分、细胞外水分、基础代谢率较非脾虚证者显著下降,但男女分布、年龄、体脂率、内脏脂肪面积、全身相位角等指标的差异性则无明显统计学意义。(3)脾虚证型与肌少症的卡方检验P值小于0.05,提示二者具有显著相关性。同时,二元logistic分析显示年龄、脾虚证型、BMI的P值均<0.05,年龄、脾虚证型的OR值>1,提示年龄、脾虚证型均为肌少症的独立危险因素;BMI的OR值<1,但其对肌少症分布的影响意义还有待商榷。(4)HBV感染、酒精两种病因及不同肝病病程阶段中肌少症、脾虚证型患者分布的卡方检验结果显示P值均>0.05,四肢骨骼肌质量指数之间的差异也不具有统计学意义。结论:(1)肌少症患者的机体能量储备较非肌少症显著下降。(2)脾虚证型慢性肝病与肌少症具有相关性,年龄、脾虚证型均为肌少症的独立危险因素。(3)HBV感染、酒精两种病因及不同肝病病程阶段对肌少症、脾虚证型患者的分布无显著影响。
%U https://link.cnki.net/doi/10.27138/d.cnki.ghuzc.2021.000272
%R 10.27138/d.cnki.ghuzc.2021.000272
%W CNKI

%0 Journal Article
%A 孙帅帅
%A 张立
%A 张泽
%A 尹江涛
%A 李晓旭
%A 杨伊鸣
%+ 盘锦辽油宝石花医院中医科;辽宁中医药大学附属医院老年病科;辽宁中医药大学附属第二医院重症监护科;
%T 从脾肾论治老年肌少症
%J 中国中医药现代远程教育
%D 2021
%V 19
%N 04
%K肌少症;痿证;老年科;脾肾
%X 我国已经步入老龄化社会,老年病及老年人的生活质量等相关研究日益受到重视,肌少症是一种与年龄相关的骨骼肌肌肉质量减少、强度下降和功能丧失所导致的临床综合征,是老年人的一种常见疾病,与多种不良健康结局有关。目前关于肌少症的研究刚刚起步。老年肌少症的病位在筋脉肌肉,其发生发展与脾肾密切相关,故年老脾肾亏虚,精髓萎竭,气血虚弱,肌肉筋脉失养,是老年肌少症发生的主要病机,在治疗上应脾肾并调,气血同补,同时结合中医辨证论治,综合调理,方能奏效。
%P 138-140
%@ 1672-2779
%U https://kns.cnki.net/kcms2/article/abstract?v=LGlPPz-4LgEMamWnc9BZJqQzGkjcO4ifm35bfVPC4hr3vIEt7-oiEq1WSQ3Y2mrRyg6e-dgiuYi8n30jFscUK78ANdEeAjL7Q9MuRwqQZgGDq87fA9HdGzj5XBywh2oXuyhgzqSzBqbZcqh_Pls77w==&uniplatform=NZKPT&language=CHS
%W CNKI

%0 Thesis
%A 王蕾
%T 梗阻性黄疸相关肌肉减少症的临床与基础研究
%Y 陈强谱
%J 滨州医学院
%9 硕士
%D 2021
%K肌肉减少症;梗阻性黄疸;预后营养指数;腓肠肌;胆管结扎;亮氨酸;谷氨酰胺;增味小承气汤
%X 目的:1.调查梗阻性黄疸患者合并肌肉减少症的发病率,并探讨其相关影响因素。2.建立梗阻性黄疸相关肌肉减少症的大鼠模型,探讨营养素和中药对其干预效果和作用机制。方法:1.纳入2019年12月至2020年12月我院肝胆外科住院的黄疸患者104例。按照 2019 年亚洲肌少症工作组(Asian working group for sarcopenia,AWGS)诊断标准将其分为肌少症(SA)组32例和非肌少症(NSA)组72例,收集并比较两组患者一般临床资料、人体成分分析、生化指标。梗阻性黄疸合并肌肉减少症与各因素之间的相关性采用Spearman秩相关分析。采用多因素二元Logistic回归分析模型筛选梗阻性黄疸合并肌肉减少症的危险因素。P<0.05为差异有统计学意义。2.将46只6-7周龄雄性SD大鼠随机分为5组:分别为假手术组(S组)8只、对照组(C组)8只、丙氨酸组(A组)10只、亮氨酸+谷氨酰胺组(LG组)10只、中药组(M组)10只。对S组大鼠仅行游离胆管的手术操作,C组、A组、LG组、M组大鼠建立结扎胆管的肌肉减少症模型,建模方法同第二部分。A组大鼠灌胃丙氨酸,LG组大鼠灌胃亮氨酸和谷氨酰胺,M组大鼠灌胃中药,S组和C组大鼠灌胃等量生理盐水。每周定时测量体质量,每隔2周测量四肢抓力、取血清标本,灌胃6周后处死所有大鼠取材。ELISA法检测大鼠血清TNF-α、IL-6;电镜观察肌纤维结构;HE染色观察腓肠肌和肝脏形态;免疫组化和免疫印迹法检测肌肉萎缩盒 F 蛋白(muscle atrophy F-boxprotein,MAFbx 或称 Atrogin-1)、肌肉环指状蛋白(muscle RING finger 1,MuRF 1)生肌分化因子(myogenic determination factorsD,MyoD)的表达情况。计量资料以均数±标准差(x±s)表示,多组之间相互比较采用单因素方差分析,组间比较若方差齐性,采用LSD检验;若方差不齐则进行Dunnett T3多重检验。P<0.05为差异有统计学意义。结果:1.临床研究结果显示:(1)梗阻性黄疸患者肌肉减少症发病率为30.76%。肌肉减少症与患者年龄和营养评估风险评分呈正相关(rs=0.300、0.263,P=0.002、0.007);肌肉减少症与体重、握力、体重指数、去脂体重、四肢骨骼肌指数、上臂肌肉围度、相位角呈负相关(rs=-0.508、-0.522、-0.513、-0.467、-0.536、-0.490、-0.385,均P<0.001)。肌肉减少症与细胞外水分比率呈正相关(rs=0.246,P=0.012)。肌肉减少症与预后营养指数(prognostic nutritional index,PNI)和血红蛋白呈负相关(rs=-0.318、-0.228,P=0.001、0.021)。(2)多因素二元 Logistic 回归分析结果显示肌肉减少症与黄疸严重程度呈正相关(rs=0.216,P=0.029),握力(OR 0.868,P=0.023)和PNI(OR 0.869,P=0.041)是梗阻性黄疸患者合并肌肉减少症的保护因素。2.实验研究结果显示:(1)建模后干预第4周时,LG组和M组大鼠体质量均高于C组,差异有统计学意义。(2)与S组、C组和A组大鼠比较,经亮氨酸和谷氨酰胺联合干预后大鼠腓肠肌湿重明显增加,差异有统计学意义。(3)S组大鼠肌纤维排列规整,肌小节清晰;C组和A组大鼠肌纤维排列紊乱、扭曲,肌细胞萎缩、水肿、断裂,肌纤维之间组织间结缔组织填充减少,损伤区域有炎性细胞浸润;LG组和M组大鼠腓肠肌纤维排列比较有序,结构较完整,可见局部小灶性肌细胞萎缩。(4)S组大鼠肌纤维超微结构形态正常,肌小节均匀,肌丝排列整齐;C组和A组肌纤维间存在缝隙,出现数量丰富且异常增大的线粒体;LG组和M组腓肠肌纤维排列比较整齐,肌小节相对完整,肌膜下可见少量异常线粒体聚集。(5)与S组大鼠比较,C组和A组大鼠抓力均明显下降(P=0.017、0.003);LG组大鼠抓力明显高于C组(P=0.029);与A组比较,LG组和M组大鼠抓力显著升高(P=0.004、0.010)。(6)LG组大鼠TNF-α水平低于C组(P<0.05);C组和A组大鼠IL-6水平高于S组(P<0.05);与C组和A组比较,LG组和M组大鼠IL-6水平明显降低(P<0.05)。(7)S组、LG组和M组大鼠肌纤维上的Atrogin-1抗体染色较弱;S组和LG组大鼠肌纤维上的MuRF1抗体染色较弱;S组、LG组和M组大鼠肌纤维上的MuRF1抗体较C组和A组染色深。(8)C组大鼠腓肠肌Atrogin-1、MURF1蛋白表达水平显著高于LG组和M组,C组大鼠MoyD蛋白表达水平明显低于LG组和M组,差异有统计学意义(P<0.05)。结论:1.梗阻性黄疸患者合并肌肉减少症的发病率较高,达到30.76%。肌肉减少症与患者年龄、黄疸严重程度、营养评估风险评分和细胞外水分比率呈正相关;与体重、握力、体重指数、去脂体重、四肢骨骼肌指数、上臂肌肉围度、相位角、PNI和血红蛋白呈负相关。2.结扎大鼠胆总管4-6周后可形成梗阻性黄疸相关肌肉减少症的动物模型。3.亮氨酸联合谷氨酰胺可维持骨骼肌肌量,延缓肌肉减少症的发生;增味小承气汤具有同样的效果。
%U https://link.cnki.net/doi/10.27749/d.cnki.gbzyx.2021.000108
%R 10.27749/d.cnki.gbzyx.2021.000108
%W CNKI

%0 Journal Article
%A 牛红娟
%A 左祥宇
%A 庞宗然
%+ 中央民族大学药学院民族医药教育部重点实验室;
%T 2型糖尿病肌少症中西医结合研究进展
%J 天津中医药
%D 2021
%V 38
%N 01
%K2型糖尿病;肌少症;脾主肌肉;蛋白质代谢
%X 肌少症作为2型糖尿病(T2DM)的慢性并发症,严重降低老年人生活质量,加重医疗及社会负担。目前,西医对于肌少症诊断标准尚无统一认识,具体病因病机仍不明确,尚无针对性治疗方法。糖尿病会刺激老龄患者肌肉丢失加重,出现肌肉与脂肪成分改变。而血糖相较于年龄,可能对骨骼肌损害更为严重。骨骼肌作为胰岛素最大的靶器官,肌肉蛋白质代谢紊乱可能是糖尿病肌少症关键病机。中医认为"脾主肌肉",临床观察与T2DM肌少症发病的可能机制高度相关,且可用于中医内外治疗的理论指导。通过对糖尿病肌少症中西医研究进展综述,旨在为疾病机制阐释及中医防控提供新思路。
%P 131-136
%@ 1672-1519
%U https://kns.cnki.net/kcms2/article/abstract?v=LGlPPz-4LgHRFJaoa3rO68fVy8tqYwhyYIbLflfhybkdm8mTOisqo8_6qdT0UfgxMQUWw02_LGU7pb5X2RyjYK5v0NdczpkOGosXgiBE7a5JDYYw4sHo0rytMD6VpqZM4nnFBl09gu_M5Rbcx50ykQ==&uniplatform=NZKPT&language=CHS
%W CNKI

%0 Journal Article
%A 周苏坡
%A 邹颖
%A 孙小斐
%A 徐勤磊
%+ 江苏护理职业学院;
%T 八段锦预防老年肌少症人群跌倒的研究
%J 体育科技
%D 2020
%V 41
%N 06
%K八段锦;老年人;肌少症;社区锻炼
%X 【目的】探究八段锦在预防老年肌少症人群跌倒中的应用效果。【方法】采用随机对照试验设计,选择符合纳入和排除标准的40名肌少症患者作为研究对象,将其分为八段锦练习组(实验组)和健康宣教组(对照组),进行为期8周的干预。干预前后测量受试者的肌肉力量、平衡能力、跌到风险和身体活动能力,并做统计分析。【结果】实验组的30s站起次数、Berg平衡得分显著高于干预前,显著高于对照组;而跌倒风险指数、起立-步行时间显著低于干预前、显著低于对照组。【结论】八段锦能够有效改善肌少症患者的下肢力量、平衡能力和身体活动能力,能够有效降低降低跌到风险。
%P 27-28+30
%@ 1003-1359
%U https://link.cnki.net/doi/10.14038/j.cnki.tykj.2020.06.010
%R 10.14038/j.cnki.tykj.2020.06.010
%W CNKI

%0 Journal Article
%T 健康知识问答2020(三)答案
%J 中老年保健
%D 2020
%V 
%N 12
%X <正>1.肌少症会给老年人带来很大危害,运动和营养干预是肌少症最核心的干预方式。2.甲肝疫苗接种并产生中和抗体后,有终身保护作用。3.中暑后,最重要的急救措施是降温。4.在家自测血压首选的血压计是上臂式电子血压计。5.红花与西红花是两种不同的中药。6.当超声检查显示颈动脉狭窄超过70%时,需要专科医生进行干预。
%P 29
%@ 1002-7157
%U https://kns.cnki.net/kcms2/article/abstract?v=LGlPPz-4LgHPemhpED8-hQDtVIB8GR7CN4kf-MbfAiOFMe1vkLemhmLuPria5d_1hRQRZFoEmVcQYfFdQvOd5oaQ9f_L4-z1Hb2hTElPRofeC16LfztVKy3JIkCWAGWwrSGHEw3MtD-kCxdsYu6YGA==&uniplatform=NZKPT&language=CHS
%W CNKI

%0 Journal Article
%A 缪克团
%A 许兵
%A 王萧枫
%A 王冠华
%A 薛洋洋
%A 林宗壮
%+ 安徽中医药大学研究生院;浙江中医药大学附属温州中西医结合医院骨科;浙江中医药大学附属温州中西医结合医院骨密度室;浙江中医药大学附属温州中西医结合医院中医科;
%T 绝经后女性肌少症与骨质疏松症的相关性研究
%J 中国医药导报
%D 2020
%V 17
%N 32
%K骨质疏松;肌少症;骨密度;相关性;流行病学
%X 目的探讨绝经后女性肌少症与骨质疏松症(OP)的相关性。方法选取2018年1-12月浙江中医药大学附属温州中西医结合医院就诊的117名45岁以上绝经后女性志愿者。依据骨密度(BMD)分为OP组和非OP组(Non-OP组),记录患者的一般情况,采用双能X线吸收仪测量L_(1-4)椎体及髋部的BMD、四肢骨骼肌含量(ASM)、四肢脂肪含量(AFM),并测量肌力及步速。计算四肢肌肉指数(ASMI)。采用线性相关分析统计ASM、AFM、ASMI与BMD的相关性,采用逻辑回归分析统计肌少症与OP的相关性。结果 L_(1-4)椎体BMD与ASM、ASMI、步速、肌力、体重指数呈正相关(r=0.487、0.361、0.468、0.287、0.368,均P <0.05);髋部BMD与ASM、ASMI、步速、肌力、体重指数呈正相关(r=0.377、0.345、0.370、0.276、0.380,均P <0.05);L_(1-4)椎体及髋部的BMD与AFM无明显相关性(均P> 0.05)。肌少症患者共16例(13.7%)。logistic回归分析显示,肌少症是影响骨质疏松症的危险因素(P <0.05)。结论绝经后女性BMD与肌少症密切相关,BMD与ASM、肌力、步速呈正相关,与AFM则无明显相关性,随着BMD的减少,年龄的增加,肌少症的发病率明显升高。
%P 104-107+111
%@ 1673-7210
%U https://kns.cnki.net/kcms2/article/abstract?v=LGlPPz-4LgHu1BFVxHAyXcA23O4npQd06r0Opp9zqQ8ZFQBiTmrwrBBYEDViCOVJ0FgerMi99bNyvB8nEnbHmRiDxfidPUX-4gRMpc9Sh-hHoI6AioFjprStJegum6n0f0apTh2u0B1NgckCWdJgMw==&uniplatform=NZKPT&language=CHS
%W CNKI

%0 Journal Article
%A 陈颖颖
%A 何绪屏
%+ 深圳市中医院综合病区;
%T 健脾补肾法改善老年糖尿病肌少症患者胰岛素抵抗的临床研究
%J 中国医药科学
%D 2020
%V 10
%N 19
%K健脾补肾法;老年糖尿病肌少症;胰岛素抵抗;肌肉质量
%X 目的运用健脾补肾法治疗老年糖尿病肌少症患者,观察对患者胰岛素抵抗的影响。方法选取2019年1～10月社康收治的老年糖尿病肌少症患者40例,随机分为对照组与治疗组,每组各20例,对照组患者采用基础干预,治疗组在对照组基础上同时用健脾补肾中药治疗,连服3个月。治疗开始前及治疗结束后记录患者的肌肉质量测定、肌肉力量测定、肌肉功能测定、空腹血糖(FBG)、糖化血红蛋白(HbA1c)、空腹胰岛素、计算胰岛抵抗指数(IRI)。结果两组用药3个月后,治疗组肌肉质量、肌肉力量、肌肉功能优于对照组,差异有统计学意义(P <0.05);治疗前治疗组与对照组FBG、Hb A1c、IRI比较,差异无统计学意义(P> 0.05),用药3个月后,治疗组FBG、HbA1c、IRI比较,差异有统计学意义(P <0.05)。结论健脾补肾法能有效改善老年糖尿病肌少症患者的肌肉质量、肌肉力量、肌肉功能,并能明显降低胰岛素抵抗。
%P 214-216
%@ 2095-0616
%U https://kns.cnki.net/kcms2/article/abstract?v=LGlPPz-4LgEFtwKaphBFeuVvPvUfMKWtS8_24tmuvleDRbtO6Z1hHs0DZJckWF2MMcQyecZmAJayk719Q0ejaHhK5WMADJwTVtqFmzDq_gar7Ay8iWTWiPQ0H4SBk1QiEZHxebqDgki020eZTx7RAA==&uniplatform=NZKPT&language=CHS
%W CNKI

%0 Journal Article
%A 胡洲映
%A 李双蕾
%A 蒋云霞
%A 车日文
%A 覃海恋
%A 陈远瑾
%+ 广西中医药大学;广西中医药大学第一附属医院;
%T 从脾论治少肌性肥胖的相关性探讨
%J 中华中医药杂志
%D 2020
%V 35
%N 10
%K少肌性肥胖;肌少症;肥胖症;脾;脾-肌肉-脂调节
%X 近年来,随着人口老龄化及肥胖率的上升,少肌性肥胖已经成为一个不可忽视的公共卫生问题。少肌性肥胖虽无生命危险,但易导致身体失能、代谢紊乱,严重影响了患者的生活质量并增加医疗负担。文章旨在从中西医角度探讨中医从脾论治少肌性肥胖的潜在机制,探究脾-肌肉-脂调节的相关性,重视脾功能紊乱在骨骼肌减少症及肥胖症发病中的作用,从而为少肌性肥胖的防治提供理论依据。
%P 4911-4913
%@ 1673-1727
%U https://kns.cnki.net/kcms2/article/abstract?v=LGlPPz-4LgEjq9Yk34octMwjMIVxHoraJ3SP_0Y2HoTPU9UYD-itlYG50x6Mq_ITaLisvVOg30aoJfnzpn-VngyNdYuPwAN3L3DJSqclFEgxchJEh_htA1mZdt8vFNRv2-zHFtSBWdId9Bc7UZjp5Q==&uniplatform=NZKPT&language=CHS
%W CNKI

%0 Journal Article
%A 刘碧原
%A 王景信
%A 张艳
%A 毛璐熙
%A 赵莎莎
%A 范慧轩
%A 甄佳美
%A 郭艳丽
%+ 郑州大学附属郑州中心医院康复医学科;新郑市公立人民医院康复医学科;
%T 痿三针联合康复训练改善肌少症下肢运动功能和平衡及步行能力
%J 临床研究
%D 2020
%V 28
%N 10
%K平衡能力;步行能力;肌少症;痿三针
%X 目的观察"痿三针"疗法对肌少症患者下肢运动功能和平衡及步行能力的疗效。方法符合诊断标的60例患者来源于郑州大学附属郑州中心医院(包括门诊6例及住院43例)、新郑市公立人民医院(包括门诊1例及住院10例)2017年9月—2019年5月的就诊患者,随机分成治疗组和对照组,每组30例,治疗组用"痿三针"治疗,对照组用常规针刺治疗,治疗前、后分别评估患者Fugl-Meyer下肢运动功能评分、Berg平衡量表、步速。结果两组患者与治疗前相比,Fugl-Meyer下肢运动功能评分、Berg平衡量表、步速均提高,差异显著(P <0.05)。且治疗组改善情况优于对照组(P <0.05)。结论痿三针疗法对肌少症患者下肢运动功能和平衡及步行能力的改善优于普通针刺组。
%P 136-137
%@ 2096-1278
%U https://kns.cnki.net/kcms2/article/abstract?v=LGlPPz-4LgEjq9Yk34octMwjMIVxHoraJ3SP_0Y2HoQBFTqDIaV_AsVE8rEZDyIDegAGEseboMQARVY44pxdQDE8_p3o5KiudMiYOcYjntNwdnxdsx4iREVtvQs5AOZlBH8Nh01HQBPN9dw17lgmlA==&uniplatform=NZKPT&language=CHS
%W CNKI

%0 Journal Article
%A 齐涵
%A 赵洪欣
%A 孟凯华
%A 张泽
%+ 辽宁中医药大学;辽宁中医药大学附属医院;
%T 中医药治疗老年肌少症研究进展
%J 中医药导报
%D 2020
%V 26
%N 13
%K中医药;特色疗法;肌少症;老年;综述
%X 总结了中医药治疗老年肌少症的相关研究,包括中药复方和针刺、推拿、太极拳、易筋经等传统特色疗法治疗老年肌少症的中医药理论依据和临床疗效。认为中医药治疗可以缓解肌少症的症状,增强肌力、肌量,改善步态、步速与日常生活能力,提高行走能力与平衡能力。诸多研究表明中医药治疗老年肌少症疗效确切,副作用少,为临床治疗方案提供了新思路。
%P 179-182
%@ 1672-951X
%U https://link.cnki.net/doi/10.13862/j.cnki.cn43-1446/r.2020.13.040
%R 10.13862/j.cnki.cn43-1446/r.2020.13.040
%W CNKI

%0 Journal Article
%A 牛珠珠
%A 饶向荣
%+ 中国中医科学院广安门医院肾病科;
%T 慢性肾脏病健康相关生活质量的中医认识与干预策略探讨
%J 北京中医药
%D 2020
%V 39
%N 09
%K慢性肾脏病;健康相关生活质量;认知障碍;虚弱综合征;肌少症
%X 目前慢性肾脏病已成为我国重要的公共卫生问题,在临床实践中需要改进慢性肾脏病的防治,实施以人为本的诊断和管理计划。在诊疗过程中,应关注患者的健康相关生活质量,针对不同的症状进行辨证论治。关注认知障碍、虚弱综合征、肌少症等与健康相关生活质量密切相关的临床综合征的治疗,保护脏腑功能,祛除内生之邪,发挥中医药防治的优势,为患者提供更好的医疗服务体验,是未来努力的方向。
%P 901-905
%@ 1674-1307
%U https://link.cnki.net/doi/10.16025/j.1674-1307.2020.09.001
%R 10.16025/j.1674-1307.2020.09.001
%W CNKI

%0 Journal Article
%A 杜来义
%A 黄捷
%A 汪桂青
%A 孙保军
%+ 郑州大学附属郑州中心医院;
%T 慢性心力衰竭合并肌少症的中医诊治思路探讨
%J 中医研究
%D 2020
%V 33
%N 10
%K心力衰竭;肌少症;中医诊治
%X 肌少症是慢性心力衰竭的常见合并症,也是影响慢性心力衰竭预后的重要因素之一。西医治疗心力衰竭合并肌少症多采用体育锻炼、营养支持及激素等治疗,但效果欠佳,副作用多。肌少症可归为中医学"痿证"范畴。试从中医学及西医学发展角度探讨慢性心力衰竭合并肌少症的病因、病机及治疗方法。
%P 9-12
%@ 1001-6910
%U https://kns.cnki.net/kcms2/article/abstract?v=LGlPPz-4LgG2aJqpL7euxNDsVJcCjlO-xXVbAeaoD1n-7tmW3AobZjm-eQFW9fnveUk8ttm9vusO3lxvMl360uyC7TICmW7_MKiKPyin4c8AvcggECAyAGvJHPhIr_wxZSiXUUJtpdciVSNVB_o-Pw==&uniplatform=NZKPT&language=CHS
%W CNKI

%0 Journal Article
%A 许兵
%A 缪克团
%A 王萧枫
%A 薛洋洋
%A 王冠华
%A 林忠壮
%+ 浙江中医药大学附属温州中西医结合医院;安徽中医药大学;
%T 绝经后骨质疏松患者雌激素水平与骨代谢指标骨密度四肢骨骼肌指数相关性分析
%J 浙江临床医学
%D 2020
%V 22
%N 08
%K骨密度;肌少症;雌激素;骨代谢;四肢骨骼肌指数;相关性
%X 目的 探讨绝经后骨质疏松患者雌激素水平与骨代谢指标、骨密度、四肢骨骼肌指数(ASMI)的相关性。方法 选取浙江中医药大学附属温州中西医结合医院就诊的80例年龄45~70周岁的绝经后骨质疏松症患者;依据患者的ASMI分为肌量减少组(n=19)和正常肌量组(n=61)。记录两组患者年龄、身高、体重指数(BMI)等基本资料,检测雌激素水平(E2)、ASMI、骨代谢指标[骨钙素(BGP)、骨特异性碱性磷酸酶(BAP)]、骨密度(L_(1-4)腰椎骨密度、髋部骨密度)等指标;分析雌性激素水平与ASMI、骨代谢指标及骨密度的相关性。结果 绝经后骨质疏松症患者中,肌量减少组较正常肌量组相比,体重、BMI、ASMI、L_(1-4)椎体骨密度、髋部骨密度、E2水平较低,而BGP、BAP水平较高,差异有统计学意义(P<0.05)。Spearman相关研究分析显示,绝经后妇女E2水平与BGP、BAP存在明显负相关性;而与L_(1-4)椎体骨密度、髋部骨密度值、ASMI指数存在明显正相关性,差异有统计学意义(P<0.05)。结论 绝经后骨质疏松症患者雌激素水平与骨代谢、骨密度、ASMI呈正相关,与BAP、BGP呈负相关。应关注绝经后女性雌激素水平在肌少症与骨质疏松症临床治疗过程共同的防治作用及意义。
%P 1131-1132+1135
%@ 1008-7664
%U https://kns.cnki.net/kcms2/article/abstract?v=LGlPPz-4LgG2aJqpL7euxNDsVJcCjlO-xXVbAeaoD1levP1kv754AKugRWi8ia_37QQHJYY4qQiOT6DFA6jRxvNRUMaT8llhqIrZkC2X7OaPQC5Mdp4JZdxFmR8YNxZjVHDW4f3ZD6IkQWw3L-y-ZA==&uniplatform=NZKPT&language=CHS
%W CNKI

%0 Journal Article
%A 侍磊
%A 王文章
%+ 安徽省泗县中医院;
%T 糖尿病肌少症的中医药研究进展
%J 中医药临床杂志
%D 2020
%V 32
%N 08
%K糖尿病;肌少症;中医药;综述
%X 肌少症是长病程糖尿病患者较为常见的一种慢性损耗性并发症,表现为肌肉的质量和功能明显下降。肌少症对于老年糖尿病患者的生活质量和疾病预后转归有着重要的影响,在现代医学和传统中医领域有着不同的见解和阐述。该文综述了糖尿病肌少症的中医病因、病机,系统回顾了近年来中医治疗糖尿病肌少症的研究进展,并就今后的中医临床研究提出了建议。
%P 1588-1591
%@ 1672-7134
%U https://link.cnki.net/doi/10.16448/j.cjtcm.2020.0849
%R 10.16448/j.cjtcm.2020.0849
%W CNKI

%0 Journal Article
%A 杜来义
%A 黄捷
%A 汪桂青
%A 孙保军
%+ 郑州大学附属郑州中心医院;
%T 肌肉减少症的中西医诊治与探讨
%J 中医学报
%D 2020
%V 35
%N 07
%K肌肉减少症;痿证;病因病机;中西医疗法
%X 肌肉减少症属于中医学"痿(病)证"范畴,以精髓、气血亏虚以致筋脉弛缓,软弱无力、不能随意运动为特征的一种疾病。临床表现为肢体筋脉弛缓,软弱无力,活动不利,甚则肌肉萎缩,不能持重或不能久立、久行,可伴有肢体麻木、疼痛或拘急痉挛,严重可见排尿困难、呼吸困难、吞咽无力等。中医治疗总则为补肾填精以养先天之本、健脾和胃益气血以补后天,兼以祛湿热,化痰饮、消瘀血。该病辨证论治:肺热津伤证治以清热润燥,滋养筋脉,常用清燥救肺汤加减;气滞血瘀证治以行气活血,通络养营,药用柴胡疏肝散或圣愈汤合血府逐瘀汤加减;脾胃虚弱证治以健脾养胃,益气通脉,方用补中益气汤合参苓白术散加减;肝肾亏虚证治以滋补肝肾,强筋健骨,方用虎潜丸加减。临证还可用针灸推拿和导引法治疗,效果肯定。
%P 1420-1423
%@ 1674-8999
%U https://link.cnki.net/doi/10.16368/j.issn.1674-8999.2020.07.318
%R 10.16368/j.issn.1674-8999.2020.07.318
%W CNKI

%0 Thesis
%A 韩家豪
%T 地黄饮子对2型糖尿病合并肌少症患者肝肾亏虚证的疗效观察
%Y 高燕
%J 山东中医药大学
%9 硕士
%D 2020
%K肌少症;2型糖尿病;地黄饮子;肝肾亏虚证
%X 目的:观察地黄饮子对2型糖尿病合并肌少症患者肝肾亏虚证的临床疗效,为预防和治疗该病提供依据。方法:临床研究部分:选取符合纳入标准的2型糖尿病合并肌少症,且中医证型属肝肾亏虚型患者共66例。按随机数字表法随机分为2组:对照组和治疗组,每组各33例。两组均给予常规降糖治疗及对症降压、降脂等治疗,治疗组患者在对照组用药基础上加服中药地黄饮子,疗程4周。观察治疗前后中医证候积分、血糖、SARC-F量表(strength,assistance walking,rise from a chair,climb stairs and falls,SARC-F)积分、校正的四肢骨骼肌质量指数(appendicular skeletal mass index,ASMI)的变化。动物实验部分:Wistar大鼠40只,适应性喂养后随机分为2组,空白对照组10只,高糖高脂组30只,高糖高脂组行糖尿病大鼠造模。建模后剔除不合格者,余下20只大鼠随机分为二甲双胍治疗组、二甲双胍+地黄饮子治疗组,每组10只。二甲双胍组给予二甲双胍(200mg/kg)灌胃,二甲双胍+地黄饮子组给予二甲双胍(200mg/kg)+地黄饮子(10ml/kg)灌胃,空白对照组给予等剂量生理盐水。治疗4周,取材下肢骨骼肌,观察地黄饮子对T2DM大鼠骨骼肌形态学变化的影响,并通过Western Blot检测骨骼肌葡萄糖转运蛋白4(glucose transporter 4,GLUT4)表达。结果:(1)两组患者分别有30例纳入统计分析,结果显示:地黄饮子可显著改善2型糖尿病合并肌少症肝肾亏虚证患者的中医证候积分及SARC-F量表积分(P<0.05);对骨骼肌质量指数ASMI值的改变不明显(P>0.05)。(2)动物实验:大鼠骨骼肌HE病理结果显示:正常组大鼠肌纤维细胞形态规则,排列紧密。二甲双胍组T2DM大鼠肌纤维大小不一,圆形,有核内移,部分肌细胞间隙轻度增宽,伴炎性细胞浸润。二甲双胍+地黄饮子组大鼠肌纤维再生,核大而多,仅出现轻度核内移,炎性细胞浸润较二甲双胍组减轻。Western Blot结果显示:空白对照组大鼠骨骼肌GLUT4表达水平最高,二甲双胍组GLUT4表达水平明显下调,二甲双胍+地黄饮子组GLUT4表达水平低于空白对照组,高于糖尿病组。结论:1.地黄饮子可显著改善2型糖尿病合并肌少症患者中医临床症状,使肌少症SARC-F量表积分、中医临床证候积分降低,对骨骼肌质量指数ASMI的改变不明显。2?地黄饮子可改善高糖导致的骨骼肌炎性细胞浸润,促进肌纤维再生,机制可能与增加骨骼肌GLUT4含量有关。
%U https://link.cnki.net/doi/10.27282/d.cnki.gsdzu.2020.000800
%R 10.27282/d.cnki.gsdzu.2020.000800
%W CNKI

%0 Journal Article
%A 程宇
%A 吴文胜
%+ 辽宁中医药大学;辽宁中医药大学附属医院;
%T 老年冠心病与衰弱综合征的相关性及中西医研究现状
%J 实用中医内科杂志
%D 2020
%V 34
%N 06
%K衰弱综合征;冠心病;老年人;中西医结合
%X 冠心病在老年人中患病率高,是危害我国老年人生命健康的主要原因之一。衰弱综合征作为老年综合征中最为特殊的一种,近年来在老年医学领域越来越受到重视。两种疾病不仅给老年人的身体健康带来危害,亦给老年患者的家庭及社会带来负担,更不利于我国老龄化社会的建设。目前,国内对于冠心病的研究较多,但对于衰弱综合征的研究仍然较少,特别是探讨老年冠心病和衰弱综合征之间的相关性的文章更是寥若晨星。由此,针对老年冠心病与衰弱综合征提出了一种双向关系,从西医研究及中医的病因病机、治疗等多方面相结合,探讨老年冠心病与衰弱综合征之间的相关性。并提出慢性炎症是老年冠心病与衰弱综合征主要的发病机制,且两者均与肌少症、肠道菌群等存在极其密切的关系。中医方面可将衰弱综合征命名为"衰弱病"或"衰老病",并提出"多虚"是老年冠心病及衰弱综合征的主要病机特点,且以"脾虚、肾虚"为主。指出衰弱综合征评估的重要临床意义,在评估时鼓励使用中西医结合的评估量表,以求更加全面、客观反映患者的疾病情况。治疗方面更应该采取中西医结合治疗方法,强调中医治疗在老年冠心病及衰弱综合征治疗中的必要性。中医治疗方面应重视脾肾,以"补脾益肾"作为疾病治疗的基本原则,以期为老年冠心病与衰弱综合征的研究提供思路。
%P 118-121
%@ 1671-7813
%U https://link.cnki.net/doi/10.13729/j.issn.1671-7813.Z20190792
%R 10.13729/j.issn.1671-7813.Z20190792
%W CNKI

%0 Thesis
%A 薛涵予
%T 壮药绣球操改善维持性血液透析患者肌少症的临床研究
%Y 黄国东
%J 广西中医药大学
%9 硕士
%D 2020
%K壮药绣球操;维持性血液透析;肌少症;肌力;生存质量
%X 目的:探讨壮药绣球操对维持性血液透析(MHD)患者的肌肉力量、肌肉质量、肌肉功能以及生存质量等方面产生的影响,为改善MHD患者肌少症的症状,延缓甚至逆转MHD患者肌少症的发展以及提高医务工作者对肌少症的认知度等方面提供新的思路及参考。方法:以欧洲老年人肌少症工作组(EWGSOP)于2018年颁布的新版肌少症共识中的诊断标准以及推荐意见等内容为主要参考依据,选择2019年1月至2019年7月这一时间内,在广西中医药大学附属国际壮医医院、广西中医药大学附属瑞康医院接受MHD治疗≥3个月的,符合肌少症标准的(握力:男性<27kg,女性<16kg)透析患者110例为研究对象。根据就诊序列号,运用随机数字表法将研究对象随机分为壮药绣球操组58例及对照组52例。应用握力测量评估肌力,上臂围评估肌肉质量,计时起走测试(TUG)评估肌肉功能和耐力;并采用简明健康状况调查表(SF-36)对研究对象的生存质量进行系统评估。对研究对象进行干预治疗,干预组在指导人员的监督下进行完整的壮药绣球操运动训练,每次30min,每周3次;对照组在指导人员的监督下进行快步走训练,每次30min,每周3次。两组的干预时间为24周,运动强度均以中等运动强度,且完成练习过程中无头晕、恶心等不适为度,使用SPSS 20.0统计软件对所收集数据进行统计分析,P<0.05为差异有统计学意义。结果:1.入组的研究对象共110例,其中女性47例,占总体42.7%,男性63例,占总体57.3%。研究对象的平均年龄(48.79±10.37)岁,平均透析龄(29.6±5.58)月。壮药绣球操干预过程中脱落患者19例,共91例患者完成绣球操干预,其中,壮药绣球操干预组完成干预患者44例(男25例,女19例),对照组完成干预患者47例(男30例,女17例);2.壮药绣球操组干预训练前与干预训练后相比,研究对象的握力、TUG均较前改善,且差异有统计学意义(P<0.05),上臂围数值未见明显增加,改变无统计学意义(P>0.05);3.对照组干预前与干预后相比,研究对象的TUG较前改善,且差异有统计学意义(P<0.05),握力、上臂围数值未见明显增加,干预后改变无统计学意义(P>0.05);4.壮药绣球操干预组与对照组相比,干预后壮药绣球操组握力、TUG的改善优于对照组,且差异有统计学意义(P<0.05);5.壮药绣球操组干预训练前与干预训练后对比,研究对象的生理功能(PF)、生理职能(RP)、社会功能(SF)及SF-36总分较干预前提高,且差异有统计学意义(P<0.05),躯体疼痛(BP)、一般健康状况(GH)、精神健康(MH)、情感职能(RE)、精力状况(VT)未见明显改变(P>0.05);6.对照组干预前与干预后相比,研究对象的PF较干预前提高,且差异有统计学意义(P<0.05),RP、BP、GH、MH、RE、VT、SF、以及SF-36总分未见明显改变(P>0.05);7.壮药绣球操干预组与对照组相比,壮药绣球操组PF、RP、SF以及SF-36总分改善优于对照组,差异有统计学意义(P<0.05)。结论:1.壮药绣球操干预可有效提高维持性血液透析患者肌力及肌肉功能;2.壮药绣球操干预可有效提高患者生理功能、生理职能、社会功能及SF-36总分;3.给予壮药绣球操训练干预,能够改善MHD患者肌少症症状,延缓及推迟肌少症的发生发展,提高生存质量。
%U https://link.cnki.net/doi/10.27879/d.cnki.ggxzy.2020.000012
%R 10.27879/d.cnki.ggxzy.2020.000012
%W CNKI

%0 Thesis
%A 夏艳霞
%T 老年人群肥胖与肌少症的相关性及有氧运动对老年肥胖肌少症的影响
%Y 夏数数
%J 武汉体育学院
%9 硕士
%D 2020
%K肌少症;老年人群;肥胖;有氧运动
%X 目的:研究老年人群肥胖状态与肌少症之间的相关性,探究肥胖症是否是导致肌少症的危险因素;分析有氧运动对肥胖症、肌少症的影响,为老年性肥胖所致肌少症的防治提供理论依据和实践指导。方法:本研究共纳入年龄为60岁及以上符合本次实验要求的老年人群150例。通过皮尺和体重计测定其形态学指标(身高、体重、腰围、臀围);使用韩国Jawon身体成分分析仪测量出人体四肢骨骼肌质量、内脏脂肪面积、身体脂肪百分比等指标,并计算出四肢骨骼肌质量指数;采用秒表和握力计分别测量其6米步速及握力。根据AWGS诊断标准对老年人群进行肌少症诊断;根据身体脂肪百分比作为肥胖程度界定指标,将老年人群分为正常体重组(Normal Group,NG组;n=17)、超重组(Overweight Group,OWG组;n=43)、肥胖组(Obese Group,OG组;n=90)。探讨肥胖与肌少症的相关性。将老年人群按有无运动史分为非运动组(Non-Exercise Group;n=57)和运动组(Exercise Group,n=93);运动组分为健身气功组(n=32)、广场舞组(n=24)、慢跑组(n=31)、其他运动组(n=6)。探讨各组人群肌少症的发病率的差异性,并阐明有氧运动对老年性肥胖所致肌少症的影响。结果:(1)肥胖者身体脂肪百分比与握力呈负相关(r=-0.215,p<0.05);身体脂肪百分比与步速、RASM无显著相关性;(2)NG组、OWG组、OG组在步速指标上无显著性差异;NG组、OWG组在指标握力、RASM上显著高于OG组,但NG组与OWG组在指标握力、RASM上则无显著性差异;(3)OG组肌少症发病率(21.1%)显著高于NG组(5.9%)和OWG组(9.3%),但NG组和OWG组肌少症发病率无显著性差异;(4)Logistic回归分析结果显示:高腰围、高脂肪百分比、高BMI值是肌少症的危险因子;(5)运动组肥胖患病率(45.7%)显著低于非运动组(82.5%)(p<0.05);运动组肌少症的发生率(4.3%)显著低于非运动组(35.7%)(p<0.05);且健身气功组肥胖患病率(28.1%)、肌少症发生率(0%)显著低于广场舞组(54.2%、4.2%)及慢跑组(58.1%、12.5%)肥胖患病率、肌少症发生率(p<0.05)。结论:(1)超重及肥胖老年人群骨骼肌质量丢失及握力下降;(2)老年肥胖人群肌少症患病率显著增加;(3)有氧运动对老年肥胖诱导肌少症有显著的预防效果,健身气功优于广场舞及慢跑。
%U https://link.cnki.net/doi/10.27384/d.cnki.gwhtc.2020.000185
%R 10.27384/d.cnki.gwhtc.2020.000185
%W CNKI

%0 Journal Article
%A 陈颖颖
%+ 深圳市中医院心血管内科;
%T 补中益气汤治疗老年肌少症的临床疗效及对C反应蛋白的影响
%J 中国实用医药
%D 2020
%V 15
%N 14
%K补中益气汤;老年肌少症;C反应蛋白
%X 目的运用补中益气汤加减治疗老年肌少症患者,观察临床疗效及对C反应蛋白的影响。方法 60例老年肌少症患者,随机分为对照组与治疗组,各30例。对照组患者采用基础干预,治疗组在采用基础干预的同时服用补中益气汤加减治疗。比较两组患者的中医症候疗效,治疗前后的肌肉质量、肌肉力量、肌肉功能、C反应蛋白。结果治疗组中医症候总有效率93.33%高于对照组的73.33%,差异具有统计学意义(P<0.05)。治疗前,两组患者的肌肉质量、肌肉力量、肌肉功能比较,差异均无统计学意义(P>0.05);治疗后,两组患者的肌肉质量、肌肉力量、肌肉功能均较本组治疗前升高,且治疗组升高程度优于对照组,差异均具有统计学意义(P<0.05)。治疗前,两组患者的C反应蛋白水平比较,差异无统计学意义(P>0.05);治疗后,两组患者的C反应蛋白水平均较本组治疗前降低,且治疗组(3.12±2.21)mg/L低于对照组的(4.05±1.01)mg/L,差异均具有统计学意义(P<0.05)。结论补中益气汤加减联合基础干预治疗老年肌少症优于单纯基础干预治疗,能有效改善老年肌少症患者的临床症状,包括中医症候疗效的改善和肌肉质量、肌肉力量、肌肉功能的改善,安全有效,无不良反应。采用补中益气汤联合治疗的患者C反应蛋白降低更明显。
%P 166-168
%@ 1673-7555
%U https://link.cnki.net/doi/10.14163/j.cnki.11-5547/r.2020.14.073
%R 10.14163/j.cnki.11-5547/r.2020.14.073
%W CNKI

%0 Thesis
%A 吴芸杨
%T 运用放散式体外冲击波循经取穴治疗肌肉衰减综合征的临床疗效观察
%Y 陈晓宏
%J 上海中医药大学
%9 硕士
%D 2020
%K肌肉衰减综合征;肉痿;放散式体外冲击波;经络理论
%X 目的:在中医经络理论指导下,探寻运用放散式体外冲击波疗法循经取穴治疗肌肉衰减综合征的临床疗效,改善患者活动能力,提高日常生活质量。方法:受试者均来源于上海中医药大学附属曙光医院门诊及住院部确诊为肌肉衰减综合征,中医证属脾胃虚弱型的患者(2019.02-2020.01)。根据随机数字分为治疗组和对照组,每组35例。对照组采用口服能全力肠内营养混悬液(厂家:纽迪希亚制药(无锡)有限公司,即用型500ml/瓶,1.0kcal/ml),每天一瓶;持续12周。治疗组在对照组的基础上加用放散式体外冲击波治疗(厂家:德国STORZ公司,MP200型体外冲击波治疗系统,能级:2.0~3.5bar,脉冲数:300次(每个穴位),频率:5Hz,A6探头;穴位选择:足阳明胃经的足三里、手阳明大肠经的合谷、足太阴脾经的血海、三阴交,每周两次,持续12周。确认入组前对每位患者行体成分检测,从试验第0天开始,每两周评测受试者的中医症状分级量化表、肌肉力量、简易体能状况量表(SPPB评分),共随访7次。在第0天和第12周末随访营养指标(白蛋白,前白蛋白,血红蛋白)。此外,在治疗过程中受试者若出现跌倒、胃肠道不良反应及不良事件均记录于病例报告表中。结果:1.两组患者在治疗后均可改善中医症状分级量化表,组间存在差异,治疗组在第10周后疗效总体优于对照组。治疗组总有效率为91.4%,对照组总有效率为80.0%,差异具有统计学意义。其中治疗组较对照组在改善食少纳呆、体倦乏力、食后腹胀、神疲懒言、口淡不渴、脘闷、肠鸣、面色萎黄、浮肿、排便无力方面更为显著,差异具有统计学意义(p<0.05)。2.两组患者在治疗后均可改善SPPB量表总分,组间存在差异,治疗组疗效在第8周优于对照组。在SPPB量表中的平衡、步速及坐站测试三项评分中,两组间差异明显,治疗组比对照组更优,且随着治疗时间的延长,疗效越好。3.在改善握力方面,组间差异不明显,但治疗第12周末,治疗组握力优于对照组。4.两组患者在治疗第12周后营养指标(白蛋白,前白蛋白,血红蛋白)均有改善,组间比较无差异。5.治疗过程中,两组患者均未出现胃肠道等其他不良反应及不良事件发生。结论:1.运用放散式体外冲击波联合肠内营养支持治疗在改善老年肌肉衰减综合征患者的中医症状分级量化表、临床疗效和身体活动方面总体优于单纯营养治疗。2.在改善中医症状分级量化表中的食少纳呆、体倦乏力、食后腹胀、神疲懒言、口淡不渴、脘闷、肠鸣、面色萎黄、浮肿、排便无力方面,增加运用放散式体外冲击波循经取穴治疗较单纯营养支持治疗改善更为显著。3.运用放散式体外冲击波循经取穴疗法可以显著改善老年肌肉衰减综合征患者的平衡能力、步速及坐站能力,提示中医经络理论对放散式体外冲击波的运用具有重要临床指导意义。
%U https://link.cnki.net/doi/10.27320/d.cnki.gszyu.2020.000270
%R 10.27320/d.cnki.gszyu.2020.000270
%W CNKI

%0 Journal Article
%A 周晓宁
%A 许金海
%A 王国栋
%A 尹萌辰
%A 叶洁
%A 马俊明
%A 莫文
%+ 上海中医药大学附属龙华医院骨伤科;上海中医药大学脊柱病研究所;上海市施杞名中医工作室;
%T 肌少症治疗
%J 中华骨质疏松和骨矿盐疾病杂志
%D 2020
%V 13
%N 03
%K肌少症;肌肉质量;肌肉力量;肌肉功能;治疗
%X 肌少症是老年人的常见病,以肌肉质量减少、力量减退、功能下降为主要表现,起病隐匿,随年龄的增长及程度的加重,可影响患者的生活质量、功能活动、疾病预后及病死率。已有研究发现功能锻炼、蛋白质补充、睾酮、激素、中医药等均能在一定程度改善肌肉的质量及力量,本文总结并探讨肌少症治疗研究进展,以期为肌少症的防治以及相关指南和专家共识的制定提供参考。
%P 272-279
%@ 1674-2591
%U https://kns.cnki.net/kcms2/article/abstract?v=LGlPPz-4LgHA3T6FQ5BVppFcUBh1Dr62fA2H20uH85658U1iMrQQ0rUJw2WxzF9z_OM3uniqypyUX-wMkuQv_kR2Pf59LK1WMbwD8JgvlHgKxuTRTwu3ZUZB6fdCXkfuoCCjNWatZYdqVlkWGD4EcQ==&uniplatform=NZKPT&language=CHS
%W CNKI

%0 Thesis
%A 赵俊
%T 补肾健脾方治疗阳虚型肌少症的临床研究
%Y 杨光
%J 天津中医药大学
%9 硕士
%D 2020
%K阳虚型肌少症;骨质疏松症;补肾健脾方;抗阻训练;阳虚评分;短暂身体活动能量评分;相关性
%X 目的:通过对60例阳虚型肌少症患者进行体成分分析、短暂身体活动能量评分(SPPB)和阳虚评分;分析阳虚型肌少症患者阳虚评分与短暂身体活动能量评分(SPPB)的相关性,分析阳虚型肌少症患者骨密度值与四肢骨骼肌含量、相对骨骼肌质量等指标的相关性;通过观察治疗组和对照组两组患者阳虚评分,短暂身体活动能量评分等改善情况,反应补肾健脾方对阳虚型肌少症患者的治疗作用。方法:参照随机量表,对天津中医药大学第一附属医院骨伤科2019年3月1日至2019年12月31日期间收治的符合阳虚型肌少症诊断标准的患者60例,随机分为对照组30例和治疗组30例,治疗组予以口服补肾健脾方、骨化三醇胶丸(罗盖全)和抗阻训练,对照组予以口服骨化三醇胶丸(罗盖全)和抗阻训练。于患者入院第1天进行体成分分析、阳虚评分、短暂身体活动能量评分(SPPB);第4周门诊行阳虚评分和短暂身体活动能量评分。观察在上述治疗方案下两组患者阳虚体质评分,SPPB评分治疗前后组内及组间对照改善情况。用SPSS 24.0软件进行治疗前后组内及组间统计学分析,分析阳虚型肌少症患者阳虚评分与短暂身体活动能量评分(SPPB)的相关性,以及阳虚型肌少症发病与骨质疏松症发病的相关性。结果:1.经过对干预前的数据进行统计分析,阳虚型肌少症患者阳虚评分与步速(短暂身体活动能量试验包括:平衡能力测试、步行速度测试、椅子站起测试)的相关性呈线性负相关,差异有统计学意义(P<0.05);阳虚评分与与四肢骨骼肌含量、相对四肢骨骼肌质量、骨密度值等指标未发现线性相关,差异无统计学意义(P>0.05);阳虚型肌少症患者骨密度值与四肢骨骼肌含量、相对四肢骨骼肌质量等呈线性正相关,差异有统计学意义(P<0.05)。2.通过对患者进行4周的治疗后,对数据进行统计分析:治疗组患者的阳虚体质评分干预前与干预后比较有所改善,差异有统计学意义(P<0.05),而对照组患者干预前后的阳虚体质评分无明显改善,差异无统计学意义(P>0.05);两组患者干预后的SPPB评分较干预前均有所改善且治疗组优于对照组,差异有统计学意义(P<0.05)。结论:1.阳虚型肌少症患者四肢骨骼肌含量、相对骨骼肌质量与骨密度值呈线性正相关,说明阳虚型肌少症与骨质疏松症具有相关性。2.经干预后,治疗组的阳虚评分明显改善;两组SPPB评分均有改善,且治疗组优于对照组。说明补肾健脾方对于阳虚型肌少症确有疗效。
%U https://link.cnki.net/doi/10.27368/d.cnki.gtzyy.2020.000483
%R 10.27368/d.cnki.gtzyy.2020.000483
%W CNKI

%0 Thesis
%A 朱建伟
%T 基于脾胃转枢理论的中医特色健康管理对2型糖尿病患者骨骼肌影响的临床研究
%Y 谢春光
%J 成都中医药大学
%9 硕士
%D 2020
%K脾胃转枢;2型糖尿病;骨骼肌;中医特色健康管理模式;疗效评价
%X 目的:在脾胃转枢理论指导下,建立以2型糖尿病患者为中心的中医特色健康管理方案,并进行随机、对照临床研究。整体评价融辨证膳食、传统运动、五音疗疾为一体的中医特色管理模式对2型糖尿病患者糖代谢、骨骼肌方面的效果影响,进而为完善健全符合中国人群生活习惯、易于推广的中医特色生活方式管理模式提供新的研究思路。方法:采用随机、对照的临床研究方法。于2018年04月01日至2020年01月17日期间,在成都中医药大学附属医院对2型糖尿病患者进行筛查,选出符合纳入和排除标准的受试者共128例,研究最终完成107例。通过随机数字表法的原则随机分为对照组(n=52)和治疗组(n=55)。对照组以基础医学教育及自我生活方式管理为主;治疗组是在专业团队人员指导下,以辨证食谱、太极拳及五音情志疏导等综合管理为主。研究周期为12周,分别于第2、6、10周进行电话随访,第4、8、12周进行门诊随访。以Hb A_(1c)、胰岛素功能评价指标、骨骼肌相关人体成分为主要疗效评价指标进行相应的统计学分析。结果:1、基线评估:两组在背景资料、临床资料方面基线一致(p>0.05),具有可比性。2、糖代谢指标评价结果:干预后两组Hb A_(1c)均有显著降低(p<0.01)。组间对比,治疗组改善程度优于对照组(p<0.05)。3、胰岛功能指标评价结果:干预后两组HOMA-β均有一定程度增高(p<0.05);对HOMA-IR,治疗组有一定程度下降(p<0.05),而对照组无统计学差异(p>0.05);对HOMA-IS、QUICKI,两组与入组时相比均无统计学差异(p>0.05)。组间对比,在HOMA-β、HOMA-IR、HOMA-IS、QUICKI方面均无统计学差异(p>0.05)。4、骨骼肌相关人体成分指标评价结果:干预后治疗组肌肉率有所提高(p<0.01),而对照组无统计学差异(p>0.05);对储肌能力等级,两组组间对比均无统计学差异(p>0.05);对蛋白质含量,对照组有所提高(p<0.05),而治疗组无统计学差异。组间对比,治疗组肌肉率优于对照组(p<0.05),而储肌能力等级、蛋白质含量均无统计学差异(p>0.05)。5、中医症候评价结果:干预后两组中医症候积分均有明显下降(p<0.01)。干预后治疗组的中医症候改善值明显优于对照组(p<0.01)。结论:1、以患者为导向的中医特色健康管理模式在改善未经严格生活方式强化的2型糖尿病患者Hb A_(1c)、肌肉率方面具有一定临床疗效,且效果优于常规指导性自我管理方式;对HOMA-IR、HOMA-β等指标有一定程度的获益,在改善患者IR方面可能具有积极作用。2、以脾胃转枢理论为指导的中医特色健康管理方案在改善2型糖尿病患者中医症候方面疗效明确,且安全可行,值得应用推广。
%U https://link.cnki.net/doi/10.26988/d.cnki.gcdzu.2020.000228
%R 10.26988/d.cnki.gcdzu.2020.000228
%W CNKI

%0 Thesis
%A 王志强
%T 2型糖尿病肌少症中医证型分布特点及其与胰岛素抵抗的研究
%Y 张新霞
%J 成都中医药大学
%9 硕士
%D 2020
%K2型糖尿病;中医证型;肌肉减少症;胰岛素抵抗
%X 目的:通过对2型糖尿病患者的临床资料进行收集并分析,开展对2型糖尿病中医证型与肌少症的相关性及其与胰岛素抵抗的研究。同时分析年龄、性别、糖尿病病程、胰岛素敏感指数、胰岛素抵抗、胰岛β细胞功能与肌少症的关系.探讨不同中医证型和胰岛素抵抗与肌少症发生、发展的可能关系。探索可能有效的肌少症和胰岛素抵抗的防治方法。方法:选取2018年1月至2019年1月就诊于成都中医药大学附属医院符合2型糖尿病诊断的患者300例。收集性别、年龄、用药史、家族史、糖尿病病程等基本信息。测量身高、体重、小腿围等一般指标。并计算出身体质量指数(Body Mass Index,BMI)等数据。检测肝功:ALT、AST、GGT;肾功:BUN、Crea、UA;血脂:TCH、TG、HDL-C、LDL-C;糖耐量实验OGTT:FPG、1h GLU、2h GLU、3h GLU;胰岛素释放实验:FINS、1h INS、2h INS、3h INS;24小时尿肌酐;骨密度(BMD)等实验室指标。并计算出胰岛素抵抗指数(HOMA模型,HOMA-IR),胰岛素敏感指数(ISI),胰岛β细胞功能(HOMA-β),骨骼肌指数(SMI)。结果:在纳入统计的294例T2DM患者中,根据不同类别性别、年龄、用药史、T2DM家族史、T2DM病程、体重质量指数(BMI)、中医证型分组,都可以直观的看出肌肉减少症患者的分布规律与2型糖尿病患者的分布规律大致相同。按肌少症诊断标准将2型糖尿病患者分为肌少症组与非肌少症组,两组之间分别按性别、年龄、用药史、T2DM家族史、T2DM病程、体重质量指数BMI、中医证型分别进行构成比比较。其中按性别、年龄、用药史、T2DM病程、体重质量指数(BMI)分类后,肌少症组与非肌少症组患病人数比较(P<0.05),差异有统计学意义。T2DM家族史、中医证型分类,肌少症组与非肌少症组患病人数比较(P>0.05),差异无统计学意义。T2DM患者按不同中医证型进行分组,各组之间空腹血糖(FPG)、空腹胰岛素(FINS)、胰岛β细胞功能(HOMA-β)在不同中医证型之间肌少症组的均值均高于非肌少症组(P<0.05),差异有统计学意义;胰岛素敏感系数(ISI)和胰岛素抵抗指数(HOMA-IR)在不同中医证型中肌少症与非肌少症之间无明显差异(P>0.05),差异无统计学意义。T2DM患者按不同中医证型进行分组,在肌少症组和非肌少症组之间胆固醇(TCH)、甘油三酯(TG)、高密度脂蛋白胆固醇(HDL-C)、低密度脂蛋白胆固醇(LDL-C)无明显差异(P>0.05),差异无统计学意义。按中医证型进行分组,比较肌少症与非肌少症组间腰椎、Ward、股骨颈三部位骨密度,腰椎和ward区域的骨密度与中医证型之间(P<0.05),差异有统计学意义。股骨颈区域与不同中医证型之间(P>0.05),差异无统计学意义。总体骨密度与各中医证型之间(P>0.05),差异无统计学意义。在肌少症与非肌少症组间按性别分别比较优势手握力(DHS)、日常步行速度(DWS)和小腿围。优势手握力(DHS)和日常步行速度(DWS)(P<0.05),差异有统计学意义。小腿围组(P>0.05),差异无统计学意义。不同中医证型之间优势手握力(DHS)、日常步行速度(DWS)正常与降低人数构成比比较。在不同证型之间优势手握力(DHS)、日常步行速度(DWS)(P<0.05),差异有统计学意义。结论:1.2型糖尿病患病人群中女性相较于男性更易罹患肌少症。2.2型糖尿病和肌肉减少症都与年龄密切相关,均是增龄相关性疾病。3.2型糖尿病病程增加是肌少症发生和加重的一个重要因素。4.2型糖尿病患者中肥胖(BMI≥30kg/cm~2)人群更易罹患肌少症。5.控制血糖的药物胰岛素和二甲双胍与肌少症的患病之间存在必然联系。6.肌少症在2型糖尿病痰(湿)热互结证、热盛伤津证、气阴两虚证、肝肾阴虚证、阴阳两虚证各中医证型之间不存差异,肌少症和2型糖尿病“血糖代谢紊乱”的基本病机是相同的,即“脾气亏虚,失于运化”。7.2型糖尿病患者的血脂代谢,在2型糖尿病非肌少症患者和2型糖尿病肌少症患者两者间不存在差异。8.2型糖尿病患者中腰椎和ward区的骨密度在非肌少症患者和肌少症患者之间存在差异,且肌少症患者骨密度偏低。9.2型糖尿病肌少症患者的双手握力和日常步行速度是降低的,即肌少症患者的肌力和运动能力降低。10.不同中医证型之间,双手握力和日常步行速度均存在差异,即2糖尿病患者以双手握力和日常步行速度作为肌少症的筛查指标是可行的。
%U https://link.cnki.net/doi/10.26988/d.cnki.gcdzu.2020.000340
%R 10.26988/d.cnki.gcdzu.2020.000340
%W CNKI

%0 Thesis
%A 戴祺洁
%T 单中心维持性血液透析患者生活质量现状调查及八段锦对患者生活质量影响的临床观察
%Y 陶静
%J 南京中医药大学
%9 硕士
%D 2020
%K维持性血液透析;八段锦;运动康复;生活质量;睡眠质量;肌少症
%X 目的:调查单中心维持性血液透析(MHD)患者生活质量现状,观察八段锦功法对MHD患者生活质量的影响。方法:第一阶段:选取江苏省中医院血液净化中心MHD患者共60例为研究对象,搜集一般资料,调查其生活质量、睡眠质量、人体成分和肌力情况,并分析患者生活质量、睡眠质量和肌力指标的相关影响因素。第二阶段:对本研究第一阶段调查的患者进行八段锦功法锻炼招募,根据纳入标准,选取符合要求的40例患者作为研究对象,依照患者意愿进行非随机化分组,每组20人。八段锦治疗组予常规基础治疗+八段锦功法锻炼治疗,对照组仅予常规基础治疗,观察期6个月。探讨八段锦功法对MHD患者生活质量、睡眠质量、血压和心率、人体成分和肌力的影响。结果:第一阶段:生活质量评分方面,患者总生理健康(PCS)平均得分为59.63±24.91分,其中(生理机能70.75±26.47分、生理职能49.17±43.41分、躯体疼痛70.55±22.50分、一般健康48.08±26.76分);总精神健康(MCS)平均得分为63.65±23.14分,其中(精神健康72.93±20.29分、情感职能64.45±45.47分、社会功能65.95±22.55分、精力51.27±22.88分);健康变化得分为56.25±28.23分。睡眠质量评分方面,患者匹兹堡睡眠质量指数量表(PSQI)平均得分为9.05±4.83分,睡眠障碍的发生率为66.7%。人体成分分析结果发现,患者体内平均蛋白质9.01±1.93kg,无机盐3.11±0.61kg,体脂肪15.62±7.62kg,骨骼肌 25.22±5.82kg,身体质量参数(BMI)22.60±3.29kg/m2,浮肿指数 0.383±0.010。肌力测量发现,患者平均肌力为27.42±10.99kg,肌少症患病率为40%。相关性分析发现,患者PCS得分与年龄、合并症和浮肿指数相关(P=0.002;P=0.044,P=0.0117);MCS得分和年龄相关(P=0.003);PSQI总分与年龄和合并症相关(P<0.001;P=0.033);患者肌力和性别、年龄、蛋白质、无机盐、骨骼肌、浮肿指数相关(P<0.001;P=0.010;P<0.001;P<0.001;P<0.001;P=0.002)。第二阶段:两组患者研究开始时的一般资料、睡眠质量、血压和心率、人体成分和肌力在基线上无统计学差异,但生活质量评分中的情感职能维度八段锦治疗组较对照组高,差异具有统计学意义(P=0.013)。生活质量评分方面,八段锦治疗组和对照组患者在治疗前后未见明显差异;两组间比较发现八段锦治疗组在生理机能、情感职能、健康变化和MCS总分上得分较对照组高,差异具有统计学意义(P=0.024;P=0.022;P=0.041;P=0.031)。对照组治疗后舒张压较前升高,有统计学差异(P=0.001),心率无明显变化,而八段锦治疗组治疗前后未见统计学差异,两组间比较差异不明显。睡眠质量、人体成分和肌力几个方面,两组患者自身前后对照及组间对照均未见统计学差异。结论:MHD患者生活质量普遍偏低,其中PCS较MCS得分更低,年龄、合并症和浮肿指数是影响患者生活质量的相关因素;MHD患者睡眠质量较差,和年龄及并发症相关,年龄越大,并发症越多,睡眠质量越差;MHD患者肌力水平偏低,肌少症发病率高,性别、年龄、蛋白质和无机盐水平、骨骼肌质量以及是否浮肿是肌少症发生的相关因素。八段锦功法锻炼可改善MHD患者生活质量,包括生理健康和精神健康,对稳定血压有一定效果,值得临床推广。
%U https://link.cnki.net/doi/10.27253/d.cnki.gnjzu.2020.000266
%R 10.27253/d.cnki.gnjzu.2020.000266
%W CNKI

%0 Thesis
%A 王吴娇
%T 老年住院患者肌少症中医证型及相关因素研究
%Y 骆天炯
%J 南京中医药大学
%9 硕士
%D 2020
%K老年;肌肉减少症;相关因素;中医证型
%X 目的:通过调查南京市中医院老年科住院患者肌肉减少症的相关影响因素,研究相关影响因素与老年肌少症之间的相关性,探讨老年肌肉减少症的保护因素与危险因素,及分析老年肌少症不中医证型之间相关影响因素。方法:以南京市中医院老年科为调查点,于2019年5月到2019年12月符合纳入条件的住院患者为目标人群,通过调查问卷、体格测定、肌肉质量、力量、活动功能测定及中医四诊信息收集等收集研究对象的相关资料。应用人体成分分析仪测出四肢骨骼肌质量,再根据计算公式:SMI=ASM/身高2(kg/m2),得出各受调查者相应的体重指数。用握力计测定握力评估受试者肌肉力量,采用6米步行测试评估受试者的躯体功能,按照AWGS诊断标准综合诊断肌少症。采用Pearson相关分析分析老年人肌肉减少症与年龄、体重、BMI、6米步行速度、握力的相关关系,采用Spearman相关分析分析老年肌少症与吸烟史、饮酒史、每周有氧运动时长、每周抗阻运动时长、每周肉类、鱼类、蛋类、奶类摄取频率相关关系,采用Logistic回归分析分析老年肌少症患病的相关因素。最后采用单因素方差分析及秩和检验分析,初步分析老年肌少症不同证型之间的相关影响因素的差异性。结果:1)本次研究一共调查共177例患者,其中肌肉减少症组33例,非肌肉减少症组144例;中医分型证型分组,肝肾不足组10例,脾胃虚弱组13例,脾胃湿热组10例。2)本次研究肌肉减少症总患病率为18.6%,其中男性的患病率为17.78%,女性为20%。男女之间差异无统计学意义(P=0.656)。3)与非肌少症组人群相比,肌少症组年龄偏高,BMI指数、优势握力、6米步行速度、骨骼肌质量ASM、骨骼肌指数SMI均低于非肌少症组,差异均具有统计学意义。4)是否吸烟及饮酒与肌少症患病率之间无统计学差异,摄取肉类、鱼类、奶类的频率不同,肌少症患病率不等,肉类、鱼类、奶类膳食中以4～7天/周为摄入频率的肌少症患病率最低,每周进行有氧运动、抗阻运动的不同时长段肌少症的患病率存在统计学差异。5)年龄与肌少症患病率呈正相关性,而体重、BMI、6米步速、握力、运动时长增加、三类膳食(肉类、鱼类、奶类)摄入频率增加与肌少症患病率呈负相关,其相关性具有统计学意义。6)对老年人肌少症与相关因素进行二元logistics回归分析,发现年龄、吸烟史、握力、膳食中鱼类摄入频率能进入肌少症的回归方程,增龄和吸烟是肌少症的独立危险因素,而高握力水平、膳食中鱼类高摄入频率是肌少症的保护性因素,均有统计学意义。7)BMI、6米步速、肌质量指数、每周有氧运动时长、每周抗阻力运动时长、膳食肉类、鱼类、奶类摄取频率与老年肌少症不同证型之间存在统计学差异,而年龄、每周蛋类摄取频率与不同证型之间不存在统计学差异。结论:肌肉减少症是多因素引起的疾病,增龄和吸烟是肌少症的危险因素,而高握力、膳食中鱼类高摄入频率是肌少症的保护性因素。老年龄肌肉减少症发病率高,其进行营养干预、运动干预有利于延缓肌少症的进展、改善不良预后。
%U https://link.cnki.net/doi/10.27253/d.cnki.gnjzu.2020.000683
%R 10.27253/d.cnki.gnjzu.2020.000683
%W CNKI

%0 Thesis
%A 黄小江
%T 老年2型糖尿病患者不同中医证型与肌少症、临床指标的相关性分析
%Y 骆天炯
%J 南京中医药大学
%9 硕士
%D 2020
%K老年2型糖尿病;中医证型;肌少症
%X 目的:以老年2型糖尿病(type-2 diabetes,T2DM)患者为研究对象,糖尿病中医证型为基础,进行肌少症的筛查,分析中医证型的分布与肌少症各项相关临床资料以及生化指标之间的关系。方法:收集2019年1月至12月南京市中医院老年T2DM住院患者,参照2011版《糖尿病中医防治指南》中医证型分类标准对纳入患者进行中医辨证分型,并进行肌少症筛查,根据诊断结果将纳入患者分为肌少症组、非肌少症组,采集患者相关临床资料包括有年龄、性别、身高、体重、体重指数(body mass index,BMI)、糖尿病病程、空腹血糖(fasting plasma glucose,FPG)、餐后 2 小时血糖(2h-Postprandial Plasma Glucose,2hPPG)、糖化血红蛋白(glycosylated hemoglobin Alc,HbA1c)、空腹血胰岛素、血肌酐、血清白蛋白(Serum albumin,ALB)、低密度脂蛋白(low-density lipoprotein cholesterol,LDL-C)、血 25羟维生素D(25 hydroxy vitamin D,25(OH)VD)等,以及使用日常生活活动能力评定量表(ADL评分)评估躯体功能状态。最后分析纳入研究患者2型糖尿病中医证型、肌少症与各项临床指标之间的关系。结果:本研究共纳入214例老年2型糖尿病患者,检出55例肌少症患者,总体检出率为25.58%。与非肌少症组比较,肌少症组平均年龄更高,糖尿病病程更长,而体重、BMI、ADL评分、血25(OH)VD则更低,且差异具有统计学意义(P<0.05)。老年2型糖尿病患者以阴阳两虚证、气阴两虚证中肌少症检出率最高,而为痰(湿)热互结证检出率最低(P>0.005)。热盛伤津证患者平均年龄最小,糖尿病病程最短,而阴阳两虚证患者组平均年龄最大,糖尿病平均病程最长(P<0.05)。将痰(湿)热互结证以及兼有痰浊证合并为痰湿证相关组,与其余非痰湿证相关患者相比,痰湿证相关组患者的BMI、LDL-C、FPG以及HbAlc均较高,且胰岛素敏感性指数更低,差异具有统计学意义(P<0.05)。在logistics回归分析之后,BMI、LDL-C能进入痰湿证的回归方程(P<0.05)。在纳入研究的患者中进行肌少症的二元logistics回归分析,发现仅BMI、年龄能进入肌少症的回归方程(P<0.05)。还发现胰岛素敏感性指数与BMI、体重呈负相关(P<0.05)。结论:1、老年T2DM患者各中医证型中肌少症检出情况差异不明显。与气阴两虚证相比较,热盛伤津证平均年龄更小、糖尿病病程更短、躯体功能状态更佳;而阴阳两虚证平均年龄更大,血糖控制情况更差。2、在老年T2DM患者中,痰湿或痰浊证相关患者的BMI、低密度脂蛋白、空腹血糖以及糖化血红蛋白水平均较高,且胰岛素敏感性更差,其中BMI、低密度脂蛋白是痰湿证的重要影响因素之一。3、在老年T2DM患者中,年龄是肌少症的危险因素,而高BMI水平是肌少症的保护性因素之一。
%U https://link.cnki.net/doi/10.27253/d.cnki.gnjzu.2020.000729
%R 10.27253/d.cnki.gnjzu.2020.000729
%W CNKI

%0 Thesis
%A 缪克团
%T 绝经后女性骨质疏松症与肌少症及性激素相关性研究
%Y 王萧枫
%J 安徽中医药大学
%9 硕士
%D 2020
%K肌少症;骨质疏松症;性激素;相关性;绝经后女性;中医证型
%X 目的:通过检测绝经后妇女的骨密度、骨骼肌质量、肌力、肌肉功能以及性激素水平等指标,研究绝经后妇女肌少症与骨密度、性激素的相关性,不同年龄段绝经后骨质疏松症患者中肌少症的患病风险,以及肌少症中医证型与性激素指标关系,为早期防治肌少症提供一定依据。方法:本研究以2019年05月至2019年12月份期间,结果:(1)本次研究共178名绝经后女性志愿者,其中骨质疏松症患者46例,占25.8%,肌少症患者24例,占13.5%。运用线性相关分析绝经后志愿者,显示L1-4椎体BMD与ASM、ASMI、GS、HS、BMI有正相关关系(分别为r=0.436,r=0.361,r=0.328,r=0.381,r=0.437;P均<0.05);髋部BMD(Hip-BMD)与ASM、ASMI、GS、HS、BMI也存在正相关关系(r=0.312,r=0.359,r=0.365,r=0.383,r=0.399,P均<0.05),而骨密度与AFM无明显相关性(r=0.220,P=0.073,r=0.017,P均>0.05)。(2)运用Pearson's相关分析显示绝经后妇女E2含量与L1-4椎体BMD、Hip-BMD、ASMI、HS存在明显正相关性(r=0.336;r=0.397;r=0.266;r=0.036,P均<0.05),FSH与L1-4椎体骨密度、髋部骨密度、ASMI存在明显负相关性(r=-0.405,r=-280,r=-0.235,P均<0.05),LH与L1-4椎体骨密度、髋部骨密度、ASMI也存在明显负相关性(r=-0.315,r=-279,r=-0.258,P均<0.05),有统计学意义;性激素(FSH、LH)与女性HS、GS无明显相关关系,E2与GS无明显相关关系(P均>0.05),无统计学意义。(3)在绝经后OP患者中,Sarcopenia患者14例,占30.4%,使用Logistic回归分析结果显示,OP组和Non-OP组的原始比值比结果为4.378(OR=4.378,95%CI:1.844～10.381,P=0.001),校正年龄、BMI后,两组的比值比为2.368(OR=2.368,95%CI:0.873～6.430,P=0.003)。依据绝经后妇女年龄分层分析,绝经后年龄≤60周岁者,肌少症6例,占6.5%,OP组和Non-OP组的比值比结果为4.653(OR=4.653,95%CI:0.747～18.987,P=0.037);绝经后年龄在61-70周岁者,肌少症18例,占20.9%,OP组和Non-OP组的比值比结果为3.231(OR=3.231,95%CI:1.081～9.660,P=0.026)。(4)在绝经后妇女肌少症人群中,中医辨证以脾肾阳虚为主(共15例,占60%),各证型组间E2水平比较,脾肾阳虚型(7.400±1.751pmol/L)<肝肾阴虚型(15.431±7.151pmol/L)<其他型(35.667±17.262pmol/L),FSH水平及绝经年限比较,脾肾阳虚型>肝肾阴虚型>其他型(F=7.330,P=0.004;F=3.759,P=0.039),差异有统计学意义(P<0.05),而LH水平比较(F=2.258,P=0.128),组间差异无统计学意义(P>0.05)。结论:绝经后妇女骨密度与肌少症及性激素水平密切相关,骨密度与四肢骨骼肌量、肌力、步速呈正相关,与脂肪则无明显相关,绝经后女性随着性激素水平改变、骨密度的减少,年龄的增加,肌少症的发病率明显升高。骨质疏松症是引起肌少症的危险因素之一,临床上应关注OP对于肌少症患者的肌肉骨骼系统的影响,绝经后女性肌少症患者中以脾肾阳虚为主,其证型特点与性激素有密切关系,早期关注绝经后妇女性激素水平的变化,运用中医辨证理论能起到治未病、未病先防的优势。
%U https://link.cnki.net/doi/10.26922/d.cnki.ganzc.2020.000380
%R 10.26922/d.cnki.ganzc.2020.000380
%W CNKI

%0 Journal Article
%A 李瑶
%A 钟萍
%+ 解放军第960医院;
%T 八珍汤配合强化营养及抗阻运动训练治疗老年慢性心力衰竭合并肌肉减少症疗效观察
%J 现代中西医结合杂志
%D 2020
%V 29
%N 03
%K八珍汤;强化营养;抗阻运动训练;慢性心力衰竭;肌肉减少症
%X 目的观察八珍汤配合强化营养及抗阻运动训练治疗老年慢性心力衰竭(CHF)合并肌肉减少症的临床疗效。方法将解放军第960医院2016年1月—2018年1月收治的110例老年CHF合并肌肉减少症患者按照随机数字表法分为观察组(55例)和对照组(55例),2组均接受抗阻运动训练治疗,对照组在其基础上给予强化营养治疗,观察组在对照组基础上给予八珍汤治疗,疗程为12周。观察2组治疗前后中医症状积分、心功能指标、骨骼肌功能相关指标、营养学指标、炎性指标及体能活动、运动耐量、生活质量变化情况,统计2组临床疗效。结果 2组治疗后胸闷憋气、体倦乏力、食少纳呆、肢体水肿、神疲懒言、面色萎黄、口淡不渴积分和总积分均显著降低(P<0.05),观察组治疗后以上积分均显著低于对照组(P<0.05);2组治疗后左室射血分数(LVEF)、E/A、骨骼肌质量指数、握力、步速、5次起坐试验、营养学指标[BMI、血红蛋白(Hb)、血清白蛋白(ALB)、血清前白蛋白(PA)、血清转铁蛋白(TRF)、小腿围、肱三头肌皮褶厚度(TSF)、上臂肌围(AMC)]、简易体能状况量表(SPPB)评分、6 min步行试验(6MWT)、日常活动能力评分(ADL)和明尼苏达州心力衰竭生活质量量表(MLHFQ)评分均显著增高(P均<0.05),左室舒张末期内径(LVEDD)、血清N末端B型利钠肽原(NT-proBNP)、hs-CRP、IL-6水平显著降低(P均<0.05),观察组治疗后以上指标均显著优于对照组(P均<0.05)。观察组治疗总有效率为90.9%(50/55),对照组为76.4%(42/55),观察组明显高于对照组(P<0.05)。结论八珍汤配合强化营养及抗阻运动训练可显著改善老年CHF合并肌肉减少症患者的临床症状,不仅改善心功能,还能提高骨骼肌肌肉量,改善营养状况,抑制微炎症反应,从而有利于提高躯体机能、日常运动能力和生活质量。
%P 268-273
%@ 1008-8849
%U https://kns.cnki.net/kcms2/article/abstract?v=LGlPPz-4LgHDvXayrK4ZXBNtcm26v_pSrsHAPZG_397UYhZaTvwL4LXDj-5YwirrJjAlumvZ3oOJsQgJpMWGe0zctUTZS-4qGW4DwR2M8vGs-agQ7o0uHCj7QPe7lFwm_HosQSDpcmbIyUqWVtZ62A==&uniplatform=NZKPT&language=CHS
%W CNKI

%0 Journal Article
%A 刘碧原
%A 王景信
%A 毛璐熙
%A 张艳
%A 范慧轩
%A 甄佳美
%+ 郑州大学附属郑州中心医院康复治疗科;
%T 痿三针联合康复训练治疗肌少症临床观察
%J 光明中医
%D 2020
%V 35
%N 01
%K表面肌电;肌少症;痿三针
%X 目的观察"痿三针"疗法对肌少症患者步行能力、肌力、平衡功能的疗效。方法将符合诊断标准的60例患者随机分成治疗组和对照组,每组30例,治疗组用"痿三针"治疗,对照组用常规针刺治疗,10 d后分别测试2组患者步行速度、站位平均动摇速度、双下肢腓肠肌表面肌电数值。结果与治疗前相比,治疗后2组患者步行速度升高,站位平均重心动摇速度下降,双下肢腓肠肌表面肌电数值提高(P <0. 05),且治疗组改善优于对照组(P <0. 05)。结论痿三针疗法对肌少症的疗效优于常规针刺。
%P 70-72
%@ 1003-8914
%U https://kns.cnki.net/kcms2/article/abstract?v=LGlPPz-4LgEu2rcukxL3LSpn9HMlbhVCIBGvsBwhV6riu4pmxmsEuujSC1_cXHvdg1ZdUV9LpuYxxtqDI2dX4oQgtPaQL0-JLCdEREpmE9VGACoJRQN7qGlvptfCvhaCUuj8jScKTa3VPb320eQz9A==&uniplatform=NZKPT&language=CHS
%W CNKI

%0 Journal Article
%T 2020年《老年医学与保健》主题
%J 老年医学与保健
%D 2019
%V 25
%N 05
%X <正>第一期:老年肌少症研究进展第二期:老年口腔疾病研究进展第三期:老年神经系统疾病全周期康复研究进展第四期:老年衰弱研究进展第五期:中医外治在老年疾病中的推广应用第六期:循环系统衰老研究进展
%P 647
%@ 1008-8296
%U https://kns.cnki.net/kcms2/article/abstract?v=LGlPPz-4LgEu2rcukxL3LSpn9HMlbhVCIBGvsBwhV6o3hCjryaRjfCreuqNPDysCTysIt4Dnp6zgYoTftU_3hkRy0mX48T00kPcvk4LjfNwb6FCfrV8q3P94MYh0EFo5KUwAtlyeT0lu7fMSD6m_9g==&uniplatform=NZKPT&language=CHS
%W CNKI

%0 Journal Article
%A 戚晓楠
%A 姚啸生
%A 郑洪新
%A 任璐
%+ 辽宁中医药大学;辽宁中医药大学附属医院;
%T 基于“骨肉不相亲”理论骨与骨骼肌关系的探讨
%J 中国骨质疏松杂志
%D 2019
%V 25
%N 10
%K中医中药;骨肉不相亲;骨骼;骨骼肌;骨质疏松;肌肉减少症
%X 骨质疏松症和肌肉减少症是老龄化社会常见的增龄性肌骨疾病。现代研究提示,骨与骨骼肌作为共同的功能单位参与了增龄性肌骨疾病的病理过程,从生物力学机制、能量代谢、内分泌、细胞、基因和信号通路等多方面存在相互关联。因此,对骨与骨骼肌关系的研究将有助于预防和治疗此类疾病。中医对骨与骨骼肌关系多从"脾肾"关系来认识,其中,"骨肉不相亲"理论是这种认识的高度概括。现代研究从多维度验证了"骨肉不相亲"理论的合理性。基于"骨肉不相亲"理论和骨与骨骼肌关系的现代研究成果,笔者从生物力学机制、内分泌、能量代谢、基因和信号通路等方面讨论骨与骨骼肌的关系,为骨质疏松症和肌肉减少症等增龄性肌骨疾病的精准防治提供新的思路和有效药物。
%P 1487-1492
%@ 1006-7108
%U https://kns.cnki.net/kcms2/article/abstract?v=LGlPPz-4LgELFCH__AD2A1L9Tam07TqqWpilQyGkuCKgPnqSLDb1XT894tAVvU5L7yTDvue779lg1aenBvdoea6klcFduNGouZ1VghRR-rE4iH_FKLeFvGPj21Nf2ZMAFHwtTCQsJ7wi0J3fK-1lBA==&uniplatform=NZKPT&language=CHS
%W CNKI

%0 Journal Article
%A 陈韵
%A 冯楠
%A 黄韵
%A 雷鸣
%+ 成都中医药大学附属医院;
%T 简述肌少症的中西医治疗现状
%J 世界最新医学信息文摘
%D 2019
%V 19
%N 71
%K肌少症;痿证;中西医治疗
%X 肌少症在中医多归属于"痿证"范畴,是与增龄相关的进行性骨骼肌量减少、伴有肌肉力量或肌肉功能减退的综合征,发病率随年龄增大而逐渐增高,可增加跌倒、残疾和死亡的发生率,明显降低老年人的生活质量,给家庭及社会带来极大的负担。
%P 150+152
%@ 1671-3141
%U https://link.cnki.net/doi/10.19613/j.cnki.1671-3141.2019.71.069
%R 10.19613/j.cnki.1671-3141.2019.71.069
%W CNKI

%0 Journal Article
%A 秦大平
%A 张晓刚
%A 宋敏
%A 张华
%A 曹林忠
%A 高国栋
%A 赵文韬
%A 王志鹏
%A 徐斌
%A 徐世伟
%+ 甘肃中医药大学;甘肃中医药大学附属医院;云南中医药大学;
%T 从筋骨并重理论探讨肌少症与骨质疏松症的中医药防治策略
%J 中华中医药杂志
%D 2019
%V 34
%N 09
%K肌少症;骨质疏松症;筋骨并重;中医药治疗策略
%X 骨质疏松症是一种发病率逐年增高的中老年性疾病,以骨量下降,骨的微细结构破坏、脆性增加,易骨折为主要表现,同时伴有全身肌肉力量、质量及强度下降为主的肌少症的发生。而肌少症常是隐匿发生,容易被临床医生所忽视。目前越来越多研究探索两者的相互关系,这对肌少症、骨质疏松症发病、防治具有深远影响。在中医学中此类病证属于"痿证"之"肉痿""骨痿""骨痹"的范畴,其主要病机是脾肾亏虚,肾虚骨枯、脾虚肉痿、筋骨失养引起肌肉骨骼系统力学生物学特性失衡。笔者从"筋骨并重"理论方面探讨提出"以筋养骨""筋柔骨正"的治疗思路,通过"筋骨并重"理论依据达到"以筋养筋、以筋养骨、柔筋骨正"的作用,而"筋骨并重"理论是遵循"观其脉证,知犯何逆,随证治之"的治疗原则和思想体系,体现了中医治病的基本原则,在辨病基础上的辨证论治和辨证论治过程中的随证加减,为科学、准确地判断把握中医药对肌少症、骨质疏松症靶向治疗策略提供理论基础。
%P 4364-4369
%@ 1673-1727
%U https://kns.cnki.net/kcms2/article/abstract?v=LGlPPz-4LgFsTYqJjRsS270ajEs1udD1CMvo9JKnMlMeX9oWzl5fTSphElCfVrVky6fvH973QEO7Ir1k8WufTlsE68bihFg-t2b04hkJGE9W7_AGma8ul1Hn_PNYmZUp03hU2XlA4Li-YK2GitGqJw==&uniplatform=NZKPT&language=CHS
%W CNKI

%0 Journal Article
%A 魏静
%A 魏凯善
%A 罗敏
%A 殷丽平
%+ 成都中医药大学附属医院;
%T 从“脾”论治肌肉减少症
%J 中医药临床杂志
%D 2019
%V 31
%N 07
%K肌肉减少症;脾;肌肉;辨证论治
%X 肌肉减少症是一种以肌肉病变为主的老年综合征,临床可变现为行走不稳、跌倒等。中医讲脾主肌肉,肌肉的生理、病理皆与脾息息相关。若脾脏生病变,运化升清失常,则肌肉亦可产生病变,而表现出一系列临床症状。故肌肉减少症的发生、发展与脾脏功能失调密不可分。该文通过分析脾与肌肉的关系,强调从脾论治肌少症的重要性,为临床治疗肌少症提供参考。
%P 1282-1284
%@ 1672-7134
%U https://link.cnki.net/doi/10.16448/j.cjtcm.2019.0375
%R 10.16448/j.cjtcm.2019.0375
%W CNKI

%0 Journal Article
%A 陈媛媛
%A 凌霜
%A 许锦文
%+ 上海中医药大学交叉科学研究院;
%T 老年虚弱综合征的中西医研究进展
%J 时珍国医国药
%D 2019
%V 30
%N 07
%K虚弱综合征;虚弱指数;生物标志物;中医辨证;补肾活血
%X 虚弱(frailty)是一种机体多系统损伤、可识别的生理储备减少和机体功能减弱的老年人的临床综合征。老年人虚弱综合征通常是伴随机体衰老相关性疾病出现的。老年虚弱综合征在中医归纳为"虚劳病"范畴。文章将聚焦虚弱综合征定义、虚弱生物标志物、虚弱指数、虚弱与衰老相关性疾病关系、虚弱的表观遗传调控、西医的虚弱防治探索、对虚弱综合征的中医辨证、中医复方干预的临床和动物实验的研究进展。
%P 1710-1714
%@ 1008-0805
%U https://kns.cnki.net/kcms2/article/abstract?v=LGlPPz-4LgFn2-UgXDaASUoP5YsZJt4GTMz0Ot_rWHZqczRXe2blHS7tPUYtESdivT3w60rs_l-3T1NY8pYgV32EHuLTdbsSCUTBLU76-Bp3DFambVcgnaQVj4bIvAHhIEsYEDgh3eXxjSNc2Sodow==&uniplatform=NZKPT&language=CHS
%W CNKI

%0 Conference Proceedings
%A 陈娟
%A 苏艳红
%+ 辽宁师范大学体育学院;
%T 基于文献计量的国内外老年肌少症研究基础和热点分析
%B 2019中国生理学会运动生理学专业委员会会议暨“运动与慢性病防控”学术研讨会
%C 中国辽宁大连
%? 中国生理学会运动生理学专业委员会、北京体育大学
%D 2019
%P 3
%K老年;肌少症;Citespace
%X 目的:随着年龄的增长而导致的肌肉质量和功能的丧失(以肌肉力量或身体表现为定义)称为"肌少症",可能导致老年人的体能下降、生活质量下降、跌倒、残疾、疾病和死亡,以及高额的医疗费用,这种疾病与不良的健康结果和过早死亡有关。除危害患者的生命健康、影响生活质量外,也给全球健康经济带来了巨大的负担。在此形式下,"肌少症"一直是研究热点和前沿问题,国内外学者进行大量的理论和实验研究,如"肌少症"的定义和患病率、发病机制、预测指标和干预措施等。为了准确把握国内外关于老年"肌少症"研究基础和趋势,本文借助Citespace软件,对CNKI和WebofScience数据库中2008-2018年发表的关于老年肌少症的相关文献进行相关分析,以期为后续研究提供参考。方法:使用CNKI和Web of Science数据库中的检索功能分析2008-2018年老年肌少症研究的发文量、基金资助机构、研究机构、国家/地区分布,通过CitespaceV软件对CNKI和Web of Science数据库中老年肌少症关键词进行共现和聚类分析。在CNKI数据库中以"主题=老年肌少症"或"主题=老年肌萎缩"或"主题=老年肌肉减少症"进行检索,时间跨度为2008年1月1日至2018年12月31日,去除会议论文和报纸,共计文献87篇。在Web of Science数据库中以TS=(elderly sarcopenia OR aged sarcopenia OR aging sarcipenia),语种=English,文献类型=ARTICLE,时间跨度同知网,共计期刊文献3906篇。结果:(1)对来源于WebofScience数据库中关于老年"肌少症"研究文献年发文量大概可以分为两个阶段:发展阶段(2008-2012年),该阶段的发文量处于缓慢增长阶段,每年都有几十篇的增长幅度,表明该时间段中老年"肌少症"的问题开始得到关注,进而有相关理论和实践研究。繁荣阶段(2013-至今),该阶段的发文量突增,从2013年的306篇到2018年797篇,一直保持上升趋势,其中2016到2018年出现急剧上升,年增长量达到一百四十多篇。对来源于CNKI数据库中老年"肌少症"年发文量大概可以分为两个阶段:沉寂阶段(2008-2013年),此阶段中2008、2009、2011-2013年发文量为零,2010年发文量仅为1篇,表明此阶段老年"肌少症"相关问题尚未得到关注。发展阶段(2014-至今),此阶段中在2013-2015年发文量呈山峰状,2016年以后发文量快速增长,年发文增长量为11篇左右。表明此阶段对老年"肌少症"相关研究开始得到重视,学术界开始进行相关理论和实证研究。(2)国内关于老年"肌少症"研究资助机构排名前五的分别是国家自然科学基金、浙江省医药卫生科研基金、浙江省中药管理局基金、浙江省科技厅基金和浙江省自然科学基金。浙江省对老年肌少症研究领域的基金资助较其他省份突出,与浙江省自身老年人口持续快速增长和省政府机构相关政策紧密相关。Web of Science数据库中的老年肌少症研究文献的基金资助机构排名前五分别为英国医学研究理事会、美国国家卫生研究院、(美)国立卫生研究院、(美)国家老年研究院和(美)全国老年研究所卫生研究院卫生部。(3)目前,关于老年"肌少症"的研究地区主要集中在美国和日本,研究热点集中在"影响"、"生活质量"、"共识"、"身体成分"、"骨骼肌"、"力量"、"预防"等方面,国内研究主要集中在老年"肌少症"的患病率和潜在后果的分析和干预,如"骨质疏松"、"骨密度"、"肌肉力量"等。结论:"绝经后妇女"、"细胞凋亡"和"蛋白质合成"属于比较陈旧的研究方向,只经历2-3年的研究时间;"身体残疾"、"人骨骼肌"和"氧化应激"是比较基础的研究,一直受到关注,经历较长的研究时间;"营养"、"抗阻训练"和"肌少性肥胖"属于新颖度比较高的课题,可作为研究趋势进一步深入研究。
%P 141-143
%U https://link.cnki.net/doi/10.26914/c.cnkihy.2019.036497
%R 10.26914/c.cnkihy.2019.036497
%W CNKI

%0 Journal Article
%A 朱高峰
%A 罗开涛
%A 沈志方
%A 高峰
%A 付源鑫
%A 沈清河
%+ 浙江中医药大学附属嘉兴中医院针推康复科;
%T 推拿功法易筋经对老年骨骼肌减少症者肌力的影响
%J 中华全科医学
%D 2019
%V 17
%N 08
%K易筋经;骨骼肌减少症;肌力;老年人
%X 目的探讨中医传统推拿功法易筋经对老年骨骼肌减少症者肌力的影响。方法将2015年1月—2016年12月浙江中医药大学附属嘉兴中医院针推康复科就诊的65例符合骨骼肌减少症诊断及纳入标准的老年患者按随机数字表法随机分成推拿功法易筋经锻炼组(33例)和空白对照组(32例),其中,易筋经锻炼组进行12周持续推拿功法易筋经锻炼干预,分别于易筋经锻炼前和锻炼4、8、12周时应用电子握力器及椅上坐起和蹲下站起测量的方法,对参与研究的患者分别进行左、右手握力和双下肢骨骼肌肌力的测量。空白对照组只进行相关知识的教育和指导,不参与易筋经锻炼,但与易筋经锻炼组同时进行相关数据的采集和记录,然后分别进行2组组内和组间数据的收集整理和对比统计分析。结果 2组组间干预前左右手握力、15s椅上坐起与蹲下站起次数相比差异均无统计学意义(均P>0.05);推拿功法易筋经锻炼组组内干预12周后与干预前相比左右手握力明显增加(均P<0.05),15 s椅上坐起与蹲下站起次数明显增加(均P<0.05);12周后2组组间相比,易筋经组双手握力与15s椅上坐起与蹲下站起次数均明显增加(均P<0.05);对照组组内4次试验测量结果经对比分析,差异均无统计学意义(均P>0.05)。结论持续推拿功法易筋经锻炼,可以明显改善老年人骨骼肌肌力,改善老年人的生活质量。
%P 1388-1391
%@ 1674-4152
%U https://link.cnki.net/doi/10.16766/j.cnki.issn.1674-4152.000951
%R 10.16766/j.cnki.issn.1674-4152.000951
%W CNKI

%0 Journal Article
%A 冯月乔
%A 王爽
%+ 天津中医药大学研究生院;
%T 对老年肌少症与骨质疏松症的中医理法探究
%J 内蒙古中医药
%D 2019
%V 38
%N 04
%K肌少症;骨质疏松;痿症;理法探究
%X 随着人口老龄化,与增龄有关的肌少症(sarcopenia)和骨质疏松症(osteoporosis,OP)受到广泛关注。二者统称为"活动障碍综合征",在中医学中都可归于"痿症"范畴,都属于《内经》中"五体痿",与脾肾衰弱相关。二者相互影响、关联紧密,无论诊断还是治疗,都密不可分。在人体老化过程中肌少症和骨质疏松症可造成日常活动障碍,加大跌倒和骨折的风险,甚至导致残疾和死亡,一般的营养、激素等疗法效果欠佳,且副作用突出,本文从传统及现代中医学角度探讨此病的病因、病机,探究治疗方法。
%P 103-105
%@ 1006-0979
%U https://link.cnki.net/doi/10.16040/j.cnki.cn15-1101.2019.04.068
%R 10.16040/j.cnki.cn15-1101.2019.04.068
%W CNKI

%0 Journal Article
%A 梁清月
%A 王仲
%A 刘戎
%A 刁燕青
%+ 成都市第五人民医院营养科;
%T 加减八珍汤联合营养支持治疗老年骨骼肌减少症疗效观察
%J 中国中西医结合杂志
%D 2019
%V 39
%N 07
%K加减八珍汤;营养支持;老年骨骼肌减少症;生活质量
%X 目的观察加减八珍汤联合营养支持对老年骨骼肌减少症的临床疗效及患者生活质量的影响。方法选取2017年3月—2018年3月就诊的214例老年骨骼肌减少症患者作为研究对象,按照随机数字表法将其分为对照组和试验组,每组107例。两组均给予营养支持干预,进行适当的体育锻炼,试验组患者加服加减八珍汤,总疗程为3个月。观察两组患者中医证候积分及临床疗效,检测患者治疗前后肌肉力量、肌肉质量、肌肉功能,观察患者治疗前后患者生活质量指标如握力、步速、骨骼肌指数(ASMI)、工具性日常生活能力(IADL)和日常生活活动能力(ADL)。结果试验组患者总有效率(95.2%)高于对照组(69.6%,P<0.01)。与本组治疗前比较,两组治疗后证候积分降低(P<0.05),肌肉功能提高(P<0.05),握力、步速、IADL及ADL升高(P<0.05)。与对照组同期比较,试验组治疗后证候积分降低(P<0.01),肌肉功能提高(P<0.05),步速、ADL升高(P<0.01,P<0.05)。结论加减八珍汤联合营养支持治疗老年骨骼肌减少症可明显改善患者的肌肉力量、肌肉质量、肌肉功能,有效提升患者的生活质量。
%P 821-825
%@ 1003-5370
%U https://link.cnki.net/urlid/11.2787.R.20190417.1951.004
%W CNKI

%0 Journal Article
%A 赵俊男
%A 刘玥
%A 张颖
%A 张萍
%A 王海云
%A 李婧
%A 童文新
%A 徐凤芹
%+ 中国中医科学院西苑医院老年医学研究所;中国中医科学院心血管病研究所;
%T 中西医结合老年医学研究的进展与思考
%J 中国循证医学杂志
%D 2018
%V 18
%N 11
%K中医;老年医学;衰老;老年综合评估
%X 人口老龄化为我国老年医学发展带来了巨大的挑战和空前的机遇。中西医结合老年医学因其整体观念、辨证论治的核心思想和"治未病"特点,具有独到优势,亟待探索研究。本文回顾了国内外现代老年医学发展史,分析归纳近5年来中西医结合老年医学领域的研究热点,并介绍目前临床常见老年病中西医结合治疗的现状及优势,展望中西医结合老年医学未来的发展方向。
%P 1191-1197
%@ 1672-2531
%U https://kns.cnki.net/kcms2/article/abstract?v=LGlPPz-4LgHXpCVwyjcvTqq5iIfhfe0NZdEyGMhgsa3K6nU4D_j5l2itnzgXJRo2GdRnDp4kfsh2MtzyobT_ygOO_VqHekEXOKOXn2xRhArH9Ml1PRznqv9Di4cOX4Ylsb4cue2kWU8IQ-JdLhsdMA==&uniplatform=NZKPT&language=CHS
%W CNKI

%0 Journal Article
%A 石劢
%A 石学峰
%A 王丹
%A 陈禹
%A 白倩
%A 王溪
%A 郭艺玮
%A 金江丽
%+ 中日友好医院营养科;北京中医药大学管理学院;中日友好医院高干医疗科;
%T 低体重老年人中医体质类型与慢性病的关系
%J 中国医药导报
%D 2018
%V 15
%N 31
%K中医体质;老年人;生物电阻抗;肌少症
%X 目的调查低体重老年人(体重指数<18.5 kg/m2)的中医体质类型、慢性病及骨骼肌质量与力量情况,分析老年人中医体质、慢性病、体重之间的关系。方法选取2014年1～12月中日友好医院慢性病防治门诊初次接诊的低体重老年人229名,采用中医体质量表结合四诊法综合辨识体质,查阅医疗机构相关病历记录以明确其慢性病诊断,采用体成分仪和握力测量进行肌少症判断。结果低体重老年人中医体质类型排序为气郁质、阳虚质、气虚质、血瘀质、平和质、湿热质、特禀质、阴虚质。其中178名老人患有慢性病,占77.73%,患有慢性病与中医体质类型分布之间存在相关性(P <0.001);168名老人诊断为肌少症,占73.36%,肌少症与中医体质类型分布之间存在相关性(P <0.001);同时诊断慢性病与肌少症的老年人有161名,占70.31%,低体重老年人的慢性病与肌少症之间存在相关性(P <0.001)。结论低体重老年人的慢性病防治要兼顾其中医体质特征进行调养防护,应关注老年人的肌肉质量和机能。
%P 87-89
%@ 1673-7210
%U https://kns.cnki.net/kcms2/article/abstract?v=LGlPPz-4LgHXpCVwyjcvTqq5iIfhfe0NZdEyGMhgsa1BoRxLY3EBuuJ_PEmp-fp5H6ginKcHe-07lhfyiINUzXEvRADnHyJjC6gn1p2TScFJF0IrEHmy8VG4-EWoLGxgOnOwUO0y4-uSEITivaFKBg==&uniplatform=NZKPT&language=CHS
%W CNKI

%0 Thesis
%A 陈嘉敏
%T 老年肌肉减少症中医证型与相关影响因素研究
%Y 王振裕
%J 北京中医药大学
%9 硕士
%D 2018
%K老年;肌肉减少症;中医证型;发病率;危险因素
%X 目的:1)通过横断面研究调查北京部分地区老年肌肉减少症发病率的相关影响因素;2)探讨老年肌肉减少症与六分钟步行距离、相关老年评估量表的相关性;3)对不同中医证型的肌肉减少症相关影响因素进行初步分析。方法:筛选老年肌肉减少症患者,根据亚洲肌肉减少症工作组的诊断标准,应用生物电阻抗法人体成分分析仪(BIA)测取四肢骨骼肌质量(appendicular skeletal musle mass ASM),再测量身高并计算相对四肢骨骼肌质量(relative appendicular skeletal musle mass RASM),并进行握力、6六米步行速度测定,将受试者分为肌肉减少症组和非肌肉减少症组,对所有受试者进行一般人口资料(性别、年龄、养老方式、文化水平)、社会行为特征(烟酒史、跌倒史)、既往病史(包括高血压、糖尿病、心脏疾病、呼吸系统疾病、消化道疾病、肝胆疾病、肾脏疾病、骨关节炎、骨质疏松等)和中医四诊资料采集,并行六分钟步行试验(6-minute walk test,6MWT)试验、日常生活活动能力评定量表(ADL)、微型营养评定简表(MNA-SF)、匹茨堡睡眠量表(PSQI)、埃德蒙顿虚弱量表(EFS)评估,采用Logistic回归分析了肌肉减少症发病的相关影响因素,并分析不同中医证型肌肉减少症相关影响因素的差异。结果:本次研究结果共纳入158个受试者,肌肉减少症组34例,非肌肉减少症组124例;中医分型后分组,肝肾不足组19例,脾胃气虚组15例。调查地区的肌肉减少症患病率为21.5%,其中男性患病率为11.4%,女性患病率为25.4%。在校正相关混杂因素进行logistic回归分析后发现,肌肉减少症与BMI(24.0～27.9kg/m2:OR=0.053,95%CI=0.003～0.910;≥28kg/cm2:OR=0.037,95%(CI=0.002～0.746)之间存在负相关性;肌肉减少症与年龄(80 岁～:OR-30.465,95%CI=2.740～338.765)、跌倒(OR=10.538,95%CI=1.828～30.351)之间存在正关联性;ADL重度受损是肌肉减少症的发病相关(P=0.037)。但是,通过Logistic回归分析发现肌肉减少症与六分钟步行距离与老年人既往疾病无明显相关性。本次研究中肌肉减少症的两种中医证型(肝肾不足型及脾胃虚弱型)在步速上有统计学差异(肝肾不足组0.91m/s±0.18 m/s VS脾胃虚弱组1.06m/s±0.30m/s,P=0.032),在年龄、性别、跌倒史、RASM、握力、6MWT、ADL、MNA-SF、PSQI、EFS中无明显差异(P>0.05)。结论:老年肌肉减少症是一种多因素所致的疾病,低BMI、营养不良、高龄、跌倒史均是其危险因素;重度ADL受损是肌肉减少症的影响因素;老年肌肉减少症的发病与六分钟步行试验的距离无明显相关;老年人肌肉减少症发病率高,要加强对老年人群肌肉减少症的筛查。
%U https://kns.cnki.net/kcms2/article/abstract?v=LGlPPz-4LgEWVVIMVUbnjnAkkjVusHlb3n8QNcoXkTWysaVJQnEnjqx9Fno6C81kE1GlofQFgun8AenklOQK92r7-pQbiYCh5wXewO3VlqxYzMpopqUPIKnd3eBIzOb029yI_nFv-mPyTBpC9zWgZw==&uniplatform=NZKPT&language=CHS
%W CNKI

%0 Journal Article
%A 陈嘉敏
%A 曾颖平
%A 李秋慧
%A 赵凡莹
%A 郭喜平
%A 王振裕
%+ 首都医科大学附属北京中医医院老年病科;
%T 老年女性肌少症患者心肺耐力、日常生活活动能力与中医证型的关系分析
%J 北京中医药
%D 2018
%V 37
%N 03
%K老年人;肌少症;中医证型;心肺耐力;日常生活活动能力
%X 目的调查老年女性肌肉减少症(简称肌少症)患者心肺耐力和日常生活活动能力,并探讨其与中医证型的相关性。方法筛选老年女性肌少症患者,根据中医辨证分为肝肾不足及脾胃虚弱型2组,行6 min步行试验(6 minute walk test,6MWT)以评估心肺耐力,并用日常生活活动能力评定量表(ADL)进行评估,比较2组握力、步速、相对四肢骨骼肌质量(RASM)、体质指数(BMI)、6MWT、ADL评分的差异,进行相关性分析,并与老年女性非肌少症组进行比较。结果筛查105例老年女性,其中肌少症患者28例(肝肾不足证16例,脾胃虚弱证12例),非肌少症患者77例。与非肌少症组相比,肌少症组的6MWT明显下降(P<0.05),ADL分数较高(P<0.05);6MWT与握力、步速、RASM、BMI存在正相关性、与ADL分数呈负相关。肝肾不足组与脾胃虚弱组比较,2组握力、步速、RASM、BMI、6MWT、ADL差异无统计学意义(P>0.05)。结论老年女性肌少症患者存在不同程度心肺耐力下降,心肺耐力与患者日常生活活动能力呈正相关;老年女性肌少症患者心肺耐力下降将进一步降低患者生活质量;老年女性肌少症中医证型与心肺耐力、日常生活活动能力无明显相关性。
%P 215-218
%@ 1674-1307
%U https://link.cnki.net/doi/10.16025/j.1674-1307.2018.03.007
%R 10.16025/j.1674-1307.2018.03.007
%W CNKI

%0 Journal Article
%A 石劢
%A 金江丽
%A 陈禹
%A 林兵
%A 马小陶
%A 陈杰
%+ 中日友好医院营养科;中日友好医院高干医疗科;中日友好医院预防保健科;
%T 老年2型糖尿病肌少症患者的中医体质类型及其与并发症、生活习惯的关系研究
%J 世界中医药
%D 2017
%V 12
%N 12
%K老年糖尿病;肌少症;中医体质;生活习惯
%X 目的:调查老年2型糖尿病肌少症患者的中医体质分布情况,探讨其与合并慢病及生活习惯的关系。方法:采用中医体质量表对229名老年2型糖尿病肌少症患者进行中医体质辨识,同时调查其人口社会学特征、慢病合并情况及饮食、运动、睡眠等生活习惯。结果:229名患者中平和质22人(9.61%),偏颇体质207人(90.39%)。肌少症老年糖尿病患者中医体质类型排序为气郁质(占22.71%),阳虚质(22.27%),气虚质(13.97%),血瘀质(13.97%),平和质(9.61%),湿热质(9.17%),特禀质(4.80%),阴虚质(3.49%)。老年患者是否合并慢病与体质间存在统计学意义,P均<0.05,如高血压中医体质类型以气郁质(32.84%)、阳虚质(20.90%)、气虚质(17.91%)为主;甲减以湿热质(25.00%)、血瘀质(22.73%)、气郁质(22.73%)为主;胃下垂以阳虚质(29.52%)、气郁质(27.62%)、气虚质(21.90%)为主;冠心病和心梗以血瘀质(30.61%)、气虚质(22.45%)为主;脑卒中以血瘀质(26.92%)、阳虚质(21.15%)、气虚质(19.23%)为主。偏颇体质的老年患者与平和质老年患者在摄食量、运动习惯、睡眠习惯方面存在差异,P均<0.05。结论:老年2型糖尿病肌少症患者的体质类型与合并慢病及生活习惯有关,慢性病防治要兼顾其体质特征进行调养防护。
%P 3162-3166
%@ 1673-7202
%U https://link.cnki.net/urlid/11.5529.R.20171229.0946.150
%W CNKI

%0 Journal Article
%A 朱高峰
%A 沈志方
%A 沈清河
%A 金月琴
%A 楼志勇
%A 洪珏
%+ Acupuncture and Tuina Department, Jiaxing Hospital of Traditional Chinese Medicine Affiliated to Zhejiang Chinese Medical University;
%T 易筋经对老年人骨骼肌肌力的影响（英文）
%J Journal of Acupuncture and Tuina Science
%D 2017
%V 15
%N 06
%K易筋经;导引;气功;锻炼;骨骼肌减少症;肌力;老年人
%X 目的:观察易筋经锻炼对老年骨骼肌减少症者肌力的影响。方法:将65例骨骼肌减少症老年人根据随机数字表随机分成易筋经锻炼组和空白对照组,易筋经锻炼组33例进行易筋经锻炼,空白对照组32例不进行任何治疗干预。于锻炼前和锻炼12星期后进行肌力测量。结果:研究过程中,2组均有1例脱落。易筋经锻炼组锻炼12星期后肌力较锻炼前明显增加,与本组治疗前有统计学差异(P<0.05);空白对照组干预前后肌力无统计学差异(P>0.05)。治疗后,易筋经锻炼组肌力与空白对照组有统计学差异(P<0.05)。结论:易筋经持续锻炼可以明显增强骨骼肌减少症老年人的骨骼肌肌力。
%P 434-439
%@ 1672-3597
%U https://kns.cnki.net/kcms2/article/abstract?v=LGlPPz-4LgELSfajlN_YC1GOrV3Exod84OCWO7IKvID5juU2j05qbf56pVi8dFIo_VbrUYM0U7dOet3LVZXgYEZdh6GK4eeTYrkA1kkmCSHqOIu-FhoHaN4Opp-cHAYy11NjtvxPL57ongps4xgbJA==&uniplatform=NZKPT&language=CHS
%W CNKI

%0 Journal Article
%A 汪涛
%A 杨敏春
%A 任璇璇
%+ 浙江医院中医科;
%T 老年骨骼肌减少症中医理法探究
%J 新中医
%D 2017
%V 49
%N 11
%K老年骨骼肌减少症;中医基础理论;病因病机;中医治则
%X 笔者认为,老年骨骼肌减少症可归属中医学虚羸范畴,其病因病机主要责之于年老肾衰,脏腑渐败;饮食失宜,脾胃虚损;劳逸失常,精、气、血失和;久病体衰,气血失调。其治疗以调脾补肾为本,调补气血为要,兼顾痰饮、水湿、瘀血、寒热之标。
%P 149-151
%@ 0256-7415
%U https://link.cnki.net/doi/10.13457/j.cnki.jncm.2017.11.048
%R 10.13457/j.cnki.jncm.2017.11.048
%W CNKI

%0 Journal Article
%A 黎淑贞
%T 肌少症应引起老年人重视
%J 开卷有益-求医问药
%D 2017
%V 
%N 10
%X <正>过了70岁的老人很多都会步履蹒跚、行动迟缓,对晚辈来说,可能都认为这就是人上了年纪的表现,是一种正常现象。但近年来的医学研究表明,老年人之所以会出现运动、生活能力的下降,很大程度上是缘于一种病——肌少症。广西中医药大学一附院康复科主任张冲指出:"其实许多行动迟缓的老年人一直以来都被肌少症困扰着,因为大家对此知之甚少,而把它当成一种自然现象,所以也很少有人会去问为什么。"
%P 35-37
%@ 1007-2950
%U https://kns.cnki.net/kcms2/article/abstract?v=LGlPPz-4LgF7Cv3aqU4mxBDyjawkijhHBgcm1Frqel2nL0bk8IO4TGQnljmp6JH0_VKCOxMPSAjEqg40UkTkP3JnV1jUpR1cIxnnw0xreeBnM7N-WiglGUdwm5hNBNoQzLvhLaLUAavHOvl4BRSd3A==&uniplatform=NZKPT&language=CHS
%W CNKI

%0 Journal Article
%A 方圆
%A 乔子婴
%A 沈玉婧
%A 郑熙
%+ 上海市虹口区江湾镇街道社区卫生服务中心;
%T 体质辨识在老年女性肌少症筛查中的应用
%J 上海医药
%D 2017
%V 38
%N 18
%K体质辨识;肌少症;筛查
%X 目的:探索老年女性中医体质与肌少症关系,以及体质辨识技术在肌少症筛查中的适用性。方法:选取2015年1月至2016年6月期间在"治未病"门诊就诊的65岁以上女性患者共计634例,平均年龄(72.21±6.20)岁。采用《中医体质量表》辨识其体质类型,采用双能X线骨密度仪测定四肢骨骼肌质量,计算相对骨骼肌指数(RASM)。参考2014年亚洲肌少症工作组诊断标准中相对骨骼肌指数,以女性≤5.4kg/m~2为截值,比较9种体质组RASM异常检出率。结果:痰湿质组老年女性的RASM异常检出率为75.29%,高于其余8种体质组(P<0.05)。结论:痰湿体质的老年女性是肌少症高危对象,运用体质辨识技术进行肌少症的初筛,有利于提高后续诊断的效率与精准性。
%P 41-43+54
%@ 1006-1533
%U https://kns.cnki.net/kcms2/article/abstract?v=LGlPPz-4LgF7Cv3aqU4mxBDyjawkijhHv7sHtIdrmkXUz_p5ZKW49SxN-sBP4DykgBGq8oOYqVJ5PG3iNri6w-ja1T13WWWGXdDIPBW7Df55rlhUBCepGncLKGwN40r84-GOQMVl7TUz2eMGQHMUYw==&uniplatform=NZKPT&language=CHS
%W CNKI

%0 Journal Article
%A 李双蕾
%A 陈红霞
%A 陈文辉
%A 覃俏娜
%A 谢婧
%A 王嘉俊
%+ 广西中医药大学第一附属医院;广西中医药大学;
%T 从“骨肉不相亲”理论探讨少肌症与骨质疏松的关系
%J 辽宁中医杂志
%D 2017
%V 44
%N 07
%K骨肉不相亲;少肌症;骨质疏松;理论探讨
%X 骨质疏松是一种发病率逐年增高的中老年性疾病,少肌症常与其伴随出现,越来越多证据提示两者之间可能存在一定的关系,且对骨质疏松发病、防治具有深远影响。中医理论认为脾肾亏虚,肾虚骨枯、脾虚肉痿是少肌症、骨质疏松的主要病机,从"骨肉不相亲"理论提出补益脾肾是治疗骨质疏松关键,同时对少肌症也有一定影响,可能通过促进骨形成、骨骼肌肉能量代谢、性激素增加、负荷的肌肉修复,同时抑制骨吸收等方面起防治作用。因此研究少肌症与骨质疏松之间关系对于防治骨质疏松有一定临床意义。
%P 1396-1400
%@ 1000-1719
%U https://link.cnki.net/doi/10.13192/j.issn.1000-1719.2017.07.018
%R 10.13192/j.issn.1000-1719.2017.07.018
%W CNKI

%0 Journal Article
%A 钟文
%A 谢春光
%A 高鸿
%A 刘桠
%A 晁俊
%A 方传明
%+ 成都中医药大学;成都中医药大学附属医院;
%T 以老年肌少症、虚弱症及糖尿病为范例探讨中医“以证统病”实现共病管理的可行性
%J 时珍国医国药
%D 2017
%V 28
%N 01
%K老年疾病;虚弱症;糖尿病;肌少症;共病管理;多重用药
%X 我国因逐步进入老龄化社会而面临巨大的挑战。老年人群往往多病共存、多重用药,共同导致不良预后。因此,共病管理成为老年疾病科研工作者的热门议题。西医思维模式预示其困境,而中医整体观念完全契合共病管理理念。本文以老年虚弱症、肌少症以及糖尿病为例,从中西医的角度分别论证其共同的病理环节,探讨"以证统病"进行共病管理的可能性。
%P 165-168
%@ 1008-0805
%U https://kns.cnki.net/kcms2/article/abstract?v=LGlPPz-4LgH6wQXHO3x3Yj1MlIt3ZCklpo7jrzlmb8uVyQ-baGyFXUrHLHKYu7ubbnvxSoHyF5KZWOAdfRXxGHajMczuRhc9eWSso55JhLYud5kNN6ZApPzDbBspK6DqBB7qiXLdu1gaYpOhRGihLw==&uniplatform=NZKPT&language=CHS
%W CNKI

%0 Journal Article
%A 刘玉超
%A 严隽陶
%A 王振裕
%A 朱清广
%A 房敏
%A 张宏
%A 方磊
%A 尚悦
%A 王燕丽
%A 张海滨
%A 冯耀辉
%+ 首都医科大学附属北京中医医院;上海中医药大学附属岳阳中西医结合医院;上海中医药大学康复学院;
%T 易筋经对老年骨骼肌减少症骨骼肌收缩功能的影响
%J 上海中医药大学学报
%D 2016
%V 30
%N 05
%K骨骼肌减少症;易筋经;平衡能力;老年人
%X 目的:探讨易筋经对老年骨骼肌减少症者肌力的影响。方法:纳入72名受试者,按队列研究分为观察组和对照组,每组36名。观察组采用易筋经运动处方锻炼,对照组采取行走活动及健康宣教,周期均为8周。于锻炼前后采用Biodex system-3型等速测试训练系统评价两组受试者在等速运动(60°/s、180°/s)时膝关节屈伸肌群的峰力矩(PT)、平均功率(AP)、总功(TW)及屈伸肌比值(H/Q)等指标。结果:观察组通过易筋经训练,PT、TW、AP、H/Q等部分指标较试验前有显著提高(P<0.01或P<0.05),其中60°/s的PT、TW及AP均较对照组有显著提高(P<0.05),60°/s的H/Q及180°/s的PT、TW及AP、H/Q较对照组均有升高趋势。结论:易筋经锻炼可明显提高老年骨骼肌减少症者的肌力,改善肌肉的协调性。
%P 42-45
%@ 1008-861X
%U https://link.cnki.net/doi/10.16306/j.1008-861x.2016.05.011
%R 10.16306/j.1008-861x.2016.05.011
%W CNKI

%0 Journal Article
%A 刘亚楠
%+ 福建中医药大学;
%T 衡先培教授辨治肌少症经验
%J 福建中医药
%D 2016
%V 47
%N 04
%K肌少症;辨证论治;标本兼治
%X <正>衡先培教授是福建省人民医院内分泌科科主任、福建中医药大学教授、福建省中西医结合学会糖尿病学分会主任委员、中华中医药学会糖尿病分会常务委员。衡教授临床中采用中医辨证论治原则治疗肌少症,疗效满意,现将笔者跟师心得总结如下。1定义和诊断标准1.1定义肌少症(sarcopenia)的初期定义由Rosenberg在1989年提出,泛指增龄性的肌量减少和肌力下降[1]。1998年Delmonico等[2]首先使用双能X
%P 53-54
%@ 1000-338X
%U https://link.cnki.net/doi/10.13260/j.cnki.jfjtcm.011196
%R 10.13260/j.cnki.jfjtcm.011196
%W CNKI

%0 Thesis
%A 朱亚琼
%T 太极拳、全身振动治疗对高龄老人的临床随机对照研究
%Y 彭楠
%J 中国人民解放军医学院
%9 硕士
%D 2016
%K肌少症;老年人;肌量;肌力
%X 目的研究太极拳、全身振动治疗对高龄老人肌量、肌力及功能的影响,并比较两种方式的优效性。方法 第一部分：募集社区老年人60名(男性25名,女性35名),平均年龄64岁,根据随机数字表法分为太极组和对照组(肌少症知识宣教组)。分别予18个月24式太极拳运动(60min/次,5次/周)和肌少症知识宣教(120min/次,1次/月)。观察握力、髂腰肌、股四头肌、胫前肌、胭绳肌最大等长肌力,以及步速、TUGT、FTSST、闭目单腿站立时间和Berg平衡量表评分。第二部分：选取肌少症男性住院患者90名,年龄≥85岁,采用开放式随机对照临床试验,根据Zelen法随机分为太极拳运动+知识宣教组(TC组)、全身振动治疗+知识宣教组(WBV组)、知识宣教组(CON组),分别予8周的太极拳和振动治疗,观察骨骼肌质量、力量、行走能力、平衡能力以及骨密度、虚弱状态、生活活动能力(Barthel指数)、焦虑、抑郁、认知能力。结果第一部分：太极拳干预18个月后,太极组髂腰肌、股四头肌、胫前肌肌力分别增加5.5kg(16.9%)、5.5kg(26.2%)、8.5kg(36.2%)；步度增加45.2%,TUGT、FTSST分别缩短16.7%、14.5%,闭目单腿站立时间增加8.4s(左)、9.1s(右),Berg平衡量表评分增加4.3%,差异均有统计学意义(P<0.05)。太极组上述观察指标优于对照组(P<0.05),除胭绳肌肌力外。第二部分：8周干预治疗后,TC组、WBV组、CON组骨骼肌质量、骨密度无明显变化。TC组握力无增加,WBV组握力增加12.8%(P<0.01)。TC组与WBV组下肢股四头肌(15.0%&15.6%)、胫前肌(14.3%&18.2%)肌力均明显增加,而TC组以髂腰肌(17.2%&5.6%)肌力增加显著,WBV组以胭绳肌(16.3%&6.7%)肌力增加显著。TC组静态平衡(150.4%&123%)、动态平衡(54.7%&45%)能力提高优于WBV组。TC组、WBV组步速、TUGT、FTSST时间及虚弱人数、焦虑(HAMA)抑郁(HAMD)状态观察指标明显改善(P<0.05),但认知能力(MMSE)无变化。结论1.太极拳运动使社区低龄老人的下肢肌力不随增龄而下降,并增加步速,缩短TUGT和FTSST测试时间,提高老年人的平衡能力。提示太极拳运动有助于预防月几少症。2.8周太极拳运动和全身振动治疗对高龄肌少症住院患者的骨骼肌质量和骨密度影响小3.全身振动治疗增加高龄肌少症患者的握力,而太极组握力无变化。太极组和振动组均增加了股四头肌和胫前肌肌力,但不同的是,太极组提高髂腰肌肌力,而振动组提高胭绳肌肌力。4.太极拳运动和全身振动治疗两种干预方式均可提高高龄老人的步速、行走能力、平衡能力以及改善虚弱、焦虑、抑郁状况,提高日常生活能力(Barthel指数)。但太极组平衡能力的提高程度优于振动组。建议根据老年人需要增强的目标肌群、认知程度及体能状况选择治疗方法。
%U https://kns.cnki.net/kcms2/article/abstract?v=LGlPPz-4LgFLUrP0VWeKiBF2Xl9AxmfV18o8Lo9lyyikRzV6hCrCgHAfYsiD5rHIlhGVE5IiRCBUMRCbvitS22EgSwvRM-xOmV77Pzuse3u9y7cPffXfmOgKuJxm9_qR0lJrM5VGh7dVATNeRAbBpw==&uniplatform=NZKPT&language=CHS
%W CNKI

%0 Thesis
%A 黄河
%T 2型糖尿病不同中医证型肌少症检出情况及其与QT间期、左室射血分数之间的关系
%Y 严孙杰
%J 福建中医药大学
%9 硕士
%D 2015
%K2型糖尿病;辨证;肌少症;QT;EFT
%X 目的：探索2型糖尿病不同证型肌少症的检出情况及其与QT间期、左室射血分数之间的相关性。方法：240例新发糖尿病分为痰(湿)热互结证(65例)、热盛伤津证(134例)、气阴两虚证(41例)三种证型,与1165例已发糖尿病(427例短病程糖尿病及738例长病程糖尿病)进行比较分析。结果：(1)不同病程分类各组间病程、年龄、SP、EFT、TCH、TG、HDL、LDL、HbA1c、BMI、腰臀围比、ASM、ME、SU、NSU、GS、TSD、INS、降脂药均具有显著的统计学差异(P<0.05),HR、QT无统计学差异；不同辨证分型各组间病程、SBP、HbA1c、BMI、ASM均具有显著的统计学差异(P<0.05),年龄、EFT、TCH、TG、HDL、LDL、腰臀围比、HR、QT无统计学差异；(2)不同病程分类中是否肌少症分组的组间比较：各病程糖尿病中性别、年龄分组组间具有统计学差异性(P<0.05),TG分组在已发糖尿病中组间具有统计学差异性(P<0.05),QT分组、LDL分组在长病程糖尿病中组间具有统计学差异性(P<0.05)；(3)多元回归分析：以是否高血压、HR分组、QT分组、EFT分组、TG分组、LDL分组、HbAlc分组为应变量进行多分类logistic回归分析法,显著性水准为0.10。肌少症可进入HR分组(P 0.007,OR 0.429)、QT分组(P0.006,OR 1.601)、EFT分组(P0,OR 3.179)回归方程；以肌少症为应变量,以辨证分型为自变量,以热盛伤津证为参照标准,进行二分类logistic回归分析法,显著性水准为0.10。痰湿热互结在校正年龄、收缩压、舒张压、病程、HbA1c后仍能进入肌少症的回归方程。(4)是否肌少症、性别、QT分组、TG分组、HbA1c分组在不同辨证分型的组间差异是有统计学意义的(P<0.05),肌少症、男性、QT>0.40在气阴两虚证的检出率最高,女性、TG>1.77在痰(湿)热互结证的检出率最高。结论：1、我们的研究表明肌肉质量指数是随着病程的进展呈下降趋势的；2、肌少症与QT间期、左室射血分数之间存在着相关性,临床上对于肌少症的检测在预防心血管疾病及心脏猝死方面有一定的临床价值；3、痰(湿)热互结证新发糖尿病与肌少症相关；4、对于气阴两虚证及痰(湿)热互结证应更积极的预防心血管疾病的发生,尤其是对心脏猝死的预防。
%U https://kns.cnki.net/kcms2/article/abstract?v=LGlPPz-4LgF-11PW8jtR4VNsnL8hhn8MBeSQfVF4ikH0jlrmVsq9JGW7PDVyPR-7Ui5bgW5wkLrN28Nb95WcFzLj6gazVRbvd_OT0iqdiYNpXFBnjAyMOi4gO1C3EKwn25OsLkhhRvjSZBzH_9wjaQ==&uniplatform=NZKPT&language=CHS
%W CNKI

%0 Journal Article
%A 方磊
%A 刘玉超
%+ 上海中医药大学附属岳阳中西医结合医院推拿科;
%T 增龄性骨骼肌减少症诊断与干预的研究现状
%J 中国组织工程研究与临床康复
%D 2009
%V 13
%N 02
%K增龄性骨骼肌减少症;诊断;干预方法;综述
%X 增龄性骨骼肌减少症的发生与增龄性肌纤维丧失,体力活动的减少,激素水平的下降,营养缺乏等密切相关,在诊断方面没有统一的标准,目前公认的诊断方法包括伸膝等长力矩、相对骨骼肌指数、无脂体重、肌电图、步态分析、握力、下肢肌力、磁共振成像和B超检测等。治疗上通过调节饮食、替代给药、抗阻训练改善增龄性骨骼肌减少症患者神经肌肉功能逐渐减退的情况,防止卫星细胞的脂肪化,提高生长激素-胰岛素样生长因子1轴的活力。今后在治疗方面可掺合中医特色疗法到抗阻练习和营养方法中或组合激素和营养干预,设计正交试验找出最优交互作用的干预组合,以及进行随访观察疗法的长期安全性和有效性等。
%P 392-395
%@ 1673-8225
%U https://kns.cnki.net/kcms2/article/abstract?v=LGlPPz-4LgF-11PW8jtR4VNsnL8hhn8MM1t4Peh02zfpqRCsJAD-2TfkRh2Dtn_63G59gctgtFDQ2RZOEf92wJeFg5_WMssszEmEdjnWJWwli3RdG7nCwC1KzODYfAjErrsFaBlB3Os=&uniplatform=NZKPT&language=CHS
%W CNKI

%0 Journal Article
%A 张宏
%A 严隽陶
%A 徐俊
%A 王志超
%A 李棣华
%+ 上海中医药大学附属岳阳中西医结合医院康复医学科,上海中医药大学附属岳阳中西医结合医院康复医学科,上海中医药大学针灸推拿学院,上海中医药大学附属龙华医院推拿科,上海中医药大学附属岳阳中西医结合医院康复医学科 上海市200437,上海市200437,上海市201203,上海市200032,上海市200437
%T 骨骼肌纤维类型增龄性变化特征及推拿手法对老龄大鼠骨骼肌纤维的影响
%J 中国组织工程研究与临床康复
%D 2007
%V 
%N 36
%K骨骼肌减少症;推拿;经穴;纤维类型
%X 目的:观察中医经穴推拿对增龄性骨骼肌纤维的作用,分析不同手法处方之间的作用差异。方法:实验于2004-03/2005-08在上海中医药大学附属岳阳中西医结合医院国家中医药管理局三级实验室中心实验室完成。清洁级SD大鼠51只,体质量202～650g,其中6月龄14只;18月龄37只。①实验分组:14只6月龄大鼠为青年对照组;按自然增龄方法造模18月龄的37只老年大鼠,根据随机数字表法分为老年对照组(n=13)、非经穴推拿组(n=12)和经穴推拿组(n=12)。②实验方法:经穴推拿组采用阳明经穴为主进行推拿治疗,非经穴推拿组采用软组织推拿治疗,每次治疗10min,3次/周,共6周;老年对照组和青年对照组不做处理,正常饲养。③实验评估:实验周期结束后,分离出大鼠肱二头肌,应用ATP酶染色法,采用pH10.4、pH4.5两种不同溶液进行染色,显微镜下观察骨骼肌肌纤维类型的变化。结果:①纳入SD大鼠51只,其中非经穴推拿组大鼠死亡2只,老年对照组、经穴推拿组大鼠各死亡1只,老年对照组大鼠1只生瘤未进入统计。死亡原因均为月龄过大引起,最后47只进入结果分析。②pH10.4和pH4.5染色环境下,经穴推拿组和非经穴推拿组肌肉纤维情况均好于老年对照组,在肌肉纤维界限和直径方面更加接近于青年对照组;而且,经穴推拿组较非经穴推拿组Ⅱ型肌肉纤维比例要高,且更接近于青年对照组。结论:经穴推拿治疗可以提高Ⅱ型骨骼肌纤维的体积和比例。
%P 7149-7152
%@ 1673-8225
%U https://kns.cnki.net/kcms2/article/abstract?v=LGlPPz-4LgFUoCXy3fEb0AfbExV9-f-ZF5s3vytdM_mPWgUTKgGBTEuAwpRcXSXys-hRS9PNjLI7ptkX9BiWZFprCWs4Ip_nAL7XvV3TFS-DtjNezQJZ35P4SGX9hfRdJBQO8P5XVNE=&uniplatform=NZKPT&language=CHS
%W CNKI

 
