# Supplementary material for: The potential of acupuncture in treating sarcopenia: a systematic review and meta-analysis of randomized controlled trials
Source: Front Public Health. 2025 Nov 10;13:1696030. doi: 10.3389/fpubh.2025.1696030 (PMC12640850; doi:10.3389/fpubh.2025.1696030)
Supplement: Supplementary file 1 [file Supplementary_file_1.zip › Supporting Information/0.Search data/Cochrane.ris]

Record #1 of 57
Provider: John Wiley & Sons, Ltd.
Content: text/plain; charset="UTF-8"

TY  -  JOUR
AN  -  CN-02652932
AU  -  ChiCTR2300077857,
TI  -  Clinical study on functional reconstruction of patients with stroke-related sarcopenia by warm acupuncture combined with resistance training
JA  -  https://trialsearch.who.int/Trial2.aspx?TrialID=ChiCTR2300077857
PY  -  2023
C3  -  ICTRP ChiCTR2300077857
M3  -  Trial registry record
AB  -  INTERVENTION: Resistance exercise intervention group:On the basis of conventional neurological rehabilitation, moderate intensity progressive alternate resistance training is added.;Warm acupuncture intervention group:Warm acupuncture treatment of specific acupoints is carried out by professional Chinese medicine doctors. ;Exercise combined with warm acupuncture intervention group:The combined method of anti‐resistance exercise plus warm acupuncture and moxibustion was used to intervene;Control group:The conventional comprehensive rehabilitation treatment for cerebral apoplexy was adopted.; CONDITION: Stroke‐associated sarcopenia PRIMARY OUTCOME: Muscle mass;Muscle strength;Physical mobility; SECONDARY OUTCOME: Ability to perform activities of daily living;Balancing function; INCLUSION CRITERIA: ? Refer to the "Guidelines for the Diagnosis and Treatment of Stroke Diseases" formulated by the Fourth National Conference on Cerebrovascular Diseases, and confirmed by CT or magnetic resonance examination, clearly diagnosed as stroke with different degrees of limb dysfunction; ? The course of the disease was subacute and convalescent (1‐4 weeks of onset); ?Brunnstrom=3 stages; ? Age =18 years old; ? Informed consent.
UR  -  https://www.cochranelibrary.com/central/doi/10.1002/central/CN-02652932/full
ER  -  


Record #2 of 57
Provider: John Wiley & Sons, Ltd.
Content: text/plain; charset="UTF-8"

TY  -  JOUR
AN  -  CN-02588443
AU  -  ChiCTR2300074159,
TI  -  Randomized controlled trial on the intervention of traditional Chinese medicine, exercise, and nutrition health education in sarcopenia among the elderly
JA  -  https://trialsearch.who.int/Trial2.aspx?TrialID=ChiCTR2300074159
PY  -  2023
C3  -  ICTRP ChiCTR2300074159
M3  -  Trial registry record
AB  -  INTERVENTION: Exercise Intervention Group:Personalized exercise prescription;Traditional Chinese Medicine Intervention Group:Personalized Traditional Chinese Medicine Prescription, Personalized exercise prescription and personalized nutrition and health education;Nutrition Education Intervention Group:Personalized Traditional Chinese Medicine Prescription and Personalized Nutrition and Health Education ; CONDITION: Sarcopenia PRIMARY OUTCOME: Sarcopenia; SECONDARY OUTCOME: Demography;Comorbidity;Medication;Life style;anxiety;depression;Comprehensive assessment results for the elderly;Physical examination;Body composition analysis;Identification of Traditional Chinese Medicine Constitution;cognitive; INCLUSION CRITERIA: 1. Meets the diagnostic criteria for possible sarcopenia or sarcopenia or sever sarcopenia; 2. Fully informed and voluntarily participating in this study and signed an informed consent form; 3. Participants who expect to improve their muscle mass and function in the short term; 4. Usually reside in Xiamen; 5. Age =50 years.
UR  -  https://www.cochranelibrary.com/central/doi/10.1002/central/CN-02588443/full
ER  -  


Record #3 of 57
Provider: John Wiley & Sons, Ltd.
Content: text/plain; charset="UTF-8"

TY  -  JOUR
AN  -  CN-02544545
AU  -  ChiCTR2200057669,
TI  -  Based on the principle of internal and external treatment and equal treatment of muscles and bones, the basic and clinical observation and study of the application of Traditional Chinese medicine intervention combined with physical factors and rehabilitation training in the treatment of sarcopenia-osteoporosis
JA  -  https://trialsearch.who.int/Trial2.aspx?TrialID=ChiCTR2200057669
PY  -  2022
C3  -  ICTRP ChiCTR2200057669
M3  -  Trial registry record
AB  -  INTERVENTION: Conventional treatment group1:Oral calcitol, alfacalccitol capsules and alendronate tablets;The experimental group 1:Drug therapy combined with whole body vibration training;The experimental group 2:Drug therapy combined with low frequency pulsed electromagnetic fields;The experimental group 3:Drug therapy combined with whole body vibration training and low frequency pulsed electromagnetic fields;Conventional treatment group2:Oral calcitol, alfacalccitol capsules and alendronate tablets;The experimental group 4:Drug therapy combined with whole body vibration training;The experimental group 5:Drug therapy combined with low frequency pulsed electromagnetic fields;The experimental group 6:Drug therapy combined with whole body vibration training and low frequency pulsed electromagnetic fields;Conventional treatment group3:Calcium, vitamin D and NSAIDs;The experimental group 7:Combination of drugs and winning body sheng Gu fang;The experimental group 8:Drug combination exercise prescription;The experimental group 9:Medicine combined with exercise prescription and winning body sheng Bone prescription;Pharmacotherapy group:Oral anti‐osteoporosis drugs;Drugs combined with baduanjin group:Oral anti‐osteoporosis drugs combined with baduanjin; CONDITION: Weak muscle mass ‐ Osteoporosis PRIMARY OUTCOME: Visual analog rating Scale;Lumbar bone density;Hip bone density;Amino terminal propeptide of type ? procollagen;bone alkaline phosphatase;C‐terminal peptide of type I collagen;C‐terminal peptide of type ? collagen;Blood calcium concentration;The blood concentration of phosphorus;grip;6 m pace;Body mass index;Muscle strength of extremities;Thigh circumference degrees;Crus surrounds degrees;Sit up time;activities of daily living;appraisal of life quality; INCLUSION CRITERIA: 1. The age ranges from 55 to 75 years old with normal vision; 2. It conforms to the clinical diagnosis of sarcopenia and osteoporosis and is not complicated with other diseases; 3. Understand the research proposal, agree and sign the informed consent; 4. Follow up.
UR  -  https://www.cochranelibrary.com/central/doi/10.1002/central/CN-02544545/full
ER  -  


Record #4 of 57
Provider: John Wiley & Sons, Ltd.
Content: text/plain; charset="UTF-8"

TY  -  JOUR
AN  -  CN-02531634
AU  -  ITMCTR2200005723,
TI  -  Based on the principle of internal and external treatment and equal treatment of muscles and bones, the basic and clinical observation and study of the application of Traditional Chinese medicine intervention combined with physical factors and rehabilitation training in the treatment of sarcopenia-osteoporosis
JA  -  https://trialsearch.who.int/Trial2.aspx?TrialID=ITMCTR2200005723
PY  -  2022
C3  -  ICTRP ITMCTR2200005723
M3  -  Trial registry record
AB  -  INTERVENTION: The experimental group 8:Drug combination exercise prescription;The experimental group 9:Medicine combined with exercise prescription and winning body sheng Bone prescription;The experimental group 2:Drug therapy combined with low frequency pulsed electromagnetic fields;The experimental group 1:Drug therapy combined with whole body vibration training;Conventional treatment group1:Oral calcitol, alfacalccitol capsules and alendronate tablets;Pharmacotherapy group:Oral anti‐osteoporosis drugs;The experimental group 7:Combination of drugs and winning body sheng Gu fang;The experimental group 6:Drug therapy combined with whole body vibration training and low frequency pulsed electromagnetic fields;Drugs combined with baduanjin group:Oral anti‐osteoporosis drugs combined with baduanjin;The experimental group 3:Drug therapy combined with whole body vibration training and low frequency pulsed electromagnetic fields;The experimental group 5:Drug therapy combined with low frequency pulsed electromagnetic fields;Conventional treatment group3:Calcium, vitamin D and NSAIDs;Conventional treatment group2:Oral calcitol, alfacalccitol capsules and alendronate tablets;The experimental group 4:Drug therapy combined with whole body vibration training; CONDITION: Weak muscle mass ‐ Osteoporosis PRIMARY OUTCOME: Body mass index;bone alkaline phosphatase;Sit up time;Muscle strength of extremities;C‐terminal peptide of type I collagen;Hip bone density;Crus surrounds degrees;appraisal of life quality;Lumbar bone density;Thigh circumference degrees;Amino terminal propeptide of type ? procollagen;The blood concentration of phosphorus;grip;Blood calcium concentration;activities of daily living;Visual analog rating Scale;C‐terminal peptide of type ? collagen;6 m pace; INCLUSION CRITERIA: 1. The age ranges from 55 to 75 years old with normal vision 2. It conforms to the clinical diagnosis of sarcopenia and osteoporosis and is not complicated with other diseases. 3. Understand the research proposal, agree and sign the informed consent 4. Follow up
UR  -  https://www.cochranelibrary.com/central/doi/10.1002/central/CN-02531634/full
ER  -  


Record #5 of 57
Provider: John Wiley & Sons, Ltd.
Content: text/plain; charset="UTF-8"

TY  -  JOUR
AN  -  CN-02617485
AU  -  Ma, SF
AU  -  Lv, WY
AU  -  Zhu, QY
AU  -  Li, HJ
AU  -  Li, JJ
AU  -  Shi, Q
AU  -  Lu, XR
AU  -  Yao, HY
AU  -  Zhang, CR
TI  -  Electroacupuncture at acupoints of yangming meridians for sarcopenia: a randomized controlled trial
JA  -  Zhongguo zhen jiu [Chinese acupuncture & moxibustion]
PY  -  2023
VL  -  43
IS  -  10
SP  -  1114‐1117
C3  -  PUBMED 37802515
M3  -  Journal article
KW  -  *Acupuncture Therapy
KW  -  *Electroacupuncture
KW  -  *Meridians
KW  -  *Sarcopenia [therapy]
KW  -  Acupuncture Points
KW  -  Humans
DO  -  10.13703/j.0255-2930.20221202-k0001
AB  -  OBJECTIVE: To observe the clinical effect of electroacupuncture at acupoints of yangming meridians for sarcopenia. METHODS: A total of 60 patients with sarcopenia were randomized into an observation group and a control group, 30 cases in each group. In the control group, conventional nutrition intervention for sarcopenia was adopted. In the observation group, on the basis of the treatment in the control group, acupuncture was applied at bilateral Binao (LI 14), Quchi (LI 11), Zusanli (ST 36), Yanglingquan (GB 34), etc.,ipsilateral Quchi (LI 11) and Zusanli (ST 36) were connected to electroacupuncture, with discontinuous wave, 2 Hz in frequency, 1‐10 mA in intensity, 2 times a week, with a interval of 3 days. A total of 12‐week treatment was required in the two groups. Before and after treatment, the appendicular skeletal muscle mass index (ASMI), grip strength, 6 m‐walking time, body fat percentage and body moisture percentage were observed in the two groups. RESULTS: Compared with those before treatment, after treatment, ASMI and grip strength were increased while 6 m‐walking time was shortened in the two groups (P<0.05); body fat percentage was decreased while body moisture percentage was increased in the observation group (P<0.05). After treatment, in the observation group, ASMI, grip strength and body moisture percentage were increased (P<0.05), 6 m‐walking time was shortened and body fat percentage was decreased (P<0.05) compared with those in the control group. CONCLUSION: Electroacupuncture at acupoints of yangming meridians can effectively improve the skeletal muscle mass, muscle function, body fat percentage and body moisture percentage in patients with sarcopenia, and make the distribution of muscle and fat more reasonable.
UR  -  https://www.cochranelibrary.com/central/doi/10.1002/central/CN-02617485/full
ER  -  


Record #6 of 57
Provider: John Wiley & Sons, Ltd.
Content: text/plain; charset="UTF-8"

TY  -  JOUR
AN  -  CN-02570266
AU  -  ChiCTR2300067356,
TI  -  Study on the effect of traditional Chinese medicine for tonifying kidney and spleen combined with resistance exercise of different intensities on sarcopenia in the elderly
JA  -  https://trialsearch.who.int/Trial2.aspx?TrialID=ChiCTR2300067356
PY  -  2023
C3  -  ICTRP ChiCTR2300067356
M3  -  Trial registry record
AB  -  INTERVENTION: Group 1:Kidney‐invigorating and spleen‐invigorating Chinese medicine group;Group 2:traditional Chinese medicine for tonifying kidney and spleen + slow resistance exercise (isokinetic training angular speed 60°/s);Group 3:Traditional Chinese medicine for tonifying kidney and spleen + moderate‐speed resistance exercise (isokinetic training angular speed 90°/s);Group 4:Traditional Chinese medicine for tonifying kidney and spleen + moderate‐speed resistance exercise (isokinetic training angular speed 120°/s) ; CONDITION: ICD10‐MC sarcopenia PRIMARY OUTCOME: Isokinetic muscle strength testing; SECONDARY OUTCOME: muscular strength;Muscle activity function;muscle mass;balance function test; INCLUSION CRITERIA: 1. Age >= 60 years old; 2. Meet the diagnostic criteria for senile sarcopenia (refer to the diagnostic criteria of the consensus report of the Asian Sarcopenia Working Group in 2019): (1) Muscle mass: male ASMI < 7.0 kg/m2, female ASMI < 5.7 kg/m2 (using BIA to measure muscle mass); (2) Muscle strength: male dominant grip strength < 28 kg, female dominant grip strength < 18 kg; (3) Muscle function: Gait speed < 0.8 m/s; 3. Fully understand and sign the informed consent form, and express willingness to participate in the research.
UR  -  https://www.cochranelibrary.com/central/doi/10.1002/central/CN-02570266/full
ER  -  


Record #7 of 57
Provider: John Wiley & Sons, Ltd.
Content: text/plain; charset="UTF-8"

TY  -  JOUR
AN  -  CN-02650765
AU  -  He, S
AU  -  Wei, M
AU  -  Meng, D
AU  -  Wang, Z
AU  -  Yang, G
AU  -  Wang, Z
TI  -  Self-determined sequence exercise program for elderly with sarcopenia: a Randomized controlled trial with clinical assistance from explainable artificial intelligence: aI-Assisted Exercise for Sarcopenic Elderly
JA  -  Archives of gerontology and geriatrics
PY  -  2024
VL  -  119
C3  -  EMBASE 2029538030
M3  -  Journal article
KW  -  *Chinese
KW  -  *Markov chain
KW  -  *artificial intelligence
KW  -  *exercise
KW  -  *machine learning
KW  -  *sarcopenia
KW  -  Adult
KW  -  Aged
KW  -  Article
KW  -  Controlled study
KW  -  Female
KW  -  Grip strength
KW  -  Human
KW  -  Human experiment
KW  -  Major clinical study
KW  -  Male
KW  -  Muscle mass
KW  -  Prediction
KW  -  Randomized controlled trial
KW  -  Resistance training
KW  -  Skeletal muscle
KW  -  Therapy
DO  -  10.1016/j.archger.2023.105317
AB  -  To improve and even reverse sarcopenia in elderly people, this study developed a self‐determined sequence exercise program consisting of strength training exercise, Yijinjing exercise (a traditional Chinese exercise), and hybrid strength training with Yijinjing exercise. Ninety‐four community‐dwelling older adults screened for sarcopenia using the Asian Working Group for Sarcopenia criteria were randomly assigned to 24 weeks of a control group (CG, n = 30), self‐determined sequence exercise program group (SDSG, n = 34) or strength training group (STG, n = 30). The study examined the effects of three interventions on participantsL3 skeletal muscle fat density, L3 skeletal muscle fat area, L3 skeletal muscle density, L3 skeletal muscle area, muscle fat infiltration, relative skeletal muscle mass index, and grip strength using a repeated‐measures ANOVA to evaluate the experimental data. To evaluate the real effect of this model in reversing sarcopenia after the intervention, nine classification models were trained. Significant interaction effects were observed with grip strength, RSMI, L3 SMD, and L3 SMA. At the 24th week, participants’ grip strength, L3 SMFA, L3 SMA, and RSMI were improved significantly in the SDSG and STG. The SDSG achieved significantly greater RSMI and grip strength than the STG and CG after the intervention. The self‐determined sequence exercise program exhibited better performance than the single type of exercise modality in reversing sarcopenia and improving older adults’ skeletal muscle area. Consequently, the stacking model is feasible to make a prediction as to whether or not sarcopenia may be reversed in older adults.
UR  -  https://www.cochranelibrary.com/central/doi/10.1002/central/CN-02650765/full
ER  -  


Record #8 of 57
Provider: John Wiley & Sons, Ltd.
Content: text/plain; charset="UTF-8"

TY  -  JOUR
AN  -  CN-01200222
AU  -  Zhu, YQ
AU  -  Peng, N
AU  -  Zhou, M
TI  -  Effect of Tai Ji Quan Training on Strength and Function of Lower Limbs in the Aged
JA  -  Zhongguo zhong xi yi jie he za zhi zhongguo zhongxiyi jiehe zazhi = chinese journal of integrated traditional and western medicine
PY  -  2016
VL  -  36
IS  -  1
SP  -  49‐53
C3  -  PUBMED 26955677
M3  -  Journal article
KW  -  Exercise Therapy
KW  -  Humans
KW  -  Lower Extremity
KW  -  Muscle Strength
KW  -  Muscle, Skeletal
KW  -  Postural Balance
KW  -  Tai Ji
AB  -  OBJECTIVE: To observe the effect of Tai Ji Quan (TJQ) training on strength and function of lower limbs in the aged. METHODS: Sixty senile subjects were recruited and assigned to the TJQ group and the control group (imparting health knowledge)by random digit table. Patients in the TJQ group received 24‐style TJQ training for 18 months (60 min each time, 5 times per week), while those in the control group were imparted with sarcopenia related causes, pathogeneses, prevention and control measures. The maximum isometric strength of bilateral iliopsoas, quadriceps femoris, tibialis anterior muscle, hamstrings; the time for 5 sitting‐up tests and Time Up and Go Test (TUGT), one‐leg standing time with closed eyes test; and the score of Berg balance scale were compared between the two groups. RESULTS: Compared with before treatment, muscle strength increased in the TJQ group with an average increased capacity (rate) as follows, bilateral iliopsoas 5.5 kg (16.9%), quadriceps femoris 5.5 kg (26.2%), and tibialis anterior muscle 8.5 kg (36.2%) (all P < 0.05). The time for TUGT and 5 sitting‐up tests was shortened by 1.3 s (16.7%) and 0.9 s (14.5%) respectively in the TJQ group. The time for one‐leg standing time with closed eyes test was increased by 8.4 s (left) and 9.1 s (right) respectively. The score of Berg balance scale increased by 4.3% (P < 0.05). Compared with the control group, bilateral quadriceps femoris and tibialis anterior muscle strength increased significantly (P < 0.01); the time for TUGT and 5 sitting‐up tests, the time for one‐leg standing time with closed eyes test, scores of Berg balance scale were all improved in the TJQ group after intervention (P < 0.05). CONCLUSION: TJQ training could improve strength of iliopsoas, quadriceps femoris, tibialis anterior muscle in the aged, elevate their balance and locomotor activities, and possibly prevent and treat sarcopenia.
UR  -  https://www.cochranelibrary.com/central/doi/10.1002/central/CN-01200222/full
ER  -  


Record #9 of 57
Provider: John Wiley & Sons, Ltd.
Content: text/plain; charset="UTF-8"

TY  -  JOUR
AN  -  CN-02499891
AU  -  Yue, S
AU  -  Zhang, J
AU  -  Li, J
AU  -  Hao, Y
AU  -  Wang, S
AU  -  Liu, T
AU  -  Zhong, W
AU  -  Chen, C
AU  -  Wang, F
AU  -  Li, B
TI  -  A study protocol for a randomized controlled trial to assess the efficacy of Baduanjin exercise on older adults with sarcopenia in China
JA  -  BMC complementary medicine and therapies
PY  -  2022
VL  -  22
IS  -  1
SP  -  298
C3  -  PUBMED 36401254,EMBASE 2020153285
M3  -  Journal article
KW  -  *China
KW  -  *comparative effectiveness
KW  -  *drug efficacy
KW  -  *exercise
KW  -  *sarcopenia
KW  -  Adult
KW  -  Adverse outcome
KW  -  Aged
KW  -  Aged, 80 and over
KW  -  Article
KW  -  Body composition
KW  -  China
KW  -  Clinical practice
KW  -  Clinical trial registry
KW  -  Cognition
KW  -  Controlled study
KW  -  Exercise
KW  -  Exercise Therapy
KW  -  Feces
KW  -  Female
KW  -  Gastrointestinal tract
KW  -  Grip strength
KW  -  Hand Strength
KW  -  Human
KW  -  Human tissue
KW  -  Humans
KW  -  Incidence
KW  -  Major clinical study
KW  -  Male
KW  -  Microbiome
KW  -  Middle Aged
KW  -  Muscle
KW  -  Nonhuman
KW  -  Outcome assessment
KW  -  Prevention
KW  -  Randomized Controlled Trials as Topic
KW  -  Randomized controlled trial
KW  -  Resistance training
KW  -  Short physical performance battery
KW  -  Single blind procedure
KW  -  Walking speed
DO  -  10.1186/s12906-022-03778-9
AB  -  Background: Accompanied by the decline of physiological functions, the decrease of physical activity, and comorbidities, older adults are susceptible to sarcopenia because of accelerated loss of muscle mass. Resistance training is recommended by different clinical practice guidelines. However, most older adults have difficulty in taking recommended high‐load resistance training programs, and there are limited exercise options form them. Baduanjin, a traditional Chinese mind‐body exercise with relatively low intensity and simple movements, has the potential benefits of improving physical functions and may be feasible in treating sarcopenia and preventing its adverse health outcomes in older patients. With the emergence of the concept of gut‐muscle axis, this study aims to determine the efficacy of Baduanjin exercise on Chinese older adults with sarcopenia and explore its underlying mechanism. Methods: This is a 24‐week, assessor‐blinded, randomized controlled trial. Individuals aged 60 to 84 years old will be screened for sarcopenia. 90 participants with sarcopenia will be enrolled and randomly assigned (1:1) into the Baduanjin exercise or resistance training group, and 20 participants without sarcopenia will be set as the non‐sarcopenia control group. The primary outcome is the scores of Short Physical Performance Battery. The secondary outcomes are body composition, handgrip strength, walking speed, global cognitive function, and incidence of falls. These outcomes will be assessed at baseline, the 12th week and the 24th week. While stool samples from participants will be collected at baseline and the 24th week for analyzing the abundance of gut microbiome. Data will be analyzed in an intention‐to‐treat protocol. Discussion: The results of this study will determine whether Baduanjin exercise can be an alternative non‐pharmacological approach for older adults with sarcopenia. If they can show positive significance, it will promote Baduanjin exercise in clinical practice among these patients and inform further research involving exercise interventions on the optimal types, timing, and intensity to ameliorate sarcopenia for elderly people. Trial registration: Chinese Clinical Trial Registry; Registration number: ChiCTR2100051871; Prospectively registered on October 8th, 2021.
UR  -  https://www.cochranelibrary.com/central/doi/10.1002/central/CN-02499891/full
ER  -  


Record #10 of 57
Provider: John Wiley & Sons, Ltd.
Content: text/plain; charset="UTF-8"

TY  -  JOUR
AN  -  CN-02417388
AU  -  Young, D
AU  -  Ng, PY
AU  -  Cheng, D
AU  -  Hong, LC
TI  -  Effects of Physical Activity Intervention for Chinese People With Severe Mental Illness
JA  -  Research on social work practice
PY  -  2019
VL  -  29
IS  -  7
SP  -  796‐807
C3  -  CINAHL 138398433
M3  -  Journal article
KW  -  Ablation Techniques
KW  -  Academic Medical Centers
KW  -  Acute Care
KW  -  Acute Disease
KW  -  Adaptation, Psychological
KW  -  Adipose Tissue
KW  -  Administration and Dosage
KW  -  Adolescence
KW  -  Adrenergic Antagonists
KW  -  Adult
KW  -  Advance Care Planning
KW  -  Adverse Childhood Experiences
KW  -  Adverse Drug Event
KW  -  Adverse Effects
KW  -  After Care
KW  -  Age of Onset
KW  -  Aged
KW  -  Aged, 80 and Over
KW  -  Aggression
KW  -  Alcohol Abuse
KW  -  Alcohol Drinking in College
KW  -  Alleles
KW  -  Analysis
KW  -  Analysis of Covariance
KW  -  Analysis of Variance
KW  -  Anatomy and Histology
KW  -  Anger
KW  -  Antibiotics
KW  -  Anticoagulants
KW  -  Anxiety
KW  -  Aorta, Thoracic
KW  -  Aortic Valve
KW  -  Arterial Catheters
KW  -  Atherosclerosis
KW  -  Athletes
KW  -  Athletes, Disabled
KW  -  Athletic Performance
KW  -  Athletic Training Programs
KW  -  Attention
KW  -  Attitude of Health Personnel
KW  -  Attitude to Change
KW  -  Attitude to Computers
KW  -  Attitude to Death
KW  -  Attitude to Health
KW  -  Attitude to Illness
KW  -  Attitude to Medical Treatment
KW  -  Australia
KW  -  Authority
KW  -  Bacteria
KW  -  Balance, Postural
KW  -  Bandaging Techniques
KW  -  Behavioral Changes
KW  -  Belgium
KW  -  Bevacizumab
KW  -  Biological Markers
KW  -  Biopsy
KW  -  Birth Weight
KW  -  Blood
KW  -  Blood Circulation
KW  -  Blood Flow Velocity
KW  -  Blood Substitutes
KW  -  Blood Volume Determination
KW  -  Body Composition
KW  -  Body Mass Index
KW  -  Body Weight
KW  -  Body Weights and Measures
KW  -  Brain
KW  -  Brain Injuries
KW  -  Bullying
KW  -  Business Plans
KW  -  Calcium Channel Blockers
KW  -  Canada
KW  -  Cancer Patients
KW  -  Cancer Screening
KW  -  Cannabis
KW  -  Cardioplegic Solutions
KW  -  Cardiopulmonary Bypass
KW  -  Cardiovascular Diseases
KW  -  Cardiovascular System
KW  -  Caregiver Attitudes
KW  -  Caregivers
KW  -  Carotid Artery Dissections
KW  -  Carrier Proteins
KW  -  Case Studies
KW  -  Causal Modeling
KW  -  Cerebral Angiography
KW  -  Cerebral Palsy
KW  -  Checklists
KW  -  Chemically Induced
KW  -  Chemotherapy, Cancer
KW  -  Chi Square Test
KW  -  Child
KW  -  Child Abuse
KW  -  Child Abuse Survivors
KW  -  Child Behavior
KW  -  Child Welfare
KW  -  Child, Preschool
KW  -  Chinese
KW  -  Chronic Periodontitis
KW  -  Classification
KW  -  Clinical Assessment Tools
KW  -  Clinical Competence
KW  -  Clinical Trials
KW  -  Cochrane Library
KW  -  Coefficient Alpha
KW  -  Coercion
KW  -  Cognition
KW  -  Cognition Disorders
KW  -  Cognitive Therapy
KW  -  Coitus
KW  -  Colleges and Universities
KW  -  Communication
KW  -  Community Health Services
KW  -  Community Mental Health Services
KW  -  Comorbidity
KW  -  Comparative Studies
KW  -  Competitive Behavior
KW  -  Compression Therapy
KW  -  Computed Tomography Angiography
KW  -  Computer Input Devices
KW  -  Computer Simulation
KW  -  Conceptual Framework
KW  -  Confidence
KW  -  Confidence Intervals
KW  -  Conflict Management
KW  -  Congresses and Conferences
KW  -  Consumer Participation
KW  -  Content Analysis
KW  -  Contrast Media
KW  -  Control (Psychology)
KW  -  Control Group
KW  -  Convenience Sample
KW  -  Coronary Vessels
KW  -  Counselors
KW  -  Course Content
KW  -  Creatinine
KW  -  Crime Victims
KW  -  Critical Thinking
KW  -  Cross Sectional Studies
KW  -  Crossover Design
KW  -  Crystalloid Solutions
KW  -  Cultural Bias
KW  -  DSM
KW  -  Data Analysis Software
KW  -  Decision Making
KW  -  Dementia
KW  -  Dementia Patients
KW  -  Dental Implants
KW  -  Dental Plaque
KW  -  Dental Polishing
KW  -  Dental Prosthesis, Implant‐Supported
KW  -  Dental Pulp Diseases
KW  -  Dental Scaling
KW  -  Denture, Complete
KW  -  Depression
KW  -  Descriptive Research
KW  -  Descriptive Statistics
KW  -  Diabetic Patients
KW  -  Diagnosis
KW  -  Diagnostic Use
KW  -  Dietary Proteins
KW  -  Diffusion
KW  -  Disabled
KW  -  Discriminant Validity
KW  -  Disease Progression
KW  -  Disease Susceptibility
KW  -  Drama
KW  -  Drug Therapy
KW  -  Eating Behavior
KW  -  Economic and Social Security
KW  -  Education
KW  -  Education, Non‐Traditional
KW  -  Educational Status
KW  -  Effect Size
KW  -  Ego
KW  -  Electronic Health Records
KW  -  Embase
KW  -  Embolism, Air
KW  -  Embolization, Therapeutic
KW  -  Emergency Patients
KW  -  Emotions
KW  -  Empathy
KW  -  Employment Status
KW  -  Endovascular Procedures
KW  -  Energy Intake
KW  -  England
KW  -  English as a Second Language
KW  -  Enteral Nutrition
KW  -  Epidemiology
KW  -  Equipment and Supplies
KW  -  Estradiol
KW  -  Ethics
KW  -  Ethics Committees
KW  -  Ethnic Groups
KW  -  Europe
KW  -  Evaluation
KW  -  Experimental Studies
KW  -  Exploratory Research
KW  -  Extended Family
KW  -  Extracorporeal Circulation
KW  -  Face Validity
KW  -  Factor Analysis
KW  -  Faculty Attitudes
KW  -  Familial and Genetic
KW  -  Family
KW  -  Family Attitudes
KW  -  Family Therapy
KW  -  Farmworkers
KW  -  Feedback
KW  -  Feeding Methods
KW  -  Female
KW  -  Femininity
KW  -  Filtration
KW  -  Financial Support
KW  -  Finland
KW  -  Fisher's Exact Test
KW  -  Food Intake
KW  -  Freedom
KW  -  Funding Source
KW  -  Gender Identity
KW  -  Genome
KW  -  Genotype
KW  -  Geriatric Assessment
KW  -  Gerontologic Care
KW  -  Glial Cells
KW  -  Glioma
KW  -  Glycemic Control
KW  -  Glycine
KW  -  Goal‐Setting
KW  -  Golf
KW  -  Government Agencies
KW  -  Gray Matter
KW  -  Greece
KW  -  Grounded Theory
KW  -  Habits
KW  -  Happiness
KW  -  Health Behavior
KW  -  Health Belief Model
KW  -  Health Care Costs
KW  -  Health Care Delivery
KW  -  Health Care Delivery, Integrated
KW  -  Health Education
KW  -  Health Facilities
KW  -  Health Knowledge
KW  -  Health Personnel
KW  -  Health Promotion
KW  -  Health and Welfare Planning
KW  -  Heart Arrest
KW  -  Heart Defects, Congenital
KW  -  Heart Surgery
KW  -  Help Seeking Behavior
KW  -  Hemiplegia
KW  -  Hispanics
KW  -  Home Environment
KW  -  Hormone Therapy
KW  -  Hospital Mortality
KW  -  Human
KW  -  Hyperglycemia
KW  -  Hypoglycemia
KW  -  Imaging, Three‐Dimensional
KW  -  In Adolescence
KW  -  In Adulthood
KW  -  In Infancy and Childhood
KW  -  In Vitro Studies
KW  -  In Vivo Studies
KW  -  Individualized Medicine
KW  -  Infant
KW  -  Infant Feeding
KW  -  Infant Feeding Schedules
KW  -  Infant Formula
KW  -  Infant, Premature
KW  -  Information Literacy
KW  -  Information Technology
KW  -  Infusions, Subcutaneous
KW  -  Injuries
KW  -  Instrument Validation
KW  -  Insulin, Long‐Acting
KW  -  Insulin, Short‐Acting
KW  -  Intensive Care Units
KW  -  Intensive Care Units, Neonatal
KW  -  Intention
KW  -  Intergenerational Relations
KW  -  Internal Consistency
KW  -  Interpersonal Relations
KW  -  Interviews
KW  -  Ireland
KW  -  Italy
KW  -  Japan
KW  -  Job Performance
KW  -  Jogging
KW  -  Kenya
KW  -  Korea
KW  -  Kruskal‐Wallis Test
KW  -  Language
KW  -  Learning
KW  -  Learning Environment
KW  -  Learning Methods
KW  -  Leg Ulcer
KW  -  Length of Stay
KW  -  Life Expectancy
KW  -  Life Experiences
KW  -  Ligation
KW  -  Linear Regression
KW  -  Literacy
KW  -  Logistic Regression
KW  -  Lower Extremity Exercises
KW  -  Lymphoma
KW  -  Magnetic Resonance Imaging
KW  -  Male
KW  -  Mann‐Whitney U Test
KW  -  Marital Status
KW  -  Marketing
KW  -  Masculinity
KW  -  McNemar's Test
KW  -  Medical Practice
KW  -  Medline
KW  -  Memory
KW  -  Men
KW  -  Men's Health
KW  -  Mental Disorders
KW  -  Mental Health
KW  -  Mentorship
KW  -  Mesenteric Ischemia
KW  -  Meta Analysis
KW  -  Methods
KW  -  Microbiological Techniques
KW  -  Middle Age
KW  -  Middle Cerebral Artery
KW  -  Midwestern United States
KW  -  Military Personnel
KW  -  Military Services
KW  -  Mindfulness
KW  -  Minimally Invasive Procedures
KW  -  Mitral Valve
KW  -  Models, Anatomic
KW  -  Models, Psychological
KW  -  Models, Statistical
KW  -  Models, Theoretical
KW  -  Morbidity
KW  -  Mortality
KW  -  Motion
KW  -  Motivation
KW  -  Multidisciplinary Care Team
KW  -  Multimethod Studies
KW  -  Multivariate Analysis
KW  -  Muscle Strengthening
KW  -  Muscle, Skeletal
KW  -  Music Therapy
KW  -  Myocardial Infarction
KW  -  Neck
KW  -  Neoplasm Staging
KW  -  Neoplasms
KW  -  Netherlands
KW  -  Neurologic Manifestations
KW  -  Neuronal Plasticity
KW  -  Neuropsychological Tests
KW  -  Neurotic Disorders
KW  -  New Zealand
KW  -  Nitrogen
KW  -  Nonexperimental Studies
KW  -  Nonverbal Communication
KW  -  Nurse Attitudes
KW  -  Nurses
KW  -  Nurses, Male
KW  -  Nursing Home Patients
KW  -  Nursing Role
KW  -  Nutrition
KW  -  Nutrition Education
KW  -  Nuts
KW  -  Occupational Health
KW  -  Occupational Health Nursing
KW  -  Occupational Safety
KW  -  Occupational‐Related Injuries
KW  -  Odds Ratio
KW  -  One‐Way Analysis of Variance
KW  -  Oral Hygiene
KW  -  Orthopedic Surgery
KW  -  Osteoporosis
KW  -  Outcome Assessment
KW  -  Outcomes (Health Care)
KW  -  Outcomes of Education
KW  -  Oxygenators
KW  -  Pain
KW  -  Pakistan
KW  -  Palliative Care
KW  -  Parenteral Nutrition
KW  -  Parenting
KW  -  Parents
KW  -  Parent‐Child Relations
KW  -  Paresthesia
KW  -  Pathology
KW  -  Patient Admission
KW  -  Patient Care
KW  -  Patient Compliance
KW  -  Patient Discharge
KW  -  Patient Rights
KW  -  Patient Safety
KW  -  Patient Satisfaction
KW  -  Pearson's Correlation Coefficient
KW  -  Pediatric Obesity
KW  -  Peer Group
KW  -  Perfusion
KW  -  Periapical Diseases
KW  -  Periodontal Prosthesis
KW  -  Periodontitis
KW  -  Peripheral Nerves
KW  -  Personal Appearance
KW  -  Personality
KW  -  Personality Development
KW  -  Phantoms, Imaging
KW  -  Pharmacokinetics
KW  -  Phenotype
KW  -  Phobic Disorders
KW  -  Physical Activity
KW  -  Physicians
KW  -  Physiopathology
KW  -  Pilot Studies
KW  -  Placebos
KW  -  Platelet Aggregation Inhibitors
KW  -  Poland
KW  -  Policy Making
KW  -  Polypharmacy
KW  -  Popliteal Vein
KW  -  Positive Psychology
KW  -  Post Hoc Analysis
KW  -  Postoperative Complications
KW  -  Postoperative Pain
KW  -  Postoperative Period
KW  -  Poverty
KW  -  Power Analysis
KW  -  Preoperative Period
KW  -  Prescriptions, Drug
KW  -  Pretest‐Posttest Design
KW  -  Prevalence
KW  -  Prevention and Control
KW  -  Primary Health Care
KW  -  Professional Boundaries
KW  -  Professional Knowledge
KW  -  Professional Practice
KW  -  Professional‐Client Relations
KW  -  Prognosis
KW  -  Program Evaluation
KW  -  Program Implementation
KW  -  Prospective Studies
KW  -  Prostatic Neoplasms
KW  -  Prosthesis‐Related Infections
KW  -  Protective Devices
KW  -  Protocols
KW  -  Psychiatric Patients
KW  -  Psychiatrists
KW  -  Psychoeducation
KW  -  Psychological Tests
KW  -  Psychological Well‐Being
KW  -  Psychologists
KW  -  Psychology, Sports
KW  -  Psychometrics
KW  -  Psychomotor Performance
KW  -  Psychosocial Aspects of Illness
KW  -  Psychosocial Factors
KW  -  Psychotherapy
KW  -  Psychotic Disorders
KW  -  Psycinfo
KW  -  PubMed
KW  -  Public Health
KW  -  Purposive Sample
KW  -  Qualitative Studies
KW  -  Quality of Health Care
KW  -  Quality of Life
KW  -  Quantitative Studies
KW  -  Quasi‐Experimental Studies
KW  -  Questionnaires
KW  -  ROC Curve
KW  -  Radiographic Image Enhancement
KW  -  Radiography
KW  -  Radiography, Thoracic
KW  -  Random Assignment
KW  -  Random Sample
KW  -  Randomized Controlled Trials
KW  -  Rape
KW  -  Reaction Time
KW  -  Receptors, Cell Surface
KW  -  Record Review
KW  -  Recurrence
KW  -  Referral and Consultation
KW  -  Reflection
KW  -  Regression
KW  -  Rehabilitation
KW  -  Rehabilitation of Vision Impaired
KW  -  Rehabilitation, Cognitive
KW  -  Rehabilitation, Pediatric
KW  -  Rehabilitation, Vocational
KW  -  Reliability and Validity
KW  -  Religion and Religions
KW  -  Repeated Measures
KW  -  Retrospective Design
KW  -  Risk Assessment
KW  -  Risk Factors
KW  -  Risk Taking Behavior
KW  -  Root Canal Therapy
KW  -  Rosenberg Self Esteem Scale
KW  -  Rural Areas
KW  -  Sample Size
KW  -  Saphenous Vein
KW  -  Sarcopenia
KW  -  Scales
KW  -  Schizophrenia
KW  -  Sclerotherapy
KW  -  Secondary Analysis
KW  -  Self Assessment
KW  -  Self Concept
KW  -  Self Regulation
KW  -  Self Report
KW  -  Self‐Awareness
KW  -  Self‐Efficacy
KW  -  Self‐Management
KW  -  Self‐Talk
KW  -  Semi‐Structured Interview
KW  -  Serial Publications
KW  -  Severity of Disability
KW  -  Severity of Illness
KW  -  Sex Factors
KW  -  Sexual Abuse
KW  -  Sexual Health
KW  -  Sexuality
KW  -  Silicones
KW  -  Simulations
KW  -  Single‐Blind Studies
KW  -  Smoking
KW  -  Snacks
KW  -  Social Constructionism
KW  -  Social Isolation
KW  -  Social Media
KW  -  Social Norms
KW  -  Social Worker Attitudes
KW  -  Socioeconomic Factors
KW  -  Sodium Bicarbonate
KW  -  Software
KW  -  Spearman's Rank Correlation Coefficient
KW  -  Spiritual Care
KW  -  Sports
KW  -  Sports, Disabled
KW  -  Statins
KW  -  Statistical Significance
KW  -  Stents
KW  -  Stigma
KW  -  Stress Management
KW  -  Stroke
KW  -  Stroke Patients
KW  -  Structural Equation Modeling
KW  -  Structured Interview
KW  -  Structured Questionnaires
KW  -  Student Attitudes
KW  -  Students
KW  -  Students, College
KW  -  Students, Health Occupations
KW  -  Students, High School
KW  -  Students, Undergraduate
KW  -  Study Design
KW  -  Substance Abuse
KW  -  Substance Abusers
KW  -  Summated Rating Scaling
KW  -  Support, Psychosocial
KW  -  Surgeons
KW  -  Surgery
KW  -  Surgery, Laparoscopic
KW  -  Surgical Flaps
KW  -  Surgical Patients
KW  -  Surveys
KW  -  Survival Analysis
KW  -  Suture Techniques
KW  -  Sutures
KW  -  Suturing (Iowa NIC)
KW  -  Swimming
KW  -  Symptoms
KW  -  Systematic Review
KW  -  Task Performance and Analysis
KW  -  Teachers
KW  -  Teaching Methods
KW  -  Telencephalon
KW  -  Telerehabilitation
KW  -  Temperament
KW  -  Terminal Care
KW  -  Terminally Ill Patients
KW  -  Tertiary Health Care
KW  -  Thailand
KW  -  Therapeutic Exercise
KW  -  Therapeutic Use
KW  -  Therapy
KW  -  Therapy, Computer Assisted
KW  -  Time Factors
KW  -  Tomography, Emission‐Computed
KW  -  Tomography, X‐Ray Computed
KW  -  Training Effect (Physiology)
KW  -  Trauma
KW  -  Treatment Delay
KW  -  Treatment Duration
KW  -  Treatment Outcomes
KW  -  Treatment Termination
KW  -  Turkey
KW  -  Two‐Tailed Test
KW  -  Two‐Way Analysis of Variance
KW  -  T‐Tests
KW  -  Ultrasonography
KW  -  Uncertainty
KW  -  United Kingdom
KW  -  United States
KW  -  Univariate Statistics
KW  -  Upper Extremity Exercises
KW  -  Urban Areas
KW  -  Utilization
KW  -  Vagina
KW  -  Varicose Veins
KW  -  Vascular Surgery
KW  -  Venous Ulcer
KW  -  Veterans
KW  -  Videorecording
KW  -  Virtual Reality
KW  -  Visual Analog Scaling
KW  -  Visual Perception
KW  -  Vital Capacity
KW  -  Vitamins
KW  -  Walking Speed
KW  -  White Matter
KW  -  Wilcoxon Rank Sum Test
KW  -  Wilcoxon Signed Rank Test
KW  -  Women
KW  -  Women's Health
KW  -  World Health Organization
KW  -  World Wide Web
KW  -  Writing
KW  -  Young Adult
DO  -  10.1177/1049731518804900
UR  -  https://www.cochranelibrary.com/central/doi/10.1002/central/CN-02417388/full
ER  -  


Record #11 of 57
Provider: John Wiley & Sons, Ltd.
Content: text/plain; charset="UTF-8"

TY  -  JOUR
AN  -  CN-02115982
AU  -  Soares Mendes Damasceno, G
AU  -  Teixeira, THMM
AU  -  Souza, VCD
AU  -  Neiva, TS
AU  -  Prudente Pereira, K
AU  -  Teles Landim, MDF
AU  -  Melo, GFD
AU  -  Romão, JDFFE
AU  -  Tolêdo Nóbrega, O
AU  -  de Azevedo Carvalho, G
TI  -  Acupuncture Treatment in Elderly People with Sarcopenia: effects on the Strength and Inflammatory Mediators
JA  -  Journal of aging research
PY  -  2019
CC  -  Complementary Medicine
SP  -  1‐8
C3  -  CINAHL 134287374
M3  -  Journal article
KW  -  Acupuncture
KW  -  Aged
KW  -  Aged, 80 and Over
KW  -  Analysis of Covariance
KW  -  Analysis of Variance
KW  -  Body Composition
KW  -  Female
KW  -  Human
KW  -  In Old Age
KW  -  Inflammation Mediators
KW  -  Interleukins
KW  -  Life Style, Sedentary
KW  -  Male
KW  -  Middle Age
KW  -  Muscle Strength
KW  -  Physical Examination
KW  -  Random Assignment
KW  -  Randomized Controlled Trials
KW  -  Sarcopenia
KW  -  Tumor Necrosis Factor
DO  -  10.1155/2019/8483576
UR  -  https://www.cochranelibrary.com/central/doi/10.1002/central/CN-02115982/full
ER  -  


Record #12 of 57
Provider: John Wiley & Sons, Ltd.
Content: text/plain; charset="UTF-8"

TY  -  JOUR
AN  -  CN-02665535
AU  -  He, S
AU  -  Wei, M
AU  -  Meng, D
AU  -  Wang, Z
AU  -  Yang, G
AU  -  Wang, Z
TI  -  Self-determined sequence exercise program for elderly with sarcopenia: a Randomized controlled trial with clinical assistance from explainable artificial intelligence
JA  -  Archives of gerontology and geriatrics
PY  -  2024
VL  -  119
SP  -  105317
C3  -  PUBMED 38176122
M3  -  Journal article
KW  -  *Resistance Training
KW  -  *Sarcopenia [therapy]
KW  -  Aged
KW  -  Artificial Intelligence
KW  -  Exercise [physiology]
KW  -  Hand Strength [physiology]
KW  -  Humans
KW  -  Muscle Strength [physiology]
KW  -  Muscle, Skeletal [physiology]
DO  -  10.1016/j.archger.2023.105317
AB  -  To improve and even reverse sarcopenia in elderly people, this study developed a self‐determined sequence exercise program consisting of strength training exercise, Yijinjing exercise (a traditional Chinese exercise), and hybrid strength training with Yijinjing exercise. Ninety‐four community‐dwelling older adults screened for sarcopenia using the Asian Working Group for Sarcopenia criteria were randomly assigned to 24 weeks of a control group (CG, n = 30), self‐determined sequence exercise program group (SDSG, n = 34) or strength training group (STG, n = 30). The study examined the effects of three interventions on participantsL3 skeletal muscle fat density, L3 skeletal muscle fat area, L3 skeletal muscle density, L3 skeletal muscle area, muscle fat infiltration, relative skeletal muscle mass index, and grip strength using a repeated‐measures ANOVA to evaluate the experimental data. To evaluate the real effect of this model in reversing sarcopenia after the intervention, nine classification models were trained. Significant interaction effects were observed with grip strength, RSMI, L3 SMD, and L3 SMA. At the 24th week, participants' grip strength, L3 SMFA, L3 SMA, and RSMI were improved significantly in the SDSG and STG. The SDSG achieved significantly greater RSMI and grip strength than the STG and CG after the intervention. The self‐determined sequence exercise program exhibited better performance than the single type of exercise modality in reversing sarcopenia and improving older adults' skeletal muscle area. Consequently, the stacking model is feasible to make a prediction as to whether or not sarcopenia may be reversed in older adults.
UR  -  https://www.cochranelibrary.com/central/doi/10.1002/central/CN-02665535/full
ER  -  


Record #13 of 57
Provider: John Wiley & Sons, Ltd.
Content: text/plain; charset="UTF-8"

TY  -  JOUR
AN  -  CN-01948383
AU  -  RBR-8df2h4,
TI  -  Acupuncture treatment in elderly people with loss of muscle mass: effects on the strenght and inflammatory mediators
JA  -  https://trialsearch.who.int/Trial2.aspx?TrialID=RBR-8df2h4
PY  -  2018
CC  -  Complementary Medicine
C3  -  ICTRP RBR‐8df2h4
M3  -  Trial registry record
AB  -  INTERVENTION: Group 1 ‐ sample of 11 elderly patients with sarcopenia. Intervention: 24 sessions of systemic acupuncture. Procedures: bioimpedance, dynanometry, Up and Go test and blood sample collection were performed before the intervention, after 12 and 24 acupuncture sessions and 30 days after the end of the acupuncture sessions. Group 2 ‐ sample of 4 elderly patients with sarcopenia who did not receive acupuncture. Procedures: bioimpedance, dynanometry, Up and Go test and blood sample collection were performed four times, according to the intervention sessions of group 1 Group 3 ‐ 12 elderly without sarcopenia who did not receive acupuncture. Procedures: bioimpedance, dynanometry, Up and Go test and blood sample collection were performed four times, according to the intervention sessions of group 1 H02.004 Procedure/surgery CONDITION: C10.597.613.612.500 sarcopenia ; C10.597.613.612.500 PRIMARY OUTCOME: Expected outcome: improvement of muscle strength and function after acupuncture intervention.; Method used to verify the expected desfection: bioimpedance, dinanometry and test up and go; Presentation of the parameters: even if the values ??of the three groups were above the recommended levels, G1 presented the lowest values ??when compared to the other groups, with a significant difference in relation to G2 (p = 0.027) in the Pre and Post 1 moments. However, acupuncture intervention was not able to promote significant changes in body fat levels of G1 (p = 0.358).; Values ??of the manual grip strength: G2 had lower values ??than the other groups, with a significant difference at the post‐3 moment compared to G3 (p = 0.002). Although there was no statistical difference, G2 and G3 presented manual grip strength, while G1 presented more stable values ??in both limbs.; In the evaluation of the functionality, G2 presented a slower TUG test time, but with no statistical significance. This group showed an upward trend in time, whereas G1 and 3 presented similar behavior, with a non‐significant reduction of the test time (p = 0.86). From the obtained values ??the delta were calculated, with the pre‐moment as covariant and there was no difference.; SECONDARY OUTCOME: Secondary outcome: Acupuncture in the elderly with sarcopenia may alter the inflammatory markers IL‐6, IL‐10 and TNF‐?. ; Method used to verify expected outcome: ELISA analysis of inflammatory markers IL‐6, IL‐10 and TNF‐? through blood sample. INCLUSION CRITERIA: male and female seniors; sedentary; who were not under acunpuncture treatment during the survey period. ; Presentation of the parameters: Regarding IL‐6, all groups presented similar behavior and difference Pos 2 moment in comparison to the pre‐moment was annotated (p = 0.05). Even with a slight drop in values, they were still higher than expected (2.08 pg / ml). The values ??of IL‐6 and TNF‐? generally present direct correlation. In this study there was no relationship between the behavior of IL‐6 and TNF‐?. The groups showed no difference between them or between the evaluated moments. All groups presented lower than ideal values ??(4.12 pg / ml). IL‐10 values ??showed a significant drop in G2 post‐3 compared to baseline (p ? 0.001), indicating loss of anti‐inflammatory cytokines that confer protection against the oxidative effects of aging. G1 and G3 showed a less significant decrease in IL‐10 over the assessed period. All groups completed the study with values ??below the ideal (3.5 pg / ml). From the obtained values, the delta was calculated, with the pre‐time as covariant and there was no significant difference.
UR  -  https://www.cochranelibrary.com/central/doi/10.1002/central/CN-01948383/full
ER  -  


Record #14 of 57
Provider: John Wiley & Sons, Ltd.
Content: text/plain; charset="UTF-8"

TY  -  JOUR
AN  -  CN-01945662
AU  -  Damasceno, GSM
AU  -  Teixeira, THMM
AU  -  Souza, VCD
AU  -  Neiva, TS
AU  -  Prudente Pereira, K
AU  -  Teles Landim, MDF
AU  -  Melo, GFD
AU  -  De Faria Fracon, E Romao J
AU  -  Toledo Nobrega, O
AU  -  De Azevedo Carvalho, G
TI  -  Acupuncture Treatment in Elderly People with Sarcopenia: effects on the Strength and Inflammatory Mediators
JA  -  Journal of aging research
PY  -  2019
VL  -  2019
CC  -  Complementary Medicine
C3  -  EMBASE 626389588
M3  -  Journal article
KW  -  *acupuncture
KW  -  *clinical effectiveness
KW  -  *geriatrics
KW  -  *sarcopenia /therapy
KW  -  Aged
KW  -  Article
KW  -  Body composition
KW  -  Controlled study
KW  -  Female
KW  -  Functional assessment
KW  -  Grip strength
KW  -  Health survey
KW  -  Human
KW  -  Longitudinal study
KW  -  Major clinical study
KW  -  Male
KW  -  Muscle strength
KW  -  Physical examination
KW  -  Randomized controlled trial
KW  -  Sedentary lifestyle
DO  -  10.1155/2019/8483576
AB  -  Introduction. Sarcopenia is defined as the progressive loss of skeletal muscle mass, associated with aging. A multidisciplinary approach has been increasingly prioritized in elderly care. A technique that has been widely used by the seniors is acupuncture. Objectives. To analyse the effects of acupuncture in muscle strength and in inflammatory markers of older people with sarcopenia. Methods. The sample was composed by 53 elderly people, aged over 60 years. Inclusion criteria were as follows: male and female seniors, sedentary and who were not under acupuncture treatment during the survey period. Assessment of body composition, handgrip strength, and functional test and IL‐6, IL‐10, and TNF‐α cytokines analyses were performed. After verification of the physical examination, the subjects were divided into two groups (sarcopenic and nonsarcopenic). The first group was then randomized (by drawing lot) to be further divided into two subgroups: G1, composed of sarcopenic elderly people who received acupuncture intervention, and G2, composed of sarcopenic elderly people who did not receive intervention. The nonsarcopenic elderly people composed the group 3 (G3) and did not receive acupuncture intervention. ANOVA Split Plot was performed for intergroup comparison. For intragroup evaluation, ANOVA was conducted for repeated measures. For the delta values, ANCOVA was performed with the pretest as covariant. A p<0.05 significance level was adopted. Results. 26 older people concluded the collections. There was no statistically significant difference between the G1 group and the other ones regarding the assessed variables (muscle mass, muscle strength, functionality, and inflammatory markers). Conclusion. The results allow us to infer that it is possible that the conducted intervention protocol has not produced any significant effects in the studied population. UTN number: RBR‐8df2h4.
UR  -  https://www.cochranelibrary.com/central/doi/10.1002/central/CN-01945662/full
ER  -  


Record #15 of 57
Provider: John Wiley & Sons, Ltd.
Content: text/plain; charset="UTF-8"

TY  -  JOUR
AN  -  CN-01646254
AU  -  Zhou, X
AU  -  Xing, B
AU  -  He, G
AU  -  Lyu, X
AU  -  Zeng, Y
TI  -  The Effects of Electrical Acupuncture and Essential Amino Acid Supplementation on Sarcopenic Obesity in Male Older Adults: a Randomized Control Study
JA  -  Obesity facts
PY  -  2018
VL  -  11
IS  -  4
CC  -  Complementary Medicine
SP  -  327‐334
C3  -  PUBMED 30089292,EMBASE 623740426
M3  -  Journal article
KW  -  *electroacupuncture
KW  -  *sarcopenic obesity
KW  -  Acupuncture Therapy [*methods]
KW  -  Acupuncture point
KW  -  Adipose Tissue [drug effects]
KW  -  Age Factors
KW  -  Aged
KW  -  Aged, 80 and over
KW  -  Amino Acids, Essential [*therapeutic use]
KW  -  Article
KW  -  Body Composition [drug effects, physiology]
KW  -  Body Weight [drug effects]
KW  -  Body fat
KW  -  Clinical article
KW  -  Combined Modality Therapy
KW  -  Controlled study
KW  -  Dietary Supplements
KW  -  Drug therapy
KW  -  Electric Stimulation Therapy [*methods]
KW  -  Human
KW  -  Human tissue
KW  -  Humans
KW  -  Impedance
KW  -  Limb
KW  -  Male
KW  -  Middle Aged
KW  -  Muscle mass
KW  -  Muscle, Skeletal [physiology]
KW  -  Obesity [*complications, *therapy]
KW  -  Randomized controlled trial
KW  -  Sarcopenia [*complications, *therapy]
KW  -  Skeletal muscle
DO  -  10.1159/000491797
AB  -  Objective: Aging which is accompanied by loss of skeletal muscle and increase of body fat in some adults older than 60 years does not only result in remarkable influences on daily life function but also increases the risk of cardiovascular events. This study used electrical acupuncture together with essential amino acid supplementation to treat sarcopenic obesity (SO) in male older adults. Methods: A total of 48 male participants with SO (>60 years old) were randomized to electrical acupuncture with oral essential amino acids (EA + AA) or oral essential amino acids alone (AA). Acupuncture points on the limbs were punctured and stimulated electrically once every 3 days for 12 weeks. All participants received essential amino acids orally, twice per day for 28 weeks. Body fat percentage (BFP) and appendicular skeletal muscle index (ASM/H2) was determined by bioelectrical impedance analysis. Results: Both groups exhibited significant changes in BFP after 12, 20, and 28 weeks compared with baseline values; for ASM/H2, there were significant differences to baseline values after 12, 20, and 28 weeks in the EA + AA group, but only after 28 weeks in the AA group. Between the two groups, there were significant differences in BFP after 12, 20, and 28 weeks, and in ASM/H2 after 20 and 28 weeks. Conclusion: Both methods decrease BFP and increase ASM/H2. In male older adults, electrical acupuncture with oral essential amino acids is more effective and can increase muscle mass in a shorter time than oral essential amino acids alone.
UR  -  https://www.cochranelibrary.com/central/doi/10.1002/central/CN-01646254/full
ER  -  


Record #16 of 57
Provider: John Wiley & Sons, Ltd.
Content: text/plain; charset="UTF-8"

TY  -  JOUR
AN  -  CN-02261446
AU  -  Cho, YH
AU  -  Lee, SY
AU  -  Lee, CH
AU  -  Park, JH
AU  -  So, YS
TI  -  Effect of Schisandra chinensis Baillon extracts and regular low-intensity exercise on muscle strength and mass in older adults: a randomized, double-blind, placebo-controlled trial
JA  -  American journal of clinical nutrition
PY  -  2021
VL  -  113
IS  -  6
SP  -  1440‐1446
C3  -  PUBMED 33710261,EMBASE 634558104
M3  -  Journal article
KW  -  *Schisandra chinensis
KW  -  *dietary supplement
KW  -  *dynamometer
KW  -  *exercise
KW  -  *sarcopenia
KW  -  *skeletal muscle
KW  -  Accelerometer
KW  -  Adult
KW  -  Aged
KW  -  Aging
KW  -  Article
KW  -  Body Composition
KW  -  Body composition
KW  -  Controlled study
KW  -  Double blind procedure
KW  -  Double‐Blind Method
KW  -  Exercise [*physiology]
KW  -  Female
KW  -  Grip strength
KW  -  Human
KW  -  Human experiment
KW  -  Humans
KW  -  Knee
KW  -  Major clinical study
KW  -  Male
KW  -  Middle Aged
KW  -  Muscle Strength
KW  -  Muscle mass
KW  -  Nonhuman
KW  -  Physical activity
KW  -  Plant Extracts [chemistry, *pharmacology]
KW  -  Questionnaire
KW  -  Randomized controlled trial
KW  -  Schisandra [*chemistry]
DO  -  10.1093/ajcn/nqaa447
AB  -  BACKGROUND: Studies suggest that Schisandra chinensis Baillon (Sc) may enhance muscle strength and mass because of its anti‐inflammatory and antioxidant properties. OBJECTIVES: We aimed to examine the effects and safety of consumption of Sc extract (SCe) for 12 wk on muscle strength and mass in older adults with relatively low muscle mass who do low‐intensity exercise. METHODS: A randomized, double‐blind, placebo‐controlled trial was performed in adults >50 y of age. Fifty‐four participants were randomly assigned into 2 groups and, for 12 wk, received either 1 g SCe/d or a placebo. All participants were required to walk for 30‐60 min/d for >3 d/wk during the trial period. At baseline and at 4 and 12 wk after treatment, the participants were examined for knee extension strength using Biodex isokinetic dynamometers, handgrip strengths, and body composition, and blood tests were performed. The Euro‐QoL‐5D (EQ‐5D) questionnaire and the FFQ were administered at baseline and at 12 wk after treatment. Physical activity was assessed using a self‐recorded daily exercise log and an accelerometer during the study. RESULTS: SCe supplementation over 12 wk caused a higher increase in right knee extensor strength by 10.2 Nm (95% CI: 3.7, 16.8 Nm; P = 0.003) and left knee extensor strength by 6.7 Nm (95% CI: 0.3, 13.1 Nm; P = 0.041) than did the placebo. However, no differences were observed in the muscle mass, anti‐inflammatory markers, antioxidative markers, and EQ‐5D score between the groups. None of the participants experienced adverse events. CONCLUSIONS: SCe supplementation may enhance skeletal muscle strength but not mass in older adults who perform low‐intensity exercise. This trial was registered at clinicaltrials.gov as NCT03402308.
UR  -  https://www.cochranelibrary.com/central/doi/10.1002/central/CN-02261446/full
ER  -  


Record #17 of 57
Provider: John Wiley & Sons, Ltd.
Content: text/plain; charset="UTF-8"

TY  -  JOUR
AN  -  CN-02347888
AU  -  Pérez-Piñero, S
AU  -  Ávila-Gandía, V
AU  -  Rubio Arias, JA
AU  -  Muñoz-Carrillo, JC
AU  -  Losada-Zafrilla, P
AU  -  López-Román, FJ
TI  -  A 12-Week Randomized Double-Blind Placebo-Controlled Clinical Trial, Evaluating the Effect of Supplementation with a Spinach Extract on Skeletal Muscle Fitness in Adults Older Than 50 Years of Age
JA  -  Nutrients
PY  -  2021
VL  -  13
IS  -  12
C3  -  PUBMED 34959924,EMBASE 2014774837
M3  -  Journal article
KW  -  *healthy aging
KW  -  *resistance training
KW  -  *skeletal muscle
KW  -  *spinach
KW  -  Adult
KW  -  Age Factors
KW  -  Aged
KW  -  Article
KW  -  Clinical article
KW  -  Controlled study
KW  -  Diet
KW  -  Dietary Supplements
KW  -  Double blind procedure
KW  -  Double‐Blind Method
KW  -  Dynamometry
KW  -  Female
KW  -  Habit
KW  -  Healthy Aging [drug effects]
KW  -  Human
KW  -  Human experiment
KW  -  Humans
KW  -  Knee
KW  -  Male
KW  -  Microcapsule
KW  -  Middle Aged
KW  -  Moderate intensity exercise
KW  -  Muscle Strength [*drug effects]
KW  -  Muscle strength
KW  -  Muscle, Skeletal [*physiology]
KW  -  Phytotherapy
KW  -  Plant Extracts [*administration & dosage, *pharmacology]
KW  -  Quality of life
KW  -  Randomized controlled trial
KW  -  Sarcopenia [physiopathology, *prevention & control]
KW  -  Short Form 36
KW  -  Spinacia oleracea [*chemistry]
KW  -  Time Factors
KW  -  Torque
DO  -  10.3390/nu13124373
AB  -  The aim of a 12‐week randomized double‐blind placebo‐controlled study was to assess the effect of daily supplementation with a natural extract of Spinacia oleracea L. (4 × 500 mg capsules/day; total 2 g per day) combined with a moderate‐intensity training program (1 h session/3 times a week) on skeletal muscle fitness in adults over 50 years of age. Muscle strength assessed by isokinetic and isometric dynamometry improved significantly in the experimental (n = 23) and the placebo (n = 22) groups, but the magnitude of improvement was higher in the experimental group, with between‐group differences in almost all variables, including isokinetic at 60° s−1 in knee extension, peak torque (p < 0.007); total work per repetition maximum (p < 0.009); isokinetic at 180°s−1 in knee extension, peak torque (p < 0.002); total work (p < 0.007); total work per repetition maximum (p < 0.005); average power (p < 0.027); isometric in knee extension, peak torque (p < 0.005); and average peak torque (p < 0.002). Similar findings were observed for muscle quality. Changes in quality of life (SF‐36) were not found, except for improvements in the role physical (p < 0.023) and role emotional (p < 0.001) domains, likely as a result of the physical training sessions. A nutritional survey did not revealed changes in dietary habits. No adverse events were recorded. In subjects over 50 years of age, moderate‐intensity strength training combined with daily supplementation for 12 weeks with a natural extract of Spinacia oleracea L. improved muscle‐related variables and muscle quality. Maintaining muscle health is a key component of healthy aging.
UR  -  https://www.cochranelibrary.com/central/doi/10.1002/central/CN-02347888/full
ER  -  


Record #18 of 57
Provider: John Wiley & Sons, Ltd.
Content: text/plain; charset="UTF-8"

TY  -  JOUR
AN  -  CN-01302590
AU  -  Lim, NJ
AU  -  Shin, JH
AU  -  Kim, HJ
AU  -  Lim, Y
AU  -  Kim, JY
AU  -  Lee, WJ
AU  -  Han, SJ
AU  -  Kwon, O
TI  -  A combination of Korean mistletoe extract and resistance exercise retarded the decline in muscle mass and strength in the elderly: a randomized controlled trial
JA  -  Experimental gerontology
PY  -  2017
VL  -  87
IS  -  Pt A
CC  -  Complementary Medicine
SP  -  48‐56
C3  -  PUBMED 27845200,EMBASE 613488992
M3  -  Journal article
KW  -  *Viscum coloratum
KW  -  *elderly care
KW  -  *extract
KW  -  *mistletoe extract/ct [Clinical Trial]
KW  -  *muscle biopsy
KW  -  *muscle function
KW  -  *muscle mass
KW  -  *muscle strength
KW  -  *nonhuman
KW  -  *plant extract/ct [Clinical Trial]
KW  -  *resistance training
KW  -  Adult
KW  -  Age
KW  -  Aged
KW  -  Aging [*drug effects]
KW  -  Anthropometric parameters
KW  -  Article
KW  -  Atrogin 1
KW  -  Atrogin 1/ec [Endogenous Compound]
KW  -  Body Composition
KW  -  Body composition
KW  -  Body equilibrium
KW  -  Body fat
KW  -  Caloric intake
KW  -  Clinical trial
KW  -  Controlled clinical trial
KW  -  Controlled study
KW  -  Drug efficacy
KW  -  Drug megadose
KW  -  Endogenous compound
KW  -  Fat free mass
KW  -  Fat free mass index
KW  -  Fat mass
KW  -  Female
KW  -  Functional status
KW  -  Gender
KW  -  Gene expression
KW  -  Human
KW  -  Humans
KW  -  Immunocytochemistry
KW  -  Knee
KW  -  Lifestyle
KW  -  Low drug dose
KW  -  Major clinical study
KW  -  Male
KW  -  Messenger RNA
KW  -  Messenger RNA/ec [Endogenous Compound]
KW  -  Middle Aged
KW  -  Middle aged
KW  -  Mistletoe
KW  -  Mistletoe [*chemistry]
KW  -  Muscle Proteins [genetics, metabolism]
KW  -  Muscle Strength [*drug effects]
KW  -  Muscle development
KW  -  Muscle metabolism
KW  -  Muscle protein
KW  -  Muscle, Skeletal [drug effects, *physiology]
KW  -  Musculoskeletal system parameters
KW  -  Myogenin
KW  -  Myogenin/ec [Endogenous Compound]
KW  -  Organ Size [drug effects]
KW  -  Physical performance
KW  -  Placebo
KW  -  Plant Extracts [*pharmacology]
KW  -  Priority journal
KW  -  Protein degradation
KW  -  Protein expression
KW  -  Protein intake
KW  -  Protein phosphorylation
KW  -  RNA, Messenger [analysis]
KW  -  Randomized controlled trial
KW  -  Receptor, IGF Type 1
KW  -  Receptors, Somatomedin [genetics, metabolism]
KW  -  Republic of Korea
KW  -  Reverse transcription polymerase chain reaction
KW  -  SKP Cullin F‐Box Protein Ligases [genetics, metabolism]
KW  -  Sarcopenia [*drug therapy]
KW  -  Skeletal muscle
KW  -  Skeletal muscle index
KW  -  Soft lean mass
KW  -  Somatomedin C receptor
KW  -  Somatomedin receptor/ec [Endogenous Compound]
KW  -  Staining
KW  -  Supplementation
KW  -  Torque
KW  -  Treatment duration
KW  -  Unclassified drug
DO  -  10.1016/j.exger.2016.11.003
AB  -  Given the increased concerns about the degenerative decline in the physical performance of the elderly, there is a need for developing effective strategies to suppress the age‐related loss of skeletal muscle mass and functional capacity through a lifestyle intervention. This randomized controlled trial examined whether a combination of Korean mistletoe extract (KME) supplement and exercise affected muscle mass, muscle function, and targeted molecular expressions. Sixty‐seven subjects aged 55–75 years were assigned to placebo, low‐dose (1 g/d), or high‐dose (2 g/d) of KME for 12 weeks. The body composition was significantly changed in the high‐dose group during the intervention period as determined by skeletal muscle mass (P = 0.040), fat free mass (P = 0.042), soft lean mass (P = 0.023), skeletal muscle index (P = 0.041), fat‐free mass index (P = 0.030), percent body fat (P = 0.044), and fat mass to lean mass ratio (P = 0.030). Knee strength was measured by Cybex, demonstrating a significant effect in the KME groups compared to the placebo group (P = 0.026 for peak torque and P = 0.057 for set total work), which was more pronounced after adjusting for age, gender, protein, and energy intake (P = 0.009 for peak torque and P = 0.033 for set total work). The dynamic balance ability was remarkably improved in the high‐dose group over a 12‐week period as determined by Timed “Up and Go” (P = 0.005 for fast walk test and P = 0.024 for ordinary walk test). Consistent with these results, RT‐PCR, multiplex analyses, and immunocytofluorescence staining revealed that a high‐dose KME supplementation was effective for suppressing intracellular pathways related to muscle protein degradation, but stimulating those related to myogenesis. In particular, significant differences were found in atrogin‐1 mRNA (P = 0.002 at a single administration and P = 0.001 at a 12‐week administration), myogenin mRNA (P < 0.0001 at a single administration and P = 0.040 at a 12‐week administration), and insulin growth factor 1 receptor phosphorylation (P = 0.002 at a 12‐week administration). These results suggest that KME supplementation together with resistance exercise may be useful in suppressing the age‐related loss of muscle mass and strength in the elderly.
UR  -  https://www.cochranelibrary.com/central/doi/10.1002/central/CN-01302590/full
ER  -  


Record #19 of 57
Provider: John Wiley & Sons, Ltd.
Content: text/plain; charset="UTF-8"

TY  -  JOUR
AN  -  CN-01413685
AU  -  Lim, NJ
AU  -  Shin, JH
AU  -  Kim, HJ
AU  -  Lim, Y
AU  -  Kim, JY
AU  -  Lee, WJ
AU  -  Han, SJ
AU  -  Kwon, O
TI  -  A combination of Korean mistletoe extract and resistance exercise retarded the decline in muscle mass and strength in the elderly: a randomized controlled trial
JA  -  Experimental gerontology
PY  -  2017
VL  -  87
IS  -  Pt A
SP  -  48‐56
C3  -  PUBMED 27845200
M3  -  Journal article
KW  -  Aged
KW  -  Aging [*drug effects]
KW  -  Body Composition
KW  -  Female
KW  -  Humans
KW  -  Male
KW  -  Middle Aged
KW  -  Mistletoe [*chemistry]
KW  -  Muscle Proteins [genetics, metabolism]
KW  -  Muscle Strength [*drug effects]
KW  -  Muscle, Skeletal [drug effects, *physiology]
KW  -  Organ Size [drug effects]
KW  -  Plant Extracts [*pharmacology]
KW  -  RNA, Messenger [analysis]
KW  -  Receptor, IGF Type 1
KW  -  Receptors, Somatomedin [genetics, metabolism]
KW  -  Republic of Korea
KW  -  SKP Cullin F‐Box Protein Ligases [genetics, metabolism]
KW  -  Sarcopenia [*drug therapy]
DO  -  10.1016/j.exger.2016.11.003
AB  -  Given the increased concerns about the degenerative decline in the physical performance of the elderly, there is a need for developing effective strategies to suppress the age‐related loss of skeletal muscle mass and functional capacity through a lifestyle intervention. This randomized controlled trial examined whether a combination of Korean mistletoe extract (KME) supplement and exercise affected muscle mass, muscle function, and targeted molecular expressions. Sixty‐seven subjects aged 55‐75years were assigned to placebo, low‐dose (1g/d), or high‐dose (2g/d) of KME for 12weeks. The body composition was significantly changed in the high‐dose group during the intervention period as determined by skeletal muscle mass (P=0.040), fat free mass (P=0.042), soft lean mass (P=0.023), skeletal muscle index (P=0.041), fat‐free mass index (P=0.030), percent body fat (P=0.044), and fat mass to lean mass ratio (P=0.030). Knee strength was measured by Cybex, demonstrating a significant effect in the KME groups compared to the placebo group (P=0.026 for peak torque and P=0.057 for set total work), which was more pronounced after adjusting for age, gender, protein, and energy intake (P=0.009 for peak torque and P=0.033 for set total work). The dynamic balance ability was remarkably improved in the high‐dose group over a 12‐week period as determined by Timed "Up and Go" (P=0.005 for fast walk test and P=0.024 for ordinary walk test). Consistent with these results, RT‐PCR, multiplex analyses, and immunocytofluorescence staining revealed that a high‐dose KME supplementation was effective for suppressing intracellular pathways related to muscle protein degradation, but stimulating those related to myogenesis. In particular, significant differences were found in atrogin‐1 mRNA (P=0.002 at a single administration and P=0.001 at a 12‐week administration), myogenin mRNA (P<0.0001 at a single administration and P=0.040 at a 12‐week administration), and insulin growth factor 1 receptor phosphorylation (P=0.002 at a 12‐week administration). These results suggest that KME supplementation together with resistance exercise may be useful in suppressing the age‐related loss of muscle mass and strength in the elderly.
UR  -  https://www.cochranelibrary.com/central/doi/10.1002/central/CN-01413685/full
ER  -  


Record #20 of 57
Provider: John Wiley & Sons, Ltd.
Content: text/plain; charset="UTF-8"

TY  -  JOUR
AN  -  CN-02670567
AU  -  ChiCTR2300078871,
TI  -  Study on the effect of electroacupuncture on tumor-related sarcopenia from the perspective of "pivot of the spleen and stomach" theory
JA  -  https://trialsearch.who.int/Trial2.aspx?TrialID=ChiCTR2300078871
PY  -  2023
C3  -  ICTRP ChiCTR2300078871
M3  -  Trial registry record
AB  -  INTERVENTION: Simple nutrition intervention group:Both groups received conventional treatment in the department of oncology. With reference to the latest "2016 Dietary Guidelines for Chinese Residents", subjects were instructed to rationally select food types and various food intakes according to their daily energy and various nutrient requirements. The subjects were introduced to specific food intake standards using standard food models. The basic principle is: according to the ideal body weight of the elderly, the daily energy density of 30Kcal/Kg ideal body weight for energy supply, carbohydrates, proteins and lipids accounted for about 60%, 16% (1.2‐1.5g/kg.d) and 24% of the basic diet control, a course of 12 weeks.;Electroacupuncture combined nutrition intervention group:Both groups received conventional treatment in the department of oncology. Electroacupuncture therapy: select points (refer to the fourth edition of the new century "Acupuncture therapy") : Upper limbs: Binao, Quchi and Hegu; lower limbs: Biguan, Liangqiu, Zusanli, Yanglingquan and Sanyinjiao. Acupuncture method: Select Jiajian Medical brand disposable stainless steel needle (diameter 0.25mm; Length 40mm), acupuncture depth 15‐35mm, connect Quchi with the positive electrode and Zusanli with the negative electrode of electronic needle therapy instrument (Huatuo brand, model: SDZ‐11) after Deqi; stimulation frequency: intermittent wave 2Hz; Current intensity: varies from 1mA to a maximum of 10mA according to the patient s tolerance, leaving the needle for 30min. Electroacupuncture treatment will be performed twice a week and 24 acupuncture treatments will be performed for 12 weeks. Nutritional therapy: same as simple nutritional intervention group.; CONDITION: sarcopenia PRIMARY OUTCOME: dominant hand grip strength;limb skeletal muscle index;6m walking time; SECONDARY OUTCOME: limb skeletal muscle mass;Micro Nutritional status Assessment (MNA);Simple Physical Status Scale (SPPB);body composition indicators; INCLUSION CRITERIA: (1) Patients with tumor diagnosed by pathological examination are expected to survive for more than three months; (2) The patient had good active activity, balance and coordination; (3) Volunteer to participate in the study and sign the informed consent.
UR  -  https://www.cochranelibrary.com/central/doi/10.1002/central/CN-02670567/full
ER  -  


Record #21 of 57
Provider: John Wiley & Sons, Ltd.
Content: text/plain; charset="UTF-8"

TY  -  JOUR
AN  -  CN-02461294
AU  -  Li, Z-R
AU  -  Ma, Y-J
AU  -  Zhuang, J
AU  -  Tao, X-C
AU  -  Guo, C-Y
AU  -  Liu, S-T
AU  -  Zhu, R-R
AU  -  Wang, J-X
AU  -  Fang, L
TI  -  Ditangquan exercises based on safe-landing strategies prevent falls and injury among older individuals with sarcopenia
JA  -  Frontiers in medicine
PY  -  2022
VL  -  9
C3  -  EMBASE 2018867115
M3  -  Journal article
KW  -  *Ditangquan exercise
KW  -  *accident prevention
KW  -  *falling
KW  -  *kinesiotherapy
KW  -  *martial art
KW  -  *sarcopenia /therapy
KW  -  Adult
KW  -  Aged
KW  -  Article
KW  -  Body constitution
KW  -  Body mass
KW  -  Cognition
KW  -  Controlled study
KW  -  Falls Efficacy Scale
KW  -  Fear of falling
KW  -  Female
KW  -  Human
KW  -  Intention to treat analysis
KW  -  Major clinical study
KW  -  Male
KW  -  Outcome assessment
KW  -  Prospective study
KW  -  Randomized controlled trial
KW  -  Self report
KW  -  Stretching
KW  -  Timed up and go test
KW  -  Very elderly
KW  -  Warm up
DO  -  10.3389/fmed.2022.936314
AB  -  Background: Sarcopenia is the age‐related loss of skeletal muscle mass and function; it is a risk factor for falls among older individuals. Few studies have focused on training such individuals to adopt a safe‐landing strategy that would protect them from fall‐related injuries. Ditangquan is a traditional Chinese martial art comprising movements that conform to the principles of safe landing. This study aims to investigate the effectiveness of Ditangquan in preventing fall‐related injuries among older individuals with sarcopenia. Methods: A total of 70 participants (21 males and 49 females with sarcopenia) between 60 and 80 years of age were recruited from three local communities and randomly assigned to the Ditangquan exercise group (DG) or the control group (CG) in a 1:1 ratio. Three times a week for 24 weeks, both the DG and CG received an hour of conventional exercise and an hour of Ditangquan exercise based on safe landing. Primary outcomes were the modified falls efficacy scale (MFES), the number of falls, and fall injuries; the secondary outcome was the Timed Up & Go (TUG) test. Results: The DG had significantly fewer falls (1 vs. 8, P = 0.028) and fall injuries (0 vs. 6, P = 0.025) than the CG. Furthermore, at the end of the study, the DG had a significantly improved MFES (mean difference: 32.17 scores; 95% CI: 21.32, 43.02; P <0.001) and TUGT (mean difference: −4.94 s; 95% CI: −7.95, −1.93; P = 0.002) as compared with the CG. Conclusion: Ditangquan exercise based on the safe‐landing strategy effectively improves the functional mobility of the elderly, reduces the occurrence of falls and injuries, and increases the individual's confidence in preventing falls.
UR  -  https://www.cochranelibrary.com/central/doi/10.1002/central/CN-02461294/full
ER  -  


Record #22 of 57
Provider: John Wiley & Sons, Ltd.
Content: text/plain; charset="UTF-8"

TY  -  JOUR
AN  -  CN-02456102
AU  -  Wei, M
AU  -  Meng, D
AU  -  Guo, H
AU  -  He, S
AU  -  Tian, Z
AU  -  Wang, Z
AU  -  Yang, G
AU  -  Wang, Z
TI  -  Hybrid Exercise Program for Sarcopenia in Older Adults: the Effectiveness of Explainable Artificial Intelligence-Based Clinical Assistance in Assessing Skeletal Muscle Area
JA  -  International journal of environmental research and public health
PY  -  2022
VL  -  19
IS  -  16
C3  -  PUBMED 36011588
M3  -  Journal article
KW  -  Aged
KW  -  Artificial Intelligence
KW  -  Hand Strength [physiology]
KW  -  Humans
KW  -  Muscle Strength [physiology]
KW  -  Muscle, Skeletal [physiology]
KW  -  Resistance Training
KW  -  Sarcopenia [diagnostic imaging, pathology, therapy]
DO  -  10.3390/ijerph19169952
AB  -  Background: Sarcopenia is a geriatric syndrome characterized by decreased skeletal muscle mass and function with age. It is well‐established that resistance exercise and Yi Jin Jing improve the skeletal muscle mass of older adults with sarcopenia. Accordingly, we designed an exercise program incorporating resistance exercise and Yi Jin Jing to increase skeletal muscle mass and reverse sarcopenia in older adults. Additionally, machine learning simulations were used to predict the sarcopenia status after the intervention. Method: This randomized controlled trial assessed the effects of sarcopenia in older adults. For 24 weeks, 90 older adults with sarcopenia were divided into intervention groups, including the Yi Jin Jing and resistance training group (YR, n = 30), the resistance training group (RT, n = 30), and the control group (CG, n = 30). Computed tomography (CT) scans of the abdomen were used to quantify the skeletal muscle cross‐sectional area at the third lumbar vertebra (L3 SMA). Participants’ age, body mass, stature, and BMI characteristics were analyzed by one‐way ANOVA and the chi‐squared test for categorical data. This study explored the improvement effect of three interventions on participants’ L3 SMA, skeletal muscle density at the third lumbar vertebra (L3 SMD), skeletal muscle interstitial fat area at the third lumbar vertebra region of interest (L3 SMFA), skeletal muscle interstitial fat density at the third lumbar vertebra (L3 SMFD), relative skeletal muscle mass index (RSMI), muscle fat infiltration (MFI), and handgrip strength. Experimental data were analyzed using two‐way repeated‐measures ANOVA. Eleven machine learning models were trained and tested 100 times to assess the model’s performance in predicting whether sarcopenia could be reversed following the intervention. Results: There was a significant interaction in L3 SMA (p < 0.05), RSMI (p < 0.05), MFI (p < 0.05), and handgrip strength (p < 0.05). After the intervention, participants in the YR and RT groups showed significant improvements in L3 SMA, RSMI, and handgrip strength. Post hoc tests showed that the YR group (p < 0.05) yielded significantly better L3 SMA and RSMI than the RT group (p < 0.05) and CG group (p < 0.05) after the intervention. Compared with other models, the stacking model exhibits the best performance in terms of accuracy (85.7%) and F1 (75.3%). Conclusion: One hybrid exercise program with Yi Jin Jing and resistance exercise training can improve skeletal muscle area among older adults with sarcopenia. Accordingly, it is possible to predict whether sarcopenia can be reversed in older adults based on our stacking model.
UR  -  https://www.cochranelibrary.com/central/doi/10.1002/central/CN-02456102/full
ER  -  


Record #23 of 57
Provider: John Wiley & Sons, Ltd.
Content: text/plain; charset="UTF-8"

TY  -  JOUR
AN  -  CN-02599545
AU  -  RBR-78y8prn,
TI  -  Comparison between electrical stimulation of the muscle with needles and electrical stimulation of the muscle with electrodes to prevent loss of strength and muscle in severe adult patients hospitalized in the Intensive Care Unit
JA  -  https://trialsearch.who.int/Trial2.aspx?TrialID=RBR-78y8prn
PY  -  2023
C3  -  ICTRP RBR‐78y8prn
M3  -  Trial registry record
AB  -  INTERVENTION: The sample will consist of 20 patients, who will be divided into two groups of 10 patients each, by block randomization (Excel). The randomization will be performed by an auxiliary researcher who will place the interventions in 20 sealed opaque envelopes and deliver them to the researcher (enumerated in the order of 1 to 20), the patients will be included and will receive the envelopes according to the date and time of admission. Because it is an intervention, the researcher will need to know to which group the patient belongs to to apply the intervention, however the evaluator and the patient will be blind as to the group to which the patient belongs. Electrostimulation Group: Apply the electrodes at the motor point of the remoral, vastus lateralis and vastus medial muscles of both legs, using conductive gel so that the contractile stimulus is generated; The intervention group will be composed of 10 patients who will receive 7 consecutive days (1 time a day) of neuromuscular electrical stimulation by acupuncture and will be evaluated in the first 24 hours of hospitalization, 3 and 7 days after the intervention. The Comparator Group will be composed of 10 patients who will receive 7 consecutive days (1 time a day) of conventional neuromuscular electrical stimulation and will be evaluated in the first 24 hours of hospitalization, 3 and 7 days after the intervention. CONDITION: C10.597.613.612 Sarcopenia PRIMARY OUTCOME: It is expected to find less muscle atrophy in the group receiving neuromuscular electrical stimulation by acupuncture compared to the group receiving conventional stimulation. This outcome will be verified by means of kinesiologic ultrasonography evaluation of the quadriceps muscle group bilaterally. SECONDARY OUTCOME: Assess the predominant sex. Verified by the semi‐structured questionnaire method through data collection in medical records. To evaluate mortality in the intensive care unit. Verified by the semi‐structured questionnaire method through data collection in medical records. To evaluate the length of stay in the intensive care unit. Verified by the semi‐structured questionnaire method through data collection in medical records. To evaluate the time of invasive mechanical ventilation. Verified by the semi‐structured questionnaire method through data collection in medical records. INCLUSION CRITERIA: Volunteers who give consent to participate in the research with the signature of the consent form by the legal guardian for the patient to participate in the research, both genders, age between eighteen and fifty years, time of use of Invasive Mechanical Ventilation less than twenty‐four hours in the first evaluation, not be previously bedridden,; have no confirmed or suspected diagnosis of neuromuscular disease.
UR  -  https://www.cochranelibrary.com/central/doi/10.1002/central/CN-02599545/full
ER  -  


Record #24 of 57
Provider: John Wiley & Sons, Ltd.
Content: text/plain; charset="UTF-8"

TY  -  JOUR
AN  -  CN-02413219
AU  -  NCT05431010,
TI  -  Efficacy on Walking Ability of Electroacupuncture Therapy in Elderly Patients With Sarcopenia
JA  -  https://clinicaltrials.gov/ct2/show/NCT05431010
PY  -  2022
CC  -  Complementary Medicine
C3  -  CTgov NCT05431010
M3  -  Trial registry record
KW  -  Sarcopenia
AB  -  Introduction: The efficacy of existing therapies for the treatment of sarcopenia is still not satisfactory. Therefore, this randomized controlled, assessor‐blinded study was designed to investigate the efficacy and safety of electroacupuncture(EA) therapy in elderly patients with sarcopenia. Methods and analysis: This randomized controlled trial will enroll 120 elderly patients with sarcopenia. The experimental group is EA combined with rehabilitation training group, while the control group is rehabilitation training group. Rehabilitation training is the more recognized treatment method for sarcopenia all over the world. Eligible subjects will be randomly assigned to two group in a 1:1 allocation ratio. All participants will undergo 12 weeks of treatments in two groups. This protocol is based on the standards for Reporting Interventions in Clinical Trials of Acupuncture (STRICTA) and the SPIRIT reporting guidelines. Primary outcome measure is lower limb mobility, including 6‐minute walk test、timed get up and go test, and short physical performance battery. Secondary outcome measures include lower limb muscle mass and lower limb muscle strength, such as lower extremity skeletal muscle mass、appendicular skeletal muscle mass、calf circumference、knee flexion and extension strength and grip strength. Outcome assessment will be conducted before the intervention, at 12 weeks after the intervention and at the end of the 12‐week follow‐up. Adverse reactions will be evaluated during the trial. Conclusion: This research will provide evidence to clarify whether EA is effective and safe in the treatment of sarcopenia.
UR  -  https://www.cochranelibrary.com/central/doi/10.1002/central/CN-02413219/full
ER  -  


Record #25 of 57
Provider: John Wiley & Sons, Ltd.
Content: text/plain; charset="UTF-8"

TY  -  JOUR
AN  -  CN-02142680
AU  -  Park, K
AU  -  Ahn, CW
AU  -  Kim, Y
AU  -  Nam, JS
TI  -  The effect of Korean Red Ginseng on sarcopenia biomarkers in type 2 diabetes patients
JA  -  Archives of gerontology and geriatrics
PY  -  2020
VL  -  90
CC  -  Complementary Medicine
SP  -  104108
C3  -  PUBMED 32470863,EMBASE 2005995927
M3  -  Journal article
KW  -  *non insulin dependent diabetes mellitus
KW  -  *sarcopenia /drug therapy
KW  -  Adult
KW  -  Aged
KW  -  Article
KW  -  Biomarkers
KW  -  Body mass
KW  -  Controlled study
KW  -  Diabetes Mellitus, Type 2 [complications, drug therapy]
KW  -  Double blind procedure
KW  -  Drug effect
KW  -  Drug safety
KW  -  Female
KW  -  Fever /side effect
KW  -  Foot pain /side effect
KW  -  Gastrointestinal symptom /side effect
KW  -  High performance liquid chromatography
KW  -  Human
KW  -  Humans
KW  -  Major clinical study
KW  -  Male
KW  -  Middle aged
KW  -  Outcome assessment
KW  -  Panax
KW  -  Plant Extracts [pharmacology, therapeutic use]
KW  -  Postmenopause
KW  -  Priority journal
KW  -  Protein blood level
KW  -  Randomized controlled trial
KW  -  Sarcopenia [drug therapy]
KW  -  Tablet
DO  -  10.1016/j.archger.2020.104108
AB  -  Background: The elderly population is growing rapidly worldwide and sarcopenia, which is considered as a new geriatric syndrome has become an important issue. In particular, diabetes is known to be an important risk factor for sarcopenia. In this study, we investigated the effects of Korean Red Ginseng (KRG) on biomarkers of sarcopenia in middle and old age diabetes patients. Patients and methods: This study was a randomized, double‐blind, placebo‐controlled trial. Participants were randomly allocated to either the placebo or KRG group and took corresponding tablets for 24 weeks. The primary outcomes were changes in sarcopenia biomarkers at week 24. Secondary outcomes were changes in inflammatory and antioxidant markers and lean body mass at week 24. Results: Fifty‐nine patients completed the study. Follistatin and sex hormone binding globulin (SHBG) were significantly improved in KRG group. In the subgroup analysis, female postmenopausal patients over the age of 55 showed a significant improvement in serum SHBG, follistatin, and growth differentiation factor 15 (GDF‐15) and an attenuated reduction in Troponin T (TNT) after the administration of KRG. Conclusion: Twenty‐four week administration of KRG in diabetes patients resulted in a significant improvement in follistatin and SHBG levels, especially in old postmenopausal women. A further, larger population study with a longer follow‐up period is warranted to verify and understand the effects of KRG on sarcopenia.
UR  -  https://www.cochranelibrary.com/central/doi/10.1002/central/CN-02142680/full
ER  -  


Record #26 of 57
Provider: John Wiley & Sons, Ltd.
Content: text/plain; charset="UTF-8"

TY  -  JOUR
AN  -  CN-02515211
AU  -  ACTRN12623000046606,
TI  -  Effect of Cosmos caudatus Extract Supplementation on Various Health Related Parameters among Older Adults with Muscle Loss
JA  -  https://trialsearch.who.int/Trial2.aspx?TrialID=ACTRN12623000046606
PY  -  2023
C3  -  ICTRP ACTRN12623000046606
M3  -  Trial registry record
AB  -  INTERVENTION: The treatment group will receive oral capsule of 500mg of Cosmos caudatus extract (1 capsule per day) for 12 weeks. Weekly telephone calls will be done to monitor adherence and to address the concern of subjects such as presence of any side effects after consuming Cosmos caudatus supplementation. Compliance will be monitored by the researcher by asking the subjects to return the supplement bottle every month. CONDITION: Alternative and Complementary Medicine ‐ Herbal remedies Diet and Nutrition ‐ Other diet and nutrition disorders Mental Health ‐ Depression Mental Health ‐ Other mental health disorders Musculoskeletal ‐ Other muscular and skeletal disorders Neurological ‐ Dementias Neurological ‐ Other neurological disorders Sarcopenia;Poor dietary intake;Cognitive impairment;depression;Poor sleep quality;disability;Frailty; ; Sarcopenia ; Poor dietary intake ; Cognitive impairment ; depression ; Poor sleep quality ; disability ; Frailty PRIMARY OUTCOME: Change in dietary intake assessed by Diet History Questionnaire (DHQ) [Baseline, 6th week and 12th week changes in dietary intake of intervention] Change in sarcopenia indices based on Asian Working Group for Sarcopenia (AWGS) diagnosis criteria including:; ; 1. Handgrip strength assessed using hydraulic hand dynamometer ; 2. Physical performance assessed using Short Physical Performance Battery (SPPB); 3. Muscle mass measured using the Karada Scan Omron Body Composition Monitor HBF‐214; ; All indices will be analyzed together as a composite primary outcome.[Baseline, 6th week and 12th week changes in handgrip strength, physical performance and muscle mass of intervention] Changes in physical frailty assessed using Fried physical phenotype[Baseline, 6th week and 12th week changes in physical frailty of intervention] SECONDARY OUTCOME: Changes in aerobic capacity assessed using 2‐minute step test (the number of times the right knee reaching the point of midway between the patella and iliac crest within 2 minutes)[Baseline. 6th week and 12th week changes in aerobic capacity of intervention] Changes in back and leg strength assessed using back‐and‐leg dynamometer[Baseline, 6th week and 12th week changes in back and eg strength of intervention] Changes in blood pressure assessed using the Omron Digital Blood Pressure Monitor[Baseline, 6th week and 12th week changes in blood pressure of intervention] Changes in Borg Rating of Perceived Exertion scale to measure individual's effort and exertion, breathlessness and fatigue during physical work. This scale will be assessed after all the physical fitness test including Short Physical Performance Battery (SPPB), handgrip test, back scratch test, 2‐minute step test, chair sit and reach test and back‐and‐leg strength test[Baseline, 6th week and 12th week changes in Borg Rating of Perceived Exertion scale of intervention] Changes in calf circumference measured using measuring tape[Baseline, 6th week and 12th week changes in calf circumference of intervention] Changes in cognitive frailty which have 3 criteria including: ; ; 1. Physical frailty assessed using Fried physical phenotype ; 2. Cognitive impairment assessed using MoCA ; 3. Functional limitation assessed using IADL ; ; All components of cognitive frailty will be analyzed together as a composite secondary outcome. ; [Baseline, 6th week and 12th week changes in cognitive frailty of intervention] Changes in disability assessed using the WHO Disability Assessment Schedule (WHODAS)[Baseline, 6th week and 12th week changes in disability of intervention] Changes in gut microbiota in stool samples analyzed using Illumina Nextseq. 12 participants from each group will be randomly selected, only participants who agree for stool collection will be recruited [Baseline and 12th week changes in gut microbiota of intervention] Changes in height measured using stadiometer[Baseline, 6th week and 12th week changes in height of intervention] Changes in lower body flexibility assessed using chair sit‐and‐reach test[Baseline, 6th week and 12th week of changes in lower body flexibility of intervention] Changes in mental health assessed by General Health Questionnaire (GHQ)[Baseline, 6th week and 12th week changes in mental health of intervention] Changes in metabolomic pathways in blood sample using nuclear magnetic resonance (NMR) spectroscopy. This is an exploratory outcome.[Baseline and 12th week changes in metabolomic pathways of intervention] Changes in motoric cognitive risk syndrome which have 4 criteria including: ; 1. absence of dementia ; 2. subjective cognitive decline ; 3. slow gait ; 4. preserved activities of daily living ; ; ‐ Dementia assessed using the Montreal Cognitive Assessment (MoCA). ; ‐ Subjective cognitive decline assessed using item 10 in Geriatric Depression Scale (GDS‐15) which is “Do you feel you have more problems with memory than most?” ; ‐ Gait speed assessed using a 6 meter walk test. ; ‐Activities of daily living assessed using instrumental activities of daily living in Malay version (IADL MV) questionnaire. ; ; All components of motoric cognitive risk syndrome will be analyzed together as a composite secondary outcome.[Baseline, 6th week and 12th week changes in motoric cognitive risk syndrome of intervention] changes in protein synthesis pathway (IGF1‐Akt‐mTOR pathway) in blood samples assessed using Western blot analysis [Baseline and 12th week changes in protein synthesis pathway of intervention] Changes in sleep quality assessed by using Pittsburgh Sleep Quality Inde X(PSQI)[Baseline, 6th week and 12th week changes in sleep quality of intervention] Changes in upper body flexibility assessed using back scratch test[Baseline, 6th week and 12th week of changes in upper body flexibility of intervention] Changes in weight measured using the Karada Scan Omron Body Composition Monitor HBF‐214[Baseline, 6th week and 12th week changes in weight of intervention] INCLUSION CRITERIA: Older adults aged 60 years and above who has sarcopenia diagnosed using Asian Working Group for Sarcopenia (AWGS) 2019 guidelines (only meeting 2 criteria ‐ poor muscle mass and poor muscle strength or poor physical performance), non‐smoking, not taking any other vitamin, herbal or traditional medications and not consuming fruits or vegetables or not meeting the recommended intake of 2 servings of fruits and at least 3 servings of vegetables.
UR  -  https://www.cochranelibrary.com/central/doi/10.1002/central/CN-02515211/full
ER  -  


Record #27 of 57
Provider: John Wiley & Sons, Ltd.
Content: text/plain; charset="UTF-8"

TY  -  JOUR
AN  -  CN-02353501
AU  -  NCT05145036,
TI  -  The Effect of Tai Chi Exercise Among Elders With Sarcopenia
JA  -  https://clinicaltrials.gov/show/NCT05145036
PY  -  2021
CC  -  Complementary Medicine
C3  -  CTgov NCT05145036
M3  -  Trial registry record
KW  -  Sarcopenia
AB  -  Sarcopenia has been defined as a disease which presented as low muscles strength, low muscle quantity or quality and low physical activity. The prevalence of sarcopenia is increasing with the age and it is also included in one of geriatric syndromes. Several criteria have been mentioned for diagnosis of sarcopenia, such as European Working Group on Sarcopenia in Older People (EWGSOP)、Foundation for the National Institutes of Health Biomarkers Consortium Sarcopenia Project (FNIH) and Asian Working Group for Sarcopenia (AWGS). In European, the prevalence rate of sarcopenia is 9.25‐18%; 5‐7% Canadian and 14.4% Taiwanese elders have been diagnosed as sarcopenia, respectively. The sarcopenia has been found its relationship with adverse outcomes of fall down, fracture, disability, and death. The cytokines and decline in anabolic hormones play a role in the pathogenesis of sarcopenia. Tai Chi exercise is one of Qigong and well‐popular in Chinese population, and is helpful to integration of body movements. Tai Chi exercise is less complicated and emphasized people's awareness of self‐care which presented the relationship between human and nature. Tai Chi exercise could improve muscle performance, balance and have the benefit for fall down prevention in the elders and patients with frailty. Furthermore, Tai Chi has been found that it also could improve the muscle power and power strength in sarcopenic elders by team training. Furthermore, immune makers of inflammation process have been noted their diminishments by Qigong intervention. The aim of this study is to investigate the effect of Tai Chi exercise in sarcopenic elders through practicing at home. The differences of muscles strength, muscle quantity or quality and physical activity after interventions would be recorded and analyzed. The cytokines related to the sarcopenia process would also be sampled.
UR  -  https://www.cochranelibrary.com/central/doi/10.1002/central/CN-02353501/full
ER  -  


Record #28 of 57
Provider: John Wiley & Sons, Ltd.
Content: text/plain; charset="UTF-8"

TY  -  JOUR
AN  -  CN-02560483
AU  -  ChiCTR2200064054,
TI  -  Effect of Tai Chi training on senile sarcopenia
JA  -  https://trialsearch.who.int/Trial2.aspx?TrialID=ChiCTR2200064054
PY  -  2022
C3  -  ICTRP ChiCTR2200064054
M3  -  Trial registry record
AB  -  INTERVENTION: Exercise control:TaiChi Training;Control group:health education; CONDITION: senile sarcopenia PRIMARY OUTCOME: muscle strength;muscle mass;muscle function; INCLUSION CRITERIA: (1) Gender is female (2) The age is above 60 and below 80 (3) Can walk independently without using auxiliary tools (4) All filled in informed consent forms and were willing to adhere to the whole exercise process (5) Participate in exercise voluntarily according to the system's exercise prescription
UR  -  https://www.cochranelibrary.com/central/doi/10.1002/central/CN-02560483/full
ER  -  


Record #29 of 57
Provider: John Wiley & Sons, Ltd.
Content: text/plain; charset="UTF-8"

TY  -  JOUR
AN  -  CN-02475610
AU  -  ChiCTR2100051482,
TI  -  Based on ''liver detoxifying spleen, kidney nourishing spleen'' to explore the influence of Wuqinxi on the body function of the elderly with sarcopenia
JA  -  https://trialsearch.who.int/Trial2.aspx?TrialID=ChiCTR2100051482
PY  -  2021
C3  -  ICTRP ChiCTR2100051482
M3  -  Trial registry record
AB  -  INTERVENTION: Group 1:The bear play ;Group 2:Bear and deer play ;Group 3:Bear and Tiger play ;Group 4:Bear and deer and Tiger play ;Group 5:Aerobic training ;Control group:No; CONDITION: sarcopenia PRIMARY OUTCOME: appendicular skeletal muscle mass index;Chinese version of the sarcopenia screening questionnaire;Grip strength test;6 minute walk test;Sit up testing;6m walk test;Berg balance ability assessment; SECONDARY OUTCOME: Pittsburgh sleep quality index;Health Survey Short Form; INCLUSION CRITERIA: 1. Aged 60 to 89 years; 2. Meet the AWGS diagnostic criteria for sarcopenia (namely, the skeletal muscle content of the limbs: male <7.0Kg/m2, female <5.4Kg/m2; 6m walking speed <1.0m/s or 5 times sitting up time >=12s; grip strength Test: male < 28kg, female < 18Kg); 3.Berg balance scale test>40 points; 4. Those who can complete the relevant test indicators.
UR  -  https://www.cochranelibrary.com/central/doi/10.1002/central/CN-02475610/full
ER  -  


Record #30 of 57
Provider: John Wiley & Sons, Ltd.
Content: text/plain; charset="UTF-8"

TY  -  JOUR
AN  -  CN-02264316
AU  -  Morawin, B
AU  -  Tylutka, A
AU  -  Chmielowiec, J
AU  -  Zembron-Lacny, A
TI  -  Circulating Mediators of Apoptosis and Inflammation in Aging; Physical Exercise Intervention
JA  -  International journal of environmental research and public health
PY  -  2021
VL  -  18
IS  -  6
C3  -  PUBMED 33808526,EMBASE 2006774313
M3  -  Journal article
KW  -  *aging
KW  -  *apoptosis
KW  -  *exercise
KW  -  *inflammation
KW  -  Aged
KW  -  Aging
KW  -  Apoptosis
KW  -  Article
KW  -  Blood sampling
KW  -  Body composition
KW  -  Cell free system
KW  -  Clinical effectiveness
KW  -  Controlled study
KW  -  Exercise Therapy
KW  -  Fat mass
KW  -  Female
KW  -  Grip strength
KW  -  Health education
KW  -  Human
KW  -  Human cell
KW  -  Humans
KW  -  Inflammation [prevention & control]
KW  -  Lifestyle modification
KW  -  Major clinical study
KW  -  Male
KW  -  Middle Aged
KW  -  Muscle mass
KW  -  Muscle, Skeletal
KW  -  Patient participation
KW  -  Physical performance
KW  -  Protein blood level
KW  -  Randomized controlled trial
KW  -  Sarcopenia /therapy
KW  -  Sarcopenia [prevention & control]
KW  -  Skeletal muscle
KW  -  Tai Chi
KW  -  Walking speed
DO  -  10.3390/ijerph18063165
AB  -  Sarcopenia is an age‐related loss of skeletal muscle mass caused by many cellular mechanisms and also by lifestyle factors such as low daily physical activity. In addition, it has been shown that sarcopenia may be associated with inflammation and cognitive impairment in old age. Regular exercise is key in reducing inflammation and preventing sarcopenia and diseases related to cognitive impairment. The study was designed to assess the impact of exercise training on circulating apoptotic and inflammatory markers of sarcopenia in older adults. Eighty older adults aged 70.5 ± 5.8 years were randomized to the physically active group who participated in a 10‐month Tai‐Chi training session (TC, n = 40) and the control group who participated in health education sessions (HE, n = 40). Tai‐Chi training caused a significant decrease in fat mass (FM) by 3.02 ± 3.99%, but an increase in appendicular skeletal muscle mass index (ASMI) by 1.76 ± 3.17% and gait speed by 9.07 ± 11.45%. Tai‐Chi training elevated the plasma levels of C‐reactive protein (CRP), tumor necrosis factor (TNFα), and tumor necrosis receptor factor II (TNFRII), and decreased caspases 8 and 9. Despite the increase in TNFα, apoptosis was not initiated, i.e., the cell‐free DNA level did not change in the TC group. The study demonstrated that Tai‐Chi training significantly reduced the symptoms of sarcopenia through the changes in body composition and physical performance, and improvements in cytokine‐related mechanisms of apoptosis.
UR  -  https://www.cochranelibrary.com/central/doi/10.1002/central/CN-02264316/full
ER  -  


Record #31 of 57
Provider: John Wiley & Sons, Ltd.
Content: text/plain; charset="UTF-8"

TY  -  JOUR
AN  -  CN-01848344
AU  -  ChiCTR-INR-16009799,
TI  -  The popularization and applicatione of Shih traumatology eight navigation method combined with kindy in traditional Chinese medicine in the treatment of degenerative bones and muscles disease research
JA  -  https://trialsearch.who.int/Trial2.aspx?TrialID=ChiCTR-INR-16009799
PY  -  2016
C3  -  ICTRP ChiCTR‐INR‐16009799
M3  -  Trial registry record
AB  -  INTERVENTION: therapeutic group:Shih traumatology eight navigation method;control group:no; CONDITION: Sarcopenia, osteoporosis PRIMARY OUTCOME: muscle mass (kg/m2);bone mineral density;Fall risk assessment;Fracture risk assessment; INCLUSION CRITERIA: 1. Secropenia INCLUSION CRITERIA: (1) Aged 60 to 75 years old, male or female; (2) Based on the results of muscle DXA measurement, men <7.26 kg/m2, women <5.45 kg/m2; (3) Subjects were informed consent, and signed the relevant documents. 2. Osteoporosis INCLUSION CRITERIA: (1) Aged 60 to 75 years old, male or female; (2) Based on the results of DXA bone densitometry; the L1‐4, the density of the femoral neck and total hip T value ‐ 2.5 or less; (3) Subjects were informed consent, and signed the relevant documents.
UR  -  https://www.cochranelibrary.com/central/doi/10.1002/central/CN-01848344/full
ER  -  


Record #32 of 57
Provider: John Wiley & Sons, Ltd.
Content: text/plain; charset="UTF-8"

TY  -  JOUR
AN  -  CN-01757721
AU  -  Zhu, YQ
AU  -  Peng, N
TI  -  Tai chi and whole-body vibration therapy in the elderly: a randomized controlled trial
JA  -  Journal of the American Geriatrics Society
PY  -  2016
VL  -  64
CC  -  Complementary Medicine
SP  -  S373
C3  -  EMBASE 611887698
M3  -  Journal article; Conference proceeding
KW  -  *Tai Chi
KW  -  *whole body vibration
KW  -  Adult
KW  -  Aged
KW  -  Anxiety
KW  -  Barthel index
KW  -  Berg Balance Scale
KW  -  Bone density
KW  -  Cognition
KW  -  Control group
KW  -  Controlled clinical trial
KW  -  Controlled study
KW  -  Exercise
KW  -  Eye
KW  -  Finger
KW  -  Grip strength
KW  -  Hamilton Depression Rating Scale
KW  -  Hamstring muscle
KW  -  Hospital patient
KW  -  Human
KW  -  Iliopsoas muscle
KW  -  Intermethod comparison
KW  -  Leg muscle
KW  -  Major clinical study
KW  -  Male
KW  -  Muscle mass
KW  -  Muscle strength
KW  -  Muscle training
KW  -  Quadriceps femoris muscle
KW  -  Randomized controlled trial
KW  -  Sarcopenia
KW  -  Tibialis anterior muscle
KW  -  Walking speed
AB  -  Objective: The aim of this paper was to observe the effect of Tai Chi and Whole Body Vibrating Training on muscle mass, muscle strength and physical function in the aged, and to discuss the superiority between different therapeutic methods. Methods: Sixty subjects (25 male, 35 female) aged 64 years old were recruited and assigned to the Tai Chi (TC) group and Control group (imparting health knowledge) by random digit table. People in the TC group received 24‐style Tai Chi Chuan training for 18 months (60 min each time, 5 times per week), while those in the control group were imparted with sarcopenia related knowledge. The maximum isometric strength of iliopsoas, quadriceps femoris, tibialis anterior muscle, hamstrings, the time for walking speed, TUGT, FTSST, one‐leg standing time with closed eyes test, and the score of Berg balance scale were compared between the two groups. 90 hospitalized patients with sarcopenia (age ≥ 85 years) were recruited and randomly assigned to the Tai Chi (TC) group, whole body vibration therapy (WBV) group, and control (CON) group by Zelen method. People in the TC group and WBV group received Tai Chi Chuan and whole body vibration therapy for 8 weeks respectively, while all those patients in three groups were imparted with sarcopenia related knowledge. The muscle mass, muscle strength, walking ability, balance ability, bone mineral density, barthel index, anxiety, depression condition and cognitive ability were compared among these three groups. Results: Compared with that before treatment, muscle strength was increased in the TC group as follows, iliopsoas 5.5Kg (16.9%), quadriceps femoris 5.5Kg (26.2%), and tibialis anterior muscle strength 8.5Kg (36.2%) (P < .05). The time for walking speed was increased by 45.2%. The time for TUGT and FTSST was shortened by 16.7% and 14.5% respectively in the TC group. The time for one‐leg standing time with closed eyes test was increased by 8.4s (left) and 9.1s (right) respectively. The score of Berg balance scale increased by 4.3% (P < .05). Compared with the control group, the observed indicators were all improved in the TC group, except hamstring strength. Compared with that before treatment, the increase of muscle mass, bone mineral density was insignificant. The handgrip strength increased in WBV (12.8%) group, while there was no change in TC and CON groups. The strength of quadriceps femoris (15.0% & 15.6%) and tibialis anterior muscle (14.3% & 18.2%) improved significantly in both TC group and WBV group, while iliopsoas' strength (17.2% & 5.6%) improved significantly in TC group, and hamstrings' strength (16.3% & 6.7%) improved significantly in WBV group. The enhancement of static (150.4% & 123%) and dynamic (54.7% & 45%) balance ability in TC group was better than that of WBV group after 8‐week therapy. The walking speed, TUGT, FTSST, the number of frail people, HAMA and HAMD improved in TC group and CON group (P < 0.05), except the cognitive ability. Conclusion: Tai Jiquan exercise can prevent the lower limb muscle strength from declining, and it can increase walking speed, shorten the time for TUGT and FTSST test and improve the balance ability in elderly. There is no significant improvement in muscle mass and bone mineral density during 8‐week intervention. The handgrip strength increased in WBV group, while there is no change in TC and CON groups. The strength of quadriceps femoris and tibialis anterior muscle improved significantly in both TC group and WBV group, while iliopsoas' strength improved significantly in TC group, and hamstrings' strength improved significantly in WBV group. The walking ability, balance ability and frail, anxiety, depression condition and Brethel index of aged sarcopenic men improved significantly in TC group and WBV group. The enhancement of balance ability in TC group was better than that of WBV group after 8‐week therapy. It is indicated that we can choose the proper therapy according to the targeted muscles, cognitive degree and the physical condition.
UR  -  https://www.cochranelibrary.com/central/doi/10.1002/central/CN-01757721/full
ER  -  


Record #33 of 57
Provider: John Wiley & Sons, Ltd.
Content: text/plain; charset="UTF-8"

TY  -  JOUR
AN  -  CN-02281235
AU  -  ISRCTN48485253,
TI  -  Effect of tai chi training on muscle mass and well-being in older adults
JA  -  https://trialsearch.who.int/Trial2.aspx?TrialID=ISRCTN48485253
PY  -  2021
CC  -  Complementary Medicine
C3  -  ICTRP ISRCTN48485253
M3  -  Trial registry record
AB  -  INTERVENTION: A quasi‐experimental study will be carried out in a sample of 120 older adults between 60 and 74 years of age without physical limitations, or decompensated non‐communicable chronic diseases and who are not consuming anti‐inflammatory treatments or antioxidant supplements in the last three months, of which will be made up of three groups: (i) n = 40 tai chi group (TCG), (ii) n = 40 resistance exercise group (REG), and (iii) n = 40 control group (CG). During the first six months, a workshop will be held for the training and standardization of the group of researchers to guarantee reliability in the measurement of clinical parameters, body composition and biological markers. The training programs will also be designed, considering the development of two manuals and videos, one on tai chi and the other on physical strength exercise, which will be useful for training for monitors and as support material for older adults who participate in training groups. Likewise, a healthy aging program will be designed with the purpose of strengthening healthy lifestyles and the optimal use of social support networks, which will be applied in the three groups. Subsequently, the older adults who will participate in the study will be summoned and a pilot study will be carried out in 10 people to evaluate the protocols and times for the application of the evaluation instruments. With prior informed consent, a two‐week practical course will be held to learn about the use of digital tools that will be used throughout the interventions (Zoom, google forms, WhatsApp and pedometer), All participants will receive a bracelet smart device (pedometer) to monitor movements and heart rate and they will be sent a video manual on the physical exercise they will perform. The training ti CONDITION: Prevention of sarcopenia in older subjects ; Musculoskeletal Diseases PRIMARY OUTCOME: ; 1. Anthropometric: A protocol for reliable self‐assessment of weight, height, and waist, arm, hip, and calf circumferences will be designed at baseline and monthly. Blood pressure, oxygen saturation, and heart rate will also be measured; 2. Body composition: Muscle mass and strength will be measured before the intervention and at the end of the study by the mono‐frequency bioelectric impedance method, the raw data of resistance (R) and reactance (Xc) are obtained, to estimate skeletal muscle mass (MME ), the skeletal muscle mass index (IMME) and phase angle. Likewise, the force will be measured through an adjustable mechanical hand dynamometer, the maximum value of three repetitions will be recorded with the dominant hand, with 1 minute between measurements to avoid fatigue; 3. Biochemical measurements: Fasting blood samples will be taken to measure the biochemical parameters of hematic biometry, blood chemistry with lipid profile, glycated hemoglobin by colorimetric methods and commercial kits at the beginning and at the end of the study; 4. Markers of oxidative stress and chronic inflammation: The blood concentration of lipoperoxides, superoxide dismutase (SOD), glutathione peroxidase (Gpx) and catalase (CAT), as well as total antioxidant capacity, will be quantified by colorimetric methods and commercial kits. Inflammation markers (IL1, IL6, IL8, IL10 and TNFa) will also be measured by flow cytometry (CBA Kit, Human Inflammatory Cytokine, BD, San Diego, CA, USA). All measurements will be carried out at the beginning and at the end of the intervention according to standardized techniques in our laboratory; SECONDARY OUTCOME: ; 1. Polypharmacy and health status measured using a questionnaire designed and validated by consensus of experts in the Gerontology Research Unit, of the FES Zaragoza, UNAM, with the purpose of recording the antecedents of the state of health, lifestyles and chronic drug use; 2. Food and nutrition: Before and every month the characteristics of the feeding will be evaluated through the diet by means of the 24‐hour reminder applied by telephone and corroborated with photographs. Nutrient intake (macronutrients and micronutrients) will be analyzed using the “Food Processor® Nutrition Analysis Software”. Nutrition status will also be measured using the "Mininutritional Assessment (MNA)" this instrument can be applied in the google form; 3. Psychological well‐being. The well‐being questionnaire developed by Ryff (1995) revised and adapted for the Spanish‐speaking population and the Quality of Life Questionnaire (WHOQOL‐OLD) validated for the Mexican population will be applied; INCLUSION CRITERIA: 1. Age between 60 and 74 years old 2. Physically and mentally independient 3. Basic (o hiegher) schooling, but that they know how to read and write without any difficulty 4. Without uncontrolled chronic non‐communicable diseases 5. Without a history of periodic physical exercise in the last 6 months 6. Without chronic consumption of antioxidant supplements, anti‐inflammatory drugs 7. With the capacity to use, operate and charge a bracelet with a heart rate monitor and step counter 8. Have computer equipment and an internet connection that allows the use of zoom applications and google tools 9. Have time (two hours in the morning for 5 days) 10. Sign the informed consent
UR  -  https://www.cochranelibrary.com/central/doi/10.1002/central/CN-02281235/full
ER  -  


Record #34 of 57
Provider: John Wiley & Sons, Ltd.
Content: text/plain; charset="UTF-8"

TY  -  JOUR
AN  -  CN-02535825
AU  -  NCT05767710,
TI  -  A Study of the Telerehabiliation Intervention Effect of the Tai Chi Exercise on Elderly With Sarcopenia
JA  -  https://clinicaltrials.gov/show/NCT05767710
PY  -  2023
C3  -  CTgov NCT05767710
M3  -  Trial registry record
KW  -  Sarcopenia
AB  -  Sarcopenia is an age‐related disease characterized by a progressive decrease in skeletal muscle content and loss of muscle function. Tai Chi exercises have been shown to improve skeletal muscle mass in elderly people suffering from sarcopenia. However, offline interventions are a very labor‐ and financial‐intensive approach. Therefore, researchers designed an artificial intelligence‐assisted program and Tai Chi exercise format to investigate whether a remote rehabilitation approach could replace face‐to‐face interventions
UR  -  https://www.cochranelibrary.com/central/doi/10.1002/central/CN-02535825/full
ER  -  


Record #35 of 57
Provider: John Wiley & Sons, Ltd.
Content: text/plain; charset="UTF-8"

TY  -  JOUR
AN  -  CN-02494467
AU  -  ChiCTR2100054114,
TI  -  Effect of Tai Chi on sarcopenia in maintenance hemodialysis patients: a single-center randomized controlled trial
JA  -  https://trialsearch.who.int/Trial2.aspx?TrialID=ChiCTR2100054114
PY  -  2021
C3  -  ICTRP ChiCTR2100054114
M3  -  Trial registry record
AB  -  INTERVENTION: Tai Chi group:Eight Tai Chi;Control group:None; CONDITION: Chronic kidney disease PRIMARY OUTCOME: skeletal muscle mass index;Berg balance function test;six‐minute walking test;Grip strength; INCLUSION CRITERIA: 1. Chronic kidney disease 5D stage (eGFR calculated by MDRD formula <15ml/min/1.73m^2); 2. After at least 12 weeks of maintenance dialysis treatment (2 3 times of dialysis/week), and plan to continue maintenance dialysis treatment during the study period; 3. >=18 years old; 4. Sign the informed consent.
UR  -  https://www.cochranelibrary.com/central/doi/10.1002/central/CN-02494467/full
ER  -  


Record #36 of 57
Provider: John Wiley & Sons, Ltd.
Content: text/plain; charset="UTF-8"

TY  -  JOUR
AN  -  CN-02117477
AU  -  Zhu, Y
AU  -  Peng, N
AU  -  Zhou, M
AU  -  Liu, P
AU  -  Qi, X
AU  -  Wang, N
AU  -  Wang, G
AU  -  Wu, Z
TI  -  Tai Chi and whole-body vibrating therapy in sarcopenic men in advanced old age: a clinical randomized controlled trial
JA  -  European journal of ageing
PY  -  2019
VL  -  16
IS  -  3
CC  -  Complementary Medicine
SP  -  273‐282
C3  -  CINAHL 138455584
M3  -  Journal article
KW  -  Absorptiometry, Photon
KW  -  Aged, 80 and Over
KW  -  Balance, Postural
KW  -  Clinical Assessment Tools
KW  -  Comparative Studies
KW  -  Descriptive Statistics
KW  -  Evaluation
KW  -  Human
KW  -  In Old Age
KW  -  Male
KW  -  Men's Health
KW  -  Methods
KW  -  Muscle Strength
KW  -  Physical Performance
KW  -  Random Assignment
KW  -  Randomized Controlled Trials
KW  -  Sarcopenia
KW  -  Tai Chi
KW  -  Therapeutic Exercise
KW  -  Therapy
KW  -  Treatment Outcomes
KW  -  Vibration
KW  -  Walking Speed
DO  -  10.1007/s10433-019-00498-x
UR  -  https://www.cochranelibrary.com/central/doi/10.1002/central/CN-02117477/full
ER  -  


Record #37 of 57
Provider: John Wiley & Sons, Ltd.
Content: text/plain; charset="UTF-8"

TY  -  JOUR
AN  -  CN-02646528
AU  -  Zhu, YQ
AU  -  Peng, N
AU  -  Zhou, M
AU  -  Liu, PP
AU  -  Qi, XL
AU  -  Wang, N
AU  -  Wang, G
AU  -  Wu, ZP
TI  -  Tai Chi and whole-body vibrating therapy in sarcopenic men in advanced old age: a clinical randomized controlled trial
JA  -  European journal of ageing
PY  -  2019
VL  -  16
IS  -  3
SP  -  273‐282
C3  -  PUBMED 31543722
M3  -  Journal article
DO  -  10.1007/s10433-019-00498-x
AB  -  This study was to investigate the effects of Tai Chi (TC) and whole‐body vibration (WBV) exercise in sarcopenic men in advanced old age. Ninety sarcopenic men (mean age 88.6 years; age range 85‐101 years) were divided into three groups: TC group, WBV group, and control (CON) group. Patients in the two treatment groups received 8 weeks of training in either TC or WBV, while the control group received reminders not to change their level of physical exercise or lifestyle. Patients in all groups also received health information related to sarcopenia. Muscle mass, muscle strength, and physical performance [balance, gait speed, timed‐up‐and‐go test (TUGT), and five‐times‐sit‐to‐stand test (FTSST)] were analyzed and compared among the three groups. Finally, seventy‐nine subjects completed the study (TC n = 24; WBV n = 28; and CON 27). Muscle strength was significantly increased in the TC and WBV groups compared to the control group (P < 0.01). Following 8 weeks of exercise, improvements were observed in all physical performance tests for the TC and WBV groups (P < 0.05). The improvement in balance was greater in the TC group than the WBV group. Time × Group effects revealed significant improvements in muscle strength in the lower extremities (P < 0.05) and physical performance (P < 0.01) in both the TC and WBV groups. Changes in muscle mass, as measured by dual‐energy X‐ray absorptiometry, did not significantly differ between groups. These findings indicate that TC and WBV are effective treatments for improving muscle strength and physical performance in sarcopenic men in advanced old age.
UR  -  https://www.cochranelibrary.com/central/doi/10.1002/central/CN-02646528/full
ER  -  


Record #38 of 57
Provider: John Wiley & Sons, Ltd.
Content: text/plain; charset="UTF-8"

TY  -  JOUR
AN  -  CN-02566924
AU  -  Huang, D
AU  -  Ke, X
AU  -  Jiang, C
AU  -  Song, W
AU  -  Feng, J
AU  -  Zhou, H
AU  -  Zhang, R
AU  -  Zhang, A
AU  -  Lan, F
TI  -  Effects of 12 weeks of Tai Chi on neuromuscular responses and postural control in elderly patients with sarcopenia: a randomized controlled trial
JA  -  Frontiers in neurology
PY  -  2023
VL  -  14
SP  -  1167957
C3  -  PUBMED 37188307,EMBASE 2023223621
M3  -  Journal article
KW  -  *Tai Chi
KW  -  *sarcopenia
KW  -  Aged
KW  -  Article
KW  -  Body position
KW  -  Clinical evaluation
KW  -  Controlled study
KW  -  Exercise
KW  -  Female
KW  -  Gastrocnemius muscle
KW  -  Health education
KW  -  Human
KW  -  Lower limb
KW  -  Major clinical study
KW  -  Male
KW  -  Randomized controlled trial
KW  -  Reaction time
KW  -  Rectus femoris muscle
KW  -  Semitendinous muscle
KW  -  Surface electromyography
DO  -  10.3389/fneur.2023.1167957
AB  -  Objective: To explore the effect of 12 weeks of Tai Chi on neuromuscular responses and postural control in elderly patients with sarcopenia. Methods: One hundred and twenty‐four elderly patients with sarcopenia from ZheJiang Hospital and surrounding communities were selected, however, 64 were later disqualified. Sixty elderly patients with sarcopenia were randomly assigned to the Tai Chi group (n = 30) and the control group (n = 30). Both groups received 45‐min health education sessions once every 2 weeks for 12 weeks, and the Tai Chi group engaged in 40‐min simplified eight‐style Tai Chi exercise sessions 3 times per week for 12 weeks. Two assessors who had received professional training and were unaware of the intervention allocation assessed the subjects within 3 days prior to the intervention and within 3 days after completion of the intervention. They chose the unstable platform provided by the dynamic stability test module in ProKin 254 to evaluate the patient’s postural control ability. Meanwhile, surface EMG was utilized to assess the neuromuscular response during this period. Results: After 12 weeks of intervention, the Tai Chi group showed a significant decrease in neuromuscular response times of the rectus femoris, semitendinosus, anterior tibialis, and gastrocnemius and overall stability index (OSI) compared to before the intervention (p < 0.05), while there was no significant difference in the control group for these indicators before and after intervention (p > 0.05). In addition, these indicators in the Tai Chi group were significantly lower than those in the control group (p < 0.05). The changes in neuromuscular response times of the rectus femoris, semitendinosus, anterior tibialis, and gastrocnemius were positively correlated with the changes in OSI (p < 0.05) in the Tai Chi group, but there were no significant correlations between changes in neuromuscular response times of the aforementioned muscles and changes in OSI in the control group (p < 0.05). Conclusion: Twelve‐weeks of Tai Chi exercise can improve the neuromuscular response of the lower extremities in elderly patients with sarcopenia, shorten their neuromuscular response time when balance is endangered, enhance their dynamic posture control ability, and ultimately reduce the risk of falls.
UR  -  https://www.cochranelibrary.com/central/doi/10.1002/central/CN-02566924/full
ER  -  


Record #39 of 57
Provider: John Wiley & Sons, Ltd.
Content: text/plain; charset="UTF-8"

TY  -  JOUR
AN  -  CN-02517875
AU  -  NCT05694117,
TI  -  A Study of the Intervention Effect of a Hybrid Exercise Program on Elderly With Sarcopenia
JA  -  https://clinicaltrials.gov/show/NCT05694117
PY  -  2023
C3  -  CTgov NCT05694117
M3  -  Trial registry record
KW  -  Sarcopenia
AB  -  Sarcopenia is a geriatric condition characterized by a progressive decrease in skeletal muscle content and loss of muscle function. Resistance exercise, Taichi exercise and the hybrid exercise program consisting of the two aforementioned methods have been demonstrated could increase the skeletal muscle mass of the elderly with sarcopenia. However, note that the above contents may be performed in a different order in a treatment, equally important but less well understood is the sequence in which it should be performed. Surprisingly, the exercise sequence has not been comprehensively investigated. Therefore, investigators designed a self‐ordered exercise program combining resistance exercise, tai chi and a hybrid exercise program to investigate whether the decline in skeletal muscle area could be better overcome and the reversal of sarcopenia in elderly with sarcopenia.
UR  -  https://www.cochranelibrary.com/central/doi/10.1002/central/CN-02517875/full
ER  -  


Record #40 of 57
Provider: John Wiley & Sons, Ltd.
Content: text/plain; charset="UTF-8"

TY  -  JOUR
AN  -  CN-02531592
AU  -  ITMCTR2200006786,
TI  -  Clinical study of standardized Taichi intervention on pre-frail elderly with immunosenescence
JA  -  https://trialsearch.who.int/Trial2.aspx?TrialID=ITMCTR2200006786
PY  -  2022
C3  -  ICTRP ITMCTR2200006786
M3  -  Trial registry record
AB  -  INTERVENTION: Morning Taichi group:Standardized Taichi training in the morning plus health education;Afternoon Taichi group:Standardized Taichi training in the afternoon plus health education;Control group:Health education;Morning resistance group:Resistance training in the morning plus health education; CONDITION: Geriatric frailty syndrome PRIMARY OUTCOME: Frailty index; SECONDARY OUTCOME: Grip strength;Short physical performance battery;6 min walking test;Timed up and go test;Muscle mass;Sarcopenia quality of life;Berg balance scale; INCLUSION CRITERIA: 1) The subjects are between 60 to 75 years old; 2) Meet 1‐2 items of Frieds frailty phenotype scale; 3) Can walk independently without assistance, with Berg scale score beyond 40; 4) Participate in the study voluntarily and sign the informed consent form; 5) In the si Xmonths prior to the survey, no regular physical activity was performed more than once a week.
UR  -  https://www.cochranelibrary.com/central/doi/10.1002/central/CN-02531592/full
ER  -  


Record #41 of 57
Provider: John Wiley & Sons, Ltd.
Content: text/plain; charset="UTF-8"

TY  -  JOUR
AN  -  CN-02564959
AU  -  ChiCTR2200065815,
TI  -  Clinical study of standardized Taichi intervention on pre-frail elderly with immunosenescence
JA  -  https://trialsearch.who.int/Trial2.aspx?TrialID=ChiCTR2200065815
PY  -  2022
C3  -  ICTRP ChiCTR2200065815
M3  -  Trial registry record
AB  -  INTERVENTION: Control group:Health education;Morning Taichi group:Standardized Taichi training in the morning plus health education;Morning resistance group:Resistance training in the morning plus health education;Afternoon Taichi group:Standardized Taichi training in the afternoon plus health education; CONDITION: Geriatric frailty syndrome PRIMARY OUTCOME: Frailty index; SECONDARY OUTCOME: Berg balance scale;Sarcopenia quality of life;Muscle mass;Grip strength;Short physical performance battery;6 min walking test;Timed up and go test; INCLUSION CRITERIA: 1. The subjects aged 60‐75 years; 2. Meet 1‐2 items of Frieds frailty phenotype scale; 3. Can walk independently without assistance, with Berg scale score beyond 40; 4. Participate in the study voluntarily and sign the informed consent form; 5. In the si Xmonths prior to the survey, no regular physical activity was performed more than once a week.
UR  -  https://www.cochranelibrary.com/central/doi/10.1002/central/CN-02564959/full
ER  -  


Record #42 of 57
Provider: John Wiley & Sons, Ltd.
Content: text/plain; charset="UTF-8"

TY  -  JOUR
AN  -  CN-02577723
AU  -  NCT05919368,
TI  -  The Shape Regulation Mechanism of Yam Pill on Patients With Sarcopenia Based on Intestine-muscle-brain Axis
JA  -  https://clinicaltrials.gov/show/NCT05919368
PY  -  2023
C3  -  CTgov NCT05919368
M3  -  Trial registry record
KW  -  Sarcopenia
AB  -  This randomized, double‐blind, placebo‐controlled study intends to recruit 136 qualified sarcopenias with spleen‐asthenia syndrome. The trial will be conducted at the Second People's Hospital Affiliated to Fujian University of Traditional Chinese Medicine in Fujian Province, China. All subjects will be required to fill in baseline information before enrollment to determine the general situation of patients before randomization. Subsequently, the subjects were randomly divided into two groups in a 1:1 ratio: the yam pill group (n = 68) and the placebo group (n =68), randomized sequences were provided by statistical experts who were not involved throughout the trial. Among them, the yam pill is a traditional Chinese medicine formula pill composed of yam, white art, and ginseng, and the placebo is mainly composed of corn starch, which is entirely consistent with the appearance, shape, size, color, specification, packaging and label of yam pill. The Chinese medicine formulations of the two groups were provided in the form of a pill and rice soup delivery (3 times a day, 5 days/week, a total of 24 weeks). In addition, to improve patient compliance during the intervention period, patients in both groups were required to attend a health education lecture once a month, and both groups were followed up for 24 weeks after the intervention. The four‐time points were compared before the intervention (0 weeks), during the intervention (after the end of the 12th week), at the end of the intervention (after the end of the 24th week), and during the follow‐up (after the end of the 48th week). The main index was the changes in muscle mass ( 24 weeks minus baseline), and the secondary index was the changes in muscle strength (grip strength; 5 times chair stand test); Physical function (e.g. 6‐min walking test, gait speed, time‐up‐go‐test); cognitive function, quality of life and clinical efficacy of traditional Chinese medicine were investigated with the forms of questionnaires to explore the clinical effectiveness of yam pills on patients with spleen asthenia syndrome. Secondly, near‐infrared spectral imaging (fNIRS) was used to explore whether the improvement of clinical efficacy caused by yam pills after 24 weeks of intervention was related to the hemodynamic changes in the prefrontal cortex and motor cortex brain region based on the dual task of motor cognition. Subsequently, 16S‐rRNA sequencing and non‐targeted metabolomics were used to explore whether the improvement of clinical efficacy caused by Yam pills after 24 weeks of intervention was related to the regulation of intestinal flora and its metabolites, to finally clarify the musculus‐brain crosstalk during the intervention process and explore its potential mechanism of action.
UR  -  https://www.cochranelibrary.com/central/doi/10.1002/central/CN-02577723/full
ER  -  


Record #43 of 57
Provider: John Wiley & Sons, Ltd.
Content: text/plain; charset="UTF-8"

TY  -  JOUR
AN  -  CN-02393047
AU  -  Wang, Q
AU  -  Zhang, B
AU  -  Lin, P
AU  -  Ren, Q
AU  -  Gao, K
AU  -  Kong, C
TI  -  Clinical effect of Senling Baizhu san on patients with sarcopenia
JA  -  Zhonghua wei zhong bing ji jiu yi xue
PY  -  2021
VL  -  33
IS  -  8
SP  -  994‐998
C3  -  PUBMED 34590570,EMBASE 2014911299
M3  -  Journal article
KW  -  *drug effect
KW  -  *sarcopenia /drug therapy
KW  -  Anthropometric parameters
KW  -  Appendicular skeletal mass index
KW  -  Article
KW  -  China
KW  -  Controlled study
KW  -  Correlation analysis
KW  -  Enzyme linked immunosorbent assay
KW  -  Frailty
KW  -  Gene expression
KW  -  Geriatrics
KW  -  Grip strength
KW  -  Hospital
KW  -  Hospital admission
KW  -  Hospital department
KW  -  Human
KW  -  Humans
KW  -  Major clinical study
KW  -  Protein blood level
KW  -  Real time polymerase chain reaction
KW  -  Sarcopenia [drug therapy]
KW  -  Spleen disease /drug therapy
KW  -  Stomach disease /drug therapy
KW  -  Treatment duration
KW  -  Walking speed
KW  -  Weakness /drug therapy
KW  -  Western medicine
DO  -  10.3760/cma.j.cn121430-20210218-00250
AB  -  OBJECTIVE: To observe the clinical effect of Senling Baizhu san (SLBZS) on patients with sarcopenia. METHODS: Eighty patients with spleen‐stomach weakness sarcopenia admitted to the department of geriatrics of Hangzhou Third People's Hospital from January 2018 to March 2020 were enrolled. The patients were divided into control group and observation group by random number table method, 40 cases in each group. All patients were treated with conventional Western medicine, and the observation group was treated with SLBZS 100 mL, twice a day, on the basis of conventional Western medicine. The course of the treatments was 12 weeks. Grip strength and walking speed were recorded before and after treatment, and appendicular skeletal mass index (ASMI) was calculated. The serum levels of silence infor‐mation regulator 1 (SIRT1), growth differentiation factor‐8 (GDF‐8) and insulin‐like rowth factor‐1 (IGF‐1) were detected by enzyme linked immunosorbent assay (ELISA). The mRNA expression of AMP‐activated protein kinase‐α (AMPK‐α) in serum was detected by real‐time quantitative polymerase chain reaction (RT‐qPCR). RESULTS: Compared with before treatment, grip strength, ASMI, IGF‐1, SIRT1 and AMPK‐α mRNA in both groups were significantly increased after treatment, while GDF‐8 was significantly decreased. The changes of above indexes in the observation group were more significant than those in the control group after treatment [grip strength (kg): 20.00 (15.50, 21.00) vs. 18.20 (14.93, 19.50), ASMI (kg/m2): 5.80 (5.25, 6.00) vs. 5.30 (5.20, 5.50), IGF‐1 (μg/L): 246.00 (229.00, 259.50) vs. 207.00 (187.00, 233.00), SIRT1 (ng/L): 649.2±38.3 vs. 624.6±38.6, AMPK‐α mRNA (2‐ΔΔCt): 0.30±0.03 vs. 0.27±0.03, GDF‐8 (μg/L): 13.50 (12.00, 17.80) vs. 15.60 (14.08, 19.98), all P < 0.05]. There was no significant difference in walking speed between the two groups before and after treatment [0.56 (0.53, 0.62) m/s and 0.58 (0.55, 0.62) m/s in the control group before and after treatment, 0.58 (0.54, 0.64) m/s and 0.60 (0.56, 0.65) m/s in the observation group before and after treatment, both P > 0.05]. Spearman correlation analysis showed that IGF‐1 was positively correlated with SIRT1 (r = 0.341, P = 0.002), IGF‐1 was positively correlated with walking speed (r = 0.250, P = 0.026), and ASMI was positively correlated with grip strength (r = 0.367, P = 0.001). CONCLUSIONS: On the basis of conventional Western medicine, SLBZS has a remarkable effect on patients with sarcopenia of spleen‐stomach weakness, which can provide a new idea of combining traditional Chinese and Western medicine for the treatment of sarcopenia.
UR  -  https://www.cochranelibrary.com/central/doi/10.1002/central/CN-02393047/full
ER  -  


Record #44 of 57
Provider: John Wiley & Sons, Ltd.
Content: text/plain; charset="UTF-8"

TY  -  JOUR
AN  -  CN-02652933
AU  -  ChiCTR2300077859,
TI  -  Exploration and evaluation of comprehensive rehabilitation model for stroke-related sarcopenia
JA  -  https://trialsearch.who.int/Trial2.aspx?TrialID=ChiCTR2300077859
PY  -  2023
C3  -  ICTRP ChiCTR2300077859
M3  -  Trial registry record
AB  -  INTERVENTION: Conventional rehabilitation group:Including modern rehabilitation + traditional rehabilitation, mainly sitting balance, transfer, standing, center of gravity transfer, stepping, eating, dressing, excretion, and general coordination training, practical walking, cane use and stairs, etc., 30 minutes each time, 5 times a week. Each group received routine rehabilitation training, psychological support, nutrition and lifestyle guidance.;Sarcopenia comprehensive rehabilitation group:On the basis of conventional stroke comprehensive rehabilitation training, sarcopenia comprehensive rehabilitation training, including alternating progressive resistance training (limb linkage training, elastic band training), aerobic training, traditional Chinese medicine therapy. ; CONDITION: Stroke‐associated sarcopenia PRIMARY OUTCOME: Muscle mass; SECONDARY OUTCOME: Muscle strength;Ability to perform activities of daily living;Balance capacity;nourishment; INCLUSION CRITERIA: ? Refer to the "Guidelines for the Diagnosis and Treatment of Stroke Diseases" formulated by the Fourth National Cerebrovascular Academic Conference, and confirmed by CT or magnetic resonance examination, and clearly diagnosed as stroke with different degrees of limb dysfunction. ? The course of the disease was subacute and convalescent (1‐4 weeks of onset); ?Brunnstrom=3 stages; ? Age =40 years old; ? Informed consent.
UR  -  https://www.cochranelibrary.com/central/doi/10.1002/central/CN-02652933/full
ER  -  


Record #45 of 57
Provider: John Wiley & Sons, Ltd.
Content: text/plain; charset="UTF-8"

TY  -  JOUR
AN  -  CN-02454170
AU  -  Liang, H
AU  -  Wang, O
AU  -  Cheng, Z
AU  -  Xia, P
AU  -  Wang, L
AU  -  Shen, J
AU  -  Kong, X
AU  -  Zeng, Y
AU  -  Chao, A
AU  -  Yan, L
AU  -  et al.
TI  -  Jintiange combined with alfacalcidol improves muscle strength and balance in primary osteoporosis: a randomized, double-blind, double-dummy, positive-controlled, multicenter clinical trial
JA  -  Journal of orthopaedic translation
PY  -  2022
VL  -  35
SP  -  53‐61
C3  -  PUBMED 36090002,EMBASE 2019880396
M3  -  Journal article
KW  -  *bone
KW  -  *fall risk
KW  -  *microcapsule
KW  -  *muscle strength
KW  -  *powder
KW  -  *primary osteoporosis
KW  -  *tiger
KW  -  Adult
KW  -  Article
KW  -  Clinical trial
KW  -  Controlled study
KW  -  Double blind procedure
KW  -  Drug therapy
KW  -  Female
KW  -  Gait
KW  -  Human
KW  -  Lower limb
KW  -  Major clinical study
KW  -  Male
KW  -  Multicenter study
KW  -  Muscle function
KW  -  Nonhuman
KW  -  Osteopenia
KW  -  Patent
KW  -  Randomized controlled trial
KW  -  Risk assessment
KW  -  Sarcopenia
KW  -  Timed up and go test
DO  -  10.1016/j.jot.2022.05.002
AB  -  Objective: To investigate the effectiveness of a Chinese patent medicine, Jintiange capsules with the main component of artificial tiger bone powder, combined with alfacalcidol on muscle strength and balance of the lower extremities in patients with primary osteoporosis. Design: A randomized, double‐blind, double‐dummy, positive‐controlled, multicenter clinical trial. Subjects and methods: A total of 400 patients diagnosed with primary osteoporosis or osteopenia were recruited and randomized into the Jintiange or control groups. During the 52‐week treatment, the participants in the Jintiange group were treated with Jintiange capsules (1.2 ​g each time, 3 times per day) and calcium carbonate simulant, while those in the control group were treated with calcium carbonate (element calcium 0.3 ​g, twice a day) and a Jintiange capsule simulant. Alfacalcidol (0.25 ​μg/d) was applied in both groups. The timed up and go test (TUG), chair rising test (CRT), and tandem gait test (TGT) were performed to evaluate balance, muscle strength and fall risk of the participants. Results: There were 154 participants in the Jintiange group, and 157 participants in the control group were included in the per‐protocol set. Comparing the data at week 52 from those at baseline, the TUG time decreased from 9.60 ​± ​2.25 ​s to 8.53 ​± ​2.06 ​s (p ​< ​0.001) in the Jintiange group and decreased from 9.50 ​± ​1.91 ​s to 9.11 ​± ​1.95 ​s (p ​< ​0.001) in the control group; the CRT time decreased from 11.49 ​± ​4.05 ​s to 8.57 ​± ​2.13 ​s (p ​< ​0.001) and 11.17 ​± ​3.21 ​s to 9.74 ​± ​1.98 ​s (p ​< ​0.001) in the Jintiange and control groups, respectively; the number of correct steps in the TGT increased significantly in both the control (7.40 ​± ​1.27 vs. 7.69 ​± ​0.87, p ​< ​0.01) and Jintiange groups (7.21 ​± ​1.58 vs. 7.60 ​± ​1.12, p ​< ​0.001). At the end of the study, the TUG and CRT results in the Jintiange group were superior to those in the control group (all p value ​< ​0.05), while no obvious difference was found in the TGT between the two groups. At week 52, the high fall risk proportions in the Jintiange group were significantly lower than those in the control group according to TUG (3.25% vs. 9.55%, p ​= ​0.023) and CRT (20.78% vs. 33.76%, p ​= ​0.01). Conclusion: Jintiange capsules combined with alfacalcidol can effectively improve muscle strength and the balance of the lower extremities and reduce fall risk in patients with primary osteoporosis/osteopenia. The translational potential of this article: Artificial tiger bone powder, a traditional Chinese patent medicine, can improve muscle strength and balance and reduce fall risks effectively among patients with primary osteoporosis. It might be a therapeutic option for osteoporosis individuals combined with sarcopenia to improve their muscle function.
UR  -  https://www.cochranelibrary.com/central/doi/10.1002/central/CN-02454170/full
ER  -  


Record #46 of 57
Provider: John Wiley & Sons, Ltd.
Content: text/plain; charset="UTF-8"

TY  -  JOUR
AN  -  CN-00767646
AU  -  Waters, DL
AU  -  Hale, L
AU  -  Grant, AM
AU  -  Herbison, P
AU  -  Goulding, A
TI  -  Osteoporosis and gait and balance disturbances in older sarcopenic obese New Zealanders
JA  -  Osteoporosis international
PY  -  2010
VL  -  21
IS  -  2
CC  -  Metabolic and Endocrine Disorders
CC  -  Musculoskeletal
SP  -  351‐357
C3  -  PUBMED 19436938
M3  -  Journal article
KW  -  Accidental Falls [prevention & control, statistics & numerical data]
KW  -  Aged
KW  -  Aged, 80 and over
KW  -  Body Composition
KW  -  Body Mass Index
KW  -  Bone Density
KW  -  Female
KW  -  Femur Neck [physiopathology]
KW  -  Gait Disorders, Neurologic [*etiology]
KW  -  Humans
KW  -  Male
KW  -  Middle Aged
KW  -  Motor Activity
KW  -  Obesity [*complications]
KW  -  Osteoporosis [*complications, physiopathology]
KW  -  Postural Balance
KW  -  Sarcopenia [complications]
KW  -  Sensation Disorders [*etiology]
KW  -  Tai Ji
DO  -  10.1007/s00198-009-0947-5
AB  -  Bone, muscle, and fat may affect gait and balance in older adults. Osteoporosis was prevalent in low muscle mass participants and related to gait and balance deficits. Low muscle combined with high fat mass had more functional deficits and poorer bone health, which has implications for falls risk and fractures. INTRODUCTION: Decreasing bone density and muscle mass and increasing fat mass may act synergistically to affect gait and balance in older adults. METHODS: One hundred eighty‐three older adults (age 72.7 +/‐ 6 years, range 56‐93; body mass index 28.2 +/‐ 4.9, range 16.6‐46.0) were recruited from a New Zealand falls prevention intervention trial. Total and appendicular skeletal muscle mass (ASM), percent fat, and bone mineralization were assessed by dual energy X‐ray absorptiometry and used to characterize normal lean (NL, n = 51), sarcopenic (SS, n = 18), sarcopenic obese (SO, n = 29), and obese (OO, n = 85) phenotypes. Functional performance was assessed using timed up and go, chair stand, single leg stand, and step test. Regression models were adjusted for age, sex, medications, and physical activity. RESULTS: Femoral neck osteoporosis was present in 22% SS, 17% SO, 12% NL, and 7% OO. Femoral neck osteoporosis with low ASM predicted poor chair stand performance (beta ‐3.3, standard error 1.6, p = 0.04). SO scored lowest on the chair stand (p = 0.03) and step test (p = 0.03). Higher ASM predicted faster timed up and go performance (p = 0.001). CONCLUSIONS: Osteoporosis was prevalent in low ASM groups (SS and SO) and related to gait and balance deficits, particularly in the SO. This has implications for falls risk, fractures, and interventions.
UR  -  https://www.cochranelibrary.com/central/doi/10.1002/central/CN-00767646/full
ER  -  


Record #47 of 57
Provider: John Wiley & Sons, Ltd.
Content: text/plain; charset="UTF-8"

TY  -  JOUR
AN  -  CN-02615706
AU  -  Yun, HW
AU  -  Kim, CJ
AU  -  Ahn, JA
AU  -  Schlenk, EA
TI  -  Effects of a self-determination theory-based physical activity programme for postmenopausal women with rheumatoid arthritis: a randomized controlled trial
JA  -  International journal of nursing practice
PY  -  2023
VL  -  29
IS  -  6
SP  -  e13199
C3  -  PUBMED 37667974,EMBASE 642191848
M3  -  Journal article
KW  -  *Arthritis, Rheumatoid [psychology, therapy]
KW  -  *Quality of Life
KW  -  *physical activity
KW  -  *postmenopause osteoporosis
KW  -  *rheumatoid arthritis
KW  -  *sarcopenia
KW  -  Adult
KW  -  Article
KW  -  Controlled study
KW  -  Disease activity score
KW  -  Exercise
KW  -  Female
KW  -  Grip strength
KW  -  Human
KW  -  Humans
KW  -  Major clinical study
KW  -  Postmenopause
KW  -  Quality of life
KW  -  Randomized controlled trial
KW  -  Republic of Korea
KW  -  Walking speed
DO  -  10.1111/ijn.13199
AB  -  AIMS: The study aimed to develop and evaluate the effects of a self‐determination theory‐based, nurse‐led, physical activity programme for postmenopausal women with rheumatoid arthritis. METHODS: Between December 2019 and April 2020, this randomized controlled trial recruited 62 postmenopausal women with rheumatoid arthritis from a university‐affiliated hospital in South Korea. The intervention group participated in a self‐determination theory‐based, nurse‐led, physical activity programme that consisted of Tai Chi‐based physical activity, a supportive psychosocial strategy, and interactive counselling for 16 weeks, and the control group continued to undergo their usual care. RESULTS: There were statistically significant group‐by‐time interactions in physical activity and perceived sarcopenia, which favoured the intervention group. Additionally, the intervention group showed significant improvements in the perceived therapeutic efficacy of physical activity, grip strength, walking speed, disease activity score, and health‐related quality of life. CONCLUSIONS: The programme developed in this study can be an effective and feasible approach for postmenopausal women with rheumatoid arthritis in improving physical activity, selected osteosarcopenic outcomes, and health‐related quality of life. Further research is required to investigate the long‐term effects of this theory‐based programme for postmenopausal women in diverse settings.
UR  -  https://www.cochranelibrary.com/central/doi/10.1002/central/CN-02615706/full
ER  -  


Record #48 of 57
Provider: John Wiley & Sons, Ltd.
Content: text/plain; charset="UTF-8"

TY  -  JOUR
AN  -  CN-02391369
AU  -  NCT05284149,
TI  -  Study the Impact of Hirsutella Sinensis Nutrient Supplements Has on Improving Muscle Health and Metabolism in Elderly
JA  -  https://clinicaltrials.gov/show/NCT05284149
PY  -  2021
C3  -  CTgov NCT05284149
M3  -  Trial registry record
KW  -  Frailty
KW  -  Sarcopenia
AB  -  In 1988, Irwin Rosenberg first proposed the term "Sarcopenia" for sarcopenia, which refers to the amount of muscle loss with age. In 2007, the European Working Group on Sarcopenia in Older People (EWGSOP) reached a consensus of three criteria for aging‐related sarcopenia: reduced muscle mass after 65 years of age (60 or 65 years according to the criteria set by each country), weakening of muscle strength (using grip strength), and physiological performance (using walking speed) Sarcopenia has now been officially recognized as a muscle disease related to aging, which may increase the risk of falls and fractures and both heart and respiratory diseases in the elderly. Sarcopenia causes inconvenience in the elderly, affecting their quality of life and often requiring long‐term care or even resulting in death. Moreover, there is now considerable evidence that muscle and bone have common genetic, nutritional, lifestyle, and hormonal determinants. Besides, muscle and bone interact with each other to impact bone strength. A possible mechanism is the dynamic loading arises from muscle contractions and the ground impact during weight‐bearing activities. In 2009, the term "sarco‐osteopenia" was coined to emphasize that both weak bones and weak muscles may contribute to fractures in the elderly. Therefore, treatments related to increasing muscle mass are essential for the elderly to reduce adverse clinical outcomes such as falls and fractures. At present, the most efficient treatment is adequate nutrient intake. The elderly often encountered malnutrition due to inadequate nutrient intake and scarce nutrient diversity. While malnutrition is often one of the leading causes of sarcopenia. Therefore, effective nutritional supplementation is essential for the elderly. Efficient nutrient supply will improve the symptoms of sarcopenia patients and improve the quality of life. As Taiwan gradually enters the advanced age society, sarcopenia in the elderly is inevitable. Preventing and treating aging‐related muscle loss is becoming a crucial issue that everyone must face. However, there is still a scarcely known nutrient supplement that effectively improves muscle health in the elderly. Moreover, to increase the wiliness of the elderly in taking nutrient supplements, the nutrient supplements must be safe and easily assessable nutrient supplement and do not require a physician prescription. In the Asian population, elderlies incline to Chinese medicine supplements. Cordyceps sinensis is a well‐known valuable traditional Chinese medicine. It is the fungi‐insect complex from Clavicipitacease and Cordyceps sinensis (Berk.) Sacc. parasitic on the Heptaidae insects' larvae. Cordyceps sinensis are mainly distributed in the high‐mountain areas like Tibet, Sichuan, Qinghai, and Gansu. The traditional Chinese medicine of Cordyceps sinensis have recorded its beneficial effects in kidney and lung, replenishing essence, cough relief and reducing sputum. In the 1990s, a group of female marathon runners led by Mr. Ma Jun‐ren, commonly known as Ma family army, trained several world‐class middle‐ and long‐distance runner which broke 66 domestic and international records in many competitions. There has been suggestion of his secret performance‐enhancing recipe, which includes the combination of Cordyceps, turtle essence and other healthcare products to the athletes' diet. This recipe sets off the Cordyceps market demand once more in China. Enormous Cordyceps were harvested and sold at the same time for research and development. The price of naturally found cordyceps become so scarce that the end‐price is almost equivalent to the gold. At the same time period, a total of 22 asexual strains involving 13 genera were isolated from the Cordyceps fruiting bodies collected from different regions. Molecular identification of rDNA ITS region and RAPD molecular markers from the fruiting bodies were detailly compared to finally confirmed that Hirsutella sinensis was an asexual strain of Cordyceps sinensis. Researchers have found that Hirsutella sinensis has many benefits in anti‐inflammatory, anti‐liver cancer activity, reduces tetrachloride damage, immune regulation, improves Bleomycin‐induced lung fibrosis, aristolochic acid or cisplatin induced Kidney damage… and more. More importantly, study have found that Hirsutella sinensis can help to increase connection between gastrocnemius muscle fibers and spinal nerve under the amyotrophic lateral sclerosis animal disease model. However, culturing conditions for Hirsutella sinensis are extremely difficult and long, one of the key culturing condition is the temperature, must be maintaining at 16‐20℃ for 45 days. Fortunately, Grape King Biotech has core technology using liquid fermentation which greatly shortened the cultivation time, thus, providing sufficient and safe products to patients. The investigators hypothesis that Hirsutella Sinensis may be able to increase both muscle mass and function in the elderly. The investigators believed that improving the muscle mass and function in the elderly may improve the elderly with sarcopenia and prevent the elderly from having sarcopenia. Moreover, it is vital to investigate the metabolic muscle change in the elderly under Hirsutella Sinensis nutrient supplement. This will allow the investigators to further understand the mechanism behind Hirsutella Sinensis had on muscle mass and function. Specific aims The investigators designed a randomized placebo‐controlled study first to investigate the relationship and clinical impact Hirsutella Sinensis had on muscle mass and function in the elderly. Second, investigate the metabolic impact Hirsutella Sinensis had on muscle mass. 2.0 Material and method 2.1.1 Research design This proposal aims to perform a comprehensive analysis of the Hirsutella Sinensis nutrient supplement to improve muscle mass and function. This study comprises an interventional clinical trial that will recruit 100 elderly individuals with either sarcopenia or absence of sarcopenia. All elderly will be receiving clinical, laboratory, and imaging evaluation (in 6, 12 months) to compare the outcome between elderly with and without Hirsutella Sinensis nutrient supplements. This study comprised of comprehensive evaluation of nutrition status, muscle health status and muscle metabolic status for each participant. Furthermore, a detailed metabolomic analysis will be performed on these elderlies to understand the possible mechanism for muscle mass changes and function in the elderly receiving Hirsutella Sinensis nutrient supplements. Figure 1 depict the outline of this study. 2.1 Subjects: 2.1.1 Study duration and subjects number This randomized control study will be conducted in 2 years. The investigators expect to recruit 100 participants with age ≥ 50 years old. Enrolled participants will be randomly divided into Hirsutella Sinensis nutrient supplement (H.S. suppl.) or a placebo group according to a standard randomization procedure (1:1). The medication will be mailed to the participants by a third party. All participants will have two different follow‐up periods (6, 12 months). These follow‐ups included clinical, laboratory, and imaging studies to analyze muscle health changes after receiving Hirsutella Sinensis nutrient supplement. 2.1.2 The inclusion criteria As previously described 2.2 Clinical examinations The complete outline of clinical nutrition evaluation, bone fragility evaluation and muscle health evaluation were described in Figure 2. Figure 2. The outline of clinical assessment Clinicopathological data: Clinicopathological data were collected, including age, gender, body height, body weight and waist circumference. Subjects were also asked to list all comorbidities and all current medications. Participants were considered smokers if they currently smoked tobacco or had smoked in the past. Participants were considered alcohol drinkers if they reported consuming alcohol four or more times per week. Clinical nutrition evaluation: The nutrition indexes were evaluated using anthropometric method (including the body mass index (BMI)), clinical assessment method (Mini‐Nutritional Assessment sheet) and laboratory methods (CBC/DC, lipid profile and albumin). Muscle health examinations Muscle health status evaluation, including total body composition analysis, handgrip strength (HS) test, and Five‐Times‐Sit‐to‐Stand (FTSTS) test. Total body composition analysis may provide us with detailed quantification of fat and muscle of the entire body and different regions of interest. Furthermore, the combination of handgrip strength and Five‐Times‐Sit‐to‐Stand tests enables us to understand each participant's muscle function. Total body composition analysis for muscle mass evaluation: All the scans were performed using a dual‐energy fan‐beam X‐ray absorptiometry. Handgrip strength for muscle strength evaluation: Muscle strength was determined by HS, measured by using a dynamometer. Five‐Times‐Sit‐to‐Stand tests for physical performance evaluation: The FTSTS test was performed in a quiet room and used a standard chair without armrests. The faster of the 2 trials was used as the FTSTS score. 2.3 Metabolomics examinations The blood sample for metabolomic examination will be taken at the same day as the DXA image study. B. LC‐TOFMS analysis 1a. For global metabolites analysis Liquid chromatographic separation will be achieved on a 100 mm×2.1 mm Acquity 1.7 μm C18 column (Waters Corp; Milford, MA, USA) using a ACQUITY TM Ultra Performance Liquid Chromatography system (Waters, USA). 1b. Mass spectrometry Mass spectrometry will be performed on a Waters Q TOFMS or Agilent Q TOF operated in positive or negative ion mode. C. Ultra‐performance liquid chromatography (UPLC)‐based amino acid measurement The plasma samples are collected and stored at ‐80°C until assayed. The AQC derivatization reagent was obtained from the Waters Corporation (Milford, MA, USA). 2.4 Nutrient supplements Enrolled participants will be randomly divided into Hirsutella Sinensis nutrient supplement (H.S. suppl.) or a placebo group according to a standard randomization procedure (1:1). The medication will be mailed to the participants by a third party. Hirsutella Sinensis and placebo nutrient supplement pills will be identical in appearance. Nutrient supplement pills will be taken for six months. Composition of Hirsutella Sinensis nutrient supplements: whey protein, modified starch, non‐dairy creamer, roux, Hirsutella Sinensis mycelium, maltodextrin, salt, glutamate, flavor enhancers, vegetable oil, lactose, hydrolyzed vegetable protein, onion powder, chicken flavour, locust bean gum, turmeric powder. Composition of placebo: whey protein, modified starch, non‐dairy creamer, roux, maltodextrin, salt, glutamate, flavour enhancers, vegetable oil, lactose, hydrolyzed vegetable protein, onion powder, chicken flavour, locust bean gum, turmeric powder. Suggested use: 1 sachet (38 g) per day, add 1 sachet of nutrient supplements to 140 mL of hot water, stir well and drink carefully. Statistical analysis To assess the association of Hirsutella sinensis nutrient supplements had on muscle health and muscle metabolism, Pearson correlation was used for analysis. To analyze the effect of several covariates on muscle health, stepwise logistic regression analysis was applied with adjustments for age, BMI, number of co‐morbidities, smoking status, and nutritional status. Logistic regression model and t‐test will be applied to analysis the effect of the impact of efficient Hirsutella sinensis nutrient supplements had on improving muscle health. 2.5 Potential difficulties 2.5.1 Concern of DXA safety and participant comfort This study will follow the general DXA safety rules with standard protocols. The participant with DXA contraindication will not be included into this study. 2.5.2 Supports on the particpants' enrollment The elderly population of interest included all those aged 60 years or more who were registered as residents of an administrative neighborhood ("Li") of the North District, Keelung City, Taiwan. In the previous study, the investigators have understand the prevalence of sarcopenia is about 20 40% in the Keelung community. Thus, the recruitment of elderlies with or without sarcopenia will not be a big obstacle in this study. First year AIMs: Study the effect of Hirsutella sinensis nutrient supplements had on muscle health. Second year AIMs: Study the metabolomic alternation in muscle after taking Hirsutella sinensis nutrient supplements 3.1 Expected schedule The First Year: AIMs: Study the effect of Hirsutella sinensis nutrient supplements had on muscle health A cross‐sectional study on: 1. The relationship between Hirsutella sinensis with muscle mass and function. 2. Compared the improvement of muscle health between participants with and without sarcopenia. Baseline clinical, laboratory and image data will be collected in 100 participants (Table 1) The Second Year: AIMs: Study the metabolomic alternation in muscle after taking Hirsutella sinensis nutrient supplements A cohort study on the metabolomic change in muscle after receiving Hirsutella sinensis. One year follow‐up clinical and image data will be collected in 100 participants.
UR  -  https://www.cochranelibrary.com/central/doi/10.1002/central/CN-02391369/full
ER  -  


Record #49 of 57
Provider: John Wiley & Sons, Ltd.
Content: text/plain; charset="UTF-8"

TY  -  JOUR
AN  -  CN-01965365
AU  -  NCT03880344,
TI  -  Investigating the Effectiveness of Vibration Therapy on Sarcopenia in Osteoarthritis Knee Patients
JA  -  https://clinicaltrials.gov/show/NCT03880344
PY  -  2019
C3  -  CTgov NCT03880344
M3  -  Trial registry record
KW  -  Joint Diseases
KW  -  Osteoarthritis
KW  -  Osteoarthritis, Knee
KW  -  Sarcopenia
AB  -  Patients with end stage OA often adopt a sedentary lifestyle causing mobility and functionality decline to avoid joint pain and stiffness. This dysfunctions a series of antioxidant response cascades which eventually leads to muscle atrophy of the knee. Notably, muscle atrophy and weakness (i.e. sarcopenia) often accompanies with OA. However the relationship between these symptoms and OA remains undefined and no strong consensus have been made thus far. Our ongoing longitudinal study on muscle strength and functionality which investigates the prevalence of sarcopenia in end stage OA patient's pre and post operation (Total Knee Replacement) have reflected that 24% with severe knee OA patients also suffered sarcopenia. In addition, these patients also showed a much slower recovery and longer length of stay in hospital after undergoing surgical operation. The effect of clinical sarcopenia affects our locomotion system in the aging population. Weakness in patients and decline in muscle strength results in significant functional impairment are often seen in the cohort, leading to fragility, falls, fractures and disability. Many authors have tried to explain the pathophysiology of sarcopenia in an attempt to link the disorder to a molecular or biochemical level in numerous literature. Satellite cells (a myogenic stem cell), Insulin like growth factor 1 (IGF‐1) (an important mediator of muscle growth and regeneration affecting muscle function) and fast twitch muscle fibres are three major molecular composites that have been widely studied. Evidence have suggested the close relationship between them and muscle atrophy and weakness. However, these studies have either shown the results from an animal standpoint or they lack specificity and further research is necessary to confirm their role in patients suffering from sarcopenia. Attempts have also been made to discover the most effective intervention to treat or even eliminate the chances of sarcopenia. Among these studies resistance exercises have been documented the most. Evidence showed that progressive resistance and aerobic exercises are most beneficial for the prevention and treatment of sarcopenia. Resistant training that such as lifting weights, strength resistance bands, resistance machines has shown to improve protein synthesis in skeletal muscle cells leading to better muscle strength and mass, leading to muscle hypertrophy and promotes muscle power. Our previous knowledge transfer study on developing an aerobic exercise (i.e. Tai Chi Exercise) for end stage OA patients also showed similar positive effects in subjects, decreasing their pain and stiffness symptoms and limitations in physical activity. Though resistance exercise showed promising effects, are safe and strongly advised interventions based on documented and our previous study, the elderly populations often accompanies with other physical symptoms (such as back pain) and diminished fine motor skills that may limit their range of movement in these exercise regimes. In addition, resistive exercises are extremely technical and is essential to execute with proper form to avoid further injury; hence these exercises are unable to perform safely alone at home, making the intervention less autonomous. Vibration therapy is a noninvasive biophysical modality and has been demonstrated in a number of studies showing multiple positive effects in terms of postural control, balancing ability, circulation and most importantly muscle strength. Two of our previous studies investigated the long term effects on muscle performance and bone quality in using low‐magnitude high frequency vibration. Though the results showed that the treatment is an effective method in fall prevention by improving on both frontiers, these two studies' main subject focuses were on the elderly population as a whole. A study pivoting on subjects with co‐existing diagnosis of sarcopenia and OA is crucial to investigate the effectiveness of this therapy method. Limited studies have shown positive effects of vibration therapy on osteoarthritis, however, these studies were limited to a single gender (i.e. females) or contained subject recruitment bias or assessment period of less than 6 months. A randomized control trial with a longer assessment period is essential to investigate the true effects of vibration therapy on knee OA patients.
UR  -  https://www.cochranelibrary.com/central/doi/10.1002/central/CN-01965365/full
ER  -  


Record #50 of 57
Provider: John Wiley & Sons, Ltd.
Content: text/plain; charset="UTF-8"

TY  -  JOUR
AN  -  CN-02290054
AU  -  NCT04947163,
TI  -  Effects of Inspiratory Muscle Training (IMT) on Balance Ability and Quality of Life of Diabetes Mellitus Patients
JA  -  https://clinicaltrials.gov/ct2/show/NCT04947163
PY  -  2021
C3  -  CTgov NCT04947163
M3  -  Trial registry record
KW  -  Diabetes Mellitus
KW  -  Respiratory Aspiration
AB  -  Diabetes Mellitus (DM) is a chronic metabolic disease characterized by hyperglycemia due to either deficiency of insulin or the inability of the body to utilize it. Hyperglycemia ultimately leads to multiple organ damage in patients with uncontrolled diabetes. The incidence occurs mostly at the age of 55 years equally affecting both genders. The prevalence of diabetes has been increased four times in the last three decades worldwide and global prevalence is increasing alarmingly with about 1 out of every 11 individuals having diabetes mellitus with 90% patients having type 2 diabetes mellitus. The statistical data depicts a huge burden of disease both in morbidity and mortality globally and an anticipated threat on health care system in future. (1) The complications of diabetes have been reported higher in the South Asia region as compared to western counterparts. In Pakistan, according to National Diabetes Survey of Pakistan (NDSP 2016 ‐ 2017), the pooled prevalence of diabetes was projected to be 26.3% affecting 27.4 million people above 20 years of age. These high numbers are directly and indirectly linked with the economic burden on society and ultimately affect the quality of life of diabetics, families, and community. Clinically, there are different complications (micro & macro vascular) associated with DM and these are main sources of morbidity and mortality. Neuropathy, nephropathy, and retinopathy are the microvascular complications whereas macrovascular complications include cardiovascular diseases, stroke as well as other vascular diseases. Apart from these complications, there are few other complications including decreased resistance to infections, dental issues, birth complications in gestational diabetes, poor balance, sarcopenia and increased risk of fall and fractures. The reduced strength and endurance of diaphragm the vital muscle of respiration lead to compromised respiratory functions. Peripheral neuropathy, retinopathy and vestibular impairments alter the biomechanical stability and strength of postural control in individuals with DM. The instability generates disparity among muscular and neural structures to execute locomotion abilities, so abnormal gait pattern, weakness in lower limb musculature, impair sensory function, diminished reflexes and high fall risk have been observed. These musculoskeletal complications compromise the mobility level and impede the performance of functional tasks and Activities of Daily Life (ADLs) in patients with DM. The limited movements and participation restrictions in social activities create inaccessibility and dependence on caregiver has been increased. The overall activity level has been declined and decreases the quality of life of individuals and ultimately developing social and economic burden on community. Management of DM always emphases to improve the current health status and prevent further complications due to uncontrolled DM. Multiple management approaches have been reported in the literature to maintain adequate glycemic control and manage diabetes related complications and co morbidities. Treatment strategies also focus to maximize the quality of life and minimize the risk of treatment related complications including hypoglycemia. Balance and postural impairments are common in DM due to neuropathic changes and there are different training strategies have been documented in literature to improve postural stability and reduce fall risk. The training approaches include Tai Chi, Wii Fit based training, circuit training, strengthening exercises of lower limbs, gait training and task oriented dynamic training to enhance the overall balance abilities. The central trunk stability and core strength are integral part of postural stability and balance but there is limited evidence to address these for balance training in DM. There is lacking evidence in literature on specific training targeting the central trunk and core strength to improve the balance ability, reduces fall risk and improve quality of life in DM patients. Inspiratory Muscle Training (IMT) is a device‐based training and widely used therapeutic technique for improving inspiratory muscle strength and endurance, thoracic mobility, exercise capacity, reducing dyspnea and increasing quality of life. Recently, IMT has been used to improve balance and physical performance among elderly. How IMT is a useful intervention to improve cardiopulmonary function, postural control and quality of life? The underlying mechanism of IMT principal and clinical implications has three‐fold mechanisms: First: Diaphragm thickness and strength enhances balance in two ways. Firstly, there is activation of diaphragm during upper limb movements indicating that the co‐activation of diaphragm assists in the mechanical stabilization of the spine. Secondly, it plays a major role in the generation of intra‐abdominal pressure which helps in the stabilization of lumbar spine during movements like shoulder abduction and adduction i.e., balance perturbations. These changes will improve the lower limb mobility, quadriceps strength, functional performance, postural control response and exercise tolerance among individuals. It creates an overall impact on enhanced balance strategies, physical performance and postural stability in elderly and other pathological conditions including chronic obstructive pulmonary disease (COPD), cystic fibrosis and stroke. Second: Increases in diaphragmatic mobility and hypertrophy as well as improved neural control and thickness of respiratory muscles including transversus abdominus and internal obliques leads to increase in exercise capacity, pulmonary function and decreased perceived breathlessness and exertion in the patients. It will increase the strength of respiratory muscles ultimately proving it to be an effective treatment strategy in COPD, chronic heart failure, multiple sclerosis and various respiratory diseases. Third: IMT exerts certain ergogenic effects through increasing diaphragmatic mobility and strength thereby improving the recovery time in sprinters, limiting cardiac sympathetic hyperactivity in cyclists and enhance rowing performance. Therefore, it can be hypothesized that IMT is not only effective for improving cardiopulmonary function but is also strongly linked with postural stability. The disease burden of DM is growing rapidly, and multiple complications have been reported including cardiopulmonary and high fall risk which declines the overall quality of life. IMT can be useful technique to improve the physical and functional performance, reduce the severity of complications and enable the individuals to become active members of community. The current study is intended to evaluate the dual effects of IMT on postural stability and pulmonary function of diabetic patients.
UR  -  https://www.cochranelibrary.com/central/doi/10.1002/central/CN-02290054/full
ER  -  


Record #51 of 57
Provider: John Wiley & Sons, Ltd.
Content: text/plain; charset="UTF-8"

TY  -  JOUR
AN  -  CN-02475621
AU  -  ChiCTR2100051871,
TI  -  Clinical study of Baduanjin intervention on sarcopenia in the elderly
JA  -  https://trialsearch.who.int/Trial2.aspx?TrialID=ChiCTR2100051871
PY  -  2021
C3  -  ICTRP ChiCTR2100051871
M3  -  Trial registry record
AB  -  INTERVENTION: Control group:Resistance training;Baduanjin group:Baduanjin exercise; CONDITION: sarcopenia PRIMARY OUTCOME: Short physical performance battery (SPPB); SECONDARY OUTCOME: Muscle mass;Grip strength;6m walking time;Montreal cognitive assessment scale scores;Incidence of falls; INCLUSION CRITERIA: 1. Elderly patients aged 60‐84 years who meet the diagnostic criteria for sarcopenia. 2. Able to cooperate with the completion of body composition analysis, grip strength measurement, 6m walking time measurement and questionnaire. 3. Able to walk independently, with or without assistive devices. 4. Be able to safely complete the exercise recommended by the healthcare provider. 5. Agree to participate in this study, accept and implement the intervention program after randomization, and sign the informed consent.
UR  -  https://www.cochranelibrary.com/central/doi/10.1002/central/CN-02475621/full
ER  -  


Record #52 of 57
Provider: John Wiley & Sons, Ltd.
Content: text/plain; charset="UTF-8"

TY  -  JOUR
AN  -  CN-02065446
AU  -  ChiCTR1900027709,
TI  -  Baduanjin Exercise in elderly patients with Senile myopenia of Pension institutions: a randomized controlled trial
JA  -  https://trialsearch.who.int/Trial2.aspx?TrialID=ChiCTR1900027709
PY  -  2019
C3  -  ICTRP ChiCTR1900027709
M3  -  Trial registry record
AB  -  INTERVENTION: Baduanjin group:Baduanjin exercises for 2 months;education group:health education; CONDITION: Sarcopenia PRIMARY OUTCOME: Ability of daily life;Balance ability; SECONDARY OUTCOME: Muscle function;Mobility tolerance; INCLUSION CRITERIA: 1. meets the criteria of speed reduction and grip reduction in the diagnosis of sarcopenia (step speed <=1.0m/s, grip strength: male<26kg, female<18kg.); 2. Aged 60 to 100; BMI<24.0kg/?or an unintentional decrease in body weight of 5% within 1 year.Balance test score (score less than 40 points) without balance disorder; 3. The health condition is stable and can be self‐motivated; 4. Clear consciousness, able to clearly express their own situation, cooperate with the completion of the body assessment test and complete the intervention; 5. Living time in the old‐age care institution>=1year; 6. Voluntary participation and completion of the consent form.
UR  -  https://www.cochranelibrary.com/central/doi/10.1002/central/CN-02065446/full
ER  -  


Record #53 of 57
Provider: John Wiley & Sons, Ltd.
Content: text/plain; charset="UTF-8"

TY  -  JOUR
AN  -  CN-02065195
AU  -  ChiCTR1900026356,
TI  -  The efficacy of Baduanjin exercise on sarcopenia in older adults with HIV/AIDS: study protocol for a randomised controlled trial
JA  -  https://trialsearch.who.int/Trial2.aspx?TrialID=ChiCTR1900026356
PY  -  2019
C3  -  ICTRP ChiCTR1900026356
M3  -  Trial registry record
AB  -  INTERVENTION: experimental group:Baduanjin;control group:Routine nursing care; CONDITION: HIV/AIDS PRIMARY OUTCOME: the power of gripping;leg speed; SECONDARY OUTCOME: BMI;Balance function (Berg balance scale);Five sit‐up tests; INCLUSION CRITERIA: (1) the HIV/AIDS diagnosed by the infectious disease physician is >= 50 years old. The diagnostic standard is the Chinese AIDS diagnosis and treatment guideline (2018 Edition). (At present, in the international literature related to AIDS research and in the field related to AIDS research, the age group aged 50 years and over is usually set as the elderly (2) BMI < 24.0 kg/m2 or unintentional weight loss of 5% within one year; (3) It conformed to the criteria of "reduced walking speed" and "reduced grip strength" in the diagnosis of myopenia (walking speed <= 1.0 m/s, grip strength: male < 26 kg, female < 18 kg). (4) There was no imbalance disorder in the score of balance test (score less than 40); (5) The health condition is stable and able to move independently; (6) Participate voluntarily and fill in the consent form.
UR  -  https://www.cochranelibrary.com/central/doi/10.1002/central/CN-02065195/full
ER  -  


Record #54 of 57
Provider: John Wiley & Sons, Ltd.
Content: text/plain; charset="UTF-8"

TY  -  JOUR
AN  -  CN-01785300
AU  -  Genest, F
AU  -  Lindstrom, S
AU  -  Luksche, N
AU  -  Jakob, F
AU  -  Seefried, L
TI  -  Combined efficacy of different exercise interventions in osteosarcopenic men
JA  -  Journal of bone and mineral research
PY  -  2017
VL  -  32
SP  -  S398
C3  -  EMBASE 620204025
M3  -  Journal article; Conference proceeding
KW  -  *resistance training
KW  -  Aged
KW  -  Bone density
KW  -  Chronic disease
KW  -  Clinical article
KW  -  Comparative effectiveness
KW  -  Conference abstract
KW  -  Controlled study
KW  -  Diagnosis
KW  -  Feasibility study
KW  -  Grip strength
KW  -  Health status
KW  -  Human
KW  -  Lumbar region
KW  -  Male
KW  -  Orthosis
KW  -  Osteoporosis
KW  -  Physical performance
KW  -  Prospective study
KW  -  Qigong
KW  -  Randomized controlled trial
KW  -  Sarcopenia
KW  -  Trunk
KW  -  Whole body vibration
DO  -  10.1002/jbmr.3363
AB  -  Introduction: Osteoporosis and sarcopenia both are critical determinants of impaired health outcomes and functional decline in aging. Clinical significance of a combined occurrence, i.e. osteosarcopenia might be even worse. Various exercise interventions have been proven beneficial but comparative evaluations of distinct exercise modalities are lacking. Methods: Prospective randomized controlled trial to compare efficacy and feasibility of 4 different exercise modalities over 6 months in men aged 65‐90y at risk for osteoporosis and sarcopenia. Interventions comprised Resistance Training (RT), Whole Body Vibration Exercise (VE), Qi Gong (QG) or wearing a Lumbar Orthosis (LO). Primary endpoint was isometric trunk strength (TS) for Extension (E) and Flexion (F), secondary endpoints included key diagnostic parameters for osteosarcopenia:BMD, Appendicular Lean Mass (ALM), Grip Strength and the Short Physical Performance Battery (SPPB). Results: n=47 men were equally randomized. RT resulted in sig. improvements for TS‐E (p=0,009) and TS‐F (p=0,013). VE improved TS‐E (p=0,014) and performance in CRT (p=0,005), LO improved CRT (p=0,003) and GS (p=0,027), while QG did not yield any sig. improvements. Subgroup analyses revealed outstanding improvements in those subjects at increased risk, irrespective of the type of exercise, i.e. participants ≥80y showed improvements in both LS‐BMD (p=0,01) and ALM (p=0,016) and sig. enhanced performance for TS‐E (p=0,029) and CRT (p=0,017). Presarcopenic subjects improved in TS‐E (p=0,003), CRT (p=0,001) and GS (p=0,016). Participants with multiple (≥3) chronic diseases achieved sig. improvements in TS‐E (p<0,001), TS‐F (p=0,002), GS (p=0,036) and Grip Strength (p=0,046). Discussion: In osteosarcopenic men, different exercise modalities elicited sig. improvements in key diagnostic criteria for both osteoporosis and sarcopenia. Overall efficacy was primarily restricted to parameters specifically addressed by an exercise and did not elicit improvement outside the focus of the intervention. However, subgroup analyses revealed pronounced improvements beyond the scope of a specific intervention for high risk subjects even with lowimpact interventions (QG, LO). In conclusion, exercise intervention is effective in elderly males, primarily to improve those parameters specifically addressed. However, in subjects with reduced health status, even low threshold interventions may be beneficial, actually beyond exercise‐specific improvements.
UR  -  https://www.cochranelibrary.com/central/doi/10.1002/central/CN-01785300/full
ER  -  


Record #55 of 57
Provider: John Wiley & Sons, Ltd.
Content: text/plain; charset="UTF-8"

TY  -  JOUR
AN  -  CN-02690705
AU  -  ChiCTR2400082217,
TI  -  A clinical study plan exploring the impact of exercise rehabilitation on sarcopenia, quality of life, and emotions in elderly lung cancer chemotherapy patients
JA  -  https://trialsearch.who.int/Trial2.aspx?TrialID=ChiCTR2400082217
PY  -  2024
C3  -  ICTRP ChiCTR2400082217
M3  -  Trial registry record
AB  -  INTERVENTION: Exercise Group:Intervention plan: 1. During hospitalization: Provide flexibility training and eight section brocade exercises in the form of group activities, twice a day for 40 minutes each time. Patient education, emphasizing the potential benefits of exercise in maintaining muscle mass and exercise ability during chemotherapy, and providing educational manuals (mainly focused on exercise rehabilitation and nutritional support); 2. Remote rehabilitation: Based on the evaluation results and exercise preferences, provide personalized low‐intensity aerobic exercise prescriptions, with a recommended total time of 40‐60 minutes per day. In addition, flexibility training and Baduanjin should be conducted once a day. Follow up and supervise patients to record home exercise diaries through remote rehabilitation platforms, and promptly solve and answer difficulties and problems encountered during home exercise, maintaining patients' enthusiasm and motivation for sports rehabilitation.;Control Group:For patients in the waiting control group, only exercise education manuals were provided, and the same exercise rehabilitation intervention as the exercise group was started after three chemotherapy cycles.; CONDITION: Lung cancer PRIMARY OUTCOME: Third lumbar spine skeletal muscle index; SECONDARY OUTCOME: Sports endurance test;Functional Assessment of Cancer Therapy—Lung [FACT‐L];Hamilton Anxiety Scale and Hamilton Depression Scale;Muscle strength assessment; INCLUSION CRITERIA: 1. Late stage (locally advanced or metastatic) non‐small cell lung cancer confirmed by histology or cytology; 2. Age = 60 years old, plan to undergo systematic chemotherapy; 3. The activity ability score of the Eastern Cooperative Oncology Group is 0‐1, and the functional independence score is Barthel Index>90 points; 4. At least one source of social support (family members or friends) who can monitor the safety and compliance of interventions throughout the entire 8‐week study period; 5. Able to walk, read, and answer questions without assistance.
UR  -  https://www.cochranelibrary.com/central/doi/10.1002/central/CN-02690705/full
ER  -  


Record #56 of 57
Provider: John Wiley & Sons, Ltd.
Content: text/plain; charset="UTF-8"

TY  -  JOUR
AN  -  CN-02291730
AU  -  Genest, F
AU  -  Lindstrom, S
AU  -  Scherer, S
AU  -  Schneider, M
AU  -  Seefried, L
TI  -  Feasibility of simple exercise interventions for men with osteoporosis – A prospective randomized controlled pilot study
JA  -  Bone reports
PY  -  2021
VL  -  15
C3  -  EMBASE 2013308498
M3  -  Journal article
KW  -  *exercise
KW  -  *osteoporosis /therapy
KW  -  Aged
KW  -  Anthropometry
KW  -  Article
KW  -  Chair rise test
KW  -  Chronic disease
KW  -  Clinical article
KW  -  Cohort analysis
KW  -  Comparative study
KW  -  Controlled study
KW  -  Feasibility study
KW  -  Functional assessment
KW  -  Geriatric assessment
KW  -  Grip strength
KW  -  Human
KW  -  Male
KW  -  Multiple chronic conditions
KW  -  Physical performance
KW  -  Pilot study
KW  -  Prospective study
KW  -  Qigong
KW  -  Randomized controlled trial
KW  -  Resistance training
KW  -  Risk
KW  -  Safety
KW  -  Sarcopenia
KW  -  Skeletal muscle index
KW  -  Timed up and go test
KW  -  Trunk
KW  -  Usual gait speed
KW  -  Walking speed
KW  -  Whole body vibration training
DO  -  10.1016/j.bonr.2021.101099
AB  -  Background: Aging is associated with progressive loss of musculoskeletal performance. Exercise interventions can improve physical function in the elderly but there is a paucity of comparative assessments in order to understand what specific goals can be achieved particularly with less demanding exercise interventions readily accessible for untrained men. Methods: Prospective randomized, controlled, single center exploratory trial to compare four distinct exercise interventions, i.e. Resistance Training (RT), Whole Body Vibration Exercise (WBV), Qi Gong (QG) and wearing a Spinal orthosis (SO) for 6 months in men at risk for osteoporosis aged 65–90 years. Primary endpoint was change in isometric one repetition maximum force trunk strength for extension (TSE) and flexion (TSF) compared to baseline, secondary endpoints covered key parameters of geriatric functional assessment, including Handgrip Strength (HS), Chair‐Rise‐Test (CRT), Usual Gait Speed (UGS) and Timed‐Up‐and‐Go (TUG). Results: Altogether 47 men (mean age 77 ±6.1 years) were randomized to RT, (n = 11) WBV (n = 13), QG (n = 10) and SO(n = 13). RT, defined as reference exercise intervention, lead to significant improvements for TSE (p = 0.009) and TSF (p = 0.013) and was significantly superior in the between‐group analysis for TSE (p = 0.038). Vibration exercise caused sign. Improvements in TSE (p = 0.014) and CRT (p = 0.005), the Spinal orthosis improved CRT (p = 0.003) and Gait Speed (p = 0.027), while the QG intervention did not attain any sig. Developments. Subgroup analyses revealed most pronounced musculoskeletal progress in vulnerable patients (age ≥ 80 years, pre‐sarcopenia, multimorbidity ≥3chronic diseases). Irrespective of the type of exercise, participants ≥80 years experienced significant gains in TSE (p = 0.029) and CRT (p = 0.017). Presarcopenic subjects (Skeletal muscle Index (SMI) ≤10.75 kg/m2) improved in TSE (p = 0.003), CRT (p = 0.001) and UGS (p = 0.016). Multimorbid participants achieved sig. Gains in TSE (p < 0.001), TSF (p = 0.002), UGS (p = 0.036) and HS (p = 0.046). Conclusions: In this exploratory trial we found that simple exercise interventions are feasible in elderly men eliciting specific benefits, i.e. improvements are attained in those tasks addressed with the respective exercise modality. While targeted resistance training is superior in increasing TSE, alternative simple exercise interventions also appear to elicit beneficial effects, even in vulnerable patients, i.e. those with low muscle mass, above 80 years of age or multimorbidity.
UR  -  https://www.cochranelibrary.com/central/doi/10.1002/central/CN-02291730/full
ER  -  


Record #57 of 57
Provider: John Wiley & Sons, Ltd.
Content: text/plain; charset="UTF-8"

TY  -  JOUR
AN  -  CN-02644356
AU  -  Genest, F
AU  -  Lindström, S
AU  -  Scherer, S
AU  -  Schneider, M
AU  -  Seefried, L
TI  -  Feasibility of simple exercise interventions for men with osteoporosis - A prospective randomized controlled pilot study
JA  -  Bone reports
PY  -  2021
VL  -  15
SP  -  101099
C3  -  PUBMED 34258330
M3  -  Journal article
DO  -  10.1016/j.bonr.2021.101099
AB  -  BACKGROUND: Aging is associated with progressive loss of musculoskeletal performance. Exercise interventions can improve physical function in the elderly but there is a paucity of comparative assessments in order to understand what specific goals can be achieved particularly with less demanding exercise interventions readily accessible for untrained men. METHODS: Prospective randomized, controlled, single center exploratory trial to compare four distinct exercise interventions, i.e. Resistance Training (RT), Whole Body Vibration Exercise (WBV), Qi Gong (QG) and wearing a Spinal orthosis (SO) for 6 months in men at risk for osteoporosis aged 65‐90 years. Primary endpoint was change in isometric one repetition maximum force trunk strength for extension (TSE) and flexion (TSF) compared to baseline, secondary endpoints covered key parameters of geriatric functional assessment, including Handgrip Strength (HS), Chair‐Rise‐Test (CRT), Usual Gait Speed (UGS) and Timed‐Up‐and‐Go (TUG). RESULTS: Altogether 47 men (mean age 77 ±6.1 years) were randomized to RT, (n = 11) WBV (n = 13), QG (n = 10) and SO(n = 13). RT, defined as reference exercise intervention, lead to significant improvements for TSE (p = 0.009) and TSF (p = 0.013) and was significantly superior in the between‐group analysis for TSE (p = 0.038). Vibration exercise caused sign. Improvements in TSE (p = 0.014) and CRT (p = 0.005), the Spinal orthosis improved CRT (p = 0.003) and Gait Speed (p = 0.027), while the QG intervention did not attain any sig. Developments.Subgroup analyses revealed most pronounced musculoskeletal progress in vulnerable patients (age ≥ 80 years, pre‐sarcopenia, multimorbidity ≥3chronic diseases). Irrespective of the type of exercise, participants ≥80 years experienced significant gains in TSE (p = 0.029) and CRT (p = 0.017). Presarcopenic subjects (Skeletal muscle Index (SMI) ≤10.75 kg/m2) improved in TSE (p = 0.003), CRT (p = 0.001) and UGS (p = 0.016). Multimorbid participants achieved sig. Gains in TSE (p < 0.001), TSF (p = 0.002), UGS (p = 0.036) and HS (p = 0.046). CONCLUSIONS: In this exploratory trial we found that simple exercise interventions are feasible in elderly men eliciting specific benefits, i.e. improvements are attained in those tasks addressed with the respective exercise modality. While targeted resistance training is superior in increasing TSE, alternative simple exercise interventions also appear to elicit beneficial effects, even in vulnerable patients, i.e. those with low muscle mass, above 80 years of age or multimorbidity.
UR  -  https://www.cochranelibrary.com/central/doi/10.1002/central/CN-02644356/full
ER  -  
