# Supplementary material for: The potential of acupuncture in treating sarcopenia: a systematic review and meta-analysis of randomized controlled trials
Source: Front Public Health. 2025 Nov 10;13:1696030. doi: 10.3389/fpubh.2025.1696030 (PMC12640850; doi:10.3389/fpubh.2025.1696030)
Supplement: Supplementary file 1 [file Supplementary_file_1.zip › Supporting Information/0.Search data/Cochrane.xlsx]

## Sheet: Embase
No.	Query	Results
#7	#1 and #6	57
#6	#2 or #3 or #4 or #5	44668
#5	(acupuncture):ti,ab,kw OR (moxibustion):ti,ab,kw OR (manipulation):ti,ab,kw OR (massage):ti,ab,kw	21252
#4	(qigong):ti,ab,kw OR (Qi Gong):ti,ab,kw OR (Chi Kung):ti,ab,kw OR (ba duan jin):ti,ab,kw OR (baduanjin):ti,ab,kw OR (taiji):ti,ab,kw OR (tai ji):ti,ab,kw OR (taichi):ti,ab,kw OR (tai chi):ti,ab,kw OR (wuqinxi):ti,ab,kw OR (wu qin xi):ti,ab,kw OR (yijinjing):ti,ab,kw OR (yi jin jing):ti,ab,kw OR (quan):ti,ab,kw OR (traditional chinese exercise):ti,ab,kw	3512
#3	(traditional Chinese medicine):ti,ab,kw OR (Traditional Chinese Medicine):ti,ab,kw OR (Chung I Hsueh):ti,ab,kw OR (Zhong Yi Xue):ti,ab,kw OR (Chinese Traditional Medicine):ti,ab,kw OR (Traditional Tongue Diagnosis):ti,ab,kw OR (Traditional Tongue Diagnoses):ti,ab,kw OR (Traditional Tongue Assessment):ti,ab,kw OR (Traditional Tongue Assessments):ti,ab,kw OR (traditional chinese herb):ti,ab,kw OR (…	11998
#2	(Herbal Medicine):ti,ab,kw OR (Plant Extracts):ti,ab,kw OR (Plant Extract):ti,ab,kw OR (Herbal Medicines):ti,ab,kw	13478
#1	sarcopenia*	2519
