# Supplementary material for: The potential of acupuncture in treating sarcopenia: a systematic review and meta-analysis of randomized controlled trials
Source: Front Public Health. 2025 Nov 10;13:1696030. doi: 10.3389/fpubh.2025.1696030 (PMC12640850; doi:10.3389/fpubh.2025.1696030)
Supplement: Supplementary file 1 [file Supplementary_file_1.zip › Supporting Information/0.Search data/Embase.csv]

No.	Query	Results	Date
#5	#1 OR #2 OR #3 OR #4	457	24-May-24
#4	sarcopenia*' AND ('acupuncture'/exp OR 'acupuncture' OR 'moxibustion'/exp OR 'moxibustion' OR 'manipulation' OR 'massage')	43	24-May-24
#3	sarcopenia*' AND ('qigong'/exp OR 'qigong' OR 'qi gong'/exp OR 'qi gong' OR 'chi kung'/exp OR 'chi kung' OR 'ba duan jin'/exp OR 'ba duan jin' OR 'baduanjin'/exp OR 'baduanjin' OR 'taiji' OR 'tai ji'/exp OR 'tai ji' OR 'taichi' OR 'tai chi'/exp OR 'tai chi' OR 'wuqinxi'/exp OR 'wuqinxi' OR 'wu qin xi' OR 'yijinjing'/exp OR 'yijinjing' OR 'yi jin jing' OR 'quan' OR 'traditional chinese exercise'/e…	106	24-May-24
#2	sarcopenia*' AND ('traditional chinese medicine'/exp OR 'traditional chinese medicine' OR 'chung i hsueh' OR 'zhong yi xue' OR 'chinese traditional medicine'/exp OR 'chinese traditional medicine' OR 'traditional tongue diagnosis' OR 'traditional tongue diagnoses' OR 'traditional tongue assessment' OR 'traditional tongue assessments' OR 'traditional chinese herb' OR 'traditional herb*')	199	24-May-24
#1	sarcopenia*' AND ('herbal medicine'/exp OR 'herbal medicine' OR 'plant extracts'/exp OR 'plant extracts' OR 'plant extract'/exp OR 'plant extract' OR 'herbal medicines')	163	24-May-24
