# Supplementary material for: The potential of acupuncture in treating sarcopenia: a systematic review and meta-analysis of randomized controlled trials
Source: Front Public Health. 2025 Nov 10;13:1696030. doi: 10.3389/fpubh.2025.1696030 (PMC12640850; doi:10.3389/fpubh.2025.1696030)
Supplement: Supplementary file 1 [file Supplementary_file_1.zip › Supporting Information/0.Search data/Embase.ris]

TY  - JOUR
M3  - Article
Y1  - 2024
VL  - 36
IS  - 1
SN  - 1720-8319
SN  - 1594-0667
JF  - Aging Clinical and Experimental Research
JO  - Aging Clin. Exp. Res.
UR  - https://www.embase.com/search/results?subaction=viewrecord&id=L2028519362&from=export
U2  - L2028519362
C5  - 38334908
DB  - Embase
DB  - Medline
U3  - 2024-03-26
U4  - 2024-03-28
L2  - http://dx.doi.org/10.1007/s40520-023-02656-9
DO  - 10.1007/s40520-023-02656-9
A1  - Wan, H.
A1  - Hu, Y.-H.
A1  - Li, W.-P.
A1  - Wang, Q.
A1  - Su, H.
A1  - Chenshu, J.-Y.
A1  - Lu, X.
A1  - Gao, W.
M1  - (Gao W., drweig1984@outlook.com) Department of Geriatrics, School of Medicine, Zhongda Hospital, Southeast University, No.87 Dingjiaqiao, Jiangsu, Nanjing, China
M1  - (Li W.-P.; Wang Q.; Lu X., luxiang66@njmu.edu.cn) Department of Geriatrics, Sir Run Run Hospital, Nanjing Medical University, No.109 Longmian Avenue, Nanjing, China
M1  - (Wan H.; Su H.; Chenshu J.-Y.) Department of Health Management, Sir Run Run Hospital, Nanjing Medical University, Nanjing, China
M1  - (Hu Y.-H.) Department of Public Health, Sir Run Run Hospital, Nanjing Medical University, Nanjing, China
AD  - W. Gao, Department of Geriatrics, School of Medicine, Zhongda Hospital, Southeast University, No.87 Dingjiaqiao, Jiangsu, Nanjing, China
AD  - X. Lu, Department of Geriatrics, Sir Run Run Hospital, Nanjing Medical University, No.109 Longmian Avenue, Nanjing, China
T1  - Quality of life, household income, and dietary habits are associated with the risk of sarcopenia among the Chinese elderly
LA  - English
KW  - drinking water
KW  - aged
KW  - alcohol consumption
KW  - article
KW  - body mass
KW  - Chinese
KW  - comparative study
KW  - cross-sectional study
KW  - dietary intake
KW  - eating habit
KW  - European Quality of Life 5 Dimensions 3 Level questionnaire
KW  - European Quality of Life 5 Dimensions questionnaire
KW  - female
KW  - geriatric disorder
KW  - grip strength
KW  - health status
KW  - household income
KW  - human
KW  - lifestyle
KW  - major clinical study
KW  - male
KW  - meal
KW  - mediation analysis
KW  - muscle function
KW  - muscle mass
KW  - muscle strength
KW  - nutritional status
KW  - quality of life
KW  - retrospective study
KW  - risk assessment
KW  - sarcopenia
KW  - skeletal muscle
KW  - social status
KW  - tea consumption
KW  - waist circumference
KW  - walking speed
N2  - Background: Health-related quality of life (HRQoL), which can be influenced by various aspects, especially socioeconomic status and lifestyle, has been identified as an important predictor of the prognosis of older adults. Dietary habit, a major part of lifestyle, can affect the nutritional status, which is closely correlated with the development of geriatric syndromes in the elderly. Aims: The aim of the study was to examine the association of HRQoL, socioeconomic status, and lifestyle with the risk and severity of sarcopenia, a geriatric syndrome characterized by progressive loss of skeletal muscle mass, strength and function. Methods: A cross-sectional retrospective study with 2877 participants aged ≥65 years was performed. HRQoL was assessed using EuroQoL Five Dimensions questionnaire. Socioeconomic status was assessed by the educational attainment, occupation, and household income. Lifestyle was assessed using 12 items closely related to Chinese living habits. The information of daily dietary habits including tea, alcohol, type of diet, and volume of drinking water were collected. The associations of HRQoL, socioeconomic status, and lifestyle with the risk of sarcopenia were examined by multivariate regression logistical analysis. The potential causal role of age, body mass index, and waist circumference in the effect of HRQoL on sarcopenia risk was analyzed by causal mediation analysis. Results: High HRQoL [adjusted odds ratio (OR) =0.85, 95% confidence interval (CI) =0.69–0.95, P=0.034] and household income levels (adjusted OR =0.74, 95% CI =0.57–0.95, P=0.019) were inversely associated with the risk of sarcopenia. Meanwhile, more consumption of spicy food (adjusted OR =1.34, 95% CI =1.09–1.81, P =0.037) and occasionally drinking (adjusted OR =1.46, 95% CI =1.07–2.00, P =0.016, as compared to those never drinking) were associated with higher risk of sarcopenia, while skipping breakfast occasionally (adjusted OR =0.37, 95% CI =0.21–0.64, P <0.001, as compared to those eating breakfast every day) and less consumption of salt (adjusted OR =0.71, 95% CI =0.52–0.96, P =0.026, as compared to those consuming high amount of salt) were associated with lower risk of sarcopenia. Further causal mediation analysis aimed to explore how much age, body mass index, and waist circumference might explain the effect of HRQoL on the risk of sarcopenia showed that the estimated proportion that mediated the effect of HRQoL on the risk of sarcopenia by age was 28.0%. Conclusions: In summary, our findings demonstrate that low levels of HRQoL and household income, more intake of salt and spicy food, and occasional intake of alcohol are correlated with higher risk of sarcopenia, while skipping breakfast occasionally is associated with lower risk of sarcopenia in a Chinese population of older adults.
ER  - 

TY  - JOUR
M3  - Article
Y1  - 2024
VL  - 123
SN  - 1872-6976
SN  - 0167-4943
JF  - Archives of Gerontology and Geriatrics
JO  - Arch. Gerontol. Geriatr.
UR  - https://www.embase.com/search/results?subaction=viewrecord&id=L2031155110&from=export
U2  - L2031155110
C5  - 38513381
DB  - Embase
DB  - Medline
U3  - 2024-03-27
U4  - 2024-04-02
L2  - http://dx.doi.org/10.1016/j.archger.2024.105412
DO  - 10.1016/j.archger.2024.105412
A1  - Li, Z.
A1  - Wu, X.
A1  - Yan, Z.
A1  - Cui, Y.
A1  - Liu, Y.
A1  - Cui, S.
A1  - Wang, Y.
A1  - Liu, T.
M1  - (Li Z.; Cui S.; Wang Y.; Liu T.) Department of The First Clinical medicine, Shandong University of Traditional Chinese Medicine, Jinan, China
M1  - (Wu X., psywxq2023@126.com) Department of Health Science, Shandong University of Traditional Chinese Medicine, Jinan, China
M1  - (Yan Z., yzj7790@163.com) Affiliated Hospital of Shandong University of Traditional Chinese Medicine, Jinan, China
M1  - (Cui Y.) Department of Traditional Chinese Medicine, Shandong University of Traditional Chinese Medicine, Jinan, China
M1  - (Liu Y.) School of mental health and psychological science, Anhui Medical University, Hefei, China
AD  - X. Wu, Department of Health Science, Shandong University of Traditional Chinese Medicine, Jinan, China
T1  - Unveiling the muscle-brain axis: A bidirectional mendelian randomization study investigating the causal relationship between sarcopenia-related traits and brain aging
LA  - English
KW  - aging
KW  - amygdala
KW  - article
KW  - body fat
KW  - brain aging
KW  - brain ventricle
KW  - cohort analysis
KW  - controlled study
KW  - correlation analysis
KW  - disease risk assessment
KW  - fat free mass
KW  - genome-wide association study
KW  - globus pallidus
KW  - grip strength
KW  - hippocampus
KW  - human
KW  - lean body weight
KW  - Mendelian randomization analysis
KW  - muscle brain axis
KW  - muscle innervation
KW  - neuroimaging
KW  - nuclear magnetic resonance imaging
KW  - nucleus accumbens
KW  - pleiotropy
KW  - putamen
KW  - sarcopenia
KW  - sensitivity analysis
KW  - walking
N2  - Background: Observational studies suggest an association between sarcopenia-related traits and brain aging, but whether this association reflects a causal relationship remains unclear. This study aims to employ Mendelian randomization (MR) methods to investigate the causal impact of sarcopenia-related traits on brain aging. Methods: This study presents a comprehensive analysis of genome-wide association study (GWAS) summary data associated with sarcopenia-related traits. The data were derived from a large-scale cohort, encompassing measures such as grip strength, lean body mass, and walking pace. Measurements of brain aging were obtained from neuroimaging genetics, utilizing meta-analysis (ENIGMA) to combine magnetic resonance imaging (MRI) data from 33,992 participants. The primary methodology employed in this analysis was the inverse-variance-weighted method (IVW). Additionally, sensitivity analyses were conducted, to assess heterogeneity and pleiotropy. Result: Appendicular lean mass(ALM) is negatively correlated with Pallidum aging; Whole body fat-free mass shows a negative correlation with Amygdala aging; Leg fat-free mass (left) and Leg fat-free mass (right) are negatively correlated with Pallidum aging; Usual walking pace is positively correlated with Nucleus Accumbens aging. Cerebellum WM aging is negatively correlated with Leg fat-free mass (left) and Leg fat-free mass (right); Hippocampus aging is negatively correlated with Hand grip strength (left) and Hand grip strength (right). Ventricles aging is positively correlated with Usual walking pace; Nucleus Accumbens aging is positively correlated with Leg fat-free mass (left) and Leg fat-free mass (right); Putamen aging is positively correlated with ALM. Conclusion: Our study confirms that reduced muscle mass speeds up brain aging. Walking too fast raises the risk of brain aging, while maintaining or increasing appendicular lean mass, overall muscle mass, and muscle mass in both legs lowers the risk of brain aging.
ER  - 

TY  - JOUR
M3  - Article
Y1  - 2024
VL  - 308
SN  - 1878-5905
SN  - 0142-9612
JF  - Biomaterials
JO  - Biomaterials
UR  - https://www.embase.com/search/results?subaction=viewrecord&id=L2031514916&from=export
U2  - L2031514916
C5  - 38593710
DB  - Embase
DB  - Medline
U3  - 2024-04-12
U4  - 2024-04-19
L2  - http://dx.doi.org/10.1016/j.biomaterials.2024.122551
DO  - 10.1016/j.biomaterials.2024.122551
A1  - Chiang, W.-Y.
A1  - Yu, H.W.
A1  - Wu, M.-C.
A1  - Huang, Y.-M.
A1  - Chen, Y.-Q.
A1  - Lin, J.-W.
A1  - Liu, Y.-W.
A1  - You, L.-R.
A1  - Chiou, A.
A1  - Kuo, J.-C.
M1  - (Chiang W.-Y.; Yu H.W.; Wu M.-C.; Huang Y.-M.; Lin J.-W.; Liu Y.-W.; You L.-R.; Kuo J.-C., jckuo@nycu.edu.tw) Institute of Biochemistry and Molecular Biology, National Yang Ming Chiao Tung University, Taipei, Taiwan
M1  - (Chen Y.-Q.; Kuo J.-C., jckuo@nycu.edu.tw) Cancer and Immunology Research Center, National Yang Ming Chiao Tung University, Taipei, Taiwan
M1  - (Chiou A.) Institute of Biophotonics, National Yang Ming Chiao Tung University, Taipei, Taiwan
AD  - J.-C. Kuo, Institute of Biochemistry and Molecular Biology, National Yang Ming Chiao Tung University, Taipei, Taiwan
T1  - Matrix mechanics regulates muscle regeneration by modulating kinesin-1 activity
LA  - English
KW  - Axio Imager light microscope
KW  - blood glucose meter
KW  - camera
KW  - CytoFlex FACScan device
KW  - data analysis software
KW  - diagnostic kit
KW  - electronic spreadsheet
KW  - flow cytometer
KW  - flow cytometry software
KW  - general device
KW  - glucose uptake cell-based assay kit
KW  - grip strength meter
KW  - Micro-Manager 1.4 software
KW  - microplate reader
KW  - microscope
KW  - NIS-Element AR
KW  - Prism software
KW  - SC180 CMOS
KW  - slide coverslip
KW  - software agent
KW  - fibronectin
KW  - glucose transporter 1
KW  - glucose transporter 4
KW  - kinesin 1
KW  - animal cell
KW  - animal experiment
KW  - animal model
KW  - animal tissue
KW  - area under the curve
KW  - article
KW  - C2C12 cell line
KW  - cell differentiation
KW  - cell expansion
KW  - controlled study
KW  - diagnostic test accuracy study
KW  - female
KW  - flow cytometry
KW  - gene
KW  - glucose blood level
KW  - glucose tolerance
KW  - glucose tolerance test
KW  - Glucose uptake assay
KW  - grip strength test
KW  - image analysis
KW  - immunofluorescence
KW  - immunohistochemistry
KW  - mechanotransduction
KW  - mouse
KW  - muscle disease
KW  - muscle regeneration
KW  - muscle strength
KW  - MYH1 gene
KW  - MYH2 gene
KW  - nonhuman
KW  - quantum mechanics
KW  - sarcopenia
KW  - skeletal muscle
KW  - Western blotting
KW  - Axio Imager light microscope
KW  - CytoFlex FACScan device
KW  - Excel software
KW  - Micro-Manager 1.4 software
KW  - NIS-Element AR
KW  - Prism software
KW  - SC180 CMOS
C3  - Axio Imager light microscope(Carl Zeiss)
C3  - CytoFlex FACScan device(Beckman Coulter)
C3  - Excel software(Microsoft)
C3  - Micro-Manager 1.4 software(Leica)
C3  - NIS-Element AR(Nikon)
C3  - Prism software(Graphpad)
C3  - SC180 CMOS(Olympus)
C4  - Beckman Coulter
C4  - Carl Zeiss
C4  - Cayman
C4  - Graphpad
C4  - Leica
C4  - Microsoft
C4  - Nikon
C4  - Olympus
C4  - Tecan
N2  - Sarcopenia, a prevalent muscle disease characterized by muscle mass and strength reduction, is associated with impaired skeletal muscle regeneration. However, the influence of the biomechanical properties of sarcopenic skeletal muscle on the efficiency of the myogenic program remains unclear. Herein, we established a mouse model of sarcopenia and observed a reduction in stiffness within the sarcopenic skeletal muscle in vivo. To investigate whether the biomechanical properties of skeletal muscle directly impact the myogenic program, we established an in vitro system to explore the intrinsic mechanism involving matrix stiffness control of myogenic differentiation. Our findings identify the microtubule motor protein, kinesin-1, as a mechano-transduction hub that senses and responds to matrix stiffness, crucial for myogenic differentiation and muscle regeneration. Specifically, kinesin-1 activity is positively regulated by stiff matrices, facilitating its role in transporting mitochondria and enhancing translocation of the glucose transporter GLUT4 to the cell surface for glucose uptake. Conversely, the softer matrices significantly suppress kinesin-1 activity, leading to the accumulation of mitochondria around nuclei and hindering glucose uptake by inhibiting GLUT4 membrane translocation, consequently impairing myogenic differentiation. The insights gained from the in-vitro system highlight the mechano-transduction significance of kinesin-1 motor proteins in myogenic differentiation. Furthermore, our study confirms that enhancing kinesin-1 activity in the sarcopenic mouse model restores satellite cell expansion, myogenic differentiation, and muscle regeneration. Taken together, our findings provide a potential target for improving muscle regeneration in sarcopenia.
ER  - 

TY  - JOUR
M3  - Article
Y1  - 2024
VL  - 353
SN  - 1095-6840
SN  - 0016-6480
JF  - General and Comparative Endocrinology
JO  - Gen. Comp. Endocrinol.
UR  - https://www.embase.com/search/results?subaction=viewrecord&id=L2031586173&from=export
U2  - L2031586173
C5  - 38604437
DB  - Embase
DB  - Medline
U3  - 2024-04-16
U4  - 2024-04-22
L2  - http://dx.doi.org/10.1016/j.ygcen.2024.114513
DO  - 10.1016/j.ygcen.2024.114513
A1  - Lan, X.-Q.
A1  - Deng, C.-J.
A1  - Wang, Q.-Q.
A1  - Zhao, L.-M.
A1  - Jiao, B.-W.
A1  - Xiang, Y.
M1  - (Lan X.-Q.; Wang Q.-Q.; Xiang Y., xiangyang@ncu.edu.cn) Metabolic Control and Aging Group, Human Aging Research Institute (HARI) and School of Life Science, Nanchang University, Jiangxi, Nanchang, China
M1  - (Deng C.-J.) Department of Biochemistry and Molecular Biology, Faculty of Basic Medical Science, Kunming Medical University, Yunnan, Kunming, China
M1  - (Zhao L.-M.) Senescence and Cancer Group, Human Aging Research Institute (HARI) and School of Life Science, Nanchang University, Jiangxi, Nanchang, China
M1  - (Jiao B.-W.) National Key Laboratory of Genetic Evolution & Animal Models, Kunming Institute of Zoology, Chinese Academy of Sciences, Yunnan, Kunming, China
AD  - Y. Xiang, Metabolic Control and Aging Group, Human Aging Research Institute (HARI) and School of Life Science, Nanchang University, Jiangxi, Nanchang, China
T1  - The role of TGF-β signaling in muscle atrophy, sarcopenia and cancer cachexia
LA  - English
KW  - 4 [4 (1,3 benzodioxol 5 yl) 5 (2 pyridinyl) 1h imidazol 2 yl]benzamide
KW  - activin A
KW  - atrogin 1
KW  - growth differentiation factor
KW  - growth differentiation factor 11
KW  - mammalian target of rapamycin
KW  - muscle RING finger 1 protein
KW  - myostatin
KW  - pirfenidone
KW  - protein kinase B beta
KW  - Smad2 protein
KW  - Smad3 protein
KW  - somatomedin C
KW  - transcription factor FOXO
KW  - transforming growth factor beta
KW  - transforming growth factor beta1
KW  - unclassified drug
KW  - article
KW  - body weight
KW  - cachexia
KW  - chronic obstructive lung disease
KW  - Duchenne muscular dystrophy
KW  - human
KW  - muscle atrophy
KW  - muscle development
KW  - muscle mass
KW  - nonhuman
KW  - oculopharyngeal muscular dystrophy
KW  - protein degradation
KW  - protein function
KW  - protein protein interaction
KW  - protein synthesis
KW  - sarcopenia
KW  - skeletal muscle
KW  - spinal muscular atrophy
KW  - TGF beta signaling
KW  - sb 431542
C1  - sb 431542
N2  - Skeletal muscle, comprising a significant proportion (40 to 50 percent) of total body weight in humans, plays a critical role in maintaining normal physiological conditions. Muscle atrophy occurs when the rate of protein degradation exceeds protein synthesis. Sarcopenia refers to age-related muscle atrophy, while cachexia represents a more complex form of muscle wasting associated with various diseases such as cancer, heart failure, and AIDS. Recent research has highlighted the involvement of signaling pathways, including IGF1-Akt-mTOR, MuRF1-MAFbx, and FOXO, in regulating the delicate balance between muscle protein synthesis and breakdown. Myostatin, a member of the TGF-β superfamily, negatively regulates muscle growth and promotes muscle atrophy by activating Smad2 and Smad3. It also interacts with other signaling pathways in cachexia and sarcopenia. Inhibition of myostatin has emerged as a promising therapeutic approach for sarcopenia and cachexia. Additionally, other TGF-β family members, such as TGF-β1, activin A, and GDF11, have been implicated in the regulation of skeletal muscle mass. Furthermore, myostatin cooperates with these family members to impair muscle differentiation and contribute to muscle loss. This review provides an overview of the significance of myostatin and other TGF-β signaling pathway members in muscular dystrophy, sarcopenia, and cachexia. It also discusses potential novel therapeutic strategies targeting myostatin and TGF-β signaling for the treatment of muscle atrophy.
ER  - 

TY  - JOUR
M3  - Article
Y1  - 2024
VL  - 191
SN  - 1873-6815
SN  - 0531-5565
JF  - Experimental Gerontology
JO  - Exp. Gerontol.
UR  - https://www.embase.com/search/results?subaction=viewrecord&id=L2031672995&from=export
U2  - L2031672995
C5  - 38570056
DB  - Embase
DB  - Medline
U3  - 2024-04-18
U4  - 2024-04-22
L2  - http://dx.doi.org/10.1016/j.exger.2024.112414
DO  - 10.1016/j.exger.2024.112414
A1  - Sun, W.
A1  - Wang, P.
A1  - Zhao, Y.
M1  - (Sun W., sunwen1@shutcm.edu.cn; Wang P., peige_wang@163.com; Zhao Y., zhaoyongfang@shutcm.edu.cn) Shi's Center of Orthopedics and Traumatology, Shuguang Hospital Affiliated to Shanghai University of Traditional Chinese Medicine, Shanghai, China
M1  - (Wang P., peige_wang@163.com; Zhao Y., zhaoyongfang@shutcm.edu.cn) Institute of Traumatology & Orthopedics, Shanghai Academy of Traditional Chinese Medicine, Shanghai, China
M1  - (Sun W., sunwen1@shutcm.edu.cn) Department of Traditional Chinese Medicine, Shanghai Fourth People's Hospital Affiliated to Tongji University, Shanghai, China
AD  - Y. Zhao, No.528 Zhangheng Road, Pudong New District, No.1279 Sanmem Road, Hongkou District, Shanghai, China
T1  - The characteristics of the body mass frequency index in dysmobility syndrome: A pilot study
LA  - English
KW  - FRAX tool
KW  - adult
KW  - age
KW  - aged
KW  - alcohol consumption
KW  - appendicular skeletal muscle mass index
KW  - article
KW  - body composition
KW  - body fat percentage
KW  - body height
KW  - body mass
KW  - body weight
KW  - bone density
KW  - bone quality
KW  - community dwelling person
KW  - controlled study
KW  - correlation analysis
KW  - cross-sectional study
KW  - disease association
KW  - dual energy X ray absorptiometry
KW  - dysmobility syndrome
KW  - fall risk
KW  - fall risk assessment
KW  - family history
KW  - female
KW  - fragility fracture
KW  - gender
KW  - grip strength
KW  - high risk patient
KW  - hip fracture
KW  - human
KW  - major clinical study
KW  - male
KW  - medical history
KW  - muscle mass
KW  - muscle strength
KW  - predictive value
KW  - receiver operating characteristic
KW  - risk factor
KW  - sensitivity and specificity
KW  - walking difficulty
KW  - walking speed
N2  - Background: With the advancement of global aging, there has been an increase in patients with dysmobility syndrome (DS), often accompanied by osteoporosis, sarcopenia, and sarcopenic obesity. The objective of this study was to evaluate the application value of the body mass frequency index (BMFI) in older patients with DS by comprehensively analyzing the differences in BMFI between community-dwelling older subjects using medical and engineering methods. Methods: A cross-sectional study was conducted to recruit community-dwelling older subjects aged 60–90 years. Various assessments and measurements were performed, including basic information collection, gait analysis, bone mineral density (BMD) and body composition measurement, fall and fracture risk et al. Gait analysis and body mass index (BMI) are in the established model to calculate BMFI. Analysis of BMFI was performed in community-dwelling older subjects, and the specificity and threshold of BMFI in predicting dysmobility syndrome (DS) were further analyzed. Results: Significant differences in BMFI were observed between older adults with DS and those without DS. BMFI in older people was associated with bone quality, fracture risk, body fat percentage, appendicular skeletal muscle mass index (ASMI), grip strength, and speed. The odds ratio (OR) and 95 % confidence interval (CI) for BMFI in the non-DS and DS groups were 0.823 (0.743–0.901), respectively. Receiver operating characteristic (ROC) analysis demonstrated that BMFI had predictive value in distinguishing non-DS from DS (AUC = 0.669) (P < 0.05). The optimal threshold for predicting non-DS and DS was found to be 16.04 (sensitivities = 0.483, specificities = 0.774). Conclusion: The measurement of BMFI has demonstrated disparities in musculoskeletal status among older adults with and without DS. Notably, BMFI exhibits a unique predictive capacity for DS among the elderly population.
ER  - 

TY  - JOUR
M3  - Article in Press
Y1  - 2024
SP  - e2300347
SN  - 1613-4133
JF  - Molecular nutrition & food research
JO  - Mol Nutr Food Res
UR  - https://www.embase.com/search/results?subaction=viewrecord&id=L644195439&from=export
U2  - L644195439
C5  - 38712453
DB  - Medline
U3  - 2024-05-14
L2  - http://dx.doi.org/10.1002/mnfr.202300347
DO  - 10.1002/mnfr.202300347
A1  - Shen, Y.
A1  - Zhang, C.
A1  - Dai, C.
A1  - Zhang, Y.
A1  - Wang, K.
A1  - Gao, Z.
A1  - Chen, X.
A1  - Yang, X.
A1  - Sun, H.
A1  - Yao, X.
A1  - Xu, L.
A1  - Liu, H.
M1  - (Shen Y.; Zhang C.; Wang K.; Gao Z.; Yang X.; Sun H.; Yao X.; Xu L.) Key Laboratory of Neuroregeneration of Jiangsu and Ministry of Education, Co-Innovation Center of Neuroregeneration, NMPA Key Laboratory for Research and Evaluation of Tissue Engineering Technology Products, Nantong University, Jiangsu Province, Nantong, China
M1  - (Dai C.; Zhang Y.) Department of Clinical Medicine, Medical College, Nantong University, Nantong, China
M1  - (Chen X.) Department of Neurology, Affiliated Hospital of Nantong University, Jiangsu Province, Nantong, China
M1  - (Liu H.) Department of Orthopedics, Haian Hospital of Traditional Chinese Medicine, Jiangsu Province, Nantong, China
T1  - Nutritional Strategies for Muscle Atrophy: Current Evidence and Underlying Mechanisms
LA  - English
KW  - alpha tocopherol
KW  - amino acid
KW  - antioxidant
KW  - ascorbic acid
KW  - creatine
KW  - curcumin
KW  - leucine
KW  - magnesium
KW  - nutrition supplement
KW  - omega 3 fatty acid
KW  - prebiotic agent
KW  - probiotic agent
KW  - quercetin
KW  - resveratrol
KW  - selenium
KW  - ubidecarenone
KW  - vitamin B group
KW  - vitamin D
KW  - Bifidobacterium
KW  - drug therapy
KW  - exercise
KW  - human
KW  - Lactobacillus
KW  - muscle atrophy
KW  - muscle function
KW  - nonhuman
KW  - nutritional support
KW  - physiotherapy
KW  - quality of life
KW  - review
KW  - sarcopenia
KW  - skeletal muscle
KW  - therapy
N2  - Skeletal muscle can undergo detrimental changes in various diseases, leading to muscle dysfunction and atrophy, thus severely affecting people's lives. Along with exercise, there is a growing interest in the potential of nutritional support against muscle atrophy. This review provides a brief overview of the molecular mechanisms driving skeletal muscle atrophy and summarizes recent advances in nutritional interventions for preventing and treating muscle atrophy. The nutritional supplements include amino acids and their derivatives (such as leucine, β-hydroxy, β-methylbutyrate, and creatine), various antioxidant supplements (like Coenzyme Q10 and mitoquinone, resveratrol, curcumin, quercetin, Omega 3 fatty acids), minerals (such as magnesium and selenium), and vitamins (such as vitamin B, vitamin C, vitamin D, and vitamin E), as well as probiotics and prebiotics (like Lactobacillus, Bifidobacterium, and 1-kestose). Furthermore, the study discusses the impact of a combined approach involving nutritional support and physical therapy to prevent muscle atrophy, suggests appropriate multi-nutritional and multi-modal interventions based on individual conditions to optimize treatment outcomes, and enhances the recovery of muscle function for patients. By understanding the molecular mechanisms behind skeletal muscle atrophy and implementing appropriate interventions, it is possible to enhance the recovery of muscle function and improve patients' quality of life.
ER  - 

TY  - JOUR
M3  - Article
Y1  - 2024
VL  - 123
IS  - 5
SP  - 571
EP  - 577
SN  - 1876-0821
SN  - 0929-6646
JF  - Journal of the Formosan Medical Association
JO  - J. Formos. Med. Assoc.
UR  - https://www.embase.com/search/results?subaction=viewrecord&id=L2028674285&from=export
U2  - L2028674285
C5  - 37996320
DB  - Embase
DB  - Medline
U3  - 2023-12-20
U4  - 2024-05-13
L2  - http://dx.doi.org/10.1016/j.jfma.2023.10.010
DO  - 10.1016/j.jfma.2023.10.010
A1  - Zheng, K.
A1  - Wang, Z.
A1  - Han, P.
A1  - Chen, C.
A1  - Huang, C.
A1  - Wu, Y.
A1  - Wang, Y.
A1  - Guo, J.
A1  - Tao, Q.
A1  - Zhai, J.
A1  - Zhao, S.
A1  - Zhang, J.
A1  - Shen, N.
A1  - Guo, Q.
M1  - (Zheng K.; Huang C.; Wu Y.; Wang Y.) School of Health Science and Engineering, University of Shanghai for Science and Technology, Shanghai, China
M1  - (Zheng K.; Han P.; Chen C.; Huang C.; Wu Y.; Wang Y.; Guo J.; Zhao S.; Zhang J.; Shen N.; Guo Q., guoqijp@gmail.com) Department of Rehabilitation Medicine, Shanghai University of Medicine and Health Sciences, Shanghai, China
M1  - (Wang Z.) Department of Pain and Rehabilitation, The Fourth Hospital of Hebei Medical University, Hebei, Shijiazhuang, China
M1  - (Chen C.) School of Health, Fujian Medical University, Fujian, Fuzhou, China
M1  - (Guo J.) Graduate School of Shanghai University of Traditional Chinese Medicine, Shanghai University of Traditional Chinese Medicine, Shanghai, China
M1  - (Tao Q.; Zhai J.) Jiading Subdistrict Community Health Center, Shanghai, China
M1  - (Guo Q., guoqijp@gmail.com) Department of Rehabilitation Medicine, Shanghai University of Medicine and Health Sciences Affiliated Zhoupu Hospital, Shanghai, China
AD  - Q. Guo, College of Rehabilitation Sciences, Shanghai University of Medicine and Health Sciences, 279 Zhouzhu Highway, Pudong New Area, Shanghai, China
T1  - Lower heart rate variability is associated with loss of muscle mass and sarcopenia in community-dwelling older Chinese adults
LA  - English
KW  - dynamometer
KW  - dynamometer
KW  - cardiac agent
KW  - age
KW  - aged
KW  - article
KW  - body mass
KW  - Chinese
KW  - cohort analysis
KW  - community dwelling person
KW  - controlled study
KW  - electrocardiogram
KW  - female
KW  - grip strength
KW  - heart disease
KW  - heart rate variability
KW  - human
KW  - hypertension
KW  - logistic regression analysis
KW  - major clinical study
KW  - male
KW  - multiple regression
KW  - muscle mass
KW  - muscle strength
KW  - physical mobility
KW  - practice guideline
KW  - prevalence
KW  - RR interval
KW  - sarcopenia
KW  - sex
KW  - walking speed
KW  - GRIP D
C3  - GRIP D(Takei Medical and Optical,Japan)
C4  - Takei Medical and Optical
C4  - Takei Medical and Optical(Japan)
N2  - Background/Purpose: Autonomic nervous system (ANS) disorders may occur in skeletal muscle disease, but the link between them has not been fully established. Studying the relationship between them may yield insights into the mechanisms and treatment of disease. This study aimed to explore the association between heart rate variability (HRV), sarcopenia, and subscales of sarcopenia (muscle mass, muscle strength, and physical mobility). Methods: 2514 community-dwelling older Chinese participants were included in this study. The Asian Working Group for Sarcopenia guidelines were used to define sarcopenia. HRV was measured by 90-s electrocardiogram RR interval data. All HRV parameters were transformed using natural logarithms. Multiple regression analysis and multivariate linear regression was performed using potential correlates. Results: The overall prevalence of sarcopenia was 15.1 % (18.5 % in males and 12.6 % in females). In the logistic regression analysis model, there was a significant association between log-transformed standard deviation of RR interval (lnSDNN) (OR = 0.736, p = 0.019), log-transformed coefficient of variation of RR intervals (lnCVRR) (OR = 0.751, p = 0.020), log-transformed low-frequency power (lnLF) (OR = 0.861, p = 0.008), log-transformed high-frequency power (lnHF) (OR = 0.864, p = 0.003) and sarcopenia in the general population after adjusting for age, sex, body mass index (BMI), daily activity levels, hypertension, heart disease and cardiac drugs. In addition, in multivariate linear regression, lnSDNN (β = 0.146, p = 0.001), lnCVRR (β = 0.120, p = 0.010), lnLF (β = 0.066, p = 0.002) and lnHF (β = 0.065, p < 0.001) remained significantly positively associated with muscle mass, but there were no significant differences in grip strength and walking speed. Conclusion: Sarcopenia was independently associated with lower heart rate variability in a community-dwelling elderly Chinese population. In addition, muscle mass was positively associated with heart rate variability in the elderly.
ER  - 

TY  - JOUR
M3  - Review
Y1  - 2024
VL  - 38
IS  - 5
SP  - 2303
EP  - 2322
SN  - 1099-1573
SN  - 0951-418X
JF  - Phytotherapy Research
JO  - Phytother. Res.
UR  - https://www.embase.com/search/results?subaction=viewrecord&id=L2028803212&from=export
U2  - L2028803212
C5  - 38419525
DB  - Embase
DB  - Medline
U3  - 2024-03-11
U4  - 2024-05-10
L2  - http://dx.doi.org/10.1002/ptr.8154
DO  - 10.1002/ptr.8154
A1  - Zhang, Y.
A1  - Liu, K.
A1  - Zhan, Y.
A1  - Zhao, Y.
A1  - Chai, Y.
A1  - Ning, J.
A1  - Pan, H.
A1  - Kong, L.
A1  - Yuan, W.
M1  - (Zhang Y.; Liu K.; Zhan Y.; Zhao Y.; Chai Y.; Ning J.; Pan H.; Kong L., chunyong01@163.com; Yuan W., weian1980@163.com) Clinical Research Center, Shuguang Hospital Affiliated to Shanghai University of Traditional Chinese Medicine, Shanghai, China
AD  - L. Kong, Clinical Research Center, Shuguang Hospital Affiliated to Shanghai University of Traditional Chinese Medicine, Shanghai, China
AD  - W. Yuan, Clinical Research Center, Shuguang Hospital Affiliated to Shanghai University of Traditional Chinese Medicine, Shanghai, China
T1  - Impact of Chinese herbal medicine on sarcopenia in enhancing muscle mass, strength, and function: A systematic review and meta-analysis of randomized controlled trials
LA  - English
KW  - ba zhen
KW  - buzhong yiqi
KW  - Chinese medicinal formula
KW  - flavonoid
KW  - oyster extract
KW  - Schisandra chinensis extract
KW  - shen ling bai zhu
KW  - si jun zi
KW  - unclassified drug
KW  - cacao
KW  - Chinese medicine
KW  - data extraction
KW  - data quality assessment
KW  - European Quality of Life 5 Dimensions questionnaire
KW  - exercise
KW  - grip strength
KW  - human
KW  - meta analysis
KW  - muscle function
KW  - muscle mass
KW  - muscle strength
KW  - nutritional support
KW  - quality of life
KW  - randomized controlled trial (topic)
KW  - review
KW  - sarcopenia
KW  - short physical performance battery
KW  - statistical analysis
KW  - systematic review
KW  - walking speed
N2  - Sarcopenia has become important to the public health with the increase in the aging population in society. However, the therapeutic effects of conventional approaches, including pharmacotherapy, exercise, and nutritional intervention, are far from satisfactory. Chinese herbal medicine is a new treatment format with interesting possibilities in sarcopenia has been widely practiced. The study aims to explore the effectiveness of Chinese herbal medicine in sarcopenia. We comprehensively searched the following electronic databases: Medline, EMBASE, APA PsycInfo, Cochrane Library, Web of Science, PubMed, and Chinese database from the establishment of the database to December 2022 (no language restrictions). Randomized controlled clinical studies on the use of Chinese herbal medicine in sarcopenia were selected in compliance with PRISMA guidelines. Review Manager and Stata were used for statistical analysis and the mean difference and standardized mean difference were adopted. Of 277 identified studies, 17 were eligible and included in our analysis (N = 1440 participants). The results showed that Chinese herbal medicine can improve total efficiency (RR = 1.29, 95% CI [1.21, 1.36], p < 0.00001) in sarcopenia and enhance muscle mass (SMD = 1.02, 95% CI [0.55, 1.50], p < 0.0001), and muscle strength measured by grip strength (SMD = 0.66, 95% CI [0.36, 0.96], p < 0.0001), measured by 60°/s knee extension peak TQ (MD = 5.63, 95% CI [−0.30, 11.57], p = 0.06) and muscle function measured by 6-meter walking speed (SMD = 1.34, 95% CI [0.60, 2.08], p = 0.0004), measured by the short physical performance battery of 1.50%, 95% CI (1.05, 1.95), measured by the EuroQoL 5-dimension of (SMD = 0.27, 95% CI [−0.10, 0.65], p = 0.16), suggesting that Chinese herbal medicine alone or combined with conventional treatment has ameliorating effect on sarcopenia. Chinese herbal medicine is a potential therapeutic strategy in sarcopenia. The funnel plot and Egger's test indicated publication bias. To confirm our conclusions, further high-quality studies should be conducted.
ER  - 

TY  - JOUR
M3  - Article
Y1  - 2024
VL  - 27
IS  - 5
SP  - 560
EP  - 566
SN  - 2008-3874
SN  - 2008-3866
JF  - Iranian Journal of Basic Medical Sciences
JO  - Iran. J. Basic Med. Sci.
UR  - https://www.embase.com/search/results?subaction=viewrecord&id=L2030958334&from=export
U2  - L2030958334
DB  - Embase
U3  - 2024-03-19
U4  - 2024-04-16
L2  - http://dx.doi.org/10.22038/IJBMS.2024.71345.15509
DO  - 10.22038/IJBMS.2024.71345.15509
A1  - Guo, F.
A1  - Fu, L.
A1  - Lu, Z.
M1  - (Guo F.) Department of TCM Acupuncture, Huzhou Central Hospital & Affiliated Central Hospital, Huzhou University, Huzhou, China
M1  - (Fu L.) Department of Pathology, Huzhou Central Hospital & Affiliated Central Hospital, Huzhou University, Huzhou, China
M1  - (Lu Z., lzc7453626@163.com) Department of Neurology, Huzhou Central Hospital & Affiliated Central Hospital, Huzhou University, Huzhou, China
AD  - Z. Lu, Department of Neurology, Huzhou Central Hospital & Affiliated Central Hospital, Huzhou University, No.1558, North Snhuan Road, Huzhou, China
T1  - Effect of electroacupuncture combined with sulforaphane in the treatment of sarcopenia in SAMP8 mice
LA  - English
KW  - atrogin 1
KW  - catalase
KW  - copper zinc superoxide dismutase
KW  - glutathione peroxidase 1
KW  - interleukin 6
KW  - manganese superoxide dismutase
KW  - peroxidasin
KW  - sulforaphane
KW  - tumor necrosis factor
KW  - adult
KW  - animal experiment
KW  - animal model
KW  - animal tissue
KW  - apoptosis
KW  - article
KW  - controlled study
KW  - electroacupuncture
KW  - enzyme linked immunosorbent assay
KW  - inflammation
KW  - male
KW  - mouse
KW  - muscle tissue
KW  - nonhuman
KW  - oxidative stress
KW  - protein expression
KW  - real time polymerase chain reaction
KW  - real time reverse transcription polymerase chain reaction
KW  - sarcopenia
KW  - senescence accelerated mouse
KW  - signal transduction
KW  - skeletal muscle
KW  - transmission electron microscopy
KW  - TUNEL assay
KW  - Western blotting
N2  - Objective(s): Skeletal muscles mitochondrial dysfunction is the main cause of sarcopenia. Both electroacupuncture (EA) and sulforaphane (SFN) have been shown to improve oxidative stress and inflammation levels to maintain mitochondrial function, but the effects and mechanisms of their combination on sarcopenia are unclear. This study aimed to investigate the regulatory effects of EA combined with SFN on sarcopenia. Materials and Methods: SAMP8 mice were used and intervened with EA or SFN, respectively, and Masson and HE staining were used to observe pathological changes in skeletal muscle tissue. Transmission electron microscopy was used to detect tissue mitochondrial changes. TUNEL staining was used to assess apoptosis. The biochemical and molecular content was tested by ELISA, western blot, and qRT-PCR. Results: The results showed that oxidative stress, apoptosis, and IL-6, TNF-α, Atrogin-1, and MuRF1 levels in skeletal muscles cells were suppressed and mitochondrial damage was repaired after EA or SFN intervention. In addition, we found that the above changes were associated with the activation of the AMPK/Sirt1/PGC-1α pathway in skeletal muscle tissues, and the promotion effect of combined EA and SFN intervention was more significant. Conclusion: In conclusion, this study found that EA combined with SFN mediated the repair of mitochondrial damage through activation of the AMPK/Sirt1/PGC-1α pathway, thereby alleviating skeletal muscles morphology and function in sarcopenia. This study combines EA with SFN, which not only broadens the use of electroacupuncture and SFN but also provides a scientific experimental basis for the treatment of sarcopenia.
ER  - 

TY  - JOUR
M3  - Article
Y1  - 2024
VL  - 79
IS  - 5
SN  - 1758-535X
JF  - The journals of gerontology. Series A, Biological sciences and medical sciences
JO  - J Gerontol A Biol Sci Med Sci
UR  - https://www.embase.com/search/results?subaction=viewrecord&id=L643731400&from=export
U2  - L643731400
C5  - 38469680
DB  - Medline
U3  - 2024-03-20
U4  - 2024-04-19
L2  - http://dx.doi.org/10.1093/gerona/glae080
DO  - 10.1093/gerona/glae080
A1  - Chen, J.
A1  - Yan, L.
A1  - Chu, J.
A1  - Wang, X.
A1  - Xu, Z.
M1  - (Chen J.; Wang X.; Xu Z.) Department of Geriatrics, First Affiliated Hospital, Zhejiang University School of Medicine, Hangzhou, China
M1  - (Yan L.) Department of General Practice,  The Second Affiliated Hospital, Jiangxi Medical College, Nanchang University, Nanchang, China
M1  - (Chu J.) Department of Medical Records, First Affiliated Hospital, Zhejiang University School of Medicine, Hangzhou, China
M1  - (Xu Z.) Key Laboratory of Frailty Research in Older People, Zhejiang Provincial Administration of Traditional Chinese Medicine, China
T1  - Pain Characteristics and Progression to Sarcopenia in Chinese Middle-Aged and Older Adults: A 4-Year Longitudinal Study
LA  - English
KW  - aged
KW  - complication
KW  - hand strength
KW  - human
KW  - longitudinal study
KW  - middle aged
KW  - pain
KW  - physiology
KW  - sarcopenia
KW  - smoking
N2  - BACKGROUND: It is imperative for public health to identify the factors that contribute to the progression of sarcopenia among middle-aged and older adults. Our study aimed to investigate the association between pain characteristics and the progression to sarcopenia and its subcomponents among middle-aged and older adults in China. METHODS: We included 5 568 participants from the China Health and Retirement Longitudinal Study. All participants completed assessments for pain characteristics and sarcopenia. Pain assessment included pain status (baseline pain, incident pain, and pain persistence) and pain distribution (single-site pain and multisite pain) using a self-report questionnaire. Diagnosis of sarcopenia followed The Asian Working Group for Sarcopenia 2019 consensus. The odds ratios (ORs) and 95% confidence intervals (CIs) were obtained by logical regression analysis. RESULTS: Participants who reported baseline pain, multisite pain, pain persistence, or multisite pain persistence were more likely to progress to sarcopenia than those without pain, with ORs of 1.33 (95% CI: 1.08-1.65), 1.44 (95% CI: 1.15-1.80), 1.63 (95% CI: 1.23-2.14), and 1.59 (95% CI: 1.19-2.11), respectively. Even after adjusting for other covariates such as gender, age, residential area, education level, marital status, smoking, alcohol consumption, comorbidities, and falls, these associations remained significant. Additionally, pain persistence and multisite pain persistence were significantly associated with low grip strength and clinically meaningful Short Physical Performance Battery decline, but not with low muscle mass. CONCLUSIONS: Our study showed that pain, especially pain persistence, was closely correlated to the increased risk of progression to sarcopenia in Chinese middle-aged and older adults.
ER  - 

TY  - JOUR
M3  - Article
Y1  - 2024
VL  - 19
IS  - 1
SP  - 250
SN  - 1749-799X
JF  - Journal of orthopaedic surgery and research
JO  - J Orthop Surg Res
UR  - https://www.embase.com/search/results?subaction=viewrecord&id=L644047443&from=export
U2  - L644047443
C5  - 38643133
DB  - Medline
U4  - 2024-04-29
L2  - http://dx.doi.org/10.1186/s13018-024-04717-9
DO  - 10.1186/s13018-024-04717-9
A1  - Quan, L.
A1  - Zhang, F.
A1  - Xu, J.
A1  - Wang, F.
A1  - Fan, Y.
M1  - (Quan L.; Zhang F.; Xu J.; Wang F.; Fan Y., fanyong68@126.com) State Key Laboratory of Pathogenesis, Prevention and Treatment of High Incidence Diseases in Central Asia, department of endocrinology, first Affiliated Hospital of Xinjiang Medical University, No. 137 of Liyushannan Street, Urumqi, China
T1  - Relationship between sarcopenia and fatty liver in middle-aged and elderly patients with type 2 diabetes mellitus
LA  - English
KW  - lipid
KW  - aged
KW  - complication
KW  - fatty liver
KW  - human
KW  - middle aged
KW  - non insulin dependent diabetes mellitus
KW  - sarcopenia
KW  - skeletal muscle
N2  - OBJECTIVE: In this study, we investigated the relationship between sarcopenia and fatty liver in middle-aged and elderly patients diagnosed with type 2 diabetes mellitus (T2DM) to provide a theoretical foundation for the prevention and treatment of sarcopenia. METHODS: A total of 282 patients diagnosed with T2DM aged 50 and older and were admitted to the Endocrinology Department of Xin Medical University First Affiliated Hospital between December 2021 and February 2023, were selected. Body mass index (BMI), and limb and trunk muscle mass of the patients were measured, and data were collected. Patients were grouped based on the sarcopenia diagnostic criteria. All study participants underwent the same physical examinations and laboratory tests. The relationship between the onset of sarcopenia and fatty liver in middle-aged and elderly patients diagnosed with T2DM was then investigated using statistical analysis. RESULTS: Comparing the sarcopenia group to the non-sarcopenia group revealed statistically significant variations in gender, BMI, fatty liver prevalence rate, uric acid (UA), alanine aminotransferase (ALT), blood glucose, blood lipid associated indicators, and limb skeletal muscle content. There were, however, no statistically significant differences in age, disease duration, hypertension, smoking, or alcohol intake. There was a positive correlation between BMI, UA, fasting c-peptide, and Appendicular Skeletal Muscle Index (ASMI). Higher levels of BMI, ASMI, and UA were identified as protective variables against sarcopenia by multifactorial logistic regression analysis. CONCLUSION: Higher levels of BMI, ASMI, and UA can greatly reduce skeletal muscle atrophy in patients with T2DM. Patients with a fatty liver may be less vulnerable to sarcopenia. There is little evidence, however, that a fatty liver works as a preventive factor against sarcopenia.
ER  - 

TY  - JOUR
M3  - Article
Y1  - 2024
VL  - 18
IS  - 2
SP  - 673
EP  - 687
SN  - 1936-0541
SN  - 1936-0533
JF  - Hepatology International
JO  - Hepatol. Int.
UR  - https://www.embase.com/search/results?subaction=viewrecord&id=L2023904103&from=export
U2  - L2023904103
C5  - 37332023
DB  - Embase
DB  - Medline
U3  - 2023-06-22
U4  - 2024-04-23
L2  - http://dx.doi.org/10.1007/s12072-023-10497-x
DO  - 10.1007/s12072-023-10497-x
A1  - Zeng, X.
A1  - Shi, Z.-W.
A1  - Yu, J.-J.
A1  - Wang, L.-F.
A1  - Sun, C.-Y.
A1  - Luo, Y.-Y.
A1  - Shi, P.-M.
A1  - Lin, Y.
A1  - Chen, Y.-X.
A1  - Guo, J.
A1  - Zhang, C.-Q.
A1  - Xie, W.-F.
M1  - (Zeng X.; Sun C.-Y.; Luo Y.-Y.) Department of Gastroenterology, Shanghai East Hospital, Tongji University School of Medicine, Shanghai, China
M1  - (Shi Z.-W.; Yu J.-J.; Shi P.-M.; Lin Y.; Chen Y.-X.; Xie W.-F., weifenxie@medmail.com.cn) Department of Gastroenterology, Changzheng Hospital, Navy Military Medical University, 415 Fengyang Road, Shanghai, China
M1  - (Wang L.-F.; Zhang C.-Q., 13583188661@163.com) Department of Gastroenterology, Shandong Provincial Hospital Affiliated to Shandong First Medical University, 324 Jingwu Weiqi Road, Shandong, Jinan, China
M1  - (Guo J., jia_guo@163.com) Department of Ultrasound, Shuguang Hospital Affiliated to Shanghai University of Traditional Chinese Medicine, 528 Zhangheng Road, Shanghai, China
AD  - W.-F. Xie, Department of Gastroenterology, Changzheng Hospital, Navy Military Medical University, 415 Fengyang Road, Shanghai, China
AD  - C.-Q. Zhang, Department of Gastroenterology, Shandong Provincial Hospital Affiliated to Shandong First Medical University, 324 Jingwu Weiqi Road, Shandong, Jinan, China
AD  - J. Guo, Department of Ultrasound, Shuguang Hospital Affiliated to Shanghai University of Traditional Chinese Medicine, 528 Zhangheng Road, Pudong New Area, Shanghai, China
T1  - Skeletal muscle alterations indicate poor prognosis in cirrhotic patients: a multicenter cohort study in China
LA  - English
KW  - albumin
KW  - bilirubin
KW  - adult
KW  - age
KW  - aged
KW  - albumin blood level
KW  - anthropometric parameters
KW  - article
KW  - ascites
KW  - bacterial peritonitis
KW  - biceps circumference
KW  - bilirubin blood level
KW  - body mass
KW  - body weight
KW  - Child Pugh score
KW  - China
KW  - Chinese
KW  - cohort analysis
KW  - controlled study
KW  - disease association
KW  - erythrocyte count
KW  - esophagus varices bleeding
KW  - female
KW  - hepatic encephalopathy
KW  - hepatic venous pressure gradient
KW  - hepatorenal syndrome
KW  - human
KW  - human cell
KW  - human tissue
KW  - international normalized ratio
KW  - L3 skeletal muscle density
KW  - L3 skeletal muscle index
KW  - lipid storage
KW  - liver cirrhosis
KW  - liver dysfunction
KW  - liver function
KW  - liver transplantation
KW  - major clinical study
KW  - male
KW  - middle aged
KW  - Model For End Stage Liver Disease Score
KW  - multivariate analysis
KW  - muscle disease
KW  - musculoskeletal disease
KW  - musculoskeletal disease assessment
KW  - myosteatosis
KW  - nomogram
KW  - outcome assessment
KW  - overall survival
KW  - portal hypertension
KW  - portal vein thrombosis
KW  - prediction
KW  - prognosis
KW  - prognostic assessment
KW  - proportional hazards model
KW  - prospective study
KW  - sarcopenia
KW  - sex
KW  - stomach varices bleeding
KW  - survival prediction
KW  - survival rate
KW  - survival time
KW  - transplant free survival
KW  - waist circumference
N2  - Introduction: We aimed to determine the diagnostic criteria of myosteatosis in a Chinese population and investigate the effect of skeletal muscle abnormalities on the outcomes of cirrhotic patients. Methods: Totally 911 volunteers were recruited to determine the diagnostic criteria and impact factors of myosteatosis, and 480 cirrhotic patients were enrolled to verify the value of muscle alterations for prognosis prediction and establish new noninvasive prognostic strategies. Results: Multivariate analysis showed age, sex, weight, waist circumference, and biceps circumference had a remarkable influence on the L3 skeletal muscle density (L3-SMD). Based on the cut-off of a mean − 1.28 × SD among adults aged < 60 years, the diagnostic criteria for myosteatosis was L3-SMD < 38.93 Hu in males and L3-SMD < 32.82 Hu in females. Myosteatosis rather than sarcopenia has a close correlation with portal hypertension. The concurrence of sarcopenia and myosteatosis not only is associated with poor liver function but also evidently reduced the overall and liver transplantation-free survival of cirrhotic patients (p < 0.001). According to the stepwise Cox regression hazard model analysis, we established nomograms including TBil, albumin, history of HE, ascites grade, sarcopenia, and myosteatosis for easily determining survival probabilities in cirrhotic patients. The AUC is 0.874 (95% CI 0.800–0.949) for 6-month survival, 0.831 (95% CI 0.764–0.898) for 1-year survival, and 0.813 (95% CI 0.756–0.871) for 2-year survival prediction, respectively. Conclusions: This study provides evidence of the significant correlation between skeletal muscle alterations and poor outcomes of cirrhosis, and establishes valid and convenient nomograms incorporating musculoskeletal disorders for the prognostic prediction of liver cirrhosis. Further large-scale prospective studies are necessary to verify the value of the nomograms.
ER  - 

TY  - JOUR
M3  - Review
Y1  - 2024
VL  - 19
IS  - 4
SP  - 737
EP  - 746
SN  - 1876-7958
SN  - 1673-5374
JF  - Neural Regeneration Research
JO  - Neural. Regen. Res.
UR  - https://www.embase.com/search/results?subaction=viewrecord&id=L2027036332&from=export
U2  - L2027036332
DB  - Embase
U3  - 2023-09-22
U4  - 2023-09-25
L2  - http://dx.doi.org/10.4103/1673-5374.382221
DO  - 10.4103/1673-5374.382221
A1  - Qi, H.
A1  - Tian, D.
A1  - Luan, F.
A1  - Yang, R.
A1  - Zeng, N.
M1  - (Qi H.; Luan F.; Yang R., yangruocong@163.com; Zeng N., 19932015@cdutcm.edu.cn) State Key Laboratory of Southwestern Chinese Medicine Resources, Chengdu University of Traditional Chinese Medicine, Sichuan Province, Chengdu, China
M1  - (Qi H.; Luan F.; Yang R., yangruocong@163.com; Zeng N., 19932015@cdutcm.edu.cn) School of Pharmacy, Chengdu University of Traditional Chinese Medicine, Sichuan Province, Chengdu, China
M1  - (Tian D.) Acupuncture and Tuina School, Chengdu University of Traditional Chinese Medicine, Sichuan Province, Chengdu, China
AD  - R. Yang, State Key Laboratory of Southwestern Chinese Medicine Resources, Chengdu University of Traditional Chinese Medicine, Sichuan Province, Chengdu, China
AD  - N. Zeng, State Key Laboratory of Southwestern Chinese Medicine Resources, Chengdu University of Traditional Chinese Medicine, Sichuan Province, Chengdu, China
T1  - Pathophysiological changes of muscle after ischemic stroke: A secondary consequence of stroke injury
LA  - English
KW  - amyloid precursor protein
KW  - atrogin 1
KW  - autophagy related 12
KW  - autophagy related protein 7
KW  - caspase 3
KW  - caspase 6
KW  - caspase 8
KW  - caspase 9
KW  - cytochrome c
KW  - dexamethasone
KW  - ELAV like protein 1
KW  - fibronectin
KW  - gasdermin-D
KW  - immunoglobulin enhancer binding protein
KW  - initiation factor 4E
KW  - interleukin 1beta
KW  - interleukin 6
KW  - magnolol
KW  - mammalian target of rapamycin
KW  - mammalian target of rapamycin complex 1
KW  - mitogen activated protein kinase
KW  - myosin heavy chain
KW  - nitric oxide
KW  - peptides and proteins
KW  - phosphatidylinositol 3 kinase
KW  - prostaglandin E2
KW  - protein bcl 2
KW  - protein kinase B
KW  - reactive oxygen metabolite
KW  - somatomedin C
KW  - transcription factor FKHR
KW  - transcription factor FKHRL1
KW  - transcription factor FOXO
KW  - troponin
KW  - troponin I
KW  - tumor necrosis factor
KW  - ubiquitin protein ligase E3
KW  - unclassified drug
KW  - vitamin D
KW  - aerobic exercise
KW  - apoptosis
KW  - awareness
KW  - bone density
KW  - cell migration
KW  - cell proliferation
KW  - central nervous system
KW  - cerebrovascular accident
KW  - diet supplementation
KW  - dietary intake
KW  - dysphagia
KW  - exercise
KW  - fatigue
KW  - fibrinolytic therapy
KW  - functional disease
KW  - gait
KW  - gene expression
KW  - Glasgow outcome scale
KW  - hemiparesis
KW  - hemiplegia
KW  - human
KW  - hypoxia
KW  - inflammation
KW  - injury
KW  - insulin resistance
KW  - ischemic stroke
KW  - Medline
KW  - motor performance
KW  - muscle atrophy
KW  - muscle mass
KW  - muscle reinnervation
KW  - muscle strength
KW  - muscle weakness
KW  - nerve regeneration
KW  - neuromodulation
KW  - neuroprotection
KW  - nutritional assessment
KW  - osteoporosis
KW  - oxidative stress
KW  - pathophysiology
KW  - phagocytosis
KW  - physical activity
KW  - Pi3K/Akt signaling
KW  - protein degradation
KW  - protein expression
KW  - protein synthesis
KW  - quality of life
KW  - review
KW  - sarcopenia
KW  - signal transduction
KW  - skeletal muscle
KW  - stroke rehabilitation
KW  - vitamin intake
KW  - walking speed
KW  - Web of Science
N2  - Sufficient clinical evidence suggests that the damage caused by ischemic stroke to the body occurs not only in the acute phase but also during the recovery period, and that the latter has a greater impact on the long-Term prognosis of the patient. However, current stroke studies have typically focused only on lesions in the central nervous system, ignoring secondary damage caused by this disease. Such a phenomenon arises from the slow progress of pathophysiological studies examining the central nervous system. Further, the appropriate therapeutic time window and benefits of thrombolytic therapy are still controversial, leading scholars to explore more pragmatic intervention strategies. As treatment measures targeting limb symptoms can greatly improve a patient's quality of life, they have become a critical intervention strategy. As the most vital component of the limbs, skeletal muscles have become potential points of concern. Despite this, to the best of our knowledge, there are no comprehensive reviews of pathophysiological changes and potential treatments for post-stroke skeletal muscle. The current review seeks to fill a gap in the current understanding of the pathological processes and mechanisms of muscle wasting atrophy, inflammation, neuroregeneration, mitochondrial changes, and nutritional dysregulation in stroke survivors. In addition, the challenges, as well as the optional solutions for individualized rehabilitation programs for stroke patients based on motor function are discussed.
ER  - 

TY  - JOUR
M3  - Review
Y1  - 2024
VL  - 15
IS  - 2
SP  - 513
EP  - 535
SN  - 2190-6009
SN  - 2190-5991
JF  - Journal of Cachexia, Sarcopenia and Muscle
JO  - J. Cachexia Sarcopenia Muscle
UR  - https://www.embase.com/search/results?subaction=viewrecord&id=L2028520786&from=export
U2  - L2028520786
C5  - 38343065
DB  - Embase
DB  - Medline
U3  - 2024-03-15
U4  - 2024-05-15
L2  - http://dx.doi.org/10.1002/jcsm.13434
DO  - 10.1002/jcsm.13434
A1  - Vagnildhaug, O.M.
A1  - Balstad, T.R.
A1  - Ottestad, I.
A1  - Bye, A.
A1  - Greil, C.
A1  - Arends, J.
A1  - Baracos, V.
A1  - Brown, L.R.
A1  - Dajani, O.F.
A1  - Dolan, R.D.
A1  - Fallon, M.
A1  - Fraser, E.
A1  - Grzyb, A.
A1  - Hjermstad, M.J.
A1  - Jakobsen, G.
A1  - Kaasa, S.
A1  - McDonald, J.
A1  - Philips, I.
A1  - Sayers, J.
A1  - Simpson, M.R.
A1  - Sousa, M.S.
A1  - Skipworth, R.J.E.
A1  - Laird, B.J.A.
A1  - Solheim, T.S.
M1  - (Vagnildhaug O.M., ola.m.vagnildhaug@ntnu.no; Balstad T.R.; Solheim T.S.) Department of Clinical and Molecular Medicine, Faculty of Medicine and Health Sciences, Norwegian University of Science and Technology (NTNU), Trondheim, Norway
M1  - (Vagnildhaug O.M., ola.m.vagnildhaug@ntnu.no; Jakobsen G.; Solheim T.S.) Cancer Clinic, St. Olavs Hospital, Trondheim University Hospital, Trondheim, Norway
M1  - (Balstad T.R.) Department of Clinical Medicine, Clinical Nutrition Research Group, UiT The Arctic University of Norway, Tromsø, Norway
M1  - (Ottestad I.) Department of Nutrition, Institute of Basic Medical Sciences, Faculty of Medicine, University of Oslo, Oslo, Norway
M1  - (Ottestad I.) The Clinical Nutrition Outpatient Clinic, Section of Clinical Nutrition, Department of Clinical Service, Division of Cancer Medicine, Oslo University Hospital, Oslo, Norway
M1  - (Bye A.; Dajani O.F.; Hjermstad M.J.; Kaasa S.) Regional Advisory Unit for Palliative Care, Department of Oncology, Oslo University Hospital, University of Oslo, Oslo, Norway
M1  - (Bye A.; Dajani O.F.; Hjermstad M.J.; Kaasa S.) European Palliative Care Research Centre (PRC), Department of Oncology, Oslo University Hospital and Institute of Clinical Medicine, University of Oslo, Oslo, Norway
M1  - (Bye A.) Department of Nursing and Health Promotion, Faculty of Health Sciences, OsloMet—Oslo Metropolitan University, Oslo, Norway
M1  - (Greil C.; Arends J.) Department of Medicine I, Medical Center—University of Freiburg, Faculty of Medicine, University of Freiburg, Freiburg im Breisgau, Germany
M1  - (Baracos V.) Department of Oncology, University of Alberta, Edmonton, AB, Canada
M1  - (Brown L.R.; Skipworth R.J.E.) Clinical Surgery, University of Edinburgh, Royal Infirmary of Edinburgh, Edinburgh, United Kingdom
M1  - (Dolan R.D.) Academic Unit of Surgery, University of Glasgow, Glasgow Royal Infirmary, Glasgow, United Kingdom
M1  - (Fallon M.; Fraser E.; Grzyb A.; McDonald J.; Philips I.; Sayers J.; Laird B.J.A.) Edinburgh Cancer Research Centre, University of Edinburgh, Edinburgh, United Kingdom
M1  - (Jakobsen G.; Simpson M.R.) Department of Public Health and Nursing, Faculty of Medicine and Health Sciences, Norwegian University of Science and Technology (NTNU), Trondheim, Norway
M1  - (McDonald J.; Sayers J.; Laird B.J.A.) Institute of Genetics and Cancer, University of Edinburgh, Edinburgh, United Kingdom
M1  - (Sayers J.; Laird B.J.A.) St Columba's Hospice, Edinburgh, United Kingdom
M1  - (Sousa M.S.) Improving Palliative, Aged and Chronic Care through Clinical Research and Translation (IMPACCT), University of Technology Sydney, Sydney, NSW, Australia
M1  - ()
AD  - O.M. Vagnildhaug, Department of Clinical and Molecular Medicine, Faculty of Medicine and Health Sciences, Norwegian University of Science and Technology (NTNU), Trondheim, Norway
T1  - Appetite and dietary intake endpoints in cancer cachexia clinical trials: Systematic Review 2 of the cachexia endpoints series
LA  - English
KW  - anamorelin
KW  - calcifediol
KW  - captopril
KW  - carbocisteine
KW  - celecoxib
KW  - Chinese medicinal formula
KW  - cisapride
KW  - creatine
KW  - cyproheptadine
KW  - dexamethasone
KW  - dronabinol
KW  - erythropoietin
KW  - etanercept
KW  - fish oil
KW  - fluoxymesterone
KW  - gestagen
KW  - ibuprofen
KW  - medroxyprogesterone acetate
KW  - megestrol acetate
KW  - meloxicam
KW  - mirtazapine
KW  - multivitamin
KW  - nabilone
KW  - olanzapine
KW  - omega 3 fatty acid
KW  - pentoxifylline
KW  - phospholipid
KW  - placebo
KW  - prednisolone
KW  - testosterone
KW  - tetrahydrocannabinol
KW  - thalidomide
KW  - thioctic acid
KW  - unclassified drug
KW  - yukgunja tang
KW  - adult
KW  - anorexia
KW  - appetite
KW  - arm circumference
KW  - behavior therapy
KW  - body composition
KW  - body weight
KW  - body weight loss
KW  - cachexia
KW  - caloric intake
KW  - cancer chemotherapy
KW  - cancer surgery
KW  - chemoradiotherapy
KW  - clinical outcome
KW  - Cochrane Library
KW  - cognitive behavioral therapy
KW  - colorectal cancer
KW  - dietary intake
KW  - drug megadose
KW  - ECOG Performance Status
KW  - Embase
KW  - esophagus cancer
KW  - European Organization for Research and Treatment of Cancer Quality of Life Questionnaire Core 30
KW  - exercise
KW  - female genital tract tumor
KW  - gastrointestinal tumor
KW  - head and neck tumor
KW  - human
KW  - life
KW  - low drug dose
KW  - lung tumor
KW  - malnutrition
KW  - Medline
KW  - microcapsule
KW  - multiple primary neoplasm
KW  - muscle fatigue
KW  - muscle mass
KW  - muscle weakness
KW  - non small cell lung cancer
KW  - numeric rating scale
KW  - nutrition
KW  - nutritional counseling
KW  - ovary cancer
KW  - pancreas cancer
KW  - pharmacological parameters
KW  - Preferred Reporting Items for Systematic Reviews and Meta-Analyses
KW  - primary tumor
KW  - protein intake
KW  - review
KW  - skeletal muscle
KW  - stomach cancer
KW  - toxicity
KW  - uterine cervix cancer
KW  - visual analog scale
N2  - There is no consensus on the optimal endpoint(s) in cancer cachexia trials. Endpoint variation is an obstacle when comparing interventions and their clinical value. The aim of this systematic review was to summarize and evaluate endpoints used to assess appetite and dietary intake in cancer cachexia clinical trials. A search for studies published from 1 January 1990 until 2 June 2021 was conducted using MEDLINE, Embase and Cochrane Central Register of Controlled Trials. Eligible studies examined cancer cachexia treatment versus a comparator in adults with assessments of appetite and/or dietary intake as study endpoints, a sample size ≥40 and an intervention lasting ≥14 days. Reporting was in line with PRISMA guidance, and a protocol was published in PROSPERO (2022 CRD42022276710). This review is part of a series of systematic reviews examining cachexia endpoints. Of the 5975 articles identified, 116 were eligible for the wider review series and 80 specifically examined endpoints of appetite (65 studies) and/or dietary intake (21 studies). Six trials assessed both appetite and dietary intake. Appetite was the primary outcome in 15 trials and dietary intake in 7 trials. Median sample size was 101 patients (range 40–628). Forty-nine studies included multiple primary tumour sites, while 31 studies involved single primary tumour sites (15 gastrointestinal, 7 lung, 7 head and neck and 2 female reproductive organs). The most frequently reported appetite endpoints were visual analogue scale (VAS) and numerical rating scale (NRS) (40%). The appetite item from the European Organisation for Research and Treatment of Cancer Quality of Life Questionnaire (EORTC QLQ) C30/C15 PAL (38%) and the appetite question from North Central Cancer Treatment Group anorexia questionnaire (17%) were also frequently applied. Of the studies that assessed dietary intake, 13 (62%) used food records (prospective registrations) and 10 (48%) used retrospective methods (24-h recall or dietary history). For VAS/NRS, a mean change of 1.3 corresponded to Hedge's g of 0.5 and can be considered a moderate change. For food records, a mean change of 231 kcal/day or 11 g of protein/day corresponded to a moderate change. Choice of endpoint in cachexia trials will depend on factors pertinent to the trial to be conducted. Nevertheless, from trials assessed and available literature, NRS or EORTC QLQ C30/C15 PAL seems suitable for appetite assessments. Appetite and dietary intake endpoints are rarely used as primary outcomes in cancer cachexia. Dietary intake assessments were used mainly to monitor compliance and are not validated in cachexia populations. Given the importance to cachexia studies, dietary intake endpoints must be validated before they are used as endpoints in clinical trials.
ER  - 

TY  - JOUR
M3  - Article
Y1  - 2024
VL  - 119
SN  - 1872-6976
SN  - 0167-4943
JF  - Archives of Gerontology and Geriatrics
JO  - Arch. Gerontol. Geriatr.
UR  - https://www.embase.com/search/results?subaction=viewrecord&id=L2029538030&from=export
U2  - L2029538030
C5  - 38176122
DB  - Embase
DB  - Medline
U3  - 2024-01-11
U4  - 2024-01-15
L2  - http://dx.doi.org/10.1016/j.archger.2023.105317
DO  - 10.1016/j.archger.2023.105317
A1  - He, S.
A1  - Wei, M.
A1  - Meng, D.
A1  - Wang, Z.
A1  - Yang, G.
A1  - Wang, Z.
M1  - (He S., hesc103@nenu.edu.cn; Wei M., wei0q106@nenu.edu.cn; Meng D., mengdy539@nenu.edu.cn; Wang Z., wangzy179@nenu.edu.cn; Yang G., yangg100@nenu.edu.cn; Wang Z., wangzh654@nenu.edu.cn) Chinese Center of Exercise Epidemiology, Northeast Normal University, Renmin Street, Jilin, Changchun, China
M1  - (Wang Z., wangzh654@nenu.edu.cn) AI group, Intelligent Lancet LLC, Sacramento, California, CA, United States
M1  - (Wang Z., wangzh654@nenu.edu.cn) Graduate School of Human Sciences, Waseda University, Saitama, Tokorozawa, Japan
AD  - G. Yang, Chinese Center of Exercise Epidemiology, Northeast Normal University, Renmin Street, Jilin, Changchun, China
AD  - Z. Wang, Chinese Center of Exercise Epidemiology, Northeast Normal University, Renmin Street, Jilin, Changchun, China
T1  - Self-determined sequence exercise program for elderly with sarcopenia: A Randomized controlled trial with clinical assistance from explainable artificial intelligence: AI-Assisted Exercise for Sarcopenic Elderly
LA  - English
KW  - NCT05694117
KW  - adipose tissue
KW  - adult
KW  - aged
KW  - algorithm
KW  - analysis of variance
KW  - article
KW  - artificial intelligence
KW  - Asian Working Group for Sarcopenia criteria
KW  - clinical assessment tool
KW  - clinical effectiveness
KW  - clinical outcome
KW  - community dwelling person
KW  - controlled study
KW  - double blind procedure
KW  - exercise
KW  - experimental study
KW  - explainable machine learning
KW  - female
KW  - geriatric patient
KW  - grip strength
KW  - human
KW  - hybrid strength training
KW  - intervention study
KW  - machine learning
KW  - major clinical study
KW  - male
KW  - middle aged
KW  - muscle fat infiltration
KW  - musculoskeletal system parameters
KW  - patient preference
KW  - prediction
KW  - randomized controlled trial
KW  - appendicular skeletal muscle mass index
KW  - resistance training
KW  - sarcopenia
KW  - self-determined sequence exercise program
KW  - skeletal muscle
KW  - skeletal muscle density
KW  - skeletal muscle fat area
KW  - skeletal muscle fat density
KW  - treatment duration
KW  - Yijinjing exercise
N2  - To improve and even reverse sarcopenia in elderly people, this study developed a self-determined sequence exercise program consisting of strength training exercise, Yijinjing exercise (a traditional Chinese exercise), and hybrid strength training with Yijinjing exercise. Ninety-four community-dwelling older adults screened for sarcopenia using the Asian Working Group for Sarcopenia criteria were randomly assigned to 24 weeks of a control group (CG, n = 30), self-determined sequence exercise program group (SDSG, n = 34) or strength training group (STG, n = 30). The study examined the effects of three interventions on participantsL3 skeletal muscle fat density, L3 skeletal muscle fat area, L3 skeletal muscle density, L3 skeletal muscle area, muscle fat infiltration, relative skeletal muscle mass index, and grip strength using a repeated-measures ANOVA to evaluate the experimental data. To evaluate the real effect of this model in reversing sarcopenia after the intervention, nine classification models were trained. Significant interaction effects were observed with grip strength, RSMI, L3 SMD, and L3 SMA. At the 24th week, participants’ grip strength, L3 SMFA, L3 SMA, and RSMI were improved significantly in the SDSG and STG. The SDSG achieved significantly greater RSMI and grip strength than the STG and CG after the intervention. The self-determined sequence exercise program exhibited better performance than the single type of exercise modality in reversing sarcopenia and improving older adults’ skeletal muscle area. Consequently, the stacking model is feasible to make a prediction as to whether or not sarcopenia may be reversed in older adults.
ER  - 

TY  - JOUR
M3  - Article
Y1  - 2024
VL  - 16
IS  - 8
SN  - 2072-6643
JF  - Nutrients
JO  - Nutrients
UR  - https://www.embase.com/search/results?subaction=viewrecord&id=L2029645176&from=export
U2  - L2029645176
C5  - 38674820
DB  - Embase
DB  - Medline
U3  - 2024-05-03
U4  - 2024-05-16
L2  - http://dx.doi.org/10.3390/nu16081130
DO  - 10.3390/nu16081130
A1  - Nguyen, N.B.
A1  - Le, T.T.
A1  - Kang, S.W.
A1  - Cha, K.H.
A1  - Choi, S.
A1  - Youn, H.-Y.
A1  - Jung, S.H.
A1  - Kim, M.
M1  - (Nguyen N.B., 220530@kist.re.kr; Le T.T., 025365@kist.re.kr; Kang S.W., kangsw@kist.re.kr; Choi S., soun10@yonsei.ac.kr; Youn H.-Y., hyyoun@kist.re.kr; Jung S.H., shjung@kist.re.kr; Kim M., g-sstainer@kist.re.kr) Natural Product Research Center, Korea Institute of Science and Technology, Gangneung, South Korea
M1  - (Nguyen N.B., 220530@kist.re.kr) Department of Biochemistry and Molecular Biology, College of Dentistry, Gangneung Wonju National University, Gangneung, South Korea
M1  - (Cha K.H., chakh79@kist.re.kr) Natural Product Informatics Research Center, Korea Institute of Science and Technology, Gangneung, South Korea
M1  - (Cha K.H., chakh79@kist.re.kr; Jung S.H., shjung@kist.re.kr; Kim M., g-sstainer@kist.re.kr) Division of Bio-Medical Science and Technology, KIST School, University of Science and Technology (UST), Daejeon, South Korea
M1  - (Cha K.H., chakh79@kist.re.kr; Kim M., g-sstainer@kist.re.kr) Department of Convergence Medicine, Wonju College of Medicine, Yonsei University, Wonju, South Korea
AD  - S.H. Jung, Natural Product Research Center, Korea Institute of Science and Technology, Gangneung, South Korea
AD  - M. Kim, Natural Product Research Center, Korea Institute of Science and Technology, Gangneung, South Korea
T1  - Cornflower Extract and Its Active Components Alleviate Dexamethasone-Induced Muscle Wasting by Targeting Cannabinoid Receptors and Modulating Gut Microbiota
LA  - English
KW  - diagnostic equipment
KW  - grip force meter
KW  - treadmill
KW  - 4 hydroxybenzoic acid
KW  - adenosine triphosphate
KW  - apiin
KW  - cannabinoid 1 receptor
KW  - cannabinoid 2 receptor
KW  - Centaurea cyanus extract
KW  - cryptochlorogenic acid
KW  - graveobioside A
KW  - neochlorogenic acid
KW  - phytochemical
KW  - plant extract
KW  - protective agent
KW  - protocatechuic acid
KW  - unclassified drug
KW  - uracil
KW  - vanillic acid
KW  - water
KW  - animal cell
KW  - animal experiment
KW  - animal model
KW  - animal tissue
KW  - antioxidant activity
KW  - article
KW  - C2C12 cell line
KW  - cell differentiation
KW  - cell function
KW  - cell growth
KW  - Centaurea
KW  - Centaurea cyanus
KW  - chemical composition
KW  - Clostridium
KW  - Clostridium sensu stricto 1
KW  - controlled study
KW  - drug targeting
KW  - dysbiosis
KW  - exercise
KW  - gene expression
KW  - grip strength
KW  - in vitro study
KW  - in vivo study
KW  - intestine flora
KW  - male
KW  - microbial diversity
KW  - mitochondrion
KW  - molecular docking
KW  - mouse
KW  - muscle atrophy
KW  - muscle cell
KW  - muscle mass
KW  - myotube
KW  - nonhuman
KW  - oxidative stress
KW  - protein degradation
KW  - protein metabolism
KW  - protein synthesis
KW  - signal transduction
KW  - skeletal muscle
KW  - upregulation
C4  - Bioseb(United States)
C4  - Harvard Apparatus(United States)
N2  - Sarcopenia, a decline in muscle mass and strength, can be triggered by aging or medications like glucocorticoids. This study investigated cornflower (Centaurea cyanus) water extract (CC) as a potential protective agent against DEX-induced muscle wasting in vitro and in vivo. CC and its isolated compounds mitigated oxidative stress, promoted myofiber growth, and boosted ATP production in C2C12 myotubes. Mechanistically, CC reduced protein degradation markers, increased mitochondrial content, and activated protein synthesis signaling. Docking analysis suggested cannabinoid receptors (CB) 1 and 2 as potential targets of CC compounds. Specifically, graveobioside A from CC inhibited CB1 and upregulated CB2, subsequently stimulating protein synthesis and suppressing degradation. In vivo, CC treatment attenuated DEX-induced muscle wasting, as evidenced by enhanced grip strength, exercise performance, and modulation of muscle gene expression related to differentiation, protein turnover, and exercise performance. Moreover, CC enriched gut microbial diversity, and the abundance of Clostridium sensu stricto 1 positively correlated with muscle mass. These findings suggest a multifaceted mode of action for CC: (1) direct modulation of the muscle cannabinoid receptor system favoring anabolic processes and (2) indirect modulation of muscle health through the gut microbiome. Overall, CC presents a promising therapeutic strategy for preventing and treating muscle atrophy.
ER  - 

TY  - JOUR
M3  - Review
Y1  - 2024
VL  - 28
IS  - 4
SN  - 1760-4788
SN  - 1279-7707
JF  - Journal of Nutrition, Health and Aging
JO  - J. Nutr. Health Aging
UR  - https://www.embase.com/search/results?subaction=viewrecord&id=L2030427033&from=export
U2  - L2030427033
C5  - 38350303
DB  - Embase
DB  - Medline
U3  - 2024-02-23
U4  - 2024-02-28
L2  - http://dx.doi.org/10.1016/j.jnha.2024.100184
DO  - 10.1016/j.jnha.2024.100184
A1  - Li, M.-L.
A1  - Zhang, F.
A1  - Luo, H.-Y.
A1  - Quan, Z.-W.
A1  - Wang, Y.-F.
A1  - Huang, L.-T.
A1  - Wang, J.-H.
M1  - (Li M.-L.; Zhang F.; Luo H.-Y.; Quan Z.-W.; Wang Y.-F.; Wang J.-H., wangjh1@sj-hospital.org) Department of Family Medicine, Shengjing Hospital of China Medical University, Liaoning Province, Shenyang, China
M1  - (Huang L.-T., letian91k@163.com) Department of Oncology, Shengjing Hospital of China Medical University, Liaoning Province, Shenyang, China
AD  - L.-T. Huang, Department of Oncology, Shengjing Hospital of China Medical University, Liaoning Province, Shenyang, China
T1  - Improving sarcopenia in older adults: a systematic review and meta-analysis of randomized controlled trials of whey protein supplementation with or without resistance training
LA  - English
KW  - albumin
KW  - interleukin 6
KW  - placebo
KW  - somatomedin C
KW  - whey protein
KW  - adult
KW  - aged
KW  - appendicular skeletal muscle mass index
KW  - appendicular skeleton
KW  - consultation
KW  - daily life activity
KW  - fat mass
KW  - grip strength
KW  - human
KW  - hyperinsulinism
KW  - meta analysis
KW  - muscle mass
KW  - physical performance
KW  - randomized controlled trial
KW  - resistance training
KW  - review
KW  - sarcopenia
KW  - skeletal muscle
KW  - supplementation
KW  - systematic review
KW  - walking speed
N2  - Objectives: The aim of the study was to comprehensively analyze the effects of whey protein (WP)-enriched supplement intake with or without resistance training (RT) in older patients, either from the community or hospital, who were diagnosed with sarcopenia according to the EWGSOP or AWGS criteria. Methods: This meta-analysis study was registered in PROSPERO (CRD42023407885). We searched the PubMed, Embase, Web of Science, and Cochrane Library databases for RCTs up to June 1, 2023. Standardized mean differences (SMD) with 95% confidence intervals (CI) were used to estimate the pooled results. Results: Ten RCT studies, including 1154 participants, were included and analyzed. The primary outcomes were the changes in muscle mass, strength, and physical performance. In WP group versus (vs.) Isocaloric placebo (PLA)/Routine consultation (RC) group, WP significantly increased the appendicular skeletal muscle mass index (SMD: 0.47, 95%CI: 0.23, 0.71), appendicular skeletal muscle mass (SMD: 0.28, 95%CI: 0.11, 0.45) and gait speed (SMD: 1.13, 95%CI: 0.82, 1.44) in older patients with sarcopenia. In WP with RT group vs. PLA/ RC group, there was significant increase in handgrip strength (SMD: 0.67, 95%CI: 0.29, 1.04). In addition, in the secondary outcomes, WP significantly reduced interleukin-6, significantly increased insulin-like growth factor-1 and albumin, promoted participants' intake of total energy and protein, enhanced activities of daily living scores in patients, and had no significant effect on BMI, weight, or fat mass. Conclusion: This review confirms that WP can improve various aspects of older adult with sarcopenia, thereby enhancing their overall physical condition. More studies should be conducted to validate this result and further explore the effects of WP and RT in patients with sarcopenia.
ER  - 

TY  - JOUR
M3  - Article
Y1  - 2024
VL  - 60
SP  - 343
EP  - 347
SN  - 2405-4577
JF  - Clinical Nutrition ESPEN
JO  - Clin. Nutr. ESPEN
UR  - https://www.embase.com/search/results?subaction=viewrecord&id=L2030750910&from=export
U2  - L2030750910
C5  - 38479933
DB  - Embase
DB  - Medline
U3  - 2024-03-07
U4  - 2024-03-25
L2  - http://dx.doi.org/10.1016/j.clnesp.2024.02.028
DO  - 10.1016/j.clnesp.2024.02.028
A1  - Huang, S.
A1  - Li, J.
A1  - Chen, M.
A1  - Zhu, T.
A1  - Lei, X.
A1  - Li, Q.
A1  - Yang, Q.
A1  - Chen, X.
M1  - (Huang S.; Lei X.; Chen X., 379531722@qq.com) Zigong Affiliated Hospital of Southwest Medical University, Zigong Psychiatric Research Center, Zigong, Sichuan Province, China
M1  - (Li J.) The Affiliated Traditional Chinese Medicine Hospital of Southwest Medcical University, Sichuan Province, Luzhou, China
M1  - (Chen M.; Zhu T.; Li Q.; Yang Q.) Psychiatric Hospital of Ziyang, Sichuan Province, Ziyang, China
AD  - X. Chen, Zigong Affiliated Hospital of Southwest Medical University, Zigong Psychiatric Research Center, Zigong, Sichuan Province, China
T1  - Assessment of sarcopenic obesity as a predictor of pneumonia in patients with stable schizophrenia—A prospective study
LA  - English
KW  - dynamometer
KW  - EH101
KW  - interleukin 6
KW  - neuroleptic agent
KW  - prednisolone
KW  - trihexyphenidyl
KW  - tumor necrosis factor
KW  - adult
KW  - appendicular skeletal muscle mass index
KW  - article
KW  - body weight
KW  - chill
KW  - chronic disease
KW  - chronic obstructive lung disease
KW  - cohort analysis
KW  - computed tomographic angiography
KW  - coughing
KW  - daily life activity
KW  - female
KW  - follow up
KW  - grip strength
KW  - human
KW  - hyperlipidemia
KW  - hypothermia
KW  - ischemic heart disease
KW  - logistic regression analysis
KW  - lung parenchyma
KW  - major clinical study
KW  - male
KW  - mental health center
KW  - pneumonia
KW  - prospective study
KW  - risk
KW  - sarcopenic obesity
KW  - schizophrenia
KW  - skeletal muscle
KW  - sweating
KW  - thorax pain
KW  - thorax radiography
KW  - EH101
C3  - EH101(Xiangshan,China)
C4  - Xiangshan(China)
N2  - Objective: The European Society for Clinical Nutrition and Metabolism (ESPEN) and the European Association for the Study of Obesity (EASO) recently released the first international consensus on the diagnostic criteria for Sarcopenic obesity (SO). The present study aimed to explore the ability of SO to predict the risk of pneumonia in patients with stable schizophrenia. Methods: This was a prospective study involving hospitalized patients with schizophrenia aged ≥50 years from two mental health centers in western China. Baseline patient data were collected from September 1 to September 30, 2020. Follow-up data on pneumonia were collected from October 2020 to October 2022. The diagnosis of SO was based on the ESPEN/EASO criteria. Patients were assessed for handgrip strength (HGS), skeletal muscle mass/weight (SMM/W), and fat mass percentage (FM%). Logistic regression analysis was used to explore the effect of SO on the risk of pneumonia in patients with stable schizophrenia. Results: A total of 320 patients with stable schizophrenia were included. Of these, 74 (23.13%) were diagnosed with SO, while 117 (36.56%) developed pneumonia. Compared with patients in the non-low HGS, non-low HGS + non-low SMM/W (or non-low HGS + low SMM/W or low HGS + non-low SMM/W) and non-SO groups, the proportions of patients with pneumonia in the low HGS (42.3% vs. 25.9%, p = 0.004), low HGS + low SMM/W (45.3% vs. 33.3%, p = 0.048), and SO (47.3% vs. 33.3%, p = 0.029) groups, respectively, were higher. However, there was no difference in the proportion of patients with pneumonia in the low SMM/W group and the obese group compared with the non-low SMM/W and non-obese groups. Further logistic regression analysis after adjustment for potential influencing factors showed that compared with the non-low HGS group, patients in the low HGS group had a higher risk of pneumonia (OR = 1.892, 95%CI: 1.096–3.264). Conclusion: SO defined according to the ESPEN/EASO criteria was not found to be significantly associated with the development of pneumonia in patients with stable schizophrenia. Further verification of these results is needed with larger sample sizes and the establishment of a cutoff value for this population.
ER  - 

TY  - JOUR
M3  - Article
Y1  - 2024
VL  - 105
IS  - 4
SP  - S117
EP  - S314
SN  - 1523-1755
SN  - 0085-2538
JF  - Kidney International
JO  - Kidney Int.
UR  - https://www.embase.com/search/results?subaction=viewrecord&id=L2030878812&from=export
U2  - L2030878812
C5  - 38490803
DB  - Embase
DB  - Medline
U3  - 2024-03-13
U4  - 2024-03-15
L2  - http://dx.doi.org/10.1016/j.kint.2023.10.018
DO  - 10.1016/j.kint.2023.10.018
A1  - Stevens, P.E.
A1  - Ahmed, S.B.
A1  - Carrero, J.J.
A1  - Foster, B.
A1  - Francis, A.
A1  - Hall, R.K.
A1  - Herrington, W.G.
A1  - Hill, G.
A1  - Inker, L.A.
A1  - Kazancıoğlu, R.
A1  - Lamb, E.
A1  - Lin, P.
A1  - Madero, M.
A1  - McIntyre, N.
A1  - Morrow, K.
A1  - Roberts, G.
A1  - Sabanayagam, D.
A1  - Schaeffner, E.
A1  - Shlipak, M.
A1  - Shroff, R.
A1  - Tangri, N.
A1  - Thanachayanont, T.
A1  - Ulasi, I.
A1  - Wong, G.
A1  - Yang, C.-W.
A1  - Zhang, L.
A1  - Levin, A.
M1  - (Stevens P.E.; Ahmed S.B.; Carrero J.J.; Foster B.; Francis A.; Hall R.K.; Herrington W.G.; Hill G.; Inker L.A.; Kazancıoğlu R.; Lamb E.; Lin P.; Madero M.; McIntyre N.; Morrow K.; Roberts G.; Sabanayagam D.; Schaeffner E.; Shlipak M.; Shroff R.; Tangri N.; Thanachayanont T.; Ulasi I.; Wong G.; Yang C.-W.; Zhang L.; Levin A.)
M1  - ()
T1  - KDIGO 2024 Clinical Practice Guideline for the Evaluation and Management of Chronic Kidney Disease
LA  - English
KW  - mobile health application
KW  - acetylsalicylic acid
KW  - albumin
KW  - allopurinol
KW  - aminoglycoside
KW  - angiotensin receptor antagonist
KW  - antivitamin K
KW  - aripiprazole
KW  - atovaquone
KW  - bicarbonate
KW  - carbapenem derivative
KW  - cephalosporin derivative
KW  - clindamycin
KW  - colchicine
KW  - corn syrup
KW  - creatinine
KW  - cystatin C
KW  - daptomycin
KW  - dipeptidyl carboxypeptidase inhibitor
KW  - diuretic agent
KW  - empagliflozin
KW  - ezetimibe
KW  - gadolinium chelate
KW  - glucocorticoid
KW  - growth hormone
KW  - histamine H2 receptor antagonist
KW  - hydroxymethylglutaryl coenzyme A reductase inhibitor
KW  - lamotrigine
KW  - linezolid
KW  - low density lipoprotein cholesterol
KW  - metformin
KW  - mineralocorticoid antagonist
KW  - nonsteroid antiinflammatory agent
KW  - paracetamol
KW  - PCSK9 inhibitor
KW  - pentamidine
KW  - placebo
KW  - potassium
KW  - primaquine
KW  - quetiapine
KW  - renin inhibitor
KW  - sodium glucose cotransporter 2 inhibitor
KW  - uric acid
KW  - uric acid derivative
KW  - valproic acid
KW  - warfarin
KW  - acute disease
KW  - acute kidney failure
KW  - acute kidney tubule necrosis
KW  - adulthood
KW  - adverse event
KW  - age distribution
KW  - albumin to creatinine ratio
KW  - albumin urine level
KW  - albuminuria
KW  - alcohol consumption
KW  - all cause mortality
KW  - animal food
KW  - article
KW  - atrial fibrillation
KW  - bicarbonate blood level
KW  - bleeding
KW  - blood analysis
KW  - blood pressure measurement
KW  - blood pressure monitoring
KW  - blood pressure regulation
KW  - blood sampling
KW  - body height
KW  - body surface
KW  - body weight
KW  - body weight loss
KW  - bone disease
KW  - brain development
KW  - caloric intake
KW  - cardiovascular disease
KW  - cardiovascular risk
KW  - cerebrovascular accident
KW  - child care
KW  - child growth
KW  - chronic kidney failure
KW  - circadian rhythm
KW  - clinical decision making
KW  - clinical laboratory
KW  - clinical pharmacist
KW  - collaborative care team
KW  - comorbidity
KW  - comparative study
KW  - conservative treatment
KW  - contraceptive behavior
KW  - coronary artery disease
KW  - creatinine blood level
KW  - creatinine clearance
KW  - creatinine urine level
KW  - diabetes mellitus
KW  - diabetic ketoacidosis
KW  - diagnostic test
KW  - diastolic blood pressure
KW  - diet therapy
KW  - dietary intake
KW  - disease association
KW  - disease control
KW  - disease course
KW  - disease severity
KW  - drug potentiation
KW  - drug safety
KW  - drug stewardship
KW  - drug utilization
KW  - drug utilization review
KW  - dyslipidemia
KW  - education
KW  - elective surgery
KW  - electrolyte balance
KW  - environmental factor
KW  - estimated glomerular filtration rate
KW  - falling
KW  - family history
KW  - fatigue
KW  - female fertility
KW  - fracture
KW  - frailty
KW  - genetics
KW  - global disease burden
KW  - glycemic control
KW  - gout
KW  - GRADE approach
KW  - groups by age
KW  - health care access
KW  - health care cost
KW  - health care delivery
KW  - health care management
KW  - health care personnel
KW  - health care planning
KW  - health care policy
KW  - health care quality
KW  - heart infarction
KW  - hematuria
KW  - hemodialysis
KW  - herbal medicine
KW  - high calorie diet
KW  - high risk patient
KW  - high-fructose diet
KW  - hospital care
KW  - human
KW  - hyperkalemia
KW  - hyperuricemia
KW  - hypotension
KW  - immunoglobulin A nephropathy
KW  - incidence
KW  - integrated health care system
KW  - intersectoral collaboration
KW  - interstitial nephritis
KW  - ischemic heart disease
KW  - kidney biopsy
KW  - kidney development
KW  - kidney function
KW  - kidney polycystic disease
KW  - kidney transplantation
KW  - laboratory test
KW  - lactic acidosis
KW  - left ventricular systolic dysfunction
KW  - lethargy
KW  - life expectancy
KW  - lifestyle modification
KW  - loss of appetite
KW  - male fertility
KW  - malnutrition
KW  - maximum tolerated dose
KW  - mean arterial pressure
KW  - meat consumption
KW  - medical care
KW  - medical history
KW  - medical record
KW  - medication compliance
KW  - Mediterranean diet
KW  - mental performance
KW  - meta analysis (topic)
KW  - metabolic acidosis
KW  - mineral bone disorder
KW  - nausea
KW  - nephrology
KW  - nephrotoxicity
KW  - non insulin dependent diabetes mellitus
KW  - obesity
KW  - outpatient care
KW  - patient counseling
KW  - patient dissatisfaction
KW  - patient education
KW  - patient preference
KW  - patient referral
KW  - patient safety
KW  - physical activity
KW  - physical examination
KW  - physical tolerance
KW  - plasma clearance
KW  - point of care testing
KW  - polymerase chain reaction
KW  - polypharmacy
KW  - potassium blood level
KW  - potassium intake
KW  - practice guideline
KW  - pregnancy
KW  - prescription
KW  - prevalence
KW  - prognosis
KW  - protein creatinine ratio
KW  - protein intake
KW  - proteinuria
KW  - psychological care
KW  - puberty
KW  - quality of life
KW  - radiology
KW  - renal clearance
KW  - renal replacement therapy
KW  - renography
KW  - risk assessment
KW  - risk benefit analysis
KW  - risk factor
KW  - risk reduction
KW  - sarcopenia
KW  - satisfaction
KW  - screening test
KW  - seasonal variation
KW  - secondary prevention
KW  - sex difference
KW  - sex ratio
KW  - side effect
KW  - social aspect
KW  - social care
KW  - social support
KW  - sodium intake
KW  - sodium restriction
KW  - standardization
KW  - starvation
KW  - steady state
KW  - supportive care need
KW  - systematic review (topic)
KW  - systolic blood pressure
KW  - telehealth
KW  - teratogenicity
KW  - terminal care
KW  - thromboembolism
KW  - thrombosis
KW  - thrombosis prevention
KW  - tobacco use
KW  - transition to adult care
KW  - treatment withdrawal
KW  - ultra-processed food
KW  - uric acid blood level
KW  - urinalysis
KW  - urine sampling
KW  - vascular access
KW  - virtual reality
KW  - volume of distribution
ER  - 

TY  - JOUR
M3  - Article in Press
Y1  - 2024
SN  - 1532-1983
JF  - Clinical nutrition (Edinburgh, Scotland)
JO  - Clin Nutr
UR  - https://www.embase.com/search/results?subaction=viewrecord&id=L643945543&from=export
U2  - L643945543
C5  - 38575453
DB  - Medline
U3  - 2024-04-16
L2  - http://dx.doi.org/10.1016/j.clnu.2024.03.020
DO  - 10.1016/j.clnu.2024.03.020
A1  - Yu, J.
A1  - Hu, Q.
M1  - (Yu J.) Department of Traditional Chinese Medicine, Community Health Service Center of Guali Town of Xiaoshan, 180 Guayu RD, Hangzhou, China
M1  - (Hu Q.) Department of General Surgery, Tongde Hospital of Zhejiang Province, 234 Gucui RD, Hangzhou, China
T1  - Comment on:"effects of resistance training on sarcopenia in patients with intestinal failure: A randomized controlled trial"
LA  - English
KW  - clinical article
KW  - controlled study
KW  - diabetes mellitus
KW  - drug resistance
KW  - drug therapy
KW  - female
KW  - human
KW  - intestinal failure
KW  - letter
KW  - randomized controlled trial
KW  - resistance training
KW  - sarcopenia
KW  - therapy
ER  - 

TY  - JOUR
M3  - Article
Y1  - 2024
VL  - 114
IS  - 3
SP  - 286
EP  - 294
SN  - 1432-0827
SN  - 0171-967X
JF  - Calcified Tissue International
JO  - Calcif. Tissue Int.
UR  - https://www.embase.com/search/results?subaction=viewrecord&id=L2028464279&from=export
U2  - L2028464279
C5  - 38310546
DB  - Embase
DB  - Medline
U3  - 2024-02-09
U4  - 2024-03-12
L2  - http://dx.doi.org/10.1007/s00223-023-01178-w
DO  - 10.1007/s00223-023-01178-w
A1  - Ding, K.
A1  - Jiang, W.
A1  - Zhangwang, J.
A1  - Li, J.
A1  - Lei, M.
M1  - (Ding K.; Jiang W.; Zhangwang J.) School of Clinical Medicine, Chengdu University of Traditional Chinese Medicine, Chengdu, China
M1  - (Jiang W.; Zhangwang J.; Lei M., minglei2828@126.com) Department of Geriatrics, Hospital of Chengdu University of Traditional Chinese Medicine, Chengdu, China
M1  - (Li J.) Department of Neurosurgery, The Affiliated Hospital of Nanjing University of Chinese Medicine, Jiangsu, Nanjing, China
AD  - M. Lei, Department of Geriatrics, Hospital of Chengdu University of Traditional Chinese Medicine, Chengdu, China
T1  - The Effect of Rheumatoid Arthritis on Features Associated with Sarcopenia: A Mendelian Randomization Study
LA  - English
KW  - article
KW  - body mass
KW  - disease association
KW  - exposure variable
KW  - genome-wide association study
KW  - grip strength
KW  - hand grip
KW  - human
KW  - instrumental variable analysis
KW  - lean body weight
KW  - Mendelian randomization analysis
KW  - muscle mass
KW  - outcome variable
KW  - pleiotropy
KW  - rheumatoid arthritis
KW  - sarcopenia
KW  - sensitivity analysis
KW  - single nucleotide polymorphism
KW  - walking speed
N2  - Previous epidemiological evidence suggests rheumatoid arthritis is associated with sarcopenia-related features. However, most of the current evidence is from cross-sectional studies, and the causal link of this association is still to be determined. Therefore, this study was committed to a two-sample Mendelian randomization analysis to assess the causal effect of rheumatoid arthritis on sarcopenia-related features. In this two-sample Mendelian randomization study, instrumental variables for rheumatoid arthritis were obtained from the Non-Cancer Disease Study, and data for the five relevant characteristics of sarcopenia were pooled from UKBiobank. Inverse variance weighting is the primary analysis method for assessing causal effects. MR-Egger regression and weighted median are complementary analysis methods for causal effects. Leave-one-out analysis, horizontal pleiotropy test, and Heterogeneity test are applied as a sensitivity analysis to assess the robustness of causal effect estimates. The inverse variance weighted results for the five characteristics associated with sarcopenia and rheumatoid arthritis were: hand grip strength (right) (beta = − 2.309, se = 0.206, p = 3.340E-29), hand grip strength (left) (beta = − 2.046, se = 0.205, p = 2.166E-23), whole body lean mass (beta = − 0.843, se = 0.135, p = 4.67E-10), appendicular lean mass (beta = − 2.444, se = 0.208, p = 6.069E-32), Usual walking pace (OR 0.340, 95% CI (0.238, 0.484), p = 2.471E-09). The sensitivity analyses did not support that horizontal pleiotropy distorted causal effect estimates. The beta coefficient quantifies the number of standard deviations of the continuous outcome variables (hand grip strength, whole body lean mass, and appendicular lean mass) that change on average with each increase in the standard deviation of the binary exposure variable (rheumatoid arthritis). The odds ratios indicate the increased risk of the binary outcome variable (usual walking pace) per rheumatoid arthritis standard deviation increase. This study has demonstrated a negative causal effect of rheumatoid arthritis with five major sarcopenia-related features in a European population.
ER  - 

TY  - JOUR
M3  - Article
Y1  - 2024
VL  - 28
IS  - 1
SP  - 86
EP  - 94
SN  - 2508-4909
SN  - 2508-4798
JF  - Annals of Geriatric Medicine and Research
JO  - Ann. Geriat. Med. Res.
UR  - https://www.embase.com/search/results?subaction=viewrecord&id=L2028669256&from=export
U2  - L2028669256
DB  - Embase
U3  - 2024-04-03
U4  - 2024-04-05
L2  - http://dx.doi.org/10.4235/agmr.23.0203
DO  - 10.4235/agmr.23.0203
A1  - Togashi, S.
A1  - Ohinata, H.
A1  - Noguchi, T.
A1  - Wakabayashi, H.
A1  - Nakamichi, M.
A1  - Shimizu, A.
A1  - Nishioka, S.
A1  - Momosaki, R.
M1  - (Togashi S., togashishintaro.42@gmail.com) Center for Outcomes Research and Economic Evaluation for Health, National Institute of Public Health, Wako-shi, Japan
M1  - (Togashi S., togashishintaro.42@gmail.com) Department of Nursing Care, Sendai Kosei Hospital, Sendai, Japan
M1  - (Ohinata H.) Faculty of Health Sciences, Hokkaido University, Sapporo, Japan
M1  - (Noguchi T.) Department of Social Science, Center for Gerontology and Social Science, Research Institute, National Center for Geriatrics and Gerontology, Obu, Japan
M1  - (Noguchi T.) Japan Society for the Promotion of Science, Chiyoda, Japan
M1  - (Wakabayashi H.) Department of Rehabilitation Medicine, Tokyo Women’s Medical University Hospital, Shinjuku, Japan
M1  - (Nakamichi M.) Department of Pharmacy, Haradoi Hospital, Fukuoka, Japan
M1  - (Shimizu A.) Department of Food and Health, Faculty of Health and Human Development, The University of Nagano, Nagano, Japan
M1  - (Nishioka S.) Department of Clinical Nutrition and Food Service, Nagasaki Rehabilitation Hospital, Nagasaki, Japan
M1  - (Momosaki R.) Department of Rehabilitation Medicine, Mie University Graduate School of Medicine, Tsu, Japan
AD  - S. Togashi, Center for Outcomes Research and Economic Evaluation for Health, National Institute of Public Health, 2-36, Minami, Wako-shi, Japan
T1  - Polypharmacy, Potentially Inappropriate Medications, and Dysphagia in Older Inpatients: A Multi-Center Cohort Study
LA  - English
KW  - UMIN000038281
KW  - data analysis software
KW  - R version 4.0.5
KW  - amiodarone
KW  - antidepressant agent
KW  - antiparkinson agent
KW  - benzodiazepine
KW  - cholinergic receptor blocking agent
KW  - digoxin
KW  - indometacin
KW  - isoxsuprine
KW  - neuroleptic agent
KW  - nonsteroid antiinflammatory agent
KW  - proton pump inhibitor
KW  - aged
KW  - aged hospital patient
KW  - Alzheimer disease
KW  - article
KW  - cerebrovascular accident
KW  - cerebrovascular disease
KW  - Charlson Comorbidity Index
KW  - clinical assessment
KW  - cohort analysis
KW  - dysphagia
KW  - esophagus cancer
KW  - female
KW  - food intake
KW  - food intake level scale
KW  - head injury
KW  - human
KW  - ICD-10
KW  - injury
KW  - larynx cancer
KW  - major clinical study
KW  - male
KW  - malignant neoplasm
KW  - multicenter study
KW  - Parkinson disease
KW  - pneumonia
KW  - polypharmacy
KW  - potentially inappropriate medication
KW  - questionnaire
KW  - rehabilitation care
KW  - respiratory tract disease
KW  - sarcopenia
KW  - stomach cancer
KW  - swallowing
KW  - very elderly
KW  - R version 4.0.5
C3  - R version  4.0.5
N2  - Background: Although the relationship between medication status, symptomatology, and outcomes has been evaluated, data on the prevalence of polypharmacy and potentially inappropriate medications (PIMs) and the association of polypharmacy and PIMs with swallowing function during follow-up are limited among hospitalized patients aged ≥65 years with dysphagia. Methods: In this 19-center cohort study, we registered 467 inpatients aged ≥65 years and evaluated those with the Food Intake LEVEL Scale (FILS) scores ≤8 between November 2019 and March 2021. Polypharmacy was defined as prescribing ≥5 medications and PIMs were identified based on the 2023 Updated Beers Criteria. We applied a generalized linear regression model to examine the association of polypharmacy and PIMs with FILS score at discharge. Results: We analyzed 399 participants (median age, 83.0 years; males, 49.8%). The median follow-up was 51.0 days (interquartile range, 22.0–84.0 days). Polypharmacy and PIMs were present in 67.7% of and 56.1% of patients, respectively. After adjusting for covariates, neither polypharmacy (β=0.05; 95% confidence interval [CI],-0.04–0.13, p=0.30) nor non-steroidal anti-inflammatory medications (β=0.09; 95% CI,-0.02–0.19; p=0.10) were significantly associated with FILS score at discharge. Conclusions: The results of this study indicated a high proportion of polypharmacy and PIMs among inpatients aged ≥65 years with dysphagia. Although these prescribed conditions were not significantly associated with swallowing function at discharge, our findings suggest the importance of regularly reviewing medications to ensure the appropriateness of prescriptions when managing older inpatients.
ER  - 

TY  - JOUR
M3  - Editorial
Y1  - 2024
VL  - 27
IS  - 3
SN  - 1756-185X
SN  - 1756-1841
JF  - International Journal of Rheumatic Diseases
JO  - Int. J. Rheum. Dis.
UR  - https://www.embase.com/search/results?subaction=viewrecord&id=L2028882792&from=export
U2  - L2028882792
C5  - 38443985
DB  - Embase
DB  - Medline
U3  - 2024-03-11
U4  - 2024-03-26
L2  - http://dx.doi.org/10.1111/1756-185X.15093
DO  - 10.1111/1756-185X.15093
A1  - Zhang, Y.
A1  - Zheng, Z.
A1  - Gu, M.
A1  - Wu, Y.
A1  - Li, C.
M1  - (Zhang Y.; Zheng Z.; Gu M.; Wu Y., doctor.wuyh@gmail.com) First Teaching Hospital of Tianjin University of Traditional Chinese Medicine, Tianjin, China
M1  - (Zhang Y.; Zheng Z.; Gu M.) Tianjin University of Traditional Chinese Medicine, Tianjin, China
M1  - (Li C., casio1981@163.com) Fangshan Hospital, Beijing University of Chinese Medicine, Beijing, China
AD  - Y. Wu, First Teaching Hospital of Tianjin University of Traditional Chinese Medicine, Changling Road, Xiqing District, Tianjin, China
AD  - C. Li, Fangshan Hospital, Beijing University of Chinese Medicine, Beijing, China
T1  - Synovitis, acne, pustulosis, hyperostosis, and osteitis (SAPHO) syndrome may present with extra-articular and cutaneous manifestations
LA  - English
KW  - acne
KW  - ankylosing spondylitis
KW  - digestion
KW  - editorial
KW  - heart
KW  - human
KW  - hyperostosis
KW  - muscle mass
KW  - pustulosis
KW  - SAPHO syndrome
KW  - sarcopenia
KW  - skin manifestation
KW  - synovitis
ER  - 

TY  - JOUR
M3  - Article
Y1  - 2024
VL  - 16
IS  - 6
SN  - 2072-6694
JF  - Cancers
JO  - Cancers
UR  - https://www.embase.com/search/results?subaction=viewrecord&id=L2029152658&from=export
U2  - L2029152658
DB  - Embase
U3  - 2024-04-01
U4  - 2024-04-04
L2  - http://dx.doi.org/10.3390/cancers16061187
DO  - 10.3390/cancers16061187
A1  - Yoshimura, T.
A1  - Hirano, Y.
A1  - Hamada, T.
A1  - Yokoyama, S.
A1  - Suzuki, H.
A1  - Takayama, H.
A1  - Migita, H.
A1  - Ishida, T.
A1  - Nakamura, Y.
A1  - Ohsawa, M.
A1  - Asakawa, A.
A1  - Ishihata, K.
A1  - Tanimoto, A.
M1  - (Yoshimura T., y-taku@dent.kagoshima-u.ac.jp; Hirano Y.; Suzuki H.; Takayama H., h-tkym@d1.dent.kagoshima-u.ac.jp; Migita H.; Ishida T.; Ishihata K.) Department of Oral and Maxillofacial Surgery, Kagoshima University Graduate School of Medical and Dental Sciences, Kagoshima, Japan
M1  - (Hamada T.; Yokoyama S.; Tanimoto A., akit09@m3.kufm.kagoshima-u.ac.jp) Department of Pathology, Kagoshima University Graduate School of Medical and Dental Sciences, Kagoshima, Japan
M1  - (Nakamura Y.) Department of Oral Surgery, Kagoshima Medical Center, National Hospital Organization, Kagoshima, Japan
M1  - (Ohsawa M., oosawa.masahiro.bg@teikyo-u.ac.jp) Faculty of Pharma-Science, Laboratory of Pharmacology & Neuroscience, Teikyo University, Tokyo, Japan
M1  - (Asakawa A., asakawa@m2.kufm.kagoshima-u.ac.jp) Department of Psychosomatic Internal Medicine, Kagoshima University Graduate School of Medical and Dental Sciences, Kagoshima, Japan
AD  - T. Yoshimura, Department of Oral and Maxillofacial Surgery, Kagoshima University Graduate School of Medical and Dental Sciences, Kagoshima, Japan
T1  - Exercise Suppresses Head and Neck Squamous Cell Carcinoma Growth via Oncostatin M
LA  - English
KW  - cell viability assay kit
KW  - culture medium
KW  - data analysis software
KW  - diagnostic kit
KW  - ELISA kit
KW  - flow cytometer
KW  - GraphPad Prism 9.5.1 software
KW  - Invitrogen Attune NxT
KW  - MEM
KW  - microplate reader
KW  - Quantikine Mouse Oncostatin M ELISA Kit
KW  - RIPA Lysis Kit
KW  - butorphanol
KW  - dexmedetomidine
KW  - midazolam
KW  - myokine
KW  - oncostatin M
KW  - animal experiment
KW  - animal model
KW  - article
KW  - cell proliferation
KW  - cell viability
KW  - controlled study
KW  - enzyme linked immunosorbent assay
KW  - exercise
KW  - fluorescence intensity
KW  - head and neck squamous cell carcinoma
KW  - HSC-3 cell line
KW  - human
KW  - human cell
KW  - in vitro study
KW  - mouse
KW  - nonhuman
KW  - OSC-19 cell line
KW  - protein expression
KW  - sarcopenia
KW  - survival rate
KW  - tongue cancer
KW  - tumor volume
KW  - Cell Counting Kit-8
KW  - GraphPad Prism 9.5.1 software
KW  - Invitrogen Attune NxT
KW  - MEM
KW  - Quantikine Mouse Oncostatin M ELISA Kit
C3  - Cell Counting Kit-8(Dojindo,Japan)
C3  - GraphPad Prism 9.5.1 software
C3  - Invitrogen Attune NxT(Thermo,Japan)
C3  - MEM(Thermo,Japan)
C3  - Quantikine Mouse Oncostatin M ELISA Kit(R and D Systems,United States)
C4  - ATTO(Japan)
C4  - Dojindo(Japan)
C4  - Thermo(Japan)
C4  - R and D Systems(United States)
N2  - Major advances have been made in cancer treatment, but the prognosis for elderly cancer patients with sarcopenia and frailty remains poor. Myokines, which are thought to exert preventive effects against sarcopenia, have been reported to be associated with the prognosis of various cancers, but their effect on head and neck squamous cell carcinoma (HNSCC) is unknown. The aim of this study was to clarify the influence of exercise on the control of HNSCC and to examine the underlying mechanism involved. Mice were injected with HSC-3-M3 cells, a human cell line of highly metastatic and poorly differentiated tongue cancer, at the beginning of the study. Just prior to transplantation, blood was collected from the mice, and the levels of myokines were measured by ELISA. Oncostatin M (OSM), a selected myokine, was added to HSC-3-M3 cells, after which the cell proliferation ability, cell cycle, and protein expression were analyzed in vitro. Tumor cell viability was lower (control: 100%, exercise: 75%), tumors were smaller (control: 26.2 mm3, exercise: 6.4 mm3), and survival was longer in the exercise group than in the control group in vivo. OSM inhibited HSC-3-M3 cell proliferation in a concentration-dependent manner in vitro. The addition of OSM increased the proportion of cells in the G0/G1 phase, decreased the proportion of cells in the G2/M phase, and increased the expression of the CDK inhibitors p21 and p27. These results indicate that exercise may directly inhibit the proliferation of HNSCC cell lines via OSM.
ER  - 

TY  - JOUR
M3  - Review
Y1  - 2024
VL  - 6
IS  - 1
SN  - 2590-1095
JF  - Archives of Rehabilitation Research and Clinical Translation
JO  - Arch. Rehab. Res. Clin. Trans.
UR  - https://www.embase.com/search/results?subaction=viewrecord&id=L2029593831&from=export
U2  - L2029593831
DB  - Embase
U3  - 2024-01-12
U4  - 2024-03-07
L2  - http://dx.doi.org/10.1016/j.arrct.2023.100313
DO  - 10.1016/j.arrct.2023.100313
A1  - Hu, K.
A1  - Cassimatis, M.
A1  - Girgis, C.
M1  - (Hu K., Katherine.hu@health.nsw.gov.au) Sydney Medical School, University of Sydney, Sydney, Australia
M1  - (Cassimatis M.) Discipline of Exercise and Sports Science, Sydney School of Health Sciences, Faculty of Medicine and Health, University of Sydney, Sydney, Australia
M1  - (Girgis C.) Department of Diabetes and Endocrinology, Westmead Hospital, Westmead, Australia
M1  - (Girgis C.) Faculty of Medicine and Health, University of Sydney, Sydney, Australia
AD  - K. Hu, Sydney Medical School, University of Sydney, Sydney, Australia
T1  - Exercise and Musculoskeletal Health in Men With Low Bone Mineral Density: A Systematic Review
LA  - English
KW  - adipose tissue
KW  - body composition
KW  - body equilibrium
KW  - bone density
KW  - bone strength
KW  - Chinese medicine
KW  - densitometry
KW  - disease exacerbation
KW  - exercise intensity
KW  - human
KW  - joint mobility
KW  - male
KW  - musculoskeletal function
KW  - osteopenia
KW  - osteoporosis
KW  - patient-reported outcome
KW  - resistance training
KW  - review
KW  - systematic review
KW  - whole body vibration
N2  - Objective: This systematic review aims to determine the effects of exercise on bone and muscle health in men with low bone density. Data Sources: An electronic search in the following databases was performed: Medline, AMED, Embase, Scopus, and SPORTDiscus between January 1940 and September 2021. Study Selection: Randomized or non-randomized trials involving any form of exercise in adult men with a densitometric diagnosis of osteoporosis or osteopenia and reported outcomes relating to bone or muscle health. Two independent reviewers screened 12,018 records, resulting in 13 eligible articles. Data Extraction: One reviewer extracted data into a pre-formed table, including characteristics of the exercise intervention, population examined, and primary and secondary outcomes. Study quality was assessed by 2 independent reviewers using the Tool for assEssment of Study qualiTy and reporting in Exercise (TESTEX). Data Synthesis: Thirteen publications, originating from 6 unique trials, were eligible for inclusion, which assessed the effect of resistance training, impact training, whole body vibration, and traditional Chinese exercises. Resistance training was the most effective: it stimulates the replacement of adipose tissue with muscle, and in some cases, improved bone density. Conclusions: Exercise, especially resistance training, slowed down the natural progression of osteoporosis and sarcopenia in men. These benefits are reflected in enhancements to function, such as improved mobility and balance. Other exercise modalities, such as whole body vibration and traditional Chinese exercises, generated minimal improvements to bone health, strength, and balance.
ER  - 

TY  - JOUR
M3  - Article
Y1  - 2024
VL  - 24
IS  - 1
SP  - 181
SN  - 1471-2318
JF  - BMC geriatrics
JO  - BMC Geriatr
UR  - https://www.embase.com/search/results?subaction=viewrecord&id=L643581554&from=export
U2  - L643581554
C5  - 38395763
DB  - Medline
U4  - 2024-03-05
L2  - http://dx.doi.org/10.1186/s12877-024-04761-4
DO  - 10.1186/s12877-024-04761-4
A1  - Bi, B.
A1  - Dong, X.
A1  - Yan, M.
A1  - Zhao, Z.
A1  - Liu, R.
A1  - Li, S.
A1  - Wu, H.
M1  - (Bi B.; Dong X.; Zhao Z.; Liu R.; Li S., lishugang@ccmu.edu.cn) School of Public Health, Capital Medical University, Beijing, China
M1  - (Yan M.) School of Traditional Chinese Medicine, Capital Medical University, Beijing, China
M1  - (Wu H., wushunzhe@ccmu.edu.cn) School of General Practice and Continuing Education, Capital Medical University, Beijing, China
T1  - Dyslipidemia is associated with sarcopenia of the elderly: a meta-analysis
LA  - English
KW  - low density lipoprotein cholesterol
KW  - triacylglycerol
KW  - aged
KW  - case control study
KW  - China
KW  - complication
KW  - dyslipidemia
KW  - female
KW  - human
KW  - male
KW  - meta analysis
KW  - sarcopenia
N2  - PURPOSE: Sarcopenia is a pathological change characterized by muscle loss in older people. According to the reports, there is controversy on the relationship between dyslipidemia and sarcopenia. Therefore, this meta-analysis aimed to explore the association between sarcopenia and dyslipidemia. METHODS: We searched the Cochrane Library, Web of Science, PubMed, China National Knowledge Infrastructure (CNKI), Wan Fang, China Science and Technology Journal Database (VIP Database) for case‒control studies to extract data on the odds ratio (OR) between sarcopenia and dyslipidemia and the MD(mean difference) of TC, LDL-C, HDL-C, TG, and TG/HDL-C between sarcopenia and nonsarcopenia. The JBI(Joanna Briggs) guidelines were used to evaluate the quality. Excel 2021, Review Manager 5.3 and Stata 16.0 were used for the statistical analysis. RESULTS: Twenty studies were included in the meta-analysis, 19 of which were evaluated as good quality. The overall OR of the relationship between sarcopenia and dyslipidemia was 1.47, and the MD values of TC, LDL-C, HDL-C, TG, and TG/HDL-C were 1.10, 1.95, 1.27, 30.13, and 0.16 respectively. In female, compared with the non-sarcopnia, the MD of TC, LDL-C, HDL-C, TG of sarcopenia were - 1.67,2.21,1.02,-3.18 respectively. In male, the MD of TC, LDL-C, HDL-C, TG between sarcopenia and non-sarcopenia were - 0.51, 1.41, 5.77, -0.67. The OR between sarcopenia and dyslipidemia of the non-China region was 4.38, and it was 0.9 in China. In the group(> 60), MD of TC between sarcopenia and non-sarcopenia was 2.63, while it was 1.54 in the group(20-60). CONCLUSION: Dyslipidemia was associated with sarcopenia in the elderly, which was affected by sex, region and age.
ER  - 

TY  - JOUR
M3  - Article
Y1  - 2024
VL  - 14
IS  - 2
SN  - 2044-6055
JF  - BMJ Open
JO  - BMJ Open
UR  - https://www.embase.com/search/results?subaction=viewrecord&id=L2030586768&from=export
U2  - L2030586768
C5  - 38382964
DB  - Embase
DB  - Medline
U3  - 2024-03-07
U4  - 2024-03-12
L2  - http://dx.doi.org/10.1136/bmjopen-2023-080426
DO  - 10.1136/bmjopen-2023-080426
A1  - Wen, Q.
A1  - Chen, X.
A1  - Luo, S.
A1  - Hou, L.
A1  - Yue, J.
A1  - Liu, X.
A1  - Xia, X.
A1  - Liu, F.
A1  - Dong, B.
A1  - Ge, N.
M1  - (Wen Q.) Department of Traditional Chinese Medicine, Chengdu Eighth People's Hospital, Geriatric Hospital of Chengdu Medical College), Sichuan, Chengdu, China
M1  - (Wen Q.; Chen X.; Luo S.; Hou L.; Liu X.; Xia X.; Liu F.; Dong B., birongdong123@outlook.com; Ge N.) Sichuan University West China Hospital National Clinical Research Center for Geriatrics, Sichuan, Chengdu, China
M1  - (Chen X.) Zigong Mental Health Center, Zigong, China
M1  - (Luo S.; Yue J.; Liu X.; Ge N.) Sichuan University West China Hospital Center of Gerontology and Geriatrics, Sichuan, Chengdu, China
M1  - (Yue J.) Department of Geriatrics, Sichuan University West China Hospital National Clinical Research Center for Geriatrics, Sichuan, Chengdu, China
M1  - (Liu F.) Center of Gerontology and Geriatrics, Chengdu Eighth People's Hospital, Sichuan, Chengdu, China
AD  - B. Dong, Sichuan University West China Hospital National Clinical Research Center for Geriatrics, Sichuan, Chengdu, China
T1  - Association between sarcopenia grade and fall history among older adults in West China: A retrospective study
LA  - English
KW  - aged
KW  - appendicular skeletal muscle mass index
KW  - article
KW  - bioelectrical impedance analysis
KW  - China
KW  - cognition
KW  - cohort analysis
KW  - community
KW  - community dwelling person
KW  - consensus development
KW  - controlled study
KW  - daily life activity
KW  - falling
KW  - female
KW  - grip strength
KW  - human
KW  - major clinical study
KW  - male
KW  - muscle mass
KW  - physical examination
KW  - quality of life
KW  - questionnaire
KW  - retrospective study
KW  - sarcopenia
KW  - Short Portable Mental Status Questionnaire
KW  - very elderly
KW  - walking speed
N2  - Objectives The association between sarcopenia severity and fall history remains under-researched at present. Accordingly, this study was developed to evaluate the relationship between sarcopenic status and prior fall events in a multiethnic group of older community-dwelling adults in Western China. Design A retrospective survey study, the data comes from the West China Health and Aging Trend study. Setting The study was based in Western China. Participants In total, this retrospective analysis incorporated data from 2719 older adults (59.2% women). Primary and secondary outcome measures Grip strength, gait speed and skeletal muscle mass index values were analysed for all participants, and the Asian Working Group for Sarcopenia (AWGS) 2014 and 2019 consensus criteria were leveraged to assess sarcopenia status in these individuals. Prior fall history was defined by any incidents in which an individual unintentionally came to rest on the floor within the past year. The association between sarcopenia status and fall history was examined through a binary logistic regression approach, with p<0.05 as the threshold for significance. Results Using the AWGS2014 and AWGS2019 diagnostic criteria, of the individuals included in this study cohort 1851 (68.1%) were free of sarcopenia, 160 (5.9%) and 56 (2.1%) showed only muscle-mass loss, 322 (11.8%) and 267 (9.8%) exhibited non-severe sarcopenia and the remaining 386 (14.2%) and 545 (20.0%) exhibited severe sarcopenia, respectively. Previous fall events were reported for 14.8% of study cohort members. After full adjustment for potential confounders, a significant link between severe sarcopenia diagnosed by the AWGS2014 diagnostic criteria and fall history was observed (OR 1.397, 95% CI 1.029 to 1.896, p=0.032), while the AWGS2019 diagnostic criteria did not (OR 1.29, 95% CI 0.982 to 1.694, p=0.068). Conclusions Severe sarcopenia, as defined per the AWGS2014 criteria, was associated with a significantly higher risk of falls in this multiethnic cohort of older adults from Western China, while the AWGS2019 diagnostic criteria did not. However, this relationship was not observed for individuals who experienced muscle mass loss or had non-severe sarcopenia, according to both the AWGS2014 and AWGS2019 diagnostic criteria.
ER  - 

TY  - JOUR
M3  - Article
Y1  - 2024
VL  - 15
IS  - 1
SP  - 173
EP  - 188
SN  - 2190-6009
SN  - 2190-5991
JF  - Journal of Cachexia, Sarcopenia and Muscle
JO  - J. Cachexia Sarcopenia Muscle
UR  - https://www.embase.com/search/results?subaction=viewrecord&id=L2026825356&from=export
U2  - L2026825356
C5  - 38009816
DB  - Embase
DB  - Medline
U3  - 2023-11-30
U4  - 2024-02-23
L2  - http://dx.doi.org/10.1002/jcsm.13381
DO  - 10.1002/jcsm.13381
A1  - Zhang, H.-J.
A1  - Wang, B.-H.
A1  - Wang, X.
A1  - Huang, C.-P.
A1  - Xu, S.-M.
A1  - Wang, J.-L.
A1  - Huang, T.-E.
A1  - Xiao, W.-L.
A1  - Tian, X.-L.
A1  - Lan, X.-Q.
A1  - Wang, Q.-Q.
A1  - Xiang, Y.
M1  - (Zhang H.-J.; Wang B.-H.; Wang X.; Huang C.-P.; Xu S.-M.; Wang J.-L.; Huang T.-E.; Xiao W.-L.; Lan X.-Q., lanxinqiang@ncu.edu.cn; Wang Q.-Q., wangqiquan@ncu.edu.cn; Xiang Y., xiangyang@ncu.edu.cn) Department of Metabolic Control and Aging, Human Aging Research Institute and School of Life Science, Nanchang University and Jiangxi Key Laboratory of Human Aging, Nanchang, China
M1  - (Tian X.-L.) Department of Aging and Vascular Diseases, Human Aging Research Institute and School of Life Science, Nanchang University and Jiangxi Key Laboratory of Human Aging, Nanchang, China
AD  - X.-Q. Lan, Department of Metabolic Control and Aging, Human Aging Research Institute and School of Life Science, Nanchang University and Jiangxi Key Laboratory of Human Aging, Nanchang, China
AD  - Q.-Q. Wang, Department of Metabolic Control and Aging, Human Aging Research Institute and School of Life Science, Nanchang University and Jiangxi Key Laboratory of Human Aging, Nanchang, China
AD  - Y. Xiang, Department of Metabolic Control and Aging, Human Aging Research Institute and School of Life Science, Nanchang University and Jiangxi Key Laboratory of Human Aging, Nanchang, China
T1  - Handelin alleviates cachexia- and aging-induced skeletal muscle atrophy by improving protein homeostasis and inhibiting inflammation
LA  - English
KW  - imaging software
KW  - reverse transcriptase PCR assay kit
KW  - antioxidant
KW  - atrogin 1
KW  - catalase
KW  - CXCL1 chemokine
KW  - handelin
KW  - I kappa B
KW  - interleukin 10
KW  - interleukin 1beta
KW  - interleukin 6
KW  - lipopolysaccharide
KW  - messenger RNA
KW  - MyoD protein
KW  - myogenin
KW  - myosin heavy chain
KW  - phosphoprotein
KW  - protein kinase B
KW  - somatomedin
KW  - superoxide dismutase
KW  - tumor necrosis factor
KW  - unclassified drug
KW  - aged
KW  - aging
KW  - animal cell
KW  - animal experiment
KW  - animal model
KW  - animal tissue
KW  - antioxidant activity
KW  - article
KW  - biogenesis
KW  - body weight
KW  - C2C12 cell line
KW  - C57BL 6 mouse
KW  - cachexia
KW  - controlled study
KW  - down regulation
KW  - electric shock
KW  - enzyme activity
KW  - enzyme linked immunosorbent assay
KW  - food intake
KW  - gastrocnemius muscle
KW  - grip strength
KW  - histopathology
KW  - immunohistochemistry
KW  - in vitro study
KW  - in vivo study
KW  - inflammation
KW  - lipid peroxidation
KW  - mitochondrial biogenesis
KW  - model
KW  - motor performance
KW  - mouse
KW  - muscle atrophy
KW  - muscle mass
KW  - myoblast
KW  - myoblast cell line
KW  - myotube
KW  - nonhuman
KW  - oxygen consumption rate
KW  - protein blood level
KW  - protein carbonylation
KW  - protein degradation
KW  - protein expression
KW  - protein homeostasis
KW  - real time polymerase chain reaction
KW  - rotarod test
KW  - skeletal muscle
KW  - soleus muscle
KW  - therapy effect
KW  - tibialis anterior muscle
KW  - upregulation
KW  - Western blotting
N2  - Background: Handelin is a bioactive compound from Chrysanthemum indicum L. that improves motor function and muscle integrity during aging in Caenorhabditis elegans. This study aimed to further evaluate the protective effects and molecular mechanisms of handelin in a mouse muscle atrophy model induced by cachexia and aging. Methods: A tumour necrosis factor (TNF)-α-induced atrophy model was used to examine handelin activity in cultured C2C12 myotubes in vitro. Lipopolysaccharide (LPS)-treated 8-week-old model mice and 23-month-old (aged) mice were used to examine the therapeutic effects of handelin on cachexia- and aging-induced muscle atrophy, respectively, in vivo. Protein and mRNA expressions were analysed by Western blotting, ELISA and quantitative PCR, respectively. Skeletal muscle mass was measured by histological analysis. Results: Handelin treatment resulted in an upregulation of protein levels of early (MyoD and myogenin) and late (myosin heavy chain, MyHC) differentiation markers in C2C12 myotubes (P < 0.05), and enhanced mitochondrial respiratory (P < 0.05). In TNF-α-induced myotube atrophy model, handelin maintained MyHC protein levels, increased insulin-like growth factor (Igf1) mRNA expression and phosphorylated protein kinase B protein levels (P < 0.05). Handelin also reduced atrogin-1 expression, inhibited nuclear factor-κB activation and reduced mRNA levels of interleukin (Il)6, Il1b and chemokine ligand 1 (Cxcl1) (P < 0.05). In LPS-treated mice, handelin increased body weight (P < 0.05), the weight (P < 0.01) and cross-sectional area (CSA) of the soleus muscle (P < 0.0001) and improved motor function (P < 0.05). In aged mice, handelin slightly increased the weight of the tibialis anterior muscle (P = 0.06) and CSA of the tibialis anterior and gastrocnemius muscles (P < 0.0001). In the tibialis anterior muscle of aged mice, handelin upregulated mRNA levels of Igf1 (P < 0.01), anti-inflammatory cytokine Il10 (P < 0.01), mitochondrial biogenesis genes (P < 0.05) and antioxidant-related enzymes (P < 0.05) and strengthened Sod and Cat enzyme activity (P < 0.05). Handelin also reduced lipid peroxidation and protein carbonylation, downregulated mRNA levels of Fbxo32, Mstn, Cxcl1, Il1b and Tnf (P < 0.05), and decreased IL-1β levels in serum (P < 0.05). Knockdown of Hsp70 or using an Hsp70 inhibitor abolished the ameliorating effects of handelin on myotube atrophy. Conclusions: Handelin ameliorated cachexia- and aging-induced skeletal muscle atrophy in vitro and in vivo, by maintaining homeostasis of protein synthesis and degradation, possibly by inhibiting inflammation. Handelin is a potentially promising drug candidate for the treatment of muscle wasting.
ER  - 

TY  - JOUR
M3  - Article
Y1  - 2024
VL  - 15
IS  - 1
SP  - 387
EP  - 400
SN  - 2190-6009
SN  - 2190-5991
JF  - Journal of Cachexia, Sarcopenia and Muscle
JO  - J. Cachexia Sarcopenia Muscle
UR  - https://www.embase.com/search/results?subaction=viewrecord&id=L2026846554&from=export
U2  - L2026846554
DB  - Embase
U3  - 2023-12-01
U4  - 2024-02-21
L2  - http://dx.doi.org/10.1002/jcsm.13384
DO  - 10.1002/jcsm.13384
A1  - Naito, T.
A1  - Wakabayashi, H.
A1  - Aso, S.
A1  - Konishi, M.
A1  - Saitoh, M.
A1  - Baracos, V.E.
A1  - Coats, A.J.
A1  - Anker, S.D.
A1  - Sherman, L.
A1  - Klompenhouwer, T.
A1  - Shirotani, N.
A1  - Inui, A.
A1  - Arai, H.
M1  - (Naito T., t.naito@scchr.jp) Division of Thoracic Oncology, Shizuoka Cancer Center, 1007, Shimonagakubo, Nagaizumi-cho, Sunto-gun, Shizuoka, Japan
M1  - (Wakabayashi H.) Department of Rehabilitation Medicine, Tokyo Women's Medical University Hospital, Tokyo, Japan
M1  - (Aso S.) Division of Nursing, Shizuoka Cancer Center, Shizuoka, Japan
M1  - (Konishi M.) Department of Cardiology, Yokohama City University School of Medicine, Yokohama, Japan
M1  - (Saitoh M.) Department of Physical Therapy, Faculty of Health Science, Juntendo University, Tokyo, Japan
M1  - (Baracos V.E.) Division of Palliative Care Medicine, Department of Oncology, University of Alberta, Edmonton, AB, Canada
M1  - (Coats A.J.) Scientific Director Heart Research Institute, Sydney, NSW, Australia
M1  - (Anker S.D.) Division of Cardiology and Metabolism, Department of Cardiology and Berlin-Brandenburg Centre for Regenerative Therapies (BCRT), DZHK (German Centre for Cardiovascular Research), Partner Site Berlin, Charité-Universitätsmedizin Berlin (CVK), Berlin, Germany
M1  - (Sherman L.) Meducate Global, LLC, Tierra Verde, FL, United States
M1  - (Klompenhouwer T.) Society on Sarcopenia, Cachexia and Wasting Disorders, Duluth, GA, United States
M1  - (Shirotani N.) Shin-Yokohama Home Care Clinic, Yokohama, Japan
M1  - (Inui A.) Pharmacological Department of Herbal Medicine, Kagoshima University Graduate School of Medical and Dental Sciences, Kagoshima, Japan
M1  - (Arai H.) National Center for Geriatrics and Gerontology, Obu, Japan
AD  - T. Naito, Division of Thoracic Oncology, Shizuoka Cancer Center, 1007, Shimonagakubo, Nagaizumi-cho, Sunto-gun, Shizuoka, Japan
T1  - The barriers to interprofessional care for cancer cachexia among Japanese healthcare providers: A nationwide survey
LA  - English
KW  - corticosteroid
KW  - gestagen
KW  - nutrition supplement
KW  - adult
KW  - aged
KW  - article
KW  - cachexia
KW  - clinical practice
KW  - controlled study
KW  - dietitian
KW  - exercise
KW  - female
KW  - health care facility
KW  - health care personnel
KW  - health survey
KW  - human
KW  - interprofessional care
KW  - Japanese (people)
KW  - male
KW  - medical education
KW  - medical profession
KW  - multidisciplinary team
KW  - nurse
KW  - nutritional counseling
KW  - patient care
KW  - pharmacist
KW  - physician
KW  - physiotherapist
KW  - professional knowledge
KW  - protein diet
KW  - psychosocial care
KW  - reimbursement
KW  - scoring system
N2  - Background: Cancer cachexia is a severe complication of advanced malignancy, with few therapeutic options. To promote interprofessional care for cancer cachexia, healthcare providers' needs should be addressed in detail. This pre-planned subgroup analysis of the Global Educational Needs Evaluation: a systemic interprofessional study in cancer cachexia (GENESIS-CC) survey aimed to identify barriers to interprofessional care of cancer cachexia in Japan. Methods: A nationwide survey was electronically conducted for healthcare providers in oncological or general healthcare facilities from January to March 2021 in Japan. The Japanese Regional Advisory Board developed a barrier scoring system with 33 from the 58 original survey items to quantify six domains of barriers: (1) lack of confidence, (2) lack of knowledge, (3) barriers in personal practice, (4) barriers in perception, (5) barriers in team practice and (6) barriers in education. The largest possible barrier score was set at 100 points. We compared the scores by profession. Results: A total of 1227 valid responses were obtained from 302 (24.6%) physicians, 252 (20.5%) pharmacists, 236 (19.2%) nurses, 218 (17.8%) dietitians, 193 (15.7%) rehabilitation therapists and 26 (2.0%) other professionals. Overall, 460 (37.5%) were not very or at all confident about cancer cachexia care, 791 (84.1%) agreed or strongly agreed that care was influenced by reimbursement availability and 774 (81.9%) did not have cancer cachexia as a mandatory curriculum. The largest mean barrier score (± standard deviation) was 63.7 ± 31.3 for education, followed by 55.6 ± 21.8 for team practice, 43.7 ± 32.5 for knowledge, 42.8 ± 17.7 for perception and 36.5 ± 16.7 for personal practice. There were statistically significant interprofessional differences in all domains (P < 0.05), especially for pharmacists and nurses with the highest or second highest scores in most domains. Conclusions: There is a need to improve the educational system and team practices of cancer cachexia for most Japanese healthcare providers, especially pharmacists and nurses. Our study suggests the need to reform the mandatory educational curriculum and reimbursement system on cancer cachexia to promote interprofessional care for cancer cachexia in Japan.
ER  - 

TY  - JOUR
M3  - Review
Y1  - 2024
VL  - 15
IS  - 1
SP  - 8
EP  - 20
SN  - 2190-6009
SN  - 2190-5991
JF  - Journal of Cachexia, Sarcopenia and Muscle
JO  - J. Cachexia Sarcopenia Muscle
UR  - https://www.embase.com/search/results?subaction=viewrecord&id=L2027113172&from=export
U2  - L2027113172
C5  - 38086772
DB  - Embase
DB  - Medline
U3  - 2023-12-18
U4  - 2024-02-15
L2  - http://dx.doi.org/10.1002/jcsm.13392
DO  - 10.1002/jcsm.13392
A1  - Chen, S.
A1  - Xu, X.
A1  - Gong, H.
A1  - Chen, R.
A1  - Guan, L.
A1  - Yan, X.
A1  - Zhou, L.
A1  - Yang, Y.
A1  - Wang, J.
A1  - Zhou, J.
A1  - Zou, C.
A1  - Huang, P.
M1  - (Chen S.; Guan L.; Yan X.; Zhou L.; Yang Y.) Department of Gerontology and Geriatric, Chengdu Fifth People’s Hospital, Chengdu, China
M1  - (Chen S.; Guan L.; Yan X.; Zhou L.; Yang Y.; Zou C., zou5chuan@163.com) The Second Clinical Medical College, Affiliated Fifth People’s Hospital of Chengdu University of Traditional Chinese Medicine, Chengdu, China
M1  - (Chen S.; Guan L.; Yan X.; Zhou L.; Yang Y.; Zou C., zou5chuan@163.com) Geriatric Diseases Institute of Chengdu, Chengdu, China
M1  - (Xu X.; Chen R.; Wang J.) Affiliated Hospital of Jinggangshan University, Center for Clinical Medicine Research of Jinggangshan University, Ji'an, China
M1  - (Xu X.; Chen R.; Wang J.) Department of Medicine, Jinggangshan University, Ji'an, China
M1  - (Xu X.; Chen R.; Wang J.) Online Collaborative Research Center for Evidence-Based Medicine Ministry of Education, Jinggangshan University Branch, Ji'an, China
M1  - (Gong H.) College of Nursing, Gannan Medical University, Ganzhou, China
M1  - (Zhou J.) Department of Cardiology, The First Affiliated Hospital, Wenzhou Medical University, Wenzhou, China
M1  - (Zou C., zou5chuan@163.com) Department of General Practice, Chengdu Fifth People's Hospital, Chengdu, China
M1  - (Huang P., hpzyqzjh@163.com) College of Nursing, Wenzhou Medical University, Wenzhou, China
AD  - C. Zou, The Second Clinical Medical College, Affiliated Fifth People’s Hospital of Chengdu University of Traditional Chinese Medicine, Chengdu, China
AD  - P. Huang, Department of General Practice, Chengdu Fifth People's Hospital, Mashi Street, Wenjiang District, Chengdu, China
T1  - Global epidemiological features and impact of osteosarcopenia: A comprehensive meta-analysis and systematic review
LA  - English
KW  - adult
KW  - adverse outcome
KW  - age
KW  - aged
KW  - Asia
KW  - clinical outcome
KW  - community
KW  - Europe
KW  - fall risk
KW  - falling
KW  - female
KW  - fracture
KW  - frailty
KW  - global health
KW  - hospital
KW  - human
KW  - male
KW  - malnutrition
KW  - mortality
KW  - North America
KW  - osteopenia
KW  - osteoporosis
KW  - Pacific islands
KW  - prevalence
KW  - review
KW  - sarcopenia
KW  - sex difference
KW  - South America
KW  - systematic review
KW  - very elderly
N2  - Osteosarcopenia is defined as the concurrent occurrence of osteopenia/osteoporosis and sarcopenia. The aim of the current study was to perform a systematic review with meta-analysis to determine the global prevalence, risk factors and clinical outcomes of osteosarcopenia. This review was registered in PROSPERO (CRD42022351229). PubMed, Cochrane, Medline and Embase were searched from inception to February 2023 to retrieve eligible observational population-based studies. Pooled osteosarcopenia prevalence was calculated with 95% confidence interval (CI), and subgroup analyses were performed. The risk factor of osteosarcopenia and its association with clinical outcomes were expressed as odds ratio (OR) and hazard ratio (HR), respectively. Heterogeneity was estimated using the I2 test. Study quality was assessed using validated instruments matched to study designs. The search identified 55 158 studies, and 66 studies (64 404 participants, mean age from 46.6 to 93 years) were analysed in the final analysis, including 48 cross-sectional studies, 17 cohort studies and 1 case–control study. Overall, the pooled prevalence of osteosarcopenia was 18.5% (95% CI: 16.7–20.3, I2 = 98.7%), including 15.3% (95% CI: 13.2–17.4, I2 = 97.6%) in men and 19.4% (95% CI: 16.9–21.9, I2 = 98.5%) in women. The prevalence of osteosarcopenia diagnosed using sarcopenia plus osteopenia/osteoporosis was 20.7% (95% CI: 17.1–24.4, I2 = 98.55%), and the prevalence of using sarcopenia plus osteoporosis was 16.1% (95% CI: 13.3–18.9, I2 = 98.0%). The global osteosarcopenia prevalence varied in different regions with 22.9% in Oceania, 21.6% in Asia, 20.8% in South America, 15.7% in North America and 10.9% in Europe. A statistically significant difference was found in the subgroups of the study population between the hospital (24.7%) and community (12.9%) (P = 0.001). Frailty (OR = 4.72, 95% CI: 2.71–8.23, I2 = 61.1%), malnutrition (OR = 2.35, 95% CI: 1.62–3.40, I2 = 50.0%), female sex (OR = 5.07, 95% CI: 2.96–8.69, I2 = 73.0%) and higher age (OR = 1.10, 95% CI: 1.06–1.15, I2==86.0%) were significantly associated with a higher risk for osteosarcopenia. Meta-analysis of cohort studies showed that osteosarcopenia significantly increased the risk of fall (HR = 1.54, 95% CI: 1.20–1.97; I2 = 1.0%, three studies), fracture (HR = 2.13, 95% CI: 1.61–2.81; I2 = 67.8%, seven studies) and mortality (HR = 1.75, 95% CI: 1.34–2.28; I2 = 0.0%, five studies). Despite the heterogeneity arising from varied definitions and criteria, our findings highlight a significant global prevalence of osteosarcopenia and its negative impact on clinical health. Standardizing diagnostic criteria for osteosarcopenia would be advantageous in the future, and early detection and management should be emphasized in this patient population.
ER  - 

TY  - JOUR
M3  - Article
Y1  - 2024
VL  - 15
IS  - 1
SP  - 442
EP  - 452
SN  - 2190-6009
SN  - 2190-5991
JF  - Journal of Cachexia, Sarcopenia and Muscle
JO  - J. Cachexia Sarcopenia Muscle
UR  - https://www.embase.com/search/results?subaction=viewrecord&id=L2027606369&from=export
U2  - L2027606369
C5  - 38146198
DB  - Embase
DB  - Medline
U3  - 2023-12-29
U4  - 2024-02-14
L2  - http://dx.doi.org/10.1002/jcsm.13415
DO  - 10.1002/jcsm.13415
A1  - Ge, Y.-Z.
A1  - Liu, T.
A1  - Deng, L.
A1  - Zhang, Q.
A1  - Liu, C.-A.
A1  - Ruan, G.-T.
A1  - Xie, H.-L.
A1  - Song, M.-M.
A1  - Lin, S.-Q.
A1  - Yao, Q.-H.
A1  - Shen, X.
A1  - Shi, H.-P.
M1  - (Ge Y.-Z.; Liu T.; Deng L.; Zhang Q.; Liu C.-A.; Ruan G.-T.; Xie H.-L.; Song M.-M.; Lin S.-Q.; Shi H.-P., shihp@ccmu.edu.cn) Department of Gastrointestinal Surgery, Department of Clinical Nutrition, Beijing Shijitan Hospital, Capital Medical University, Beijing, China
M1  - (Ge Y.-Z.; Shen X.; Shi H.-P., shihp@ccmu.edu.cn) The Second Affiliated Hospital and Yuying Children's Hospital of Wenzhou Medical University, Wenzhou, China
M1  - (Ge Y.-Z.; Liu T.; Deng L.; Zhang Q.; Liu C.-A.; Ruan G.-T.; Xie H.-L.; Song M.-M.; Lin S.-Q.; Shi H.-P., shihp@ccmu.edu.cn) National Clinical Research Center for Geriatric Diseases, Xuanwu Hospital, Capital Medical University, Beijing, China
M1  - (Ge Y.-Z.; Liu T.; Deng L.; Zhang Q.; Liu C.-A.; Ruan G.-T.; Xie H.-L.; Song M.-M.; Lin S.-Q.; Shi H.-P., shihp@ccmu.edu.cn) Key Laboratory of Cancer FSMP for State Market Regulation, Beijing, China
M1  - (Ge Y.-Z.; Liu T.; Deng L.; Zhang Q.; Liu C.-A.; Ruan G.-T.; Xie H.-L.; Song M.-M.; Lin S.-Q.; Shi H.-P., shihp@ccmu.edu.cn) Beijing International Science and Technology Cooperation Base for Cancer Metabolism and Nutrition, Beijing, China
M1  - (Zhang Q.) Department of Colorectal Surgery, Cancer Hospital of University of Chinese Academy of Sciences, Zhejiang Cancer Hospital, Hangzhou, China
M1  - (Yao Q.-H.) Department of Integrated Chinese and Western Medicine, The Cancer Hospital of the University of Chinese Academy of Sciences (Zhejiang Cancer Hospital), Institute of Basic Medicine and Cancer (IBMC), Chinese Academy of Sciences, Hangzhou, China
M1  - (Yao Q.-H.) Integrated Traditional Chinese and Western Medicine Oncology Laboratory, Key Laboratory of Traditional Chinese Medicine of Zhejiang Province, Hangzhou, China
M1  - (Yao Q.-H.) Key Laboratory of Head & Neck Cancer Translational Research of Zhejiang Province, Hangzhou, China
AD  - H.-P. Shi, Department of Gastrointestinal Surgery, Department of Clinical Nutrition, Beijing Shijitan Hospital, Capital Medical University, Beijing, China
T1  - The age-related obesity paradigm: results from two large prospective cohort studies
LA  - English
KW  - adult
KW  - age
KW  - aged
KW  - all cause mortality
KW  - article
KW  - body mass
KW  - case fatality rate
KW  - Chinese
KW  - clinical outcome
KW  - cohort analysis
KW  - female
KW  - follow up
KW  - human
KW  - major clinical study
KW  - male
KW  - malignant neoplasm
KW  - mediation analysis
KW  - middle aged
KW  - mortality
KW  - neutrophil lymphocyte ratio
KW  - nutritional status
KW  - obesity
KW  - prospective study
KW  - survival
KW  - survival analysis
N2  - Background: The obesity paradigm has been a health concern globally for many years, its meaning is controversial. In this study, we assess the characteristics and causes of obesity paradigm and detail the mediation of obesity and inflammation on survival. Methods: The original cohort included participants from the US National Health and Nutrition Examination Survey (NHANES) from 1999 to 2018, a prospective cohort of a nationally representative sample of adult participants; the oncology validation cohort included patients from the Investigation on Nutrition Status and Clinical Outcome of Common Cancers (INSCOC) from 2013 to 2021, a prospective cohort of Chinese patients with cancer. Survival analysis was performed using weighted (NHANES) or unweighted (INSCOC) Cox survival analyses. The normal BMI group was used as a reference for all comparisons. Systemic inflammation was defined as neutrophil-to-lymphocyte ratio (NLR) > 3. Model-based causal mediation analysis was used to identify the mediators. Results: A total of 52 270 (weighted population: 528506229) participants of the NHANES [mean follow-up times: 10.2 years; mean age (SD): 47 (19.16) years] were included in the original cohort; and a total of 17 418 patients with cancer of INSCOC [mean follow-up times: 2.9 years; mean age (SD): 57.37 (11.66) years] were included in the validation cohort. In the subgroups of all the participants, the obesity paradigm was more apparent in older participants and participants with disease [HR (95% CI): age ≥ 65 years, 0.84 (0.76, 0.93); with cancer, 0.84 (0.71, 0.99); with CVD, 0.74 (0.65, 0.85)]. As aged, the protective effect of a high BMI on survival gradually increased and a high BMI showed the effect of a protective factor on older participants [for obese II, HR (95% CI): young adults, 1.91 (1.40, 2.62); middle age, 1.56 (1.28, 1.91); old adults, 0.85 (0.76, 0.96]). The aged-related obesity paradigm in patients with cancer from the NHANES was verified in the INSCOC cohorts [for obese, HR (95%CI): 0.65 (0.52, 0.81)]. The NLR is an important mediator of the effect of BMI on survival (proportion of mediation = 15.4%). Conclusions: The obesity paradigm has a strong correlation with age. Relative to normal weight, obese in young people was association with higher all-cause mortality, and obese in elderly people was not association with higher mortality. The protection of obesity is association with systemic inflammation.
ER  - 

TY  - JOUR
M3  - Article
Y1  - 2024
VL  - 124
SN  - 1873-4847
SN  - 0955-2863
JF  - Journal of Nutritional Biochemistry
JO  - J. Nutr. Biochem.
UR  - https://www.embase.com/search/results?subaction=viewrecord&id=L2029170311&from=export
U2  - L2029170311
C5  - 38030047
DB  - Embase
DB  - Medline
U3  - 2024-02-29
U4  - 2024-03-20
L2  - http://dx.doi.org/10.1016/j.jnutbio.2023.109537
DO  - 10.1016/j.jnutbio.2023.109537
A1  - Lee, H.
A1  - Kim, S.Y.
A1  - Lim, Y.
M1  - (Lee H.; Lim Y., ylim@khu.ac.kr) Department of Food and Nutrition, Kyung Hee University, Seoul, South Korea
M1  - (Kim S.Y.) Gachon Institute of Pharmaceutical Science, Gachon University, Incheon, Yeonsu-gu, South Korea
AD  - Y. Lim, 26 Kyunghee-Daero, Seoul, Dongdaemun-Gu, South Korea
T1  - Solanum melongena extract supplementation protected skeletal muscle and brain damage by regulation of BDNF/PGC1α/irisin pathway via brain function-related myokines in high-fat diet induced obese mice
LA  - English
KW  - atrogin 1
KW  - brain derived neurotrophic factor
KW  - caffeic acid
KW  - chlorogenic acid
KW  - cryopyrin
KW  - delphinidin
KW  - ether
KW  - fibroblast growth factor 21
KW  - fibroblast growth factor receptor 1
KW  - gallic acid
KW  - heme oxygenase 1
KW  - immunoglobulin enhancer binding protein
KW  - interleukin 1beta
KW  - interleukin 1beta converting enzyme
KW  - interleukin 6
KW  - irisin
KW  - klotho protein
KW  - monocyte chemotactic protein 1
KW  - muscle RING finger 1 protein
KW  - myokine
KW  - peroxisome proliferator activated receptor gamma coactivator 1alpha
KW  - plant extract
KW  - quercetin
KW  - Solanum melongena extract
KW  - trigonelline
KW  - unclassified drug
KW  - animal experiment
KW  - animal model
KW  - animal tissue
KW  - apoptosis
KW  - article
KW  - autophagy (cellular)
KW  - blood sampling
KW  - body weight gain
KW  - brain cortex
KW  - brain damage
KW  - brain function
KW  - C57BL 6 mouse
KW  - caloric intake
KW  - cell cycle
KW  - cognition
KW  - controlled study
KW  - diet-induced obesity
KW  - drug megadose
KW  - food intake
KW  - gastrocnemius muscle
KW  - grip strength test
KW  - high performance liquid chromatography
KW  - hippocampus
KW  - histopathology
KW  - lipid diet
KW  - low drug dose
KW  - male
KW  - mouse
KW  - muscle function
KW  - muscle injury
KW  - nerve cell plasticity
KW  - neuroprotection
KW  - non insulin dependent diabetes mellitus
KW  - nonhuman
KW  - oxidative stress
KW  - passive avoidance test
KW  - protein blood level
KW  - protein degradation
KW  - protein expression
KW  - signal transduction
KW  - Western blotting
KW  - Y-maze test
N2  - In this study, we investigated the protective effects of SM on skeletal muscle and brain damage by regulation of BDNF/PGC1α/irisin pathway via brain function related myokines in high-fat diet-induced OB mice. OB was induced by high-fat diet for 6 weeks. SM extract (SME) was administered with 200 mg/kg BW (LSM) and 500 mg/kg BW (HSM) by oral gavage every day for 12 weeks. Behavior tests such as grip strength, Y-maze, and passive avoidance test were conducted to analyze muscle and cognitive function. Histopathological changes in skeletal muscle and brain were examined by hematoxylin and eosin staining and the protein levels of biomarkers related to oxidative stress, inflammation, protein degradation, neuro-plasticity, and cell cycling were measured by western blot. SME regulated morphological changes (muscle cross-sectional area: 1.23%, 1.40%; density of neurons in hippocampus:1.74%, 1.73%) in T2DM mice. Importantly, SME supplementation significantly increased several muscle-derived myokines which might influence the expression of neuronal markers in OB mice (FGF21: 1.27%, 1.34%; PGC1α: 1.0%, 1.32%; IRISIN: 1.9%, 1.08%; BDNF: 1.35%, 1.23%). Accordingly, SME activated hippocampal neurotrophic factors including BDNF (1.0%, 1.2%) and its associated PGC1α/irisin pathway (PGC1α: 1.1%, 1.1%; IRISIN:1.1%, 0.9%) significantly. This study demonstrated the possibliy that protective myokines increased by SME supplementation may contribute to neuro-protection in OB mice. Taken together, the current study suggests that SME can be used to prevent skeletal muscle and brain damage in OB by protecting against oxidative stress and inflammatin via modulation of the BDNF/PGC1α/irisin pathway in the therapeutic approach of obese patients.
ER  - 

TY  - JOUR
M3  - Article
Y1  - 2024
VL  - 7
IS  - 1
SP  - 5
EP  - 51
SN  - 2475-0360
JF  - Aging Medicine
JO  - Aging Med.
UR  - https://www.embase.com/search/results?subaction=viewrecord&id=L2029260286&from=export
U2  - L2029260286
DB  - Embase
U3  - 2024-04-10
U4  - 2024-04-19
L2  - http://dx.doi.org/10.1002/agm2.12294
DO  - 10.1002/agm2.12294
A1  - Guo, L.
A1  - Xiao, X.
M1  - (Guo L., glx1218@163.com; Xiao X., xiaoxh2014@vip.163.com) National Center of Gerontology, Chinese Society of Geriatrics, Diabetes Professional Committee of Chinese Aging Well Association, Beijing, China
M1  - (Guo L., glx1218@163.com) Department of Endocrinology, Beijing Hospital, National Center of Gerontology, Institute of Geriatric Medicine, Chinese Academy of Medical Sciences, Beijing, China
M1  - (Xiao X., xiaoxh2014@vip.163.com) Department of Endocrinology, Peking Union Medical College Hospital, Chinese Academy of Medical Sciences, Beijing, China
AD  - L. Guo, National Center of Gerontology, Chinese Society of Geriatrics, Diabetes Professional Committee of Chinese Aging Well Association, Beijing, China
AD  - X. Xiao, National Center of Gerontology, Chinese Society of Geriatrics, Diabetes Professional Committee of Chinese Aging Well Association, Beijing, China
T1  - Guideline for the Management of Diabetes Mellitus in the Elderly in China (2024 Edition)
LA  - English
KW  - insulin pump
KW  - 2,4 thiazolidinedione derivative
KW  - alpha glucosidase inhibitor
KW  - dipeptidyl peptidase IV inhibitor
KW  - glucagon like peptide 1 receptor agonist
KW  - insulin
KW  - metformin
KW  - nateglinide
KW  - repaglinide
KW  - sodium glucose cotransporter 2 inhibitor
KW  - sulfonylurea derivative
KW  - vaccine
KW  - aged
KW  - article
KW  - blood glucose monitoring
KW  - cardiovascular risk factor
KW  - China
KW  - Chinese medicine
KW  - clinical evaluation
KW  - clinical feature
KW  - clinical outcome
KW  - clinician
KW  - cognitive defect
KW  - combination drug therapy
KW  - comorbidity
KW  - diabetes mellitus
KW  - diabetic complication
KW  - diabetic eye disease
KW  - diabetic foot
KW  - diabetic nephropathy
KW  - diabetic neuropathy
KW  - diabetic patient
KW  - diet therapy
KW  - disease classification
KW  - evidence based medicine
KW  - eye fundus
KW  - falling
KW  - frailty
KW  - geriatric assessment
KW  - geriatric patient
KW  - glycemic control
KW  - health education
KW  - heart failure
KW  - home care
KW  - hospital management
KW  - human
KW  - hyperglycemia
KW  - hypoglycemia
KW  - hypotension
KW  - infection
KW  - injection
KW  - insulin dependent diabetes mellitus
KW  - insulin treatment
KW  - kinesiotherapy
KW  - lactic acidosis
KW  - lifestyle modification
KW  - lower limb
KW  - mental disease
KW  - mouth disease
KW  - neoplasm
KW  - neuropathic pain
KW  - non insulin dependent diabetes mellitus
KW  - nursing home
KW  - osteoporosis
KW  - palliative therapy
KW  - perioperative care
KW  - peripheral arterial disease
KW  - polypharmacy
KW  - practice guideline
KW  - primary prevention
KW  - prophylaxis
KW  - risk management
KW  - sarcopenia
KW  - screening
KW  - secondary prevention
KW  - skin disease
KW  - sleep apnea syndromes
KW  - sleep disorder
KW  - tertiary prevention
KW  - vaccination
N2  - With the deepening of aging in China, the prevalence of diabetes in older people has increased noticeably, and standardized diabetes management is critical for improving clinical outcomes of diabetes in older people. In 2021, the National Center of Gerontology, Chinese Society of Geriatrics, and Diabetes Professional Committee of Chinese Aging Well Association organized experts to write the first guideline for diabetes diagnosis and treatment in older people in China, the Guideline for the Management of Diabetes Mellitus in the Elderly in China (2021 Edition). The guideline emphasizes that older patients with diabetes are a highly heterogeneous group requiring comprehensive assessment and stratified and individualized management strategies. The guideline proposes simple treatments and de-intensified treatment strategies for older patients with diabetes. This edition of the guideline provides clinicians with practical and operable clinical guidance, thus greatly contributing to the comprehensive and full-cycle standardized management of older patients with diabetes in China and promoting the extensive development of clinical and basic research on diabetes in older people and related fields. In the past 3 years, evidence-based medicine for older patients with diabetes and related fields has further advanced, and new treatment concepts, drugs, and technologies have been developed. The guideline editorial committee promptly updated the first edition of the guideline and compiled the Guideline for the Management of Diabetes Mellitus in the Elderly in China (2024 Edition). More precise management paths for older patients with diabetes are proposed, for achieving continued standardization of the management of older Chinese patients with diabetes and improving their clinical outcomes.
ER  - 

TY  - JOUR
M3  - Review
Y1  - 2024
VL  - 36
IS  - 1
SP  - 106
EP  - 109
SN  - 2095-4352
JF  - Chinese Critical Care Medicine
JO  - Chin. Crit. Care Med.
UR  - https://www.embase.com/search/results?subaction=viewrecord&id=L2030720119&from=export
U2  - L2030720119
C5  - 38404284
DB  - Embase
DB  - Medline
U3  - 2024-03-07
U4  - 2024-03-12
L2  - http://dx.doi.org/10.3760/cma.j.cn121430-20231007-00837
DO  - 10.3760/cma.j.cn121430-20231007-00837
A1  - Zhong, W.
A1  - Jia, H.
A1  - Liu, C.
A1  - Huang, W.
A1  - Du, J.
A1  - Chen, M.
M1  - (Zhong W.; Jia H.; Liu C.; Du J.; Chen M., 2822365183@qq.com) Department of Geriatrics, Hospital of Chengdu University of Traditional Chinese Medicine, Sichuan, Chengdu, China
M1  - (Huang W.) Department of Geriatrics, Hanyuan County Hospital of Traditional Chinese Medicine, Hanyuan, Sichuan, China
AD  - M. Chen, Department of Geriatrics, Hospital of Chengdu University of Traditional Chinese Medicine, Sichuan, Chengdu, China
T1  - Research progress of relationship in long-novel coronavirus syndrome and sarcopenia
T2  - 长新冠综合征与肌少症关系的研究进展
LA  - Chinese
KW  - cell damage
KW  - clinical feature
KW  - Coronavirus infection
KW  - cytokine storm
KW  - disease association
KW  - frailty
KW  - human
KW  - hypoxia
KW  - mitochondrion
KW  - muscle weakness
KW  - review
KW  - sarcopenia
N2  - At present, the major public health challenges caused by novel coronavirus infection have gradually subside. However, a large number of people are still suffering from long-novel coronavirus syndrome or post-novel coronavirus syndrome. The clinical manifestations of long coronavirus syndrome are related to multiple systems, such as respiratory, circulatory, nervous, digestive and musculoskeletal systems, with various long-term persistent symptoms after novel coronavirus infection. At the same time, the infection of the novel coronavirus is an important cause of frailty and sarcopenia in the elderly population. However, at present, the scholars have not paid enough attention to the skeletal muscle weakness caused by the novel coronavirus. Therefore, this paper focuses on the long-novel coronavirus syndrome and sarcopenia to explore the pathological mechanism of skeletal muscle attenuation caused by the SARS-CoV-2 mediated "cytokine storm", mitochondrial damage, hypoxia state and other links，so as to raise the attention of clinical and academic researchers and improve the clinical strategy of frailty and sarcopenia after novel coronavirus infection.
ER  - 

TY  - JOUR
M3  - Article
Y1  - 2024
VL  - 34
IS  - 1
SP  - 157
EP  - 166
SN  - 1738-8872
SN  - 1017-7825
JF  - Journal of Microbiology and Biotechnology
JO  - J. Microbiol. Biotechnol.
UR  - https://www.embase.com/search/results?subaction=viewrecord&id=L2030499153&from=export
U2  - L2030499153
C5  - 38282410
DB  - Embase
DB  - Medline
U3  - 2024-02-23
U4  - 2024-02-27
L2  - http://dx.doi.org/10.4014/jmb.2309.09017
DO  - 10.4014/jmb.2309.09017
A1  - Kim, J.
A1  - Choi, H.-J.
A1  - Seo, D.
A1  - Lee, S.-A.
A1  - Heo, J.B.
A1  - Baek, D.H.
A1  - Lee, W.
A1  - Song, G.Y.
M1  - (Kim J.; Seo D.; Lee W., wonhwalee@skku.edu) Department of Chemistry, Sungkyunkwan University, Suwon, South Korea
M1  - (Choi H.-J.; Heo J.B.; Baek D.H.; Song G.Y., gysong@cnu.ac.kr) College of Pharmacy, Chungnam National University, Daejeon, South Korea
M1  - (Lee S.-A.) Faculty of Biotechnology, College of Applied Life Sciences, Jeju national University, Jeju, South Korea
M1  - (Lee S.-A.) Environmental Safety Group, Korea Institute of Science and Technology (KIST) Europe, Saarbrücken, Germany
M1  - (Song G.Y., gysong@cnu.ac.kr) AREZ Co., Ltd, Daejeon, South Korea
AD  - W. Lee, Department of Chemistry, Sungkyunkwan University, Suwon, South Korea
AD  - G.Y. Song, College of Pharmacy, Chungnam National University, Daejeon, South Korea
T1  - Steamed Ginseng Berry Powder Ameliorates Skeletal Muscle Atrophy via Myogenic Effects
LA  - English
KW  - ginseng extract
KW  - ginsenoside
KW  - immunoglobulin enhancer binding protein
KW  - interleukin 1beta
KW  - interleukin 6
KW  - animal experiment
KW  - animal model
KW  - animal tissue
KW  - antiinflammatory activity
KW  - article
KW  - clinical effectiveness
KW  - controlled study
KW  - drug safety
KW  - gene expression
KW  - ginseng
KW  - high performance liquid chromatography
KW  - immunohistochemistry
KW  - in vivo study
KW  - male
KW  - mouse
KW  - muscle atrophy
KW  - muscle weakness
KW  - nonhuman
KW  - physical capacity
KW  - real time polymerase chain reaction
KW  - skeletal muscle
KW  - staining
KW  - treatment duration
KW  - Western blotting
C2  - AREZ(South Korea)
N2  - Sarcopenia is an age-related loss of muscle mass and function for which there is no approved pharmacological treatment. We tested direct efficacy by evaluating grip strength improvement in a sarcopenia mouse model rather than drug screening, which inhibits specific molecular mechanisms. Various physiological functions of ginseng berries are beneficial to the human body. The present study aimed to evaluate the efficacy and safety of steamed ginseng berry powder (SGBP). SGBP administration increased myotube diameter and suppressed the mRNA expression of sarcopenia-inducing molecules. SGBP also reduced the levels of inflammatory transcription factors and cytokines that are known to induce sarcopenia. Oral administration of SGBP improved muscle mass and physical performance in a mouse model of sarcopenia. In summary, our data suggest that SGBP is a novel therapeutic candidate for the amelioration of muscle weakness, including sarcopenia.
ER  - 

TY  - JOUR
M3  - Article
Y1  - 2024
VL  - 14
IS  - 1
SP  - 296
SN  - 2045-2322
JF  - Scientific reports
JO  - Sci Rep
UR  - https://www.embase.com/search/results?subaction=viewrecord&id=L643166124&from=export
U2  - L643166124
C5  - 38167445
DB  - Medline
U4  - 2024-01-12
L2  - http://dx.doi.org/10.1038/s41598-023-50528-z
DO  - 10.1038/s41598-023-50528-z
A1  - Peng, P.
A1  - Wu, J.
A1  - Fang, W.
A1  - Tian, J.
A1  - He, M.
A1  - Xiao, F.
A1  - Lin, K.
A1  - Xu, X.
A1  - He, W.
A1  - Liu, W.
A1  - Wei, Q.
M1  - (Peng P.; Wu J.; Fang W.; Tian J.; Xiao F.; Lin K.) Guangzhou University of Chinese Medicine, Guangzhou, China
M1  - (He M.; He W.; Wei Q., weiqshi@126.com) Guangdong Research Institute for Orthopedics and Traumatology of Chinese Medicine, No. 261, Longxi Road ,Liwan District, Guangzhou, China
M1  - (He M.; He W.; Wei Q., weiqshi@126.com) Department of Orthopaedics, Third Affiliated Hospital, Guangzhou University of Chinese Medicine, Guangzhou, China
M1  - (Xu X.) Guangdong Provincial Second Hospital of Traditional Chinese Medicine, No. 60, Yuexiu District, Hengfu Road, Guangzhou, China
M1  - (Liu W.) Guangdong Provincial Second Hospital of Traditional Chinese Medicine, No. 60, Yuexiu District, Hengfu Road, Guangzhou, China
T1  - Association between sarcopenia and osteoarthritis among the US adults: a cross-sectional study
LA  - English
KW  - adult
KW  - complication
KW  - cross-sectional study
KW  - human
KW  - nutrition
KW  - osteoarthritis
KW  - prospective study
KW  - sarcopenia
KW  - skeletal muscle
N2  - The association between sarcopenia and OA still presents many uncertainties. We aimed to assess whether sarcopenia is associated with occurrence of OA in US adults. We conducted a cross-sectional study consisting of 11,456 participants from National Health and Nutrition Examination Survey 1999-2006. Sarcopenia was defined by a low muscle mass. The skeletal muscle index (SMI) was calculated as the appendicular skeletal muscle mass divided by body mass indexes (BMI) or body weight. OA status was assessed by using self-reported questionnaire. We evaluated the association between sarcopenia and OA using multivariate regression models. In addition, subgroup and interaction analysis were performed. Sarcopenia was associated with OA when it was defined by the BMI-adjusted SMI (OR = 1.23 [95% CI, 1.01, 1.51]; P = 0.038) and defined by the weight-adjusted SMI (OR = 1.30 [95% CI, 1.10, 1.55]; P = 0.003). Subgroup and interaction analysis found that the strongest positive association mainly exists in smoker (OR = 1.54 [95% CI, 1.21, 1.95], Pint = 0.006), and this association is not significant in other groups. In conclusion, we found that sarcopenia was associated with occurrence of OA. Subgroup analysis revealed that the association between sarcopenia and OA was more pronounced in smoker. Further well-designed prospective cohort studies are needed to assess our results.
ER  - 

TY  - JOUR
M3  - Review
Y1  - 2024
VL  - 48
IS  - 1
SP  - 12
EP  - 19
SN  - 1226-8453
JF  - Journal of Ginseng Research
JO  - J. Ginseng Res.
UR  - https://www.embase.com/search/results?subaction=viewrecord&id=L2025418948&from=export
U2  - L2025418948
DB  - Embase
U3  - 2023-07-12
U4  - 2024-01-12
L2  - http://dx.doi.org/10.1016/j.jgr.2023.06.003
DO  - 10.1016/j.jgr.2023.06.003
A1  - Ahmad, S.S.
A1  - Chun, H.J.
A1  - Ahmad, K.
A1  - Choi, I.
M1  - (Ahmad S.S.; Chun H.J.; Ahmad K.; Choi I., inhochoi@ynu.ac.kr) Department of Medical Biotechnology, Yeungnam University, Gyeongsan, South Korea
M1  - (Ahmad S.S.; Ahmad K.; Choi I., inhochoi@ynu.ac.kr) Research Institute of Cell Culture, Yeungnam University, Gyeongsan, South Korea
AD  - I. Choi, Department of Medical Biotechnology, Yeungnam University, Gyeongsan, South Korea
T1  - Therapeutic applications of ginseng for skeletal muscle-related disorder management
LA  - English
KW  - ginseng extract
KW  - cachexia
KW  - ginseng
KW  - human
KW  - muscle atrophy
KW  - myopathy
KW  - nonhuman
KW  - obesity
KW  - review
KW  - sarcopenia
N2  - Skeletal muscle (SM) is the largest organ of the body and is largely responsible for the metabolism required to maintain body functions. Furthermore, the maintenance of SM is dependent on the activation of muscle satellite (stem) cells (MSCs) and the subsequent proliferation and fusion of differentiating myoblasts into mature myofibers (myogenesis). Natural compounds are being used as therapeutic options to promote SM regeneration during aging, muscle atrophy, sarcopenia, cachexia, or obesity. In particular, ginseng-derived compounds have been utilized in these contexts, though ginsenoside Rg1 is mostly used for SM mass management. These compounds primarily function by activating the Akt/mTOR signaling pathway, upregulating myogenin and MyoD to induce muscle hypertrophy, downregulating atrophic factors (atrogin1, muscle ring-finger protein-1, myostatin, and mitochondrial reactive oxygen species production), and suppressing the expressions of tumor necrosis factor-α (TNF-α) and interleukin-6 (IL-6) in cachexia. Ginsenoside compounds are also used for obesity management, and their anti-obesity effects are attributed to peroxisome proliferator activated receptor gamma (PPARγ) inhibition, AMPK activation, glucose transporter type 4 (GLUT4) translocation, and increased phosphorylations of insulin resistance (IR), insulin receptor substrate-1 (IRS-1), and Akt. This review was undertaken to provide an overview of the use of ginseng-related compounds for the management of SM-related disorders.
ER  - 

TY  - JOUR
M3  - Article
Y1  - 2024
VL  - 116
SN  - 1872-6976
SN  - 0167-4943
JF  - Archives of Gerontology and Geriatrics
JO  - Arch. Gerontol. Geriatr.
UR  - https://www.embase.com/search/results?subaction=viewrecord&id=L2026223528&from=export
U2  - L2026223528
C5  - 37544147
DB  - Embase
DB  - Medline
U3  - 2023-08-10
U4  - 2023-08-24
L2  - http://dx.doi.org/10.1016/j.archger.2023.105151
DO  - 10.1016/j.archger.2023.105151
A1  - Hirono, T.
A1  - Takeda, R.
A1  - Nishikawa, T.
A1  - Okudaira, M.
A1  - Kunugi, S.
A1  - Yoshiko, A.
A1  - Ueda, S.
A1  - Yoshimura, A.
A1  - Watanabe, K.
M1  - (Hirono T., hirono.tetsuya.4r@kyoto-u.ac.jp; Takeda R.; Nishikawa T.; Okudaira M.; Ueda S.; Watanabe K.) Laboratory of Neuromuscular Biomechanics, School of Health and Sport Sciences, Chukyo University, Aichi, Japan
M1  - (Hirono T., hirono.tetsuya.4r@kyoto-u.ac.jp) Human Health Sciences, Graduate School of Medicine, Kyoto University, Kyoto, Japan
M1  - (Okudaira M.) Faculty of Education, Iwate University, Iwate, Japan
M1  - (Kunugi S.) Center for General Education, Aichi Institute of Technology, Aichi, Japan
M1  - (Yoshiko A.) Faculty of Liberal Arts and Sciences, Chukyo University, Aichi, Japan
M1  - (Ueda S.) Department of Human Nutrition, School of Life Studies, Sugiyama Jogakuen University, Aichi, Japan
M1  - (Yoshimura A.) Faculty of Education and Integrated Arts and Sciences, Waseda University, Tokyo, Japan
AD  - T. Hirono, Laboratory of Neuromuscular Biomechanics, School of Health and Sport Science, Chukyo University, 101 Tokodachi Kaizu-cho, Toyota, Aichi, Japan
T1  - Motor unit firing patterns in older adults with low skeletal muscle mass
LA  - English
KW  - adult
KW  - aged
KW  - article
KW  - community dwelling person
KW  - controlled study
KW  - echography
KW  - female
KW  - firing rate
KW  - human
KW  - major clinical study
KW  - male
KW  - motor unit
KW  - muscle mass
KW  - muscle strength
KW  - muscle thickness
KW  - sarcopenia
KW  - surface electromyography
KW  - vastus lateralis muscle
N2  - Muscular dysfunctions involving a decline in muscle strength are often induced by loss of muscle mass in older adults. Understanding neural activation in older adults in addition to muscular characteristics may be important to prevent such age-related dysfunctions. This study aimed to investigate the difference in motor unit firing patterns between community-dwelling older individuals with normal and low skeletal muscle mass. Sixty-six older adults (62–90 years) performed muscle strength and function tests. On conducting high-density surface electromyography of the vastus lateralis, individual motor unit firing properties were assessed. Individual motor units were divided into three different recruitment threshold groups and their firing rates were compared. The skeletal muscle quantity and quality were assessed using bioimpedance methods and ultrasound images. They were divided into two groups according to sarcopenia criteria: a normal group (n = 39) and presarcopenia group with low skeletal muscle mass but normal physical functions (n = 21). Skeletal muscle mass and muscle thickness were greater and echo intensity was lower in the normal group than presarcopenia group. Motor units in normal older adults fired at different rates with a hierarchy depending on their recruitment threshold, observed as a normal phenomenon. However, motor units in the presarcopenia group fired without showing the hierarchical pattern. The results suggest that older adults with low skeletal muscle mass exhibited an abnormal neural input pattern, in addition to declines in muscle quantity and quality.
ER  - 

TY  - JOUR
M3  - Article
Y1  - 2024
VL  - 32
IS  - 1
SP  - 32
EP  - 41
SN  - 1545-7214
SN  - 1064-7481
JF  - American Journal of Geriatric Psychiatry
JO  - Am. J. Geriatr. Psychiatry
UR  - https://www.embase.com/search/results?subaction=viewrecord&id=L2026669013&from=export
U2  - L2026669013
C5  - 37640577
DB  - Embase
DB  - Medline
U3  - 2023-09-04
U4  - 2023-12-22
L2  - http://dx.doi.org/10.1016/j.jagp.2023.08.001
DO  - 10.1016/j.jagp.2023.08.001
A1  - Lv, Z.
A1  - Zhao, Y.
A1  - Cui, J.
A1  - Zhang, J.
M1  - (Lv Z.; Zhang J., jiaming_zhangtjmc@icloud.com) Department of Orthopedics (ZL, JZ), Tongji Hospital, Tongji Medical College, Huazhong University of Science and Technology, Wuhan, China
M1  - (Zhao Y.) Cancer Center (YZ), Union Hospital, Tongji Medical College, Huazhong University of Science and Technology, Wuhan, China
M1  - (Zhao Y.) Institute of Radiation Oncology (YZ), Union Hospital, Tongji Medical College, Huazhong University of Science and Technology, Wuhan, China
M1  - (Cui J.) Longhua Hospital (JC), Shanghai University of Traditional Chinese Medicine, Shanghai, China
AD  - J. Zhang, 1095#, Jie-Fang Avenue, Qiaokou District, Wuhan, Hubei, China
T1  - Genetically Proxied Sarcopenia-Related Muscle Traits and Depression: Evidence from the FinnGen Cohort
LA  - English
KW  - hand dynamometer
KW  - aged
KW  - article
KW  - body mass
KW  - cohort analysis
KW  - controlled study
KW  - depression
KW  - disease association
KW  - evidence based practice
KW  - female
KW  - gene frequency
KW  - genotyping
KW  - grip strength
KW  - hand grip
KW  - human
KW  - male
KW  - Mendelian randomization analysis
KW  - mental health
KW  - muscle function
KW  - muscle mass
KW  - phenotype
KW  - pleiotropy
KW  - randomized controlled trial
KW  - risk factor
KW  - sarcopenia
KW  - single nucleotide polymorphism
KW  - walking speed
N2  - Background: Sarcopenia and depression are common and often coexist in the elderly. This study aims to determine the impact of sarcopenia-related muscle traits on depression. Methods: A two-sample Mendelian randomization (MR) study was performed on the summary-level data from the FinnGen cohort to estimate the causal association of appendicular lean mass (ALM), walking pace, or low hand grip strength with depression. Additionally, multivariable MR (MVMR) was performed to assess the dependence of each muscle trait in the causality and adjust the effect of body mass index (BMI). Supplementary backward MR analyses were performed to estimate the effect of depression on sarcopenia-related muscle traits. Results: Univariable MR analyses demonstrated that there were causal associations of ALM (odds ratio [OR]: 0.94; 95% confidence interval [CI]: 0.88–0.99), walking pace (OR: 0.53; 95% CI: 0.32–0.88), and low hand grip strength (OR: 1.20; 95% CI: 1.05–1.38) with depression. MVMR analyses showed that ALM was the only trait that had a significant causal relationship with depression (OR: 0.91; 95% CI: 0.85–0.98) after accounting for the other two muscle traits. Moreover, the independent association of ALM with depression remained (OR: 0.92; 95% CI: 0.85–0.99) after being adjusted by BMI. The backward MR analyses showed no causal associations of depression with any sarcopenia-related muscle traits. Conclusion: Low muscle mass independently increases the risk of depression. This study determined the muscle-related risk factors of depression, which may help establish the causality between sarcopenia and depression and provide evidence-based recommendations for improving mental health in the elderly.
ER  - 

TY  - JOUR
M3  - Review
Y1  - 2024
VL  - 24
IS  - 1
SP  - 31
EP  - 38
SN  - 2212-3873
SN  - 1871-5303
JF  - Endocrine, Metabolic and Immune Disorders - Drug Targets
JO  - Endocr. Metab. Immune Disord. Drug Targets
UR  - https://www.embase.com/search/results?subaction=viewrecord&id=L2027559075&from=export
U2  - L2027559075
C5  - 37202891
DB  - Embase
DB  - Medline
U3  - 2024-01-18
U4  - 2024-01-22
L2  - http://dx.doi.org/10.2174/1871530323666230518105408
DO  - 10.2174/1871530323666230518105408
A1  - Qiu, C.
A1  - Yang, X.
A1  - Yu, P.
M1  - (Qiu C.; Yu P., peiyu@jnu.edu.cn) College of Pharmacy/International Cooperative Laboratory of Traditional Chinese Medicine Modernization and Innovative Drug Development of Ministry of Education (MOE) of China, Jinan University, Guangzhou, China
M1  - (Yang X.) Key Laboratory of Modern Toxicology of Shenzhen, Shenzhen Medical Key Discipline of Health Toxicology, Shenzhen Center for Disease Control and Prevention, Shenzhen, China
AD  - P. Yu, College of Pharmacy/International Cooperative Laboratory of Traditional Chinese Medicine Modernization and Innovative Drug Development of Ministry of Education (MOE) of China, Jinan University, Guangzhou, China
T1  - Sarcopenia: Pathophysiology and Treatment Strategies
LA  - English
KW  - 5 7 dimethoxyflavone
KW  - antioxidant
KW  - apelin
KW  - brain derived neurotrophic factor
KW  - branched chain amino acid
KW  - citrulline
KW  - creatine
KW  - curcumin
KW  - docosahexaenoic acid
KW  - leucine
KW  - magnolol
KW  - melatonin
KW  - myoglobin
KW  - omega 3 fatty acid
KW  - plant medicinal product
KW  - protein supplement
KW  - psicose
KW  - unclassified drug
KW  - aging
KW  - antioxidant activity
KW  - athletic performance
KW  - autophagy (cellular)
KW  - catabolism
KW  - cell damage
KW  - diet supplementation
KW  - exercise
KW  - frailty
KW  - homeostasis
KW  - human
KW  - inflammation
KW  - lipid storage
KW  - lipotoxicity
KW  - M2 macrophage
KW  - metabolic disorder
KW  - mitochondrial biogenesis
KW  - mitochondrial dysfunction
KW  - mitochondriogenesis
KW  - motoneuron
KW  - muscle atrophy
KW  - muscle homeostasis
KW  - muscle injury
KW  - muscle lipotoxicity
KW  - muscle mass
KW  - muscle metabolism
KW  - muscle satellite cell
KW  - muscle strength
KW  - muscle weakness
KW  - muscle weight
KW  - myoglobin autophagy
KW  - nonhuman
KW  - pathophysiology
KW  - physical performance
KW  - protein synthesis
KW  - resistance based physical activity
KW  - review
KW  - sarcopenia
KW  - satellite cell
KW  - skeletal muscle frailty
KW  - walking speed
N2  - Sarcopenia is becoming prevalent in older or inactive patients, which is placing a heavy burden on the social health system. Studies on the pathogenesis of sarcopenia mainly focus on adipose tissue, myoglobin autophagy, and mitochondrial dysfunction. Up to now, non-drug treatment has been the main way to treat sarcopenia, and there are no drugs specially approved for the treatment of sarcopenia. Here, the pathophysiology and treatment methods of sarcopenia have been summarized, and new drugs for sarcopenia to be researched and developed in the future have been prospected.
ER  - 

TY  - JOUR
M3  - Article
Y1  - 2024
VL  - 16
IS  - 1
SN  - 2072-6643
JF  - Nutrients
JO  - Nutrients
UR  - https://www.embase.com/search/results?subaction=viewrecord&id=L2027818423&from=export
U2  - L2027818423
C5  - 38201986
DB  - Embase
DB  - Medline
U3  - 2024-01-15
U4  - 2024-02-20
L2  - http://dx.doi.org/10.3390/nu16010157
DO  - 10.3390/nu16010157
A1  - Ko, J.-S.
A1  - Chang, B.-Y.
A1  - Choi, Y.-J.
A1  - Choi, J.-S.
A1  - Kwon, H.-Y.
A1  - Lee, J.-Y.
A1  - Kim, S.-Y.
A1  - Choung, S.-Y.
M1  - (Ko J.-S., 72170428@dankook.ac.kr; Choi Y.-J., breadjj00@dankook.ac.kr) Department of Biomedical Science & BK21 Four NBM Global Research Center for Regenerative Medicine, Dankook University, Chungnam, Cheonan, South Korea
M1  - (Chang B.-Y., pama611@naver.com; Kim S.-Y., sungykim@wku.ac.kr) Institute of Pharmaceutical Research and Development, College of Pharmacy, Wonkwang University, Jeonbuk, Iksan, South Korea
M1  - (Choi J.-S., cjs116@nstbio.co.kr; Kwon H.-Y., khy@nstbio.co.kr; Lee J.-Y., jyleebio@nstbio.co.kr) RD Center, NSTbio Co., Ltd, 32 Songdogwahak-ro, Yeonsu-gu, Incheon, South Korea
M1  - (Choung S.-Y., sychoung@dankook.ac.kr) Department of Preventive Pharmacy, College of Pharmacy, Dankook University, Chungnam, Cheonan, South Korea
AD  - S.-Y. Choung, Department of Preventive Pharmacy, College of Pharmacy, Dankook University, Chungnam, Cheonan, South Korea
T1  - Ashwagandha Ethanol Extract Attenuates Sarcopenia-Related Muscle Atrophy in Aged Mice
LA  - English
KW  - treadmill
KW  - alanine aminotransferase
KW  - alcohol
KW  - aspartate aminotransferase
KW  - atrogin 1
KW  - dexamethasone
KW  - interleukin 1
KW  - interleukin 1beta
KW  - interleukin 6
KW  - maltodextrin
KW  - mammalian target of rapamycin
KW  - messenger RNA
KW  - muscle protein
KW  - muscle RING finger 1 protein
KW  - MyoD protein
KW  - myogenin
KW  - myostatin
KW  - protein kinase B
KW  - Schisandra chinensis extract
KW  - somatomedin C
KW  - tumor necrosis factor
KW  - Withania somnifera extract
KW  - abdominal fat
KW  - adipose tissue
KW  - adipose tissue weight
KW  - aged
KW  - aging
KW  - Akt/mTOR signaling
KW  - alanine aminotransferase blood level
KW  - animal cell
KW  - animal experiment
KW  - animal model
KW  - animal tissue
KW  - article
KW  - aspartate aminotransferase blood level
KW  - blood sampling
KW  - body weight gain
KW  - C2C12 cell line
KW  - cell differentiation
KW  - chronic low grade inflammation
KW  - controlled study
KW  - dietary intake
KW  - drug determination
KW  - drug isolation
KW  - drug safety
KW  - drug synthesis
KW  - endurance
KW  - epidermal fat
KW  - exhaustion
KW  - fast muscle fiber
KW  - fluid intake
KW  - gastrocnemius muscle
KW  - gene expression profiling
KW  - grip strength
KW  - high performance liquid chromatography
KW  - histology
KW  - leg muscle
KW  - male
KW  - measurement
KW  - mitochondrial biogenesis
KW  - mouse
KW  - mRNA expression level
KW  - muscle atrophy
KW  - muscle cell
KW  - muscle function
KW  - muscle mass
KW  - muscle regeneration
KW  - muscle strength
KW  - muscle to fat ratio
KW  - musculoskeletal system parameters
KW  - myotube
KW  - nonhuman
KW  - protein degradation
KW  - protein expression
KW  - protein synthesis
KW  - quadriceps femoris muscle
KW  - running
KW  - sarcopenia
KW  - slow muscle fiber
KW  - soleus muscle
KW  - spray drying
KW  - treatment duration
KW  - upregulation
KW  - Withania somnifera
N2  - The investigation focused on the impact of Withania somnifera (ashwagandha) extract (WSE) on age-related mechanisms affecting skeletal muscle sarcopenia-related muscle atrophy in aged mice. Beyond evaluating muscular aspects, the study explored chronic low-grade inflammation, muscle regeneration, and mitochondrial biogenesis. WSE administration, in comparison to the control group, demonstrated no significant differences in body weight, diet, or water intake, affirming its safety profile. Notably, WSE exhibited a propensity to reduce epidermal and abdominal fat while significantly increasing muscle mass at a dosage of 200 mg/kg. The muscle-to-fat ratio, adjusted for body weight, increased across all treatment groups. WSE administration led to a reduction in the pro-inflammatory cytokines TNF-α and IL-1β, mitigating inflammation-associated muscle atrophy. In a 12-month-old mouse model equivalent to a 50-year-old human, WSE effectively preserved muscle strength, stabilized grip strength, and increased muscle tissue weight. Positive effects were observed in running performance and endurance. Mechanistically, WSE balanced muscle protein synthesis/degradation, promoted fiber differentiation, and enhanced mitochondrial biogenesis through the IGF-1/Akt/mTOR pathway. This study provides compelling evidence for the anti-sarcopenic effects of WSE, positioning it as a promising candidate for preventing sarcopenia pending further clinical validation.
ER  - 

TY  - JOUR
M3  - Review
Y1  - 2024
VL  - 15
IS  - 1
SP  - 147
EP  - 152
SN  - 1674-9081
JF  - Medical Journal of Peking Union Medical College Hospital
JO  - Med. J. Peking. Un. Med. Coll. Hosp.
UR  - https://www.embase.com/search/results?subaction=viewrecord&id=L2028018761&from=export
U2  - L2028018761
DB  - Embase
U3  - 2024-03-07
U4  - 2024-03-11
L2  - http://dx.doi.org/10.12290/xhyxzz.2023-0277
DO  - 10.12290/xhyxzz.2023-0277
A1  - Liu, Y.
A1  - Deng, Q.
A1  - Zhang, Y.
A1  - Li, Z.
A1  - Peng, R.
A1  - Guo, T.
A1  - Wang, Y.
A1  - Chen, B.
M1  - (Liu Y.; Chen B.) Gansu University of Traditional Chinese Medicine, Lanzhou, China
M1  - (Deng Q., 2959183478@qq.com; Zhang Y.; Li Z.; Peng R.; Guo T.; Wang Y.) Gansu Provincial Hospital of Traditional Chinese Medicine, Lanzhou, China
AD  - Q. Deng, Gansu Provincial Hospital of Traditional Chinese Medicine, Lanzhou, China
T1  - Research Progress on Emerging Signaling Pathways Related to Muscle Bone Symbiosis
LA  - Chinese
KW  - Akt signaling
KW  - bone development
KW  - hedgehog signaling
KW  - hippo signaling
KW  - MAPK signaling
KW  - muscle bone synthesis
KW  - muscle development
KW  - ossification
KW  - osteosarcopenia
KW  - review
KW  - sarcopenia
KW  - signal transduction
N2  - Osteoporosis is a systemic metabolic bone disease characterized by decreased bone mass, damage to bone tissue microstructure, increased bone fragility, and susceptibility to fractures, while sarcopenia is a syndrome characterized by progressive reduction in overall muscle mass and functional decline. Based on the common pathophysiological mechanism and close correlation between the two, the concept of "osteosarcopenia" has gradually emerged to describe the simultaneous attenuation of muscles and bones. Signaling pathways serve as important signal transmission channels between muscles and bones, and if abnormal, they can lead to osteosarcopenia. The aim of this article, therefore, is to review the signaling pathways related to osteogenesis and myogenesis, such as Hedgehog, Hippo, mTOR, MAPK, in order to provide new ideas for targeted treatment of osteosarcopenia.
ER  - 

TY  - JOUR
M3  - Article
Y1  - 2024
VL  - 18
IS  - 1
SP  - 125
EP  - 135
SN  - 1307-6167
JF  - Records of Natural Products
JO  - Rec. Nat. Prod.
UR  - https://www.embase.com/search/results?subaction=viewrecord&id=L2028081495&from=export
U2  - L2028081495
DB  - Embase
U3  - 2024-02-23
U4  - 2024-02-27
L2  - http://dx.doi.org/10.25135/rnp.433.2310.1929
DO  - 10.25135/rnp.433.2310.1929
A1  - Jung, D.-M.
A1  - Lee, S.
A1  - Kim, J.P.
A1  - Kim, K.K.
M1  - (Jung D.-M.; Lee S.; Kim K.K., kimkk@cnu.ac.kr) Department of Biochemistry, College of Natural Sciences, Chungnam National University, Daejeon, South Korea
M1  - (Kim J.P.) AngioLab, Inc., Daejeon, South Korea
AD  - K.K. Kim, Department of Biochemistry, College of Natural Sciences, Chungnam National University, Daejeon, South Korea
T1  - Allium hookeri Enhances Muscular Endurance of Mice by Increasing Muscle Cross-Sectional Area
LA  - English
KW  - Allium hookeri extract
KW  - aspartate aminotransferase
KW  - cholesterol
KW  - glucose
KW  - high density lipoprotein
KW  - low density lipoprotein
KW  - myosin heavy chain
KW  - nitrogen
KW  - plant extract
KW  - triacylglycerol
KW  - unclassified drug
KW  - urea
KW  - Allium
KW  - Allium hookeri
KW  - animal cell
KW  - animal experiment
KW  - animal tissue
KW  - article
KW  - aspartate aminotransferase blood level
KW  - body weight
KW  - cholesterol blood level
KW  - controlled study
KW  - electrospray mass spectrometry
KW  - gastrocnemius muscle
KW  - hematological parameters
KW  - immunoblotting
KW  - immunofluorescence microscopy
KW  - intra-abdominal fat
KW  - liquid chromatography
KW  - male
KW  - mouse
KW  - muscle cell
KW  - muscle development
KW  - muscle exercise
KW  - myoblast
KW  - myotube
KW  - nonhuman
KW  - plant root
KW  - protein expression
KW  - sectional anatomy
KW  - skeletal muscle
KW  - treadmill test
KW  - urea nitrogen blood level
KW  - white adipose tissue
N2  - Despite the known physiological effects of Allium hookeri Thwaites (A. hookeri) on metabolism, the effects of ingestion of the extract on hematological parameters and exercise capacity are largely unknown. We aimed to investigate the hypothesis that water extracts of A. hookeri root (WEAH) would improve hematological parameters and promote exercise capacity. The intake of WEAH-containing feed significantly reduced the weight of white adipose tissue and the amount of total cholesterol in the blood, but it did not affect the body weight of mice. WEAH intake enhanced the muscular endurance of mice in treadmill endurance tests. The cross-sectional areas of muscle fibers in the gastrocnemius muscle of the WEAH-fed mice were larger than those in the control mice. WEAH promoted myoblast myogenesis by increasing the expression of the myogenic protein myosin heavy chain 3 and myotube formation. Taken together, our results suggest that A. hookeri may be valuable in the development of preventive and therapeutic medicines for sarcopenia as well as in providing basic knowledge of muscular functions.
ER  - 

TY  - JOUR
M3  - Editorial
Y1  - 2024
VL  - 16
IS  - 2
SN  - 2072-6643
JF  - Nutrients
JO  - Nutrients
UR  - https://www.embase.com/search/results?subaction=viewrecord&id=L2028089417&from=export
U2  - L2028089417
C5  - 38257187
DB  - Embase
DB  - Medline
U3  - 2024-01-31
U4  - 2024-02-06
L2  - http://dx.doi.org/10.3390/nu16020293
DO  - 10.3390/nu16020293
A1  - Hirabara, S.M.
A1  - Marzuca-Nassr, G.N.
A1  - Cury-Boaventura, M.F.
M1  - (Hirabara S.M., sandro.hirabara@cruzeirodosul.edu.br; Cury-Boaventura M.F., maria.boaventura@cruzeirodosul.edu.br) Interdisciplinary Post-Graduate Program in Health Sciences, Cruzeiro do Sul University, São Paulo, Brazil
M1  - (Marzuca-Nassr G.N., gabriel.marzuca@ufrontera.cl) Department of Rehabilitation Sciences, Universidad de La Frontera, Temuco, Chile
AD  - S.M. Hirabara, Interdisciplinary Post-Graduate Program in Health Sciences, Cruzeiro do Sul University, São Paulo, Brazil
T1  - Nutrition and Exercise Interventions on Skeletal Muscle Physiology, Injury and Recovery: From Mechanisms to Therapy
LA  - English
KW  - adipocytokine
KW  - adiponectin
KW  - angiopoietin related protein 2
KW  - apelin
KW  - ascorbic acid
KW  - asprosin
KW  - astaxanthin
KW  - biological marker
KW  - brain derived neurotrophic factor
KW  - C reactive protein
KW  - C reactive protein 6
KW  - chemerin
KW  - cholesterol
KW  - creatine
KW  - creatine kinase
KW  - endocannabinoid
KW  - epidermal growth factor receptor 4
KW  - fibroblast growth factor 21
KW  - fish oil
KW  - high density lipoprotein cholesterol
KW  - insulin
KW  - interleukin 15
KW  - interleukin 6
KW  - irisin
KW  - lactate dehydrogenase
KW  - leptin
KW  - low density lipoprotein cholesterol
KW  - monocyte chemotactic protein 1
KW  - musclin
KW  - myokine
KW  - myosin heavy chain
KW  - myostatin
KW  - neutrophil gelatinase associated lipocalin
KW  - nicotinamide phosphoribosyltransferase
KW  - omega 3 fatty acid
KW  - omentin
KW  - osteonectin
KW  - oxylipin
KW  - probiotic agent
KW  - resistin
KW  - secreted frizzled related protein 5
KW  - sodium
KW  - Spirulina extract
KW  - triacylglycerol
KW  - tumor necrosis factor
KW  - unclassified drug
KW  - vaspin
KW  - vitamin D
KW  - whey protein
KW  - wisp1
KW  - zag protein
KW  - adipose tissue
KW  - aerobic exercise
KW  - aging
KW  - alga
KW  - anti atherosclerotic activity
KW  - antiinflammatory activity
KW  - antioxidant activity
KW  - autophagy (cellular)
KW  - cardiovascular disease
KW  - cholesterol level
KW  - chronic obstructive lung disease
KW  - comorbidity
KW  - cyanobacterium
KW  - cycling
KW  - cytokine production
KW  - diet supplementation
KW  - dietary fiber
KW  - dyslipidemia
KW  - editorial
KW  - endothelial dysfunction
KW  - endurance athlete
KW  - exercise
KW  - glucose metabolism
KW  - glycocalyx
KW  - grip strength
KW  - Haematoccus pluvialis
KW  - heart protection
KW  - high intensity exercise
KW  - human
KW  - inflammation
KW  - inflammatory disease
KW  - insulin resistance
KW  - insulin response
KW  - insulin sensitivity
KW  - ketogenic diet
KW  - lipid level
KW  - lipid oxidation
KW  - liver
KW  - malignant neoplasm
KW  - metabolic regulation
KW  - metabolic syndrome X
KW  - metabolism
KW  - mitochondrial biogenesis
KW  - mitochondrion
KW  - mitophagy
KW  - muscle atrophy
KW  - muscle development
KW  - muscle function
KW  - muscle injury
KW  - muscle metabolism
KW  - muscle regeneration
KW  - muscle strength
KW  - muscle weakness
KW  - non insulin dependent diabetes mellitus
KW  - nutrient
KW  - nutrition
KW  - obesity
KW  - oxidation reduction state
KW  - oxidative stress
KW  - pancreas
KW  - physical performance
KW  - physiology
KW  - protein blood level
KW  - resistance training
KW  - runner
KW  - sarcopenia
KW  - satellite cell
KW  - signal transduction
KW  - skeletal muscle
KW  - soleus muscle
KW  - tissue repair
KW  - white gastrocnemius muscle
ER  - 

TY  - JOUR
M3  - Article
Y1  - 2024
VL  - 27
IS  - 1
SN  - 1473-0790
SN  - 1368-5538
JF  - Aging Male
JO  - Aging Male
UR  - https://www.embase.com/search/results?subaction=viewrecord&id=L2028468932&from=export
U2  - L2028468932
C5  - 38317318
DB  - Embase
DB  - Medline
U3  - 2024-02-12
U4  - 2024-02-19
L2  - http://dx.doi.org/10.1080/13685538.2024.2310308
DO  - 10.1080/13685538.2024.2310308
A1  - Zhang, R.-D.
A1  - Jiang, S.-Q.
A1  - Yan, F.-J.
A1  - Ruan, L.
A1  - Zhang, C.-T.
A1  - Quan, X.-Q.
M1  - (Zhang R.-D.; Yan F.-J.; Quan X.-Q., quanxiaoqing@hotmail.com) Department of Geriatrics, Shenzhen Longhua District Central Hospital, Shenzhen, China
M1  - (Jiang S.-Q.) Department of Clinical Pharmacy, Shenzhen Hospital of Integrated Traditional Chinese and Western Medicine, Shenzhen, China
M1  - (Ruan L.; Zhang C.-T., ctzhang0425@163.com) Department of Geriatrics, Tongji Hospital, Tongji Medical College, Huazhong University of Science and Technology, Wuhan, China
AD  - X.-Q. Quan, Department of Geriatrics, Shenzhen Longhua District Central Hospital, Shenzhen, China
AD  - C.-T. Zhang, Department of Geriatrics, Tongji Hospital, Tongji Medical College, Huazhong University of Science and Technology, Wuhan, China
T1  - The association of prealbumin, transferrin, and albumin with immunosenescence among elderly males
LA  - English
KW  - blood collection tube
KW  - flow cytometer
KW  - immunoassay analyzer
KW  - albumin
KW  - CD28 antigen
KW  - CD3 antigen
KW  - CD4 antigen
KW  - CD56 antigen
KW  - CD8 antigen
KW  - interleukin 7 receptor
KW  - plasma protein
KW  - transferrin
KW  - transthyretin
KW  - aged
KW  - albumin blood level
KW  - article
KW  - CD4 CD8 ratio
KW  - clinical evaluation
KW  - comparative study
KW  - controlled study
KW  - correlation analysis
KW  - disease association
KW  - flow cytometry
KW  - frailty
KW  - hospital admission
KW  - human
KW  - human cell
KW  - immune response
KW  - immune system
KW  - immunosenescence
KW  - lymphocyte subpopulation
KW  - major clinical study
KW  - male
KW  - protein calorie malnutrition
KW  - protein expression
KW  - sarcopenia
KW  - sarcopenic obesity
KW  - transferrin blood level
KW  - very elderly
KW  - COBAS 8000
C3  - COBAS 8000(Hoffmann La Roche,Germany)
C4  - Hoffmann La Roche
C4  - Hoffmann La Roche(Germany)
N2  - Objective: As people get older, the innate and acquired immunity of the elderly are affected, resulting in immunosenescence. Prealbumin (PAB), transferrin (TRF), and albumin (ALB) are commonly used markers to monitor protein energy malnutrition (PEM). However, their relationship with the immune system has not been fully explored. Methods: In our study, a total of 93 subjects (≥65 years) were recruited from Tongji Hospital between January 2015 and February 2017. According to the serum levels of these proteins (PAB, TRF, and ALB), we divided the patients into the high serum protein group and the low serum protein group. Then, we compared the percent expression of lymphocyte subsets between two groups. Results: All the low serum protein groups (PAB, TRF, and ALB) had significant decreases in the percentage of CD4+ cells, CD3+CD28+ cells, CD4+CD28+ cells and significant increases in the percentage of CD8+ cells, CD8+CD28− cells. PAB, TRF, and ALB levels revealed positive correlations with CD4/CD8 ratio, proportions of CD4+ cells, CD3+CD28+ cells, CD4+CD28+ cells, and negative correlation with proportions of CD8+ cells, CD8+CD28− cells. Conclusions: This study suggested PAB, TRF, and ALB could be used as immunosenescence indicators. PEM might accelerate the process of immunosenescence in elderly males.
ER  - 

TY  - JOUR
M3  - Editorial
Y1  - 2024
VL  - 15
SN  - 1664-2392
JF  - Frontiers in Endocrinology
JO  - Front. Endocrinol.
UR  - https://www.embase.com/search/results?subaction=viewrecord&id=L2028516394&from=export
U2  - L2028516394
DB  - Embase
U3  - 2024-03-15
U4  - 2024-04-03
L2  - http://dx.doi.org/10.3389/fendo.2024.1359011
DO  - 10.3389/fendo.2024.1359011
A1  - Chen, H.
A1  - Tian, X.
A1  - Yu, X.
M1  - (Chen H., haiyong@hku.hk) School of Chinese Medicine, Li Ka Shing Faculty of Medicine, The University of Hong Kong, Hong Kong
M1  - (Chen H., haiyong@hku.hk) Department of Chinese Medicine, The University of Hong Kong-Shenzhen Hospital, Shenzhen, China
M1  - (Tian X., xuefei.tian@yale.edu) Section of Nephrology, Department of Internal Medicine, Yale University School of Medicine, New Haven, CT, United States
M1  - (Yu X., gub70725@126.com) Department of Nephrology, Shaanxi Provincial Hospital of Traditional Chinese Medicine, Xi’an, China
AD  - H. Chen, School of Chinese Medicine, Li Ka Shing Faculty of Medicine, The University of Hong Kong, Hong Kong
AD  - X. Tian, Section of Nephrology, Department of Internal Medicine, Yale University School of Medicine, New Haven, CT, United States
AD  - X. Yu, Department of Nephrology, Shaanxi Provincial Hospital of Traditional Chinese Medicine, Xi’an, China
T1  - Editorial: Association between diabetic nephropathy and diabetic retinopathy or non-diabetic nephropathy
LA  - English
KW  - citrulline
KW  - klotho protein
KW  - ornithine
KW  - phosphate
KW  - blindness
KW  - blood vessel
KW  - calcium homeostasis
KW  - chronic kidney failure
KW  - coffee consumption
KW  - diabetic nephropathy
KW  - diabetic retinopathy
KW  - editorial
KW  - end stage renal disease
KW  - ferroptosis
KW  - fibrosis
KW  - functional magnetic resonance imaging
KW  - genetic variability
KW  - glucose blood level
KW  - human
KW  - Mendelian randomization analysis
KW  - non insulin dependent diabetes mellitus
KW  - nonhuman
KW  - oxidative stress
KW  - pathology
KW  - quality of life
KW  - retina
KW  - risk factor
KW  - sarcopenia
KW  - vision
ER  - 

TY  - JOUR
M3  - Article
Y1  - 2024
VL  - 15
SN  - 1664-2392
JF  - Frontiers in Endocrinology
JO  - Front. Endocrinol.
UR  - https://www.embase.com/search/results?subaction=viewrecord&id=L2028528098&from=export
U2  - L2028528098
DB  - Embase
U3  - 2024-02-21
U4  - 2024-02-22
L2  - http://dx.doi.org/10.3389/fendo.2024.1301529
DO  - 10.3389/fendo.2024.1301529
A1  - Liu, Z.
A1  - Liu, G.
A1  - Wang, Y.
A1  - Zheng, C.
A1  - Guo, Y.
M1  - (Liu Z., hanfangyixue@126.com; Guo Y.) Institute of Integrative Medicine, Qingdao University, Shandong, Qingdao, China
M1  - (Liu G., guoqdsd@163.com) Shandong Provincial Sports Center, Shandong Administration of Sports, Shandong, Jinan, China
M1  - (Wang Y.) Academic Affairs Office, Binzhou Medical University, Shandong, Yantai, China
M1  - (Zheng C.) Department of Neurology, The 2nd Affiliated Hospital of Fujian University of Traditional Chinese Medicine, Fujian, Fuzhou, China
AD  - Z. Liu, Institute of Integrative Medicine, Qingdao University, Shandong, Qingdao, China
AD  - Y. Guo, Institute of Integrative Medicine, Qingdao University, Shandong, Qingdao, China
T1  - Association between skeletal muscle and left ventricular mass in patients with hyperthyroidism
LA  - English
KW  - imaging software
KW  - Python 3.10
KW  - interleukin 15
KW  - interleukin 6
KW  - thyrotropin
KW  - adult
KW  - article
KW  - body composition
KW  - cardiovascular disease
KW  - chronic kidney failure
KW  - community structure
KW  - controlled study
KW  - dyslipidemia
KW  - echocardiography
KW  - female
KW  - grip strength
KW  - heart left ventricle ejection fraction
KW  - heart left ventricle mass
KW  - homeostasis model assessment
KW  - human
KW  - hyperthyroidism
KW  - major clinical study
KW  - male
KW  - mean arterial pressure
KW  - middle aged
KW  - multiple linear regression analysis
KW  - muscle atrophy
KW  - muscle mass
KW  - nonlinear regression analysis
KW  - retrospective study
KW  - sarcopenia
KW  - skeletal muscle
KW  - structural equation modeling
KW  - Python 3.10
C3  - Python 3.10(Python Software)
C4  - Python Software
N2  - Objective: This study aims to investigate the relationship between skeletal muscle and left ventricular mass (LVM) in patients with hyperthyroidism, providing theoretical and data-based foundations for further research on the interaction between secondary muscle atrophy and cardiac remodeling. Methods: A retrospective data collection was conducted, including 136 patients with hyperthyroidism (Study group) and 50 healthy participants (control group). The Study group was further divided into Group A (high LVM) and Group B (low LVM) based on LVM size. Multiple linear regression analysis was performed to examine the correlation between skeletal muscle and LVM, with model evaluation. Based on the results, further nonlinear regression analysis was conducted to explore the detailed relationship between skeletal muscle and LVM. Results: Compared to the control group, the Study group exhibited significantly lower LVM, skeletal muscle mass index (SMI), and skeletal muscle mass (SMM) (P<0.05). Within the subgroups, Group A had significantly higher SMI, SMM, and hand grip strength compared to Group B (P<0.05). The results of the multiple linear regression showed a certain correlation between SMI (β=0.60, P=0.042, 95% CI=0.02~1.17) and hand grip strength (β=0.34, P=0.045, 95% CI=0.01~0.67) with LVM. However, the residuals of the multiple regression did not follow a normal distribution (K-S=2.50, P<0.01). Further results from a generalized linear model and structural equation modeling regression also demonstrated a correlation between SMI (β=0.60, P=0.040, 95% CI=0.03~1.17) (β=0.60, P=0.042, 95% CI=0.02~1.17) and hand grip strength (β=0.34, P=0.043, 95% CI=0.01~0.67) (β=0.34, P=0.045, 95% CI=0.01~0.67) with LVM. Conclusion: Patients with hyperthyroidism may exhibit simultaneous decreases in LVM, SMM, and SMI. The LVM in patients is correlated with SMM and hand grip strength, highlighting the need for further exploration of the causal relationship and underlying mechanisms. These findings provide a basis for the prevention and treatment of secondary sarcopenia and cardiac pathology in patients with hyperthyroidism.
ER  - 

TY  - JOUR
M3  - Article in Press
Y1  - 2024
SN  - 1476-5497
SN  - 0307-0565
JF  - International Journal of Obesity
JO  - Int. J. Obes.
UR  - https://www.embase.com/search/results?subaction=viewrecord&id=L2028642424&from=export
U2  - L2028642424
C5  - 38383717
DB  - Embase
DB  - Medline
U3  - 2024-02-26
L2  - http://dx.doi.org/10.1038/s41366-024-01493-8
DO  - 10.1038/s41366-024-01493-8
A1  - Tao, X.
A1  - Niu, R.
A1  - Lu, W.
A1  - Zeng, X.
A1  - Sun, X.
A1  - Liu, C.
M1  - (Tao X.; Niu R.; Lu W.; Zeng X.; Liu C., liuchangqin@xmu.edu.cn) Department of Endocrinology and Diabetes, the First Affiliated Hospital of Xiamen University, School of Medicine, Xiamen University, Xiamen, China
M1  - (Tao X.) National Institute for Data Science in Health and Medicine, Xiamen University, Xiamen, China
M1  - (Sun X., 179088728@qq.com) Department of Outpatient, The First Affiliated Hospital of Jinan University, Guangzhou, China
M1  - (Liu C., liuchangqin@xmu.edu.cn) Xiamen Key Laboratory for Clinical Efficacy and Evidence-Based Research of Traditional Chinese Medicine, the First Affiliated Hospital of Xiamen University, School of Medicine, Xiamen University, Xiamen, China
M1  - (Liu C., liuchangqin@xmu.edu.cn) Fujian Province Key Laboratory of Diabetes Translational Medicine, the First Affiliated Hospital of Xiamen University, School of Medicine, Xiamen University, Xiamen, China
AD  - C. Liu, Department of Endocrinology and Diabetes, the First Affiliated Hospital of Xiamen University, School of Medicine, Xiamen University, Xiamen, China
AD  - X. Sun, Department of Outpatient, The First Affiliated Hospital of Jinan University, Guangzhou, China
T1  - Obstructive sleep apnea (OSA) is associated with increased risk of early-onset sarcopenia and sarcopenic obesity: Results from NHANES 2015-2018
LA  - English
KW  - adult
KW  - article
KW  - body mass
KW  - controlled study
KW  - cross-sectional study
KW  - diagnosis
KW  - epidemiology
KW  - female
KW  - Healthy Eating Index 2015
KW  - HOMA index
KW  - homeostasis model assessment
KW  - human
KW  - insulin resistance
KW  - major clinical study
KW  - male
KW  - obstructive sleep apnea
KW  - prevalence
KW  - risk factor
KW  - sarcopenia
KW  - sarcopenic obesity
KW  - unhealthy diet
KW  - young adult
KW  - C reactive protein
KW  - vitamin D
N2  - Objective: This study aims to estimate the prevalence of early-onset sarcopenia and sarcopenic obesity in the United States and its relative risk due to obstructive sleep apnea (OSA). Methods: Data in this cross-sectional study were extracted from the National Health and Nutritional Examination Survey (NHANES) 2015-2018. Weighted multistage stratified probability sampling design was considered to estimate the prevalence of early-onset sarcopenia and sarcopenic obesity. Weighted multivariable logistic regression analyses and weighted multivariable mediation models were performed to evaluate the association between OSA and early-onset sarcopenia. Results: The prevalence of early-onset sarcopenia and early-onset sarcopenic obesity was estimated to be 5.5% and 4.6%, respectively. A higher prevalence of sarcopenia (12% V.S. 5.5%, P < 0.01) and sarcopenic obesity (10.3% V.S. 4.0%, P < 0.01) was observed among participants with OSA than those without OSA. Multivariable logistic regression models suggested that participants with OSA had higher odds ratios of suffering from early-onset sarcopenia [Odds Ratio (OR): 1.5, 95% confidence interval (CI):1.1-2.7] and early-onset sarcopenic obesity [OR: 1.8, 95% CI: 1.1-3.1] after adjusting for potential confounding variables. Mediation analyses suggested serum chronic reaction protein (CRP) mediated 23.7% (P < 0.01) & 26.2% (P < 0.01), homeostasis model assessment insulin resistance index (HOMA-IR) mediated 24.8% (P < 0.01) & 20.7% (P < 0.05), body mass index (BMI) mediated 46.4% (P < 0.05) & 49.9% (P < 0.01), HEI-2015 mediated 23.3% (P < 0.01) & 25.6% (P < 0.01), and Vitamin D mediated 7.5% (P < 0.01) & 8.5% (P < 0.01) of the potential effects of OSA on early-onset sarcopenia and sarcopenic obesity, respectively. Conclusion: Early-onset sarcopenia and sarcopenic obesity were prevalent among young adults in the US. OSA is a significant independent risk factor and may induce muscle loss by unhealthy diet habits, higher BMI, chronic inflammation, insulin resistance, and Vitamin D. It was essential for clinicians to arrange appropriate screening and interventions for patients with OSA to prevent muscle loss as early as possible.
ER  - 

TY  - JOUR
M3  - Article
Y1  - 2024
VL  - 17
SP  - 1621
EP  - 1634
SN  - 1178-7007
JF  - Diabetes, Metabolic Syndrome and Obesity
JO  - Diabetes Metab. Syndr. Obes.
UR  - https://www.embase.com/search/results?subaction=viewrecord&id=L2028976012&from=export
U2  - L2028976012
DB  - Embase
U3  - 2024-05-02
U4  - 2024-05-06
L2  - http://dx.doi.org/10.2147/DMSO.S450225
DO  - 10.2147/DMSO.S450225
A1  - Xia, L.-F.
A1  - Li, J.-B.
A1  - Tian, G.-S.
A1  - Jiang, W.-R.
A1  - Li, Y.-S.
A1  - Lin, C.-Y.
A1  - Qiu, H.-N.
A1  - Wu, F.
A1  - Wang, J.-J.
A1  - Li, C.-J.
A1  - Lin, J.-N.
M1  - (Xia L.-F.; Li Y.-S.; Lin C.-Y.) Tianjin Union Medical Center, Tianjin Medical University, Tianjin, China
M1  - (Li J.-B.; Tian G.-S.; Qiu H.-N.; Li C.-J., li_chunjun@126.com; Lin J.-N., 13207628978@163.com) Department of Endocrinology, Health Management Center, Tianjin Union Medical Center, Nankai University Affiliated Hospital, Tianjin, China
M1  - (Jiang W.-R.) Eastman Institute for Oral Health, University of Rochester Medical Center, Rochester, NY, United States
M1  - (Wu F.) School of Medicine, Nankai University, Tianjin, China
M1  - (Wang J.-J.) Graduate School, Tianjin University of Traditional Chinese Medicine, Tianjin, China
AD  - C.-J. Li, Department of Endocrinology, Health Management Center, Tianjin Union Medical Center, Nankai University Affiliated Hospital, Tianjin, China
AD  - J.-N. Lin, Department of Endocrinology, Health Management Center, Tianjin Union Medical Center, Nankai University Affiliated Hospital, Tianjin, China
T1  - Effect of Sarcopenia on 10-Year Risk of Atherosclerotic Cardiovascular Disease in Patients with Type 2 Diabetes Mellitus
LA  - English
KW  - autoanalyzer
KW  - body composition analyzer
KW  - InBody770
KW  - sphygmomanometer
KW  - stadiometer
KW  - TBA-120FR
KW  - alanine aminotransferase
KW  - aspartate aminotransferase
KW  - creatinine
KW  - high density lipoprotein cholesterol
KW  - low density lipoprotein cholesterol
KW  - triacylglycerol
KW  - uric acid
KW  - adult
KW  - aged
KW  - alcohol consumption
KW  - appendicular skeletal muscle mass
KW  - article
KW  - bioelectrical impedance analysis
KW  - body mass
KW  - body weight
KW  - cardiovascular disease
KW  - coronary atherosclerosis
KW  - demographics
KW  - electronic medical record
KW  - female
KW  - human
KW  - lean body weight
KW  - major clinical study
KW  - male
KW  - medical student
KW  - muscle mass
KW  - non insulin dependent diabetes mellitus
KW  - risk factor
KW  - sarcopenia
KW  - smoking
KW  - urea nitrogen blood level
KW  - InBody770
KW  - TBA-120FR
C3  - InBody770(Biospace,South Korea)
C3  - TBA-120FR(Toshiba,Japan)
C4  - Toshiba(Japan)
C4  - Biospace(South Korea)
N2  - Objective: To investigate the impact of sarcopenia on the 10-year risk of atherosclerotic cardiovascular disease (ASCVD) among individuals with type 2 diabetes mellitus (T2DM). Methods: This study included the clinical, laboratory, and body composition data of 1491 patients with T2DM who were admitted to the Department of Endocrinology and Metabolism at Tianjin Union Medical Center from July 2018 to July 2023. The China-PAR model was utilized to evaluate cardiovascular disease risk. Associations between ASCVD risk and various clinical parameters were analyzed, and the relationship between body composition parameters and ASCVD risk was assessed using logistic regression. Results: The analysis revealed that T2DM patients with sarcopenia had a higher 10-year ASCVD risk compared to those without sarcopenia, with reduced muscle mass independently predicting an increased risk of cardiovascular disease. This association was significant among female T2DM patients, while male T2DM patients with sarcopenia showed a marginally higher median ASCVD risk compared to their non-sarcopenic counterparts. ASCVD risk inversely correlated with body muscle parameters and positively correlated with fat content parameters. Specifically, height-and weight-adjusted fat mass (FM, FM%, FMI) were identified as risk factors for ASCVD. Conversely, muscle parameters adjusted for weight and fat (ASM%, SMM%, FFM%, ASM/FM, SMM/FM, FMM/FM) were protective against ASCVD risk. These findings highlight the critical role of sarcopenia in influencing cardiovascular disease risk among Chinese patients with T2DM, as predicted by the China-PAR model. Conclusion: This study highlights the importance of sarcopenia in T2DM patients, not only as an indicator of ASCVD risk, but possibly as an independent risk factor in this demographics.
ER  - 

TY  - JOUR
M3  - Article
Y1  - 2024
VL  - 15
SN  - 1664-2392
JF  - Frontiers in Endocrinology
JO  - Front. Endocrinol.
UR  - https://www.embase.com/search/results?subaction=viewrecord&id=L2029045647&from=export
U2  - L2029045647
DB  - Embase
U3  - 2024-03-25
U4  - 2024-03-29
L2  - http://dx.doi.org/10.3389/fendo.2024.1293146
DO  - 10.3389/fendo.2024.1293146
A1  - Wang, C.
A1  - Wang, J.
A1  - Wan, R.
A1  - Kurihara, H.
A1  - Wang, M.
M1  - (Wang C.) Department of Internal Medicine Nursing, School of Nursing, Wannan Medical College, Anhui, Wuhu, China
M1  - (Wang J.) Sports Institute, Chi Zhou College, Anhui, Chizhou, China
M1  - (Wan R.) Business School, Yunnan University of Finance and Economics, Yunnan, Kunming, China
M1  - (Kurihara H.) Guangdong Engineering Research Center of Chinese Medicine and Disease Susceptibility, International Cooperative Laboratory of Traditional Chinese Medicine (TCM), Modernization, and Innovative Drug Development of Chinese Ministry of Education (MOE), Guangdong Province Key Laboratory of Pharmacodynamic Constituents of Traditional Chinese Medicine (TCM) and New Drugs Research, Jinan University, Guangzhou, China
M1  - (Wang M., wangmin2020@hainmc.edu.cn) Department of Pharmacy, Hainan General Hospital (Hainan Affiliated Hospital of Hainan Medical University), Hainan, Haikou, China
AD  - M. Wang, Department of Pharmacy, Hainan General Hospital (Hainan Affiliated Hospital of Hainan Medical University), Hainan, Haikou, China
T1  - The causal association between circulating cytokines with the risk of frailty and sarcopenia under the perspective of geroscience
LA  - English
KW  - Bio-Plex Pro
KW  - cytokines assay kit
KW  - data analysis software
KW  - diagnostic kit
KW  - R packages software
KW  - colony stimulating factor 1
KW  - CXCL9 chemokine
KW  - cytokine
KW  - fibroblast growth factor 2
KW  - gamma interferon inducible protein 10
KW  - interleukin 10
KW  - interleukin 12
KW  - interleukin 13
KW  - interleukin 18
KW  - tumor necrosis factor
KW  - vasculotropin
KW  - adult
KW  - aged
KW  - aging
KW  - article
KW  - blood sampling
KW  - child
KW  - cytokines circulation
KW  - false discovery rate
KW  - female
KW  - frailty
KW  - gene expression
KW  - genetic predisposition
KW  - genome-wide association study
KW  - geriatric disorder
KW  - gerontology
KW  - grip strength
KW  - human
KW  - human experiment
KW  - male
KW  - multicenter study
KW  - participation
KW  - pleiotropy
KW  - procedures
KW  - risk factor
KW  - sarcopenia
KW  - single nucleotide polymorphism
KW  - young adult
KW  - Bio-Plex Pro
KW  - R packages software
C3  - Bio-Plex Pro(Biorad)
C3  - R packages software
C4  - Biorad
N2  - Introduction: Circulating cytokines were considered to play a critical role in the initiation and propagation of sarcopenia and frailty from observational studies. This study aimed to find the casual association between circulating cytokines and sarcopenia and frailty from a genetic perspective by two-sample Mendelian randomization (MR) analysis. Methods: Data for 41 circulating cytokines were extracted from the genome-wide association study dataset of 8,293 European participants. Inverse-variance weighted (IVW) method, MR-Egger, and weighted median method were applied to assess the relationship of circulating cytokines with the risk of aging-related syndromes and frailty. Furthermore, MR-Egger regression was used to indicate the directional pleiotropy, and Cochran’s Q test was used to verify the potential heterogeneity. The “leave-one-out” method was applied to visualize whether there was a causal relationship affected by only one anomalous single-nucleotide polymorphisms. Results: Genetic predisposition to increasing levels of interleukin-10 (IL-10), IL-12, and vascular endothelial growth factor (VEGF) was associated with the higher risk of low hand grip strength according to the IVW method [R = 1.05, 95% CI = 1.01–1.10, P = 0.028, false discovery rate (FDR)–adjusted P = 1.000; OR = 1.03, 95% CI = 1.00–1.07, P = 0.042, FDR-adjusted P = 0.784; OR = 1.02, 95% CI = 1.00–1.05, P = 0.038, FDR-adjusted P = 0.567]. Furthermore, genetically determined higher macrophage colony-stimulating factors (M-CSFs) were associated with a lower presence of appendicular lean mass (OR = 1.01, 95% CI = 1.00–1.02, P = 0.003, FDR-adjusted P = 0.103). Monokine induced by interferon-γ (MIG) and tumor necrosis factor–beta (TNF-β) were associated with a higher risk of frailty (OR = 1.03, 95% CI = 1.01–1.05, P < 0.0001, FDR-adjusted P = 0.012; OR = 1.01, 95% CI = 1.00–1.03, P = 0.013, FDR-adjusted P = 0.259). In this study, we did not find heterogeneity and horizontal pleiotropy between the circulating cytokines and the risk of frailty and sarcopenia. Conclusion: Genetic predisposition to assess IL-10, IL-12, and VEGF levels was associated with a higher risk of low hand grip strength and M-CSF with the presence of appendicular lean mass. The high levels of TNF-β and MIG were associated with a higher risk of frailty. More studies will be required to explore the molecular biological mechanisms underlying the action of inflammatory factors.
ER  - 

TY  - JOUR
M3  - Review
Y1  - 2024
VL  - 15
SN  - 1663-9812
JF  - Frontiers in Pharmacology
JO  - Front. Pharmacol.
UR  - https://www.embase.com/search/results?subaction=viewrecord&id=L2029060157&from=export
U2  - L2029060157
DB  - Embase
U3  - 2024-03-25
U4  - 2024-03-28
L2  - http://dx.doi.org/10.3389/fphar.2024.1339148
DO  - 10.3389/fphar.2024.1339148
A1  - Zhang, Q.
A1  - Hu, S.
A1  - Jin, Z.
A1  - Wang, S.
A1  - Zhang, B.
A1  - Zhao, L.
M1  - (Zhang Q.; Hu S.; Jin Z.; Wang S.; Zhao L., melonzhao@163.com) Institute of Metabolic Diseases, Guang’anmen Hospital, Chinese Academy of Chinese Medical Sciences, Beijing, China
M1  - (Hu S.; Jin Z.) Graduate School, Beijing University of Chinese Medicine, Beijing, China
M1  - (Zhang B., 1243876560@qq.com) Department of Endocrinology, Hospital of Chengdu University of Traditional Chinese Medicine, Chengdu, China
AD  - L. Zhao, Institute of Metabolic Diseases, Guang’anmen Hospital, Chinese Academy of Chinese Medical Sciences, Beijing, China
AD  - B. Zhang, Department of Endocrinology, Hospital of Chengdu University of Traditional Chinese Medicine, Chengdu, China
T1  - Mechanism of traditional Chinese medicine in elderly diabetes mellitus and a systematic review of its clinical application
LA  - English
KW  - Achyranthes bidentata extract
KW  - astragalus mongholicus extract
KW  - Chinese drug
KW  - Cordyceps sinensis extract
KW  - cryopyrin
KW  - danhuang mingmu extract
KW  - dioscorea oppositifolia extract
KW  - DNA methyltransferase
KW  - epimedium sagittatum extract
KW  - glucagon like peptide 1
KW  - insulin
KW  - interleukin 1
KW  - interleukin 6
KW  - jintiange
KW  - low density lipoprotein cholesterol
KW  - plant extract
KW  - qiju dihuang
KW  - reactive oxygen metabolite
KW  - Rehmannia glutinosa extract
KW  - transforming growth factor beta
KW  - unclassified drug
KW  - vasculotropin
KW  - zhenwu
KW  - zishen jiangtang
KW  - aging
KW  - antidiabetic activity
KW  - apoptosis
KW  - atherosclerosis
KW  - blood glucose monitoring
KW  - cardiovascular disease
KW  - cell proliferation
KW  - Chinese medicine
KW  - cognitive defect
KW  - degenerative disease
KW  - diabetes mellitus
KW  - diabetic cardiomyopathy
KW  - diabetic nephropathy
KW  - diabetic retinopathy
KW  - diarrhea
KW  - dizziness
KW  - gastrointestinal disease
KW  - glucose blood level
KW  - heart arrhythmia
KW  - heart failure
KW  - human
KW  - hypoglycemia
KW  - inflammation
KW  - lipid metabolism
KW  - loss of appetite
KW  - memory disorder
KW  - nausea and vomiting
KW  - non insulin dependent diabetes mellitus
KW  - osteoporosis
KW  - oxidative stress
KW  - prevalence
KW  - quality control
KW  - quality of life
KW  - randomized controlled trial (topic)
KW  - review
KW  - sarcopenia
KW  - signal transduction
KW  - systematic review
KW  - traditional medicine
KW  - vomiting
N2  - Objective: Affected by aging, the elderly diabetes patients have many pathological characteristics different from the young people, including more complications, vascular aging, cognitive impairment, osteoporosis, and sarcopenia. This article will explore their pathogenesis and the mechanism of Traditional Chinese medicine (TCM) intervention, and use the method of systematic review to evaluate the clinical application of TCM in elderly diabetes. Method: Searching for randomized controlled trials (RCTs) published from January 2000 to November 2023 in the following databases: Web of Science, Pubmed, Embase, Cochrane Library, Sinomed, China National Knowledge Internet, Wanfang and VIP. They were evaluated by three subgroups of Traditional Chinese Prescription, Traditional Chinese patent medicines and Traditional Chinese medicine extracts for their common prescriptions, drugs, adverse reactions and the quality of them. Results and Conclusion: TCM has the advantages of multi-target and synergistic treatment in the treatment of elderly diabetes. However, current clinical researches have shortcomings including the inclusion of age criteria and diagnosis of subjects are unclear, imprecise research design, non-standard intervention measures, and its safety needs further exploration. In the future, the diagnosis of elderly people with diabetes needs to be further clarified. Traditional Chinese patent medicines included in the pharmacopoeia can be used to conduct more rigorous RCTs, and then gradually standardize the traditional Chinese medicine prescriptions and traditional Chinese medicine extracts, providing higher level evidence for the treatment of elderly diabetes with traditional Chinese medicine.
ER  - 

TY  - JOUR
M3  - Article in Press
Y1  - 2024
SN  - 2190-6009
SN  - 2190-5991
JF  - Journal of Cachexia, Sarcopenia and Muscle
JO  - J. Cachexia Sarcopenia Muscle
UR  - https://www.embase.com/search/results?subaction=viewrecord&id=L2029221622&from=export
U2  - L2029221622
C5  - 38553831
DB  - Embase
DB  - Medline
U3  - 2024-04-02
L2  - http://dx.doi.org/10.1002/jcsm.13459
DO  - 10.1002/jcsm.13459
A1  - Zhao, W.
A1  - Zhao, B.
A1  - Meng, X.
A1  - Li, B.
A1  - Wang, Y.
A1  - Yu, F.
A1  - Fu, C.
A1  - Yu, X.
A1  - Li, X.
A1  - Dai, C.
A1  - Wang, J.
A1  - Gao, H.
A1  - Cheng, M.
M1  - (Zhao W.; Meng X.; Wang Y.; Yu F.; Fu C.; Yu X.; Gao H.; Cheng M., jncm65@email.sdu.edu.cn) Department of Geriatric Medicine, Qilu Hospital, Cheeloo College of Medicine, Shandong University, Jinan, China
M1  - (Zhao W.; Meng X.; Li B.; Wang Y.; Yu F.; Fu C.; Yu X.; Dai C.; Wang J.; Gao H.; Cheng M., jncm65@email.sdu.edu.cn) Key Laboratory of Cardiovascular Proteomics of Shandong Province, Qilu Hospital, Cheeloo College of Medicine, Shandong University, Jinan, China
M1  - (Zhao W.; Meng X.; Wang Y.; Yu F.; Fu C.; Yu X.; Gao H.; Cheng M., jncm65@email.sdu.edu.cn) Jinan Clinical Research Center for Geriatric Medicine (202132001), Jinan, China
M1  - (Zhao B.) Postdoctoral Research Station, Shandong University of Traditional Chinese Medicine, Jinan, China
M1  - (Li B.) Health Management Center (East Area), Qilu Hospital of Shandong University, Jinan, China
M1  - (Li X.) Department of Pharmacy, Qilu Hospital of Shandong University, Jinan, China
AD  - M. Cheng, Department of Geriatric Medicine, Qilu Hospital, Cheeloo College of Medicine, Shandong University, Jinan, China
T1  - The regulation of MFG-E8 on the mitophagy in diabetic sarcopenia via the HSPA1L-Parkin pathway and the effect of D-pinitol
LA  - English
KW  - animal experiment
KW  - animal model
KW  - animal tissue
KW  - article
KW  - autophagosome
KW  - C2C12 cell line
KW  - cachexia
KW  - coimmunoprecipitation
KW  - controlled study
KW  - diabetes mellitus
KW  - drug therapy
KW  - female
KW  - gastrocnemius muscle
KW  - grip strength
KW  - histology
KW  - immunofluorescence
KW  - immunohistochemistry
KW  - immunoprecipitation
KW  - in vitro study
KW  - male
KW  - mitophagy
KW  - mouse
KW  - myopathy
KW  - nonhuman
KW  - operating room management system software
KW  - plasmid
KW  - rotarod test
KW  - sarcopenia
KW  - signal transduction
KW  - streptozotocin-induced diabetes mellitus
KW  - transmission electron microscopy
KW  - upregulation
KW  - Western blotting
KW  - advanced glycation end product
KW  - galactose
KW  - parkin
KW  - small interfering RNA
KW  - STAT3 protein
N2  - Background: Diabetic sarcopenia is a disease-related skeletal muscle disorder that causes progressive symptoms. The complete understanding of its pathogenesis is yet to be unravelled, which makes it difficult to develop effective therapeutic strategies. This study investigates how MFG-E8 affects mitophagy and the protective role of D-pinitol (DP) in diabetic sarcopenia. Methods: In vivo, streptozotocin-induced diabetic SAM-R1 (STZ-R1) and SAM-P8 (STZ-P8) mice (16-week-old) were used, and STZ-P8 mice were administrated of DP (150 mg/kg per day) for 6 weeks. Gastrocnemius muscles were harvested for histological analysis including transmission electron microscopy. Proteins were evaluated via immunohistochemistry (IHC), immunofluorescence (IF), and western blotting (WB) assay. In vitro, advanced glycation end products (AGEs) induced diabetic and D-galactose (DG) induced senescent C2C12 models were established and received DP, MFG-E8 plasmid (Mover)/siRNA (MsiRNA), or 3-MA/Torin-1 intervention. Proteins were evaluated by IF and WB assay. Immunoprecipitation (IP) and co-immunoprecipitation (CO-IP) were used for hunting the interacted proteins of MFG-E8. Results: In vivo, sarcopenia, mitophagy deficiency, and up-regulated MFG-E8 were confirmed in the STZ-P8 group. DP exerted protective effects on sarcopenia and mitophagy (DP + STZ-P8 vs. STZ-P8; all P < 0.01), such as increased lean mass (8.47 ± 0.81 g vs. 7.08 ± 1.64 g), grip strength (208.62 ± 39.45 g vs. 160.87 ± 26.95 g), rotarod tests (109.7 ± 11.81 s vs. 59.3 ± 20.97 s), muscle cross-sectional area (CSA) (1912.17 ± 535.61 μm2 vs. 1557.19 ± 588.38 μm2), autophagosomes (0.07 ± 0.02 per μm2 vs. 0.02 ± 0.01 per μm2), and cytolysosome (0.07 ± 0.03 per μm2 vs. 0.03 ± 0.01 per μm2). DP down-regulated MFG-E8 in both serum (DP + STZ-P8: 253.19 ± 34.75 pg/mL vs. STZ-P8: 404.69 ± 78.97 pg/mL; P < 0.001) and gastrocnemius muscle (WB assay. DP + STZ-P8: 0.39 ± 0.04 vs. STZ-P8: 0.55 ± 0.08; P < 0.01). DP also up-regulated PINK1, Parkin and LC3B-II/I ratio, and down-regulated P62 in gastrocnemius muscles (all P < 0.01). In vitro, mitophagy deficiency and MFG-E8 up-regulation were confirmed in diabetic and senescent models (all P < 0.05). DP and MsiRNA down-regulated MFG-E8 and P62, and up-regulated PINK1, Parkin and LC3B-II/I ratio to promote mitophagy as Torin-1 does (all P < 0.05). HSPA1L was confirmed as an interacted protein of MFG-E8 in IP and CO-IP assay. Mover down-regulated the expression of Parkin via the HSPA1L-Parkin pathway, leading to mitophagy inhibition. MsiRNA up-regulated the expression of PINK1 via SGK1, FOXO1, and STAT3 phosphorylation pathways, leading to mitophagy stimulation. Conclusions: MFG-E8 is a crucial target protein of DP and plays a distinct role in mitophagy regulation. DP down-regulates the expression of MFG-E8, reduces mitophagy deficiency, and alleviates the symptoms of diabetic sarcopenia, which could be considered a novel therapeutic strategy for diabetic sarcopenia.
ER  - 

TY  - JOUR
M3  - Article in Press
Y1  - 2024
SN  - 1573-4919
SN  - 0300-8177
JF  - Molecular and Cellular Biochemistry
JO  - Mol. Cell. Biochem.
UR  - https://www.embase.com/search/results?subaction=viewrecord&id=L2029295175&from=export
U2  - L2029295175
C5  - 38581552
DB  - Embase
DB  - Medline
U3  - 2024-04-09
L2  - http://dx.doi.org/10.1007/s11010-024-04990-6
DO  - 10.1007/s11010-024-04990-6
A1  - Wu, Y.
A1  - Wu, Y.
A1  - Yu, J.
A1  - Zhang, Y.
A1  - Dai, X.
A1  - Chen, J.
A1  - Sun, Y.
A1  - Yang, Y.
A1  - Zhao, K.
A1  - Xiao, Q.
M1  - (Wu Y.; Yang Y., 848993233@qq.com) Geriatric Diseases Institute of Chengdu, Department of Geriatrics, Chengdu Fifth People’s Hospital (The Second Clinical Medical College, Affiliated Fifth People’s Hospital of Chengdu University of Traditional Chinese Medicine), Chengdu, China
M1  - (Wu Y.; Wu Y.; Yu J.; Zhang Y.; Chen J.; Sun Y.; Zhao K., 1287405922@qq.com; Xiao Q.) Department of Geriatrics, The First Affiliated Hospital of Chongqing Medical University, 1St You Yi Road, Yu Zhong District, Chongqing, China
M1  - (Dai X.) Department of General Practice, Yongchuan Hospital of Chongqing Medical University, Chongqing Medical University, Chongqing, China
M1  - (Chen J.) Department of Endocrinology, The Second Affiliated Hospital, Zhejiang University School of Medicine, Hangzhou, China
AD  - Y. Yang, Geriatric Diseases Institute of Chengdu, Department of Geriatrics, Chengdu Fifth People’s Hospital (The Second Clinical Medical College, Affiliated Fifth People’s Hospital of Chengdu University of Traditional Chinese Medicine), Chengdu, China
AD  - K. Zhao, Department of Geriatrics, The First Affiliated Hospital of Chongqing Medical University, 1St You Yi Road, Yu Zhong District, Chongqing, China
T1  - Irisin alters d-galactose-induced apoptosis by increasing caveolin-1 expression in C2C12 myoblasts and skeletal muscle fibroblasts
LA  - English
KW  - adult
KW  - aged
KW  - animal cell
KW  - apoptosis
KW  - article
KW  - C2C12 cell line
KW  - controlled study
KW  - fibroblast
KW  - fibronectin type III domain
KW  - male
KW  - mouse
KW  - muscle atrophy
KW  - myoblast
KW  - myofibrosis
KW  - nonhuman
KW  - sarcopenia
KW  - skeletal muscle
KW  - caveolin 1
KW  - galactose
KW  - irisin
N2  - Muscle atrophy and skeletal muscle fibrosis are significant pathological manifestations of primary sarcopenia. The regulation of C2C12 myoblast and skeletal muscle fibroblast apoptosis is associated with these pathological changes. Previous studies have indicated that irisin, the cleaved form of fibronectin type III domain-containing protein 5 (FNDC5), can alleviate primary sarcopenia. However, the mechanisms of the effect of irisin in age-related apoptosis remain unknown. Our present research aimed to explore the effect of irisin and the underlying mechanism of d-galactose (d-gal)-induced apoptosis in skeletal muscle fibroblasts and C2C12 myoblasts. We found the opposite effects of d-gal on C2C12 myoblasts and fibroblasts. We also found that irisin suppressed C2C12 cell apoptosis and promoted fibroblast apoptosis. Mechanistically, irisin altered d-gal-induced apoptosis by increasing caveolin-1 expression. Taken together, these findings further demonstrated that irisin is a potential agent that can treat aged-relative muscle atrophy and fibrosis.
ER  - 

TY  - JOUR
M3  - Article in Press
Y1  - 2024
SN  - 2190-6009
SN  - 2190-5991
JF  - Journal of Cachexia, Sarcopenia and Muscle
JO  - J. Cachexia Sarcopenia Muscle
UR  - https://www.embase.com/search/results?subaction=viewrecord&id=L2029519153&from=export
U2  - L2029519153
C5  - 38641928
DB  - Embase
DB  - Medline
U3  - 2024-04-24
L2  - http://dx.doi.org/10.1002/jcsm.13472
DO  - 10.1002/jcsm.13472
A1  - Li, J.-W.
A1  - Shen, Z.-K.
A1  - Lin, Y.-S.
A1  - Wang, Z.-Y.
A1  - Li, M.-L.
A1  - Sun, H.-X.
A1  - Wang, Q.
A1  - Zhao, C.
A1  - Xu, J.-S.
A1  - Lu, X.
A1  - Gao, W.
M1  - (Li J.-W.; Gao W., drweig1984@outlook.com) Department of Geriatrics, Zhongda Hospital, School of Medicine, Southeast University, Nanjing, China
M1  - (Shen Z.-K.; Xu J.-S.) Jiangsu Province Center for Disease Control and Prevention, Nanjing, China
M1  - (Lin Y.-S.; Wang Z.-Y.; Li M.-L.; Sun H.-X.; Wang Q.; Zhao C.; Lu X., luxiang66@njmu.edu.cn) Department of Geriatrics, Sir Run Run Hospital, Nanjing Medical University, Nanjing, China
AD  - W. Gao, Department of Geriatrics, Zhongda Hospital, School of Medicine, Southeast University, Nanjing, China
AD  - X. Lu, Department of Geriatrics, Sir Run Run Hospital, Nanjing Medical University, Nanjing, China
T1  - DNA methylation of skeletal muscle function-related secretary factors identifies FGF2 as a potential biomarker for sarcopenia
LA  - English
KW  - adult
KW  - aged
KW  - aging
KW  - article
KW  - blood sampling
KW  - cachexia
KW  - clinical article
KW  - controlled study
KW  - correlation analysis
KW  - diagnosis
KW  - DNA methylation
KW  - DNA methylation age
KW  - female
KW  - grip strength
KW  - human
KW  - major clinical study
KW  - male
KW  - methylation specific polymerase chain reaction
KW  - muscle function
KW  - muscle mass
KW  - pyrosequencing
KW  - receiver operating characteristic
KW  - sarcopenia
KW  - skeletal muscle
KW  - walking speed
KW  - biological marker
KW  - fibroblast growth factor 2
KW  - guanine
N2  - Background: Sarcopenia is characterized by progressive loss of muscle mass and function due to aging. DNA methylation has been identified to play important roles in the dysfunction of skeletal muscle. The aim of our present study was to explore the whole blood sample-based methylation changes of skeletal muscle function-related factors in patients with sarcopenia. Methods: The overall DNA methylation levels were analysed by using MethlTarget™ DNA Methylation Analysis platform in a discovery set consistent of 50 sarcopenic older adults (aged ≥65 years) and 50 age- and sex-matched non-sarcopenic individuals. The candidate differentially methylated regions (DMRs) were further validated by Methylation-specific PCR (MSP) in another two independent larger sets and confirmed by pyrosequencing. Receiver operating characteristic (ROC) curve analysis was used to determine the optimum cut-off levels of fibroblast growth factor 2 (FGF2)_30 methylation best predicting sarcopenia and area under the ROC curve (AUC) was measured. The correlation between candidate DMRs and the risk of sarcopenia was investigated by univariate analysis and multivariate logistic regression analysis. Results: Among 1149 cytosine-phosphate-guanine (CpG) sites of 27 skeletal muscle function-related secretary factors, 17 differentially methylated CpG sites and 7 differentially methylated regions (DMRs) were detected between patients with sarcopenia and control subjects in the discovery set. Further methylation-specific PCR identified that methylation of fibroblast growth factor 2 (FGF2)_30 was lower in patients with sarcopenia and the level was decreased as the severity of sarcopenia increased, which was confirmed by pyrosequencing. Correlation analysis demonstrated that the methylation level of FGF2_30 was positively correlated to ASMI (r = 0.372, P < 0.001), grip strength (r = 0.334, P < 0.001), and gait speed (r = 0.411, P < 0.001). ROC curve analysis indicated that the optimal cut-off value of FGF2_30 methylation level that predicted sarcopenia was 0.15 with a sensitivity of 84.6% and a specificity of 70.1% (AUC = 0.807, 95% CI = 0.756–0.858, P < 0.001). Multivariate logistic regression analyses showed that lower FGF2_30 methylation level (<0.15) was significantly associated with increased risk of sarcopenia even after adjustment for potential confounders including age, sex, and BMI (adjusted OR = 9.223, 95% CI: 6.614–12.861, P < 0.001). Conclusions: Our results suggest that lower FGF2_30 methylation is correlated with the risk and severity of sarcopenia in the older adults, indicating that FGF2 methylation serve as a surrogate biomarker for the screening and evaluation of sarcopenia.
ER  - 

TY  - JOUR
M3  - Article in Press
Y1  - 2024
SN  - 2190-6009
SN  - 2190-5991
JF  - Journal of Cachexia, Sarcopenia and Muscle
JO  - J. Cachexia Sarcopenia Muscle
UR  - https://www.embase.com/search/results?subaction=viewrecord&id=L2029523802&from=export
U2  - L2029523802
C5  - 38644549
DB  - Embase
DB  - Medline
U3  - 2024-04-24
L2  - http://dx.doi.org/10.1002/jcsm.13467
DO  - 10.1002/jcsm.13467
A1  - Yin, L.
A1  - Zhang, L.
A1  - Li, L.
A1  - Liu, M.
A1  - Zheng, J.
A1  - Xu, A.
A1  - Lyu, Q.
A1  - Feng, Y.
A1  - Guo, Z.
A1  - Ma, H.
A1  - Li, J.
A1  - Chen, Z.
A1  - Wang, H.
A1  - Li, Z.
A1  - Zhou, C.
A1  - Gao, X.
A1  - Weng, M.
A1  - Yao, Q.
A1  - Li, W.
A1  - Li, T.
A1  - Shi, H.
A1  - Xu, H.
M1  - (Yin L.; Zhang L.; Li L.; Xu H., hongxiaxu@tmmu.edu.cn) Department of Clinical Nutrition, Daping Hospital, Army Medical University (Third Military Medical University), Chongqing, China
M1  - (Yin L.) Department of Nephrology, the Key Laboratory for the Prevention and Treatment of Chronic Kidney Disease of Chongqing, Chongqing Clinical Research Center of Kidney and Urology Diseases, Xinqiao Hospital, Army Medical University (Third Military Medical University), Chongqing, China
M1  - (Liu M.) Department of General Surgery, The Second Affiliated Hospital of Harbin Medical University, Harbin, China
M1  - (Zheng J.) Department of Traditional Chinese Medicine, Tangdu Hospital, Air Force Medical University (The Fourth Military Medical University), Xi'an, China
M1  - (Xu A.) Department of Respiratory and Critical Care Medicine, The First Affiliated Hospital of Zhengzhou University, Zhengzhou, China
M1  - (Lyu Q.) Department of Nutrition, The First Affiliated Hospital of Zhengzhou University, Zhengzhou, China
M1  - (Feng Y.) Department of GI Cancer Research Institute, Tongji Hospital, Tongji Medical College, Huazhong University of Science and Technology, Wuhan, China
M1  - (Guo Z.) Department of Medical Oncology, Fujian Cancer Hospital, Fujian Medical University Cancer Hospital, Fuzhou, China
M1  - (Ma H.) Department of Oncology, The Affiliated Hospital of Zunyi Medical University, Zunyi, China
M1  - (Li J.) Department of Experimental Surgery, Xijing Hospital, Fourth Military Medical University, Xi'an, China
M1  - (Chen Z.) Department of Colorectal and Anus Surgery, Xiangya Hospital of Central South University, Changsha, China
M1  - (Wang H.) Department of Oncology, The People's Hospital of Dujiangyan, Dujiangyan, China
M1  - (Li Z.) Department of Clinical Nutrition, The First Hospital of Hebei Medical University, Shijiazhuang, China
M1  - (Zhou C.) Department of Clinical Nutrition, The Fourth Affiliated Hospital of Harbin Medical University, Harbin, China
M1  - (Gao X.) Department of Oncology, Affiliated Hospital of North Sichuan Medical College, Nanchong, China
M1  - (Weng M.) Department of Clinical Nutrition, The First Affiliated Hospital of Kunming Medical University, Kunming, China
M1  - (Yao Q.) Department of Integrated Chinese and Western Medicine, Cancer Hospital of the University of Chinese Academy of Science (Zhejiang Cancer Hospital), Hangzhou, China
M1  - (Li W.) Cancer Center, The First Hospital of Jilin University, Changchun, China
M1  - (Li T.) Department of Radiation Oncology, Sichuan Cancer Hospital and Institute, Sichuan Cancer Center, School of Medicine, University of Electronic Science and Technology of China, Chengdu, China
M1  - (Shi H., shihp@ccmu.edu.cn) Department of Gastrointestinal Surgery and Department of Clinical Nutrition, Beijing Shijitan Hospital, Capital Medical University, Beijing, China
M1  - (Shi H., shihp@ccmu.edu.cn) Key Laboratory of Cancer FSMP for State Market Regulation, Beijing, China
AD  - H. Xu, Department of Clinical Nutrition, Daping Hospital, Army Medical University (Third Military Medical University), Chongqing, China
AD  - H. Shi, Department of Gastrointestinal Surgery and Department of Clinical Nutrition, Beijing Shijitan Hospital, Capital Medical University, Beijing, China
T1  - Exploring the optimal indicator of short-term peridiagnosis weight dynamics to predict cancer survival: A multicentre cohort study
LA  - English
KW  - adult
KW  - article
KW  - body mass
KW  - body weight
KW  - body weight change
KW  - body weight gain
KW  - body weight loss
KW  - cachexia
KW  - cancer survival
KW  - cohort analysis
KW  - controlled study
KW  - diagnosis
KW  - female
KW  - follow up
KW  - human
KW  - major clinical study
KW  - male
KW  - mortality risk
KW  - multicenter study
KW  - overall survival
KW  - sarcopenia
KW  - survival analysis
KW  - biological marker
N2  - Background: Body weight and its changes have been associated with cancer outcomes. However, the associations of short-term peridiagnosis weight dynamics in standardized, clinically operational time frames with cancer survival remain largely unknown. This study aimed to screen for and evaluate the optimal indicator of short-term peridiagnosis weight dynamics to predict overall survival (OS) in patients with cancer. Methods: This multicentre cohort study prospectively collected data from 7460 patients pathologically diagnosed with cancer between 2013 and 2019. Body weight data were recorded 1 month before, at the time of and 1 month following diagnosis. By permuting different types (point value in kg, point height-adjusted value in kg/m2, absolute change in kg or relative change in percentage) and time frames (prediagnosis, postdiagnosis or peridiagnosis), we generated 12 different weight-related indicators and compared their prognostic performance using Harrell's C-index, integrated discrimination improvement, continuous net reclassification improvement and time-dependent C-index. We analysed associations of peridiagnosis relative weight change (RWC) with OS using restricted cubic spine (RCS), Kaplan–Meier analysis and multivariable-adjusted Cox regression models. Results: The study enrolled 5012 males and 2448 females, with a median age of 59 years. During a median follow-up of 37 months, 1026 deaths occurred. Peridiagnosis (1 month before diagnosis to 1 month following diagnosis) RWC showed higher prognostic performance (Harrell's C-index = 0.601, 95% confidence interval [CI] = [0.583, 0.619]) than other types of indicators including body mass index (BMI), absolute weight change, absolute BMI change, prediagnosis RWC and postdiagnosis RWC in the study population (all P < 0.05). Time-dependent C-index analysis also indicated that peridiagnosis RWC was optimal for predicting OS. The multivariable-adjusted RCS analysis revealed an N-shaped non-linear association between peridiagnosis RWC and OS (PRWC < 0.001, Pnon-linear < 0.001). Univariate survival analysis showed that the peridiagnosis RWC groups could represent distinct mortality risk stratifications (P < 0.001). Multivariable survival analysis showed that, compared with the maintenance group (weight change < 5%), the significant (gain >10%, hazard ratio [HR] = 0.530, 95% CI = [0.413, 0.680]) and moderate (gain 5–10%, HR = 0.588, 95% CI = [0.422, 0.819]) weight gain groups were both associated with improved OS. In contrast, the moderate (loss 5–10%, HR = 1.219, 95% CI = [1.029, 1.443]) and significant (loss >10%, HR = 1.280, 95% CI = [1.095, 1.497]) weight loss groups were both associated with poorer OS. Conclusions: The prognostic performance of peridiagnosis RWC is superior to other weight-related indicators in patients with cancer. The findings underscore the importance of expanding the surveillance of body weight from at diagnosis to both past and future, and conducting it within clinically operational time frames, in order to identify and intervene with patients who are at risk of weight change-related premature deaths.
ER  - 

TY  - JOUR
M3  - Review
Y1  - 2024
VL  - 15
SN  - 1664-2392
JF  - Frontiers in Endocrinology
JO  - Front. Endocrinol.
UR  - https://www.embase.com/search/results?subaction=viewrecord&id=L2029694822&from=export
U2  - L2029694822
DB  - Embase
U3  - 2024-05-08
U4  - 2024-05-13
L2  - http://dx.doi.org/10.3389/fendo.2024.1352671
DO  - 10.3389/fendo.2024.1352671
A1  - Li, B.
A1  - Yang, Z.
A1  - Li, Y.
A1  - Zhang, J.
A1  - Li, C.
A1  - Lv, N.
M1  - (Li B.; Yang Z.; Li Y.; Zhang J.; Li C.; Lv N., lvnaishan@163.com) The Second Affiliated Hospital of Shandong University of Traditional Chinese Medicine (Shandong Hospital of integrated traditional Chinese and Western medicine), Jinan, China
AD  - N. Lv, The Second Affiliated Hospital of Shandong University of Traditional Chinese Medicine (Shandong Hospital of integrated traditional Chinese and Western medicine), Jinan, China
T1  - Exploration beyond osteoarthritis: the association and mechanism of its related comorbidities
LA  - English
KW  - biomechanics
KW  - cardiovascular disease
KW  - comorbidity
KW  - dementia
KW  - diabetes mellitus
KW  - endocrine disease
KW  - heredity
KW  - human
KW  - lifestyle modification
KW  - mental disease
KW  - mental health
KW  - metabolic syndrome X
KW  - myopathy
KW  - neoplasm
KW  - nervous system inflammation
KW  - neurologic disease
KW  - osteoarthritis
KW  - osteoporosis
KW  - Parkinson disease
KW  - pathogenesis
KW  - patient care
KW  - review
KW  - risk factor
KW  - sarcopenia
KW  - systemic disease
N2  - Osteoarthritis is the most prevalent age-related degenerative joint disease and a leading cause of pain and disability in aged people. Its etiology is multifaceted, involving factors such as biomechanics, pro-inflammatory mediators, genetics, and metabolism. Beyond its evident impact on joint functionality and the erosion of patients’ quality of life, OA exhibits symbiotic relationships with various systemic diseases, giving rise to various complications. This review reveals OA’s extensive impact, encompassing osteoporosis, sarcopenia, cardiovascular diseases, diabetes mellitus, neurological disorders, mental health, and even cancer. Shared inflammatory processes, genetic factors, and lifestyle elements link OA to these systemic conditions. Consequently, recognizing these connections and addressing them offers opportunities to enhance patient care and reduce the burden of associated diseases, emphasizing the need for a holistic approach to managing OA and its complications.
ER  - 

TY  - JOUR
M3  - Article in Press
Y1  - 2024
SN  - 1559-0291
SN  - 0273-2289
JF  - Applied Biochemistry and Biotechnology
JO  - Appl. Biochem. Biotechnol.
UR  - https://www.embase.com/search/results?subaction=viewrecord&id=L2029732045&from=export
U2  - L2029732045
C5  - 38713339
DB  - Embase
DB  - Medline
U3  - 2024-05-10
L2  - http://dx.doi.org/10.1007/s12010-024-04946-y
DO  - 10.1007/s12010-024-04946-y
A1  - Ong, C.-B.
A1  - Annuar, M.S.M.
M1  - (Ong C.-B., ongchongboon@yahoo.com) School of Science and Psychology, Faculty of Arts and Science, International University of Malaya-Wales, Kuala Lumpur, Malaysia
M1  - (Annuar M.S.M.) Institute of Biological Sciences, Faculty of Science, Universiti Malaya, Kuala Lumpur, Malaysia
AD  - C.-B. Ong, School of Science and Psychology, Faculty of Arts and Science, International University of Malaya-Wales, Kuala Lumpur, Malaysia
T1  - Potentialities of Tannase-Treated Green Tea Extract in Nutraceutical and Therapeutic Applications
LA  - English
KW  - adult
KW  - antineoplastic activity
KW  - beverage
KW  - biotransformation
KW  - cancer inhibition
KW  - commercial phenomena
KW  - controlled study
KW  - drug therapy
KW  - functional food
KW  - inflammation
KW  - obesity
KW  - prevention
KW  - review
KW  - sarcopenia
KW  - tea
KW  - wrinkle
KW  - antioxidant
KW  - catechin
KW  - nutraceutical
KW  - polyphenol
KW  - sinecatechins
KW  - tannase
N2  - Green tea has garnered widespread interest in the past decades due to its content of health-beneficial polyphenols and catechins, besides reportedly exhibiting activities for the prevention, and possibly treatment, of many modern-life-associated afflictions. Hence, the functional food potential of health-beneficial beverages such as green tea is widely and commercially promoted. Biotransformation of green tea extract using enzymes such as tannase ostensibly enhances its beneficial well-being properties and disease-preventing functionalities. The tannase-treated green tea catechins may exhibit enhanced, amongst others, antioxidant, anti-tumour, anti-wrinkle, anti-inflammatory, anti-obesity and anti-sarcopenia properties compared to native green tea extract. Nonetheless, the health benefits and therapeutic and toxicological effects associated with these compounds, before and after tannase treatment, present a scientific gap for detailed studies. Accordingly, the review surveys the literature from the late twentieth century until the year 2023 related to the aforementioned important aspects. Graphical Abstract: (Figure presented.).
ER  - 

TY  - JOUR
M3  - Article in Press
Y1  - 2024
SN  - 1432-0932
SN  - 0940-6719
JF  - European Spine Journal
JO  - Eur. Spine J.
UR  - https://www.embase.com/search/results?subaction=viewrecord&id=L2029819850&from=export
U2  - L2029819850
C5  - 38733399
DB  - Embase
DB  - Medline
U3  - 2024-05-14
L2  - http://dx.doi.org/10.1007/s00586-024-08291-w
DO  - 10.1007/s00586-024-08291-w
A1  - Qi, W.
A1  - Mei, Z.
A1  - Mao, X.
A1  - Zhu, L.
A1  - Shao, Y.
A1  - Ge, G.
A1  - Zhang, W.
A1  - Pan, H.
A1  - Wang, D.
M1  - (Qi W.; Mei Z.; Mao X.; Zhu L.; Shao Y.; Ge G.; Zhang W.; Pan H., harper1966@alu.zcmu.edu.cn; Wang D., hz-wdong@alu.zcmu.edu.cn) Department of Orthopaedics, Hangzhou Traditional Chinese Medicine Hospital Affiliated to Zhejiang Chinese Medical University, Hangzhou, China
M1  - (Qi W.; Pan H., harper1966@alu.zcmu.edu.cn; Wang D., hz-wdong@alu.zcmu.edu.cn) Department of Orthopaedics, Hangzhou Dingqiao Hospital, Hangzhou, China
M1  - (Qi W.; Pan H., harper1966@alu.zcmu.edu.cn; Wang D., hz-wdong@alu.zcmu.edu.cn) Institute of Orthopaedics and Traumatology, Hangzhou Traditional Chinese Medicine Hospital Affiliated to Zhejiang Chinese Medical University, Hangzhou, China
AD  - H. Pan, Department of Orthopaedics, Hangzhou Traditional Chinese Medicine Hospital Affiliated to Zhejiang Chinese Medical University, Hangzhou, China
AD  - D. Wang, Department of Orthopaedics, Hangzhou Traditional Chinese Medicine Hospital Affiliated to Zhejiang Chinese Medical University, Hangzhou, China
T1  - Causal associations between sarcopenia-related traits and intervertebral disc degeneration: a two-sample mendelian randomization analysis
LA  - English
KW  - aged
KW  - article
KW  - data aggregation
KW  - etiology
KW  - genome-wide association study
KW  - grip strength
KW  - human
KW  - incidence
KW  - intervertebral disk degeneration
KW  - intervertebral disk disease
KW  - intervertebral disk hernia
KW  - low back pain
KW  - major clinical study
KW  - Mendelian randomization analysis
KW  - sarcopenia
KW  - sciatica
KW  - sensitivity analysis
KW  - walking speed
N2  - Background: Sarcopenia (SP) and intervertebral disc degeneration (IVDD) have a higher incidence in the elderly population. Previous studies have indicated a potential association between SP and IVDD. The objective of this study is to elucidate the potential causal relationship between sarcopenia-related traits and IVDD through Two-sample Mendelian randomization (MR) analysis. Methods: We utilized a genome-wide association study conducted on the European population to collect aggregated data on sarcopenia and IVDD. Inverse variance weighting was primarily employed, supplemented by MR Egger, weighted median, simple model, and weighted model methods. Additionally, sensitivity analysis was performed to assess the robustness of the findings. Results: Appendicular lean mass is positively associated with “Other intervertebral disc disorders” (OIDD) and “Prolapsed or slipped disc” (POSD) (OIDD: p = 0.002, OR = 1.120; POSD: p < 0.001, OR = 1.003), while grip strength (GS) is positively associated with POSD (left: p = 0.004, OR = 1.008; right: p < 0.001, OR = 1.010). It is worth mentioning that walking pace has significant causal relationship with “Low back pain” (LBP), “Lower back pain or/and sciatica” (LBPOAS), “Sciatica with lumbago” (SWL) and OIDD (LBP: p < 0.001, OR = 0.204; LBPOAS: p < 0.001, OR = 0.278; SWL: p = 0.003, OR = 0.249; OIDD: p < 0.001, OR = 0.256). Conclusion: The present study revealed the causal relationship between SP-related traits and IVDD and recommended to prevent and treat sarcopenia as a means of preventing IVDD in clinic practice.
ER  - 

TY  - JOUR
M3  - Article
Y1  - 2024
VL  - 14
SN  - 2234-943X
JF  - Frontiers in Oncology
JO  - Front. Oncol.
UR  - https://www.embase.com/search/results?subaction=viewrecord&id=L2029827433&from=export
U2  - L2029827433
DB  - Embase
U3  - 2024-05-17
U4  - 2024-05-21
L2  - http://dx.doi.org/10.3389/fonc.2024.1309681
DO  - 10.3389/fonc.2024.1309681
A1  - Li, Z.-H.
A1  - Xu, T.
A1  - Zhang, Y.-J.
A1  - Jiang, J.-H.
A1  - Mi, Y.-Z.
A1  - Li, J.-X.
A1  - Shen, J.
A1  - Fu, Y.-R.
A1  - Qin, B.-Y.
A1  - Lin, F.
A1  - Fu, D.-J.
A1  - Yue, M.-J.
A1  - Ma, S.-M.
A1  - Li, Q.-F.
M1  - (Li Z.-H.; Mi Y.-Z.; Fu Y.-R.; Qin B.-Y.; Lin F.) Wenzhou Medical University, Wenzhou, China
M1  - (Xu T.; Zhang Y.-J.; Jiang J.-H.; Shen J.; Yue M.-J.; Li Q.-F., li_qfedu@163.com) Department of Medical Oncology, Ordos Central Hospital, Ordos, China
M1  - (Li J.-X.; Fu D.-J.) Ordos Clinical College, Inner Mongolia Medical University, Ordos, China
M1  - (Shen J.; Yue M.-J.) Ordos Clinical College, Baotou Medical College, Ordos, China
M1  - (Ma S.-M., mashumeimsm@111.com) School of Public Health and Management, Wenzhou Medical University, Wenzhou, China
AD  - Q.-F. Li, Department of Medical Oncology, Ordos Central Hospital, Ordos, China
AD  - S.-M. Ma, School of Public Health and Management, Wenzhou Medical University, Wenzhou, China
T1  - Dynamic changes in body composition during XELOX/SOX chemotherapy in patients with gastric cancer
LA  - English
KW  - ChiCTR2200056758
KW  - analyzer
KW  - data analysis software
KW  - R Studio 4.3.1 software
KW  - SPSS 26.0
KW  - aspartate aminotransferase
KW  - capecitabine
KW  - capecitabine plus oxaliplatin
KW  - creatinine
KW  - gimeracil plus oteracil potassium plus tegafur
KW  - oxaliplatin
KW  - adult
KW  - aged
KW  - alanine aminotransferase blood level
KW  - article
KW  - bioelectrical impedance analysis
KW  - body composition
KW  - body mass
KW  - caloric intake
KW  - chemotherapy
KW  - computer assisted tomography
KW  - contraindication
KW  - coronavirus disease 2019
KW  - correlation analysis
KW  - electrocardiogram
KW  - fat free mass
KW  - fat mass
KW  - female
KW  - gastrointestinal disease
KW  - hospital admission
KW  - hospitalization
KW  - human
KW  - hypersensitivity
KW  - imaging
KW  - informed consent
KW  - kidney function
KW  - lean body weight
KW  - leukocyte
KW  - major clinical study
KW  - male
KW  - muscle mass
KW  - neutropenia
KW  - neutrophil
KW  - nutritional assessment
KW  - outpatient
KW  - parameters
KW  - prevalence
KW  - prophylaxis
KW  - sarcopenia
KW  - side effect
KW  - skeletal muscle
KW  - stomach cancer
KW  - thrombocyte
KW  - toxicity
KW  - R Studio 4.3.1 software
KW  - SPSS 26.0
C3  - R Studio 4.3.1 software
C3  - SPSS 26.0
N2  - Objectives: In this study, we compared the dynamic changes in body composition during XELOX/SOX chemotherapy in patients with gastric cancer. Furthermore, we investigated the potential impact of these changes on the occurrence of toxic side effects. Methods: Patients with gastric cancer who received adjuvant or first-line XELOX/SOX chemotherapy between January 2020 and June 2023 were enrolled. The Brief Conghua Scale was used to assess energy intake, and nutritional management was carried out with reference to the Chinese Guidelines for Nutritional Therapy of Cancer 2020. The NRS 2002 Nutritional Risk Screening Scale, PG-SGA scale, bioelectrical impedance analysis, and dynamic changes in lumbar 3 vertebral skeletal muscle index were compared between baseline and post-chemotherapy in the study. The neutropenia was evaluated using the Common Terminology Criteria for Adverse Events V.5.0, developed by the National Institutes of Health. Results: Dynamic follow-up was completed in 39 cases, with a mean follow-up time of 117.62 ± 43.38 days. The incidence of sarcopenia increased significantly after chemotherapy, escalating from 46.2% to 51.3%. After chemotherapy, the mean L3SMI decreased from 36.00 cm2/m2 to 34.99 cm2/m2. Furthermore, when compared to pre-chemotherapy values, the body composition indexes body mass index (BMI), SL3, fat mass free index (FFMI), lean body mass (LBM), and body surface area (BSA) were significantly reduced after chemotherapy. Regardless of baseline or post-chemotherapy status, the incidence of grade ≥ 3 neutropenia was significantly higher in the sarcopenia group than in the non-sarcopenia group. Furthermore, when the skeletal muscle index decreased during chemotherapy, the incidence of grade ≥ 3 neutropenia was significantly higher in both the sarcopenia and non-sarcopenia groups compared to baseline. When the incidence of grade ≥ 3 neutropenia in the post-chemotherapy sarcopenia group was compared to baseline status, the increase was significantly higher in the sarcopenia group than in the maintenance/increase group. Conclusions: Skeletal muscle mass decreased progressively during XELOX/SOX chemotherapy in gastric cancer patients, followed by a higher incidence of grade ≥ 3 neutropenia.
ER  - 

TY  - JOUR
M3  - Review
Y1  - 2024
VL  - 11
SN  - 2296-858X
JF  - Frontiers in Medicine
JO  - Front. Med.
UR  - https://www.embase.com/search/results?subaction=viewrecord&id=L2029834800&from=export
U2  - L2029834800
DB  - Embase
U3  - 2024-05-21
L2  - http://dx.doi.org/10.3389/fmed.2024.1341336
DO  - 10.3389/fmed.2024.1341336
A1  - Xu, W.
A1  - Zhao, X.
A1  - Zeng, M.
A1  - Wu, S.
A1  - He, Y.
A1  - Zhou, M.
M1  - (Xu W.; Wu S.; Zhou M., meiqizhou@163.com) Graduate School, Anhui University of Chinese Medicine, Hefei, China
M1  - (Zhao X.; He Y., hantanger9162@163.com) Department of Rehabilitation, Zhongda Hospital, School of Medicine, Southeast University, Nanjing, China
M1  - (Zhao X.) College of Sports Medicine, Wuhan Sports University, Wuhan, China
M1  - (Zeng M.) Normal College, Chengdu University, Chengdu, China
M1  - (Wu S.; Zhou M., meiqizhou@163.com) Institute of Acupuncture and Meridian, Anhui Academy of Chinese Medicine, Hefei, China
M1  - (Wu S.; Zhou M., meiqizhou@163.com) Anhui Province Key Laboratory of Meridian Viscera Correlationship, Hefei, China
AD  - M. Zhou, Graduate School, Anhui University of Chinese Medicine, Hefei, China
AD  - Y. He, Department of Rehabilitation, Zhongda Hospital, School of Medicine, Southeast University, Nanjing, China
T1  - Exercise for frailty research frontiers: a bibliometric analysis and systematic review
LA  - English
KW  - adult
KW  - Alzheimer disease
KW  - bibliometrics
KW  - bone density
KW  - cancer prevention
KW  - cardiovascular disease
KW  - chronic disease
KW  - exercise
KW  - frail elderly
KW  - frailty
KW  - geriatric assessment
KW  - gerontology
KW  - health hazard
KW  - heart failure
KW  - inflammation
KW  - kinesiotherapy
KW  - mental health
KW  - metabolic disorder
KW  - mortality
KW  - muscle mass
KW  - muscle strength
KW  - osteoporosis
KW  - oxidative stress
KW  - physical activity
KW  - practice guideline
KW  - Preferred Reporting Items for Systematic Reviews and Meta-Analyses
KW  - quality of life
KW  - review
KW  - risk factor
KW  - sarcopenia
KW  - systematic review
KW  - United States
KW  - women's health
N2  - Background: Exercise intervention is a method of improving and preventing frailty in old age through physical exercise and physical activity. It has a positive impact on many chronic diseases and health risk factors, in particular cardiovascular disease, metabolic disease, osteoporosis, mental health problems and cancer prevention, and exercise therapies can also fight inflammation, increase muscle strength and flexibility, improve immune function, and enhance overall health. This study was aimed to analyze research hotspots and frontiers in exercise therapies for frailty through bibliometric methods. Methods: In this study, data of publications from 1st January 2003 to 31st August 2023 were gathered from the Web of Science Core Collection and analyzed the hotspots and frontiers of frailty research in terms of remarkable countries/regions, institutions, cited references, authors, cited journals, burst keywords, and high-frequency keywords using CiteSpace 6.2.R3 software. The PRISMA reporting guidelines were used for this study. Results: A collection of 7,093 publications was obtained, showing an increasing trend each year. BMC Geriatrics led in publications, while Journals of Gerontology Series A-Biological Sciences and Medical Sciences dominated in citations. The United States led in centrality and publications, with the University of Pittsburgh as the most productive institution. Leocadio R had the highest publication ranking, while Fried Lp ranked first among cited authors. Keywords in the domain of exercise therapies for frailty are “frailty,” “older adult,” “physical activity,” “exercise,” and “mortality,” with “sarcopenia” exhibiting the greatest centrality. The keywords formed 19 clusters, namely “#0 older persons,” “#1 mortality,” “#2 muscle strength,” “#3 bone mineral density,” “#4 muscle mass,” “#5 older adults,” “#6 older people,” “#7 women’s health,” “#8 frail elderly,” “#9 heart failure,” “#10 geriatric assessment,” “#11 comprehensive geriatric assessment,” “#12 outcm,” “#13 alzheimers disease,” “#14 quality of life,” “#15 health care,” “#16 oxidative stress,” “#17 physical activity,” and “#18 protein.” Conclusion: This study presents the latest developments and trends in research on frailty exercise intervention treatments over the past 20 years using CiteSpace visualization software. Through systematic analyses, partners, research hotspots and cutting-edge directions were revealed, providing a guiding basis for future research.
ER  - 

TY  - JOUR
M3  - Article
Y1  - 2024
VL  - 14
SN  - 2234-943X
JF  - Frontiers in Oncology
JO  - Front. Oncol.
UR  - https://www.embase.com/search/results?subaction=viewrecord&id=L2029837069&from=export
U2  - L2029837069
DB  - Embase
U3  - 2024-05-21
U4  - 2024-05-23
L2  - http://dx.doi.org/10.3389/fonc.2024.1336284
DO  - 10.3389/fonc.2024.1336284
A1  - Takayama, H.
A1  - Yoshimura, T.
A1  - Suzuki, H.
A1  - Hirano, Y.
A1  - Tezuka, M.
A1  - Ishida, T.
A1  - Ishihata, K.
A1  - Amitani, M.
A1  - Amitani, H.
A1  - Nakamura, Y.
A1  - Imamura, Y.
A1  - Inui, A.
A1  - Nakamura, N.
M1  - (Takayama H.; Yoshimura T.; Suzuki H., hajime@dent.kagoshima-u.ac.jp; Hirano Y.; Tezuka M.; Ishida T.; Ishihata K.; Nakamura N.) Department of Oral and Maxillofacial Surgery, Kagoshima University Graduate School of Medical and Dental Sciences, Kagoshima, Japan
M1  - (Amitani M.) Department of Community-Based Medicine, Kagoshima University Graduate School of Medical and Dental Sciences, Kagoshima, Japan
M1  - (Amitani M.; Amitani H.) Department of Psychosomatic Internal Medicine, Kagoshima University Graduate School of Medical and Dental Sciences, Kagoshima, Japan
M1  - (Nakamura Y.) Department of Oral Surgery, Kagoshima Medical Center, National Hospital Organization, Kagoshima, Japan
M1  - (Imamura Y.) Department of Internal Medicine, Kagoshima Kouseiren Hospital, Kagoshima, Japan
M1  - (Inui A.) Pharmacological Department of Herbal Medicine, Kagoshima University Graduate School of Medical and Dental Sciences, Kagoshima, Japan
AD  - H. Suzuki, Department of Oral and Maxillofacial Surgery, Kagoshima University Graduate School of Medical and Dental Sciences, Kagoshima, Japan
T1  - Comparison between single-muscle evaluation and cross-sectional area muscle evaluation for predicting the prognosis in patients with oral squamous cell carcinoma: a retrospective cohort study
LA  - English
KW  - data analysis software
KW  - imaging software
KW  - OsiriX v.4.0
KW  - PET-CT scanner
KW  - Stata version 16
KW  - albumin
KW  - fluorodeoxyglucose f 18
KW  - adult
KW  - aged
KW  - alcohol consumption
KW  - article
KW  - body mass
KW  - cancer chemotherapy
KW  - cancer prognosis
KW  - cancer radiotherapy
KW  - cancer staging
KW  - clinical assessment
KW  - cohort analysis
KW  - comorbidity
KW  - computer assisted tomography
KW  - contrast enhancement
KW  - cross sectional area muscle evaluation
KW  - disease free survival
KW  - disease specific survival
KW  - echography
KW  - female
KW  - follow up
KW  - human
KW  - human tissue
KW  - image analysis
KW  - lymph node metastasis
KW  - male
KW  - mouth squamous cell carcinoma
KW  - musculoskeletal system parameters
KW  - neck dissection
KW  - overall survival
KW  - positron emission tomography-computed tomography
KW  - psoas muscle mass index
KW  - retrospective study
KW  - sarcopenia
KW  - sensitivity and specificity
KW  - single muscle evaluation
KW  - sternocleidomastoid muscle mass index
KW  - tobacco use
KW  - tumor localization
KW  - Discovery 600
KW  - Discovery 610
KW  - OsiriX v.4.0
KW  - Stata version 16
C3  - Discovery 600(GE Healthcare)
C3  - Discovery 610(GE Healthcare)
C3  - OsiriX v.4.0(Pixmeo,Switzerland)
C3  - Stata version 16(StataCorp,United States)
C4  - GE Healthcare
C4  - Pixmeo(Switzerland)
C4  - StataCorp(United States)
N2  - Introduction: The most effective method of assessing sarcopenia has yet to be determined, whether by single muscle or by whole muscle segmentation. The purpose of this study was to compare the prognostic value of these two methods using computed tomography (CT) images in patients with oral squamous cell carcinoma (OSCC). Materials and methods: Sex- and age-adjusted Cox proportional hazards models were employed for each parameter of sarcopenia related to overall survival, disease-free survival, and disease-specific survival. Harrell’s concordance index was calculated for each model to assess discriminatory power. Results: In this study including 165 patients, a significant correlation was found between the CT-based assessment of individual muscles and their cross-sectional area. Single muscle assessments showed slightly higher discriminatory power in survival outcomes compared to whole muscle assessments, but the difference was not statistically significant, as indicated by overlapping confidence intervals for the C-index between assessments. To further validate our measurements, we classified patients into two groups based on intramuscular adipose tissue content (P-IMAC) of the spinous process muscle. Analysis showed that the higher the P-IMAC value, the poorer the survival outcome. Conclusion: Our findings indicate a slight advantage of single-muscle over whole-muscle assessment in prognostic evaluation, but the difference between the two methods is not conclusive. Both assessment methods provide valuable prognostic information for patients with OSCC, and further studies involving larger, independent cohorts are needed to clarify the potential advantage of one method over the other in the prognostic assessment of sarcopenia in OSCC.
ER  - 

TY  - JOUR
M3  - Article
Y1  - 2024
VL  - 31
IS  - 5
SP  - 6847
EP  - 6856
SN  - 1614-7499
JF  - Environmental science and pollution research international
JO  - Environ Sci Pollut Res Int
UR  - https://www.embase.com/search/results?subaction=viewrecord&id=L643126220&from=export
U2  - L643126220
C5  - 38153578
DB  - Medline
U3  - 2024-01-08
U4  - 2024-01-08
L2  - http://dx.doi.org/10.1007/s11356-023-31599-x
DO  - 10.1007/s11356-023-31599-x
A1  - Chen, Z.
A1  - Hu, D.
A1  - Wu, D.
A1  - Song, C.
A1  - Sun, J.
A1  - Liu, W.
M1  - (Chen Z.; Wu D.; Song C.) Department of Orthopedics, Fujian Medical University Union Hospital, Fuzhou, Fujian, China
M1  - (Hu D.) School of Health, Fujian Medical University, Fuzhou, Fujian, China
M1  - (Sun J.) Department of Emergency, Zhaotong Traditional Chinese Medicine Hospital, Zhaotong, Yunnan, China
M1  - (Liu W.) Department of Orthopedics, Fujian Medical University Union Hospital, Fuzhou, Fujian, China
T1  - Association between serum copper levels and muscle mass: results from NHANES 2011-2016
LA  - English
KW  - copper
KW  - adult
KW  - female
KW  - human
KW  - male
KW  - nutrition
KW  - skeletal muscle
KW  - statistical model
N2  - Copper is essential for various biological processes. However, excess copper has several adverse health effects. The effects of serum copper on muscle mass are poorly understood. This study aimed to investigate the association between serum copper levels and muscle mass in the US population. We utilized National Health and Nutrition Examination Survey (NHANES) data between 2011 and 2016 for analysis. Data on serum copper, muscle mass (measured using the appendicular skeletal muscle mass index (ASMI)), and covariates were extracted and analyzed. Weighted multivariate linear regression analyses and smooth curve fittings were performed to investigate the association between serum copper levels and ASMI. Subgroup analyses stratified according to age and sex were performed. In the presence of nonlinearity, threshold effect analysis was performed using a two-piecewise linear regression model. A total of 3860 participants were included in the final analysis. Serum copper levels were negatively associated with ASMI in the fully adjusted model. Furthermore, by comparing participants in the highest and lowest tertiles of serum copper levels, we found that the ASMI decreased by 0.292 kg/m2. In the sex-stratified subgroup analysis, we observed an inverse association between serum copper levels and the ASMI in both men and women. When stratified by age, the association remained significant among participants < 40 years of age, but not among those ≥ 40 years old. Smooth curve fitting revealed a nonlinear relationship between serum copper and ASMI, with an inflection point identified at 150.6 μg/dL. Our study revealed an inverse relationship between serum copper levels and muscle mass. This finding improves the current knowledge on the impact of serum copper on muscle loss and highlights the importance of serum copper homeostasis in muscle health.
ER  - 

TY  - JOUR
M3  - Article
Y1  - 2024
VL  - 19
SP  - 995
EP  - 1010
SN  - 1178-2005
JF  - International journal of chronic obstructive pulmonary disease
JO  - Int J Chron Obstruct Pulmon Dis
UR  - https://www.embase.com/search/results?subaction=viewrecord&id=L644251163&from=export
U2  - L644251163
C5  - 38737191
DB  - Medline
U4  - 2024-05-20
L2  - http://dx.doi.org/10.2147/COPD.S441767
DO  - 10.2147/COPD.S441767
A1  - Ohbayashi, H.
A1  - Ariga, M.
A1  - Ohta, K.
A1  - Kudo, S.
A1  - Furuta, O.
A1  - Yamamoto, A.
M1  - (Ohbayashi H.; Ariga M.; Ohta K.; Kudo S.; Furuta O.; Yamamoto A.) Medical Corporation, Gifu, Japan
T1  - Effects of Ninjin'yoeito on Patients with Chronic Obstructive Pulmonary Disease and Comorbid Frailty and Sarcopenia: A Preliminary Open-Label Randomized Controlled Trial
LA  - English
KW  - herbaceous agent
KW  - ninjin'yoeito
KW  - aged
KW  - chronic obstructive lung disease
KW  - comorbidity
KW  - complication
KW  - controlled study
KW  - convalescence
KW  - drug effect
KW  - exercise tolerance
KW  - fatigue
KW  - female
KW  - frail elderly
KW  - frailty
KW  - functional status
KW  - human
KW  - lung
KW  - male
KW  - middle aged
KW  - muscle strength
KW  - pathophysiology
KW  - randomized controlled trial
KW  - sarcopenia
KW  - time factor
KW  - treatment outcome
KW  - walking speed
N2  - Purpose: To present the preliminarily findings regarding the effects of a herbal medicine, Ninjin'yoeito, on comorbid frailty and sarcopenia in patients with chronic obstructive pulmonary disease (COPD). Patients and Methods: Patients with COPD (GOLD II or higher) and fatigue were randomly assigned to Group A (n = 28; no medication for 12 weeks, followed by 12-week administration) or B (n= 25; 24-week continuous administration). Visual analog scale (VAS) symptoms of fatigue, the COPD assessment test (CAT), and the modified Medical Research Council (mMRC) Dyspnea Scale were examined. Physical indices such asknee extension leg strength and walking speed, skeletal muscle mass index (SMI), and respiratory function test were also measured. Results: VAS fatigue scales in Group B significantly improved after 4, 8, and 12 weeks compared to those in Group A (each p<0.001, respectively). Right and left knee extension leg strength in Group B significantly improved after 12 weeks compared to that in Group A (p=0.042 and p=0.037, respectively). The 1-s walking speed for continued to increase significantly over 24 weeks in Group B (p=0.016, p<0.001, p<0.001, p=0.004, p<0.001, and p<0.001 after 4, 8, 12, 16, 20, and 24 weeks, respectively); it also significantly increased after the administration of Ninjin'yoeito in Group A. In Group B, the SMI significantly increased at 12 weeks in patients with sarcopenia (p=0.025). The CAT scores in Group B significantly improved after 12 weeks compared to those in Group A (p=0.006). The mMRC scores in Group B also significantly improved after 8 and 12 weeks compared to those in Group A (p= 0.045 and p <0.001, respectively). The changes in %FEV1.0 in Group B were significantly improved at 12 and 24 weeks (p=0.039 and p=0.036, respectively). Conclusion: Overall, Ninjin'yoeito significantly improved patients' quality of life, physical activity, muscle mass, and possibly lung function, suggesting that Ninjin'yoeito may improve frailty and sarcopenia in patients with COPD.
ER  - 

TY  - JOUR
M3  - Article
Y1  - 2023
VL  - 43
IS  - 12
SP  - 2029
EP  - 2034
SN  - 1673-4254
JF  - Nan fang yi ke da xue xue bao = Journal of Southern Medical University
JO  - Nan Fang Yi Ke Da Xue Xue Bao
UR  - https://www.embase.com/search/results?subaction=viewrecord&id=L643199861&from=export
U2  - L643199861
C5  - 38189388
DB  - Medline
U4  - 2024-01-16
L2  - http://dx.doi.org/10.12122/j.issn.1673-4254.2023.12.06
DO  - 10.12122/j.issn.1673-4254.2023.12.06
A1  - Su, C.
A1  - Tian, Y.
A1  - Zhang, Q.
A1  - Wan, T.
A1  - Xia, D.
M1  - (Su C.) Beijing University of Chinese Medicine, Beijing 100105, China
M1  - (Su C.; Zhang Q.; Wan T.; Xia D.) Wangjing Hospital, China Academy of Traditional Chinese Medicine, Second Department of Spinal Orthopedics, Beijing, China
M1  - (Tian Y.) Shandong University of Traditional Chinese Medicine, Jinan 200355, China
T1  - Increased muscle mass increases risks of intervertebral disc degeneration: a two-sample Mendelian randomization study
LA  - Chinese
KW  - genetics
KW  - genome-wide association study
KW  - hand strength
KW  - human
KW  - intervertebral disk degeneration
KW  - Mendelian randomization analysis
KW  - muscle
KW  - sarcopenia
N2  - OBJECTIVE: To investigate the causal relationship between sarcopenia (SP) and intervertebral disc degeneration (IVDD) using two-sample Mendelian randomization analysis. METHODS: Genome-wide association study (GWAS) databases of SP (lean body mass, right and left hand grip strength) and IVDD were obtained. The single nucleotide polymorphisms (SNPs) strongly associated with exposure were obtained as an instrumental variable. After conservatively removing two confounders (smoking and sedentary life style), the causal relationship between SP and IVDD was assessed using Mendelian randomization analyses through the inverse variance weighting (IVW), weighted median (WM) and MR-Egger methods. The consistency and accuracy of the results were verified by MR-PRESSO, double validation, negative control, heterogeneity and diversity tests. RESULTS: A total of 570 SNPs associated with lean muscle mass, 97 with strong right hand grip strength, and 79 with strong left hand grip strength were included in the analysis. The results showed that lean muscle mass had a significant positive correlation with IVDD (IVW: OR=1.139, 95% CI: 1.076-1.204, P=6.619e-6) and right hand grip strength had a possible positive correlation with IVDD. After reanalysis in MR-PRESSO and selection of a new IVDD database, the results remained largely consistent with the previous results. CONCLUSION: Increased muscle mass may increase the risk of intervertebral disc degeneration.
ER  - 

TY  - JOUR
M3  - Article
Y1  - 2023
VL  - 13
IS  - 1
SP  - 22156
SN  - 2045-2322
JF  - Scientific reports
JO  - Sci Rep
UR  - https://www.embase.com/search/results?subaction=viewrecord&id=L643017619&from=export
U2  - L643017619
C5  - 38092854
DB  - Medline
U4  - 2023-12-21
L2  - http://dx.doi.org/10.1038/s41598-023-49658-1
DO  - 10.1038/s41598-023-49658-1
A1  - Zhao, J.
A1  - Zeng, L.
A1  - Liang, G.
A1  - Dou, Y.
A1  - Zhou, G.
A1  - Pan, J.
A1  - Yang, W.
A1  - Hong, K.
A1  - Liu, J.
A1  - Zhao, L.
M1  - (Zhao J.; Zeng L.; Liang G.; Dou Y.; Zhou G.) Second Clinical College/State Key Laboratory of Traditional Chinese Medicine Syndrome of Guangzhou University of Chinese Medicine, Guangzhou, China
M1  - (Zhao J.; Zeng L.; Liang G.; Dou Y.; Pan J.; Yang W.) Second Affiliated Hospital of Guangzhou University of Chinese Medicine (Guangdong Provincial Hospital of Chinese Medicine), Guangzhou, China
M1  - (Zeng L.; Liang G.; Dou Y.; Liu J., gzucmliujun@foxmail.com) Research Team on Bone and Joint Degeneration and Injury of Guangdong Provincial Academy of Chinese Medical Sciences, Guangzhou, China
M1  - (Hong K.; Liu J., gzucmliujun@foxmail.com) Fifth Clinical College of Guangzhou University of Chinese Medicine, Jichang Road ,Baiyun District, China
M1  - (Hong K.; Liu J., gzucmliujun@foxmail.com) Guangdong Second Chinese Medicine Hospital (Guangdong Province Engineering Technology Research Institute of Traditional Chinese Medicine), Guangzhou, China
M1  - (Zhao L.) Guangdong Provincial Hospital of Chinese Medicine, Guangdong Province, Jingle Road, Zhuhai, China
T1  - Higher systemic immune-inflammation index is associated with sarcopenia in individuals aged 18-59 years: a population-based study
LA  - English
KW  - adolescent
KW  - adult
KW  - factual database
KW  - human
KW  - inflammation
KW  - middle aged
KW  - nutrition
KW  - research
KW  - sarcopenia
KW  - young adult
N2  - The association between the systemic immune-inflammation index (SII) and the risk of sarcopenia has not yet been revealed. The purpose of this study was to investigate the relationship between the SII and sarcopenia in individuals aged 18-59 years. All data for this study are from the National Health and Nutrition Examination Survey (NHANES) database, including 7258 participants (age range: 18-59 years). We divided SII values by quartiles (quartiles 1-4: 0.3-3.1, 3.2-4.4, 4.4-6.2, and 6.2-58.5). We constructed a multivariate logistic regression model to assess the association between the SII and the risk of sarcopenia, and an interaction test was run to test the stability of the model and identify high-risk individuals with sarcopenia. Compared to nonsarcopenia participants, sarcopenia patients had a significantly higher SII value (weighted average: 6.65 vs. 5.16) (P = 0.002). Multivariate logistic regression results showed a positive linear relationship between the SII and sarcopenia (OR [odds ratio] = 1.12, 95% CI [confidence interval] 1.03-1.21). Compared to the quartile 1 group, the quartile 4 group was associated with a higher risk of sarcopenia (OR = 3.94, 95% CI 1.42-10.94). Compared with the quartile 1 group, the OR value of the quartile 2 to quartile 4 groups showed an upwards trend (Ptrend < 0.001) as the level of SII increased. Subgroup analysis also indicate that the correlation between higher SII values and the risk of sarcopenia was stable. There was a significant positive linear relationship between SII and sarcopenia, indicating that higher SII values can increase the risk of sarcopenia in individuals aged 18-59 in the United States. The findings of this study will be beneficial in promoting the use of SII alone or in combination with other tools for the risk screening of sarcopenia in communities or large populations.
ER  - 

TY  - JOUR
M3  - Article
Y1  - 2023
VL  - 317
SN  - 1872-7573
SN  - 0378-8741
JF  - Journal of Ethnopharmacology
JO  - J. Ethnopharmacol.
UR  - https://www.embase.com/search/results?subaction=viewrecord&id=L2025372193&from=export
U2  - L2025372193
C5  - 37295571
DB  - Embase
DB  - Medline
U3  - 2023-06-30
U4  - 2023-07-13
L2  - http://dx.doi.org/10.1016/j.jep.2023.116737
DO  - 10.1016/j.jep.2023.116737
A1  - She, M.
A1  - Huang, M.
A1  - Zhang, J.
A1  - Yan, Y.
A1  - Zhou, L.
A1  - Zhang, M.
A1  - Yang, Y.
A1  - Wang, D.
M1  - (She M.; Huang M.; Zhang J.; Yan Y.; Zhang M., zhangm37@hotmail.com; Wang D., 95401864@qq.com) Department of Traditional Chinese Medicine, Shenzhen Hospital, Southern Medical University, No. 1333, Xinhu Road, Bao ‘an District, Guangdong, Shenzhen, China
M1  - (She M.; Huang M.; Yan Y.; Zhang M., zhangm37@hotmail.com; Wang D., 95401864@qq.com) School of Traditional Chinese Medicine, Southern Medical University, No. 1023-1063, Shatai South Road, Baiyun District, Guangdong, Guangzhou, China
M1  - (Zhou L.) The First Clinical Medical College, Southern Medical University, No. 1023-1063, Shatai South Road, Baiyun District, Guangdong, Guangzhou, China
M1  - (Yang Y., yangyajun1@163.com) Department of Pharmacology, Guangdong Key Laboratory for R&D of Natural Drug, Guangdong Medical University, No. 2, Wenming East Road, Xiashan District, Zhanjiang City, China
AD  - D. Wang, Department of Traditional Chinese Medicine, Shenzhen Hospital, Southern Medical University, No. 1333, Xinhu Road, Bao 'an District, Guangdong, Shenzhen, China
AD  - M. Zhang, Department of Traditional Chinese Medicine, Shenzhen Hospital, Southern Medical University, No. 1333, Xinhu Road, Bao 'an District, Guangdong, Shenzhen, China
AD  - Y. Yang, Department of Pharmacology, Guangdong Key Laboratory for R&D of Natural Drug, Guangdong Medical University, No. 2, Wenming East Road, Xiashan District, Zhanjiang City, China
T1  - Astragulus embranaceus (Fisch.) Bge-Dioscorea opposita Thunb herb pair ameliorates sarcopenia in senile type 2 diabetes mellitus through Rab5a/mTOR-mediated mitochondrial dysfunction
LA  - English
KW  - alanine aminotransferase
KW  - aspartate aminotransferase
KW  - atrogin 1
KW  - eosin
KW  - hematoxylin
KW  - hydroxymethylglutaryl coenzyme A reductase kinase
KW  - mammalian target of rapamycin
KW  - messenger RNA
KW  - metformin
KW  - mitofusin 2
KW  - muscle RING finger 1 protein
KW  - myogenin
KW  - peroxisome proliferator activated receptor gamma coactivator 1alpha
KW  - Rab protein
KW  - streptozocin
KW  - alanine aminotransferase blood level
KW  - animal experiment
KW  - animal model
KW  - animal tissue
KW  - article
KW  - body weight
KW  - C57BL 6 mouse
KW  - controlled study
KW  - creatinine blood level
KW  - Dioscorea oppositifolia
KW  - fasting blood glucose level
KW  - functional enrichment analysis
KW  - gene expression
KW  - gene ontology
KW  - grip strength
KW  - high performance liquid chromatography
KW  - immunofluorescence
KW  - immunohistochemistry
KW  - KEGG
KW  - kidney function
KW  - liver function
KW  - male
KW  - mitochondrion
KW  - mouse
KW  - mTOR signaling
KW  - muscle atrophy
KW  - muscle mass
KW  - muscle weight
KW  - non insulin dependent diabetes mellitus
KW  - nonhuman
KW  - prediction
KW  - protein blood level
KW  - protein expression
KW  - quality control
KW  - quantitative analysis
KW  - real time polymerase chain reaction
KW  - sarcopenia
KW  - signal transduction
KW  - skeletal muscle
KW  - systems pharmacology
KW  - transmission electron microscopy
KW  - triple quadrupole mass spectrometry
KW  - Western blotting
N2  - Ethnopharmacological relevance: The combination of Astragulus embranaceus (Fisch.) Bge (Huangqi) and Dioscorea opposita Thunb (Shanyao) are one of the most widely accepted herb pairs in traditional Chinese medicine prescriptions for treating sarcopenia. However, the mechanisms underlying the combination of these herbs for anti-sarcopenia treatment are not yet fully understood. Aim of the study: To investigate the potential effect of the Astragulus embranaceus (Fisch.) Bge and Dioscorea opposita Thunb herb pair (Ast-Dio) on sarcopenia in mice that have been induced with senile type 2 diabetes mellitus, as well as to explore the underlying mechanisms related to the Rab5a/mTOR signaling pathway and mitochondrial quality control. Materials and methods: Network pharmacology was utilized to identify the main active ingredients of Ast-Dio and potential therapeutic targets for sarcopenia. Gene Ontology function and Kyoto Encyclopedia of Genes and Genomes pathway enrichment analyses were conducted to explore the underlying mechanisms of Ast-Dio in treating sarcopenia. The high-performance liquid chromatography method coupled with triple-quadrupole tandem mass spectrometry was developed to quantify the major constituents of Ast-Dio. Male C57/BL6 mice, aged 12 months, induced with type 2 diabetes mellitus via streptozotocin were divided into three groups for 8 weeks: the model group, Ast-Dio treatment group (7.8 g/kg), and metformin treatment group (100 mg/kg). Normal control groups included mice aged 3 and 12 months, respectively. The study monitored changes in fasting blood glucose levels, grip strength, and body weight during 8 weeks of intragastric administration. Liver and kidney function in mice was evaluated by measuring the levels of serum creatinine, alanine transaminase, and aspartate transaminase. Skeletal muscle mass condition was evaluated by muscle weight, and hematoxylin and eosin staining. Protein and mRNA expressions related to muscle atrophy, mitochondrial quality control, and the Rab5a/mTOR signaling pathway were detected using immunofluorescence staining, immunohistochemical staining, Western blotting, and quantitative real-time polymerase chain reaction. In addition, transmission electron microscopy was employed to investigate the condition of mitochondria in the groups. Results: Through the prediction analysis of network pharmacology, we identified mTOR as one of the primary targets for Ast-Dio therapy of sarcopenia. Gene Ontology functional enrichment analysis revealed that mitochondrial control quality is crucial in the treatment of sarcopenia with Ast-Dio. Our findings showed that senile type 2 diabetes mellitus induced muscle mass loss and a reduction in grip strength, both of which were dramatically restored by Ast-Dio treatment. Notably, Ast-Dio increased Myogenin expression while decreasing Atrogin-1 and MuRF-1 expression. Additionally, Ast-Dio activated Rab5a/mTOR and its downstream effector AMPK. Moreover, Ast-Dio modulated mitochondrial quality control by decreasing Mitofusin-2 expression while increasing the expression of TFAM, PGC-1α, and MFF. Conclusions: Our results suggest that Ast-Dio treatment may alleviate sarcopenia in mice with senile type 2 diabetes mellitus through its effects on the Rab5a/mTOR pathway and mitochondrial quality control.
ER  - 

TY  - JOUR
M3  - Article
Y1  - 2023
VL  - 12
IS  - 1
SN  - 2046-4053
JF  - Systematic Reviews
JO  - Syst. Rev.
UR  - https://www.embase.com/search/results?subaction=viewrecord&id=L2022041364&from=export
U2  - L2022041364
C5  - 36907897
DB  - Embase
DB  - Medline
U3  - 2023-03-22
U4  - 2023-03-29
L2  - http://dx.doi.org/10.1186/s13643-023-02215-3
DO  - 10.1186/s13643-023-02215-3
A1  - Kim, J.-H.
A1  - Kim, S.-M.
A1  - Kim, Y.-C.
A1  - Seo, B.-K.
M1  - (Kim J.-H., dan_mi725@naver.com) Department of Acupuncture & Moxibustion, Kyung Hee University Hospital, Gangdong, 892, Dongnam-ro, Gangdong-gu, Seoul, South Korea
M1  - (Kim S.-M., osdrksm83@gmail.com; Kim Y.-C., kjh20814@hanmail.net) Department of Orthopaedic Surgery, Kyung Hee University Hospital, Gangdong, 892, Dongnam-ro, Gangdong-gu, Seoul, South Korea
M1  - (Seo B.-K., seohbk@hanmail.net) Department of Acupuncture & Moxibustion Medicine, Kyung Hee University College of Korean Medicine, Kyung Hee University Hospital at Gangdong, 26, Kyungheedae-ro, Dongdaemun-gu, Seoul, South Korea
AD  - J.-H. Kim, Department of Acupuncture & Moxibustion, Kyung Hee University Hospital, Gangdong, 892, Dongnam-ro, Gangdong-gu, Seoul, South Korea
AD  - B.-K. Seo, Department of Acupuncture & Moxibustion Medicine, Kyung Hee University College of Korean Medicine, Kyung Hee University Hospital at Gangdong, 26, Kyungheedae-ro, Dongdaemun-gu, Seoul, South Korea
T1  - Impact of different nutritional approaches on sarcopenia: a protocol for systematic review and network meta-analysis
LA  - English
KW  - follistatin
KW  - glutathione
KW  - glutathione peroxidase
KW  - glutathione reductase
KW  - myostatin
KW  - superoxide dismutase
KW  - accident prevention
KW  - antiinflammatory activity
KW  - article
KW  - body mass
KW  - cell proliferation
KW  - diet supplementation
KW  - dietary intake
KW  - fatigue
KW  - headache
KW  - human
KW  - meta analysis
KW  - muscle atrophy
KW  - muscle cell
KW  - muscle injury
KW  - muscle mass
KW  - muscle strength
KW  - myalgia
KW  - network meta-analysis
KW  - nutrient
KW  - physical activity
KW  - protein intake
KW  - quality of life
KW  - randomized controlled trial (topic)
KW  - sarcopenia
KW  - Short Form 36
KW  - skeletal muscle
KW  - systematic review
KW  - urea nitrogen blood level
KW  - walking speed
N2  - Although it is known that proper nutrition is effective in managing sarcopenia, the most powerful nutrients have not yet been determined. This study is designed to investigate the effects of various nutritional approaches on muscle mass, muscle strength, and sarcopenia prevention in systematic reviews. In study design, network and pairwise meta-analyses of randomized clinical trials were considered. Clinical studies regarding the nutritional effects associated with the physiological activity of skeletal muscle and management of sarcopenia will be covered. The main outcomes will cover the following five elements: anti-fatigue impact with skeletal muscle, muscle atrophy prevention, differentiation level with skeletal muscular cell, anti-inflammatory effect, and muscle injury prevention. Authors will conduct the study selection, extracting data process, and methodological quality investigation. Systematic review registration OSF registry (ethical approval number: https://osf.io/ye4q7).
ER  - 

TY  - JOUR
M3  - Article
Y1  - 2023
VL  - 28
IS  - 1
SN  - 2047-783X
SN  - 0949-2321
JF  - European Journal of Medical Research
JO  - Eur. J. Med. Res.
UR  - https://www.embase.com/search/results?subaction=viewrecord&id=L2023130473&from=export
U2  - L2023130473
C5  - 37161594
DB  - Embase
DB  - Medline
U3  - 2023-05-16
U4  - 2023-05-25
L2  - http://dx.doi.org/10.1186/s40001-023-01127-1
DO  - 10.1186/s40001-023-01127-1
A1  - He, Q.
A1  - Wang, X.
A1  - Yang, C.
A1  - Zhuang, X.
A1  - Yue, Y.
A1  - Jing, H.
A1  - Hu, J.
A1  - Sun, M.
A1  - Guo, L.
M1  - (He Q., 13811620484@163.com; Guo L.) Department of Endocrinology, Beijing Hospital, National Center of Gerontology, Institute of Geriatric Medicine, Chinese Academy of Medical Sciences, Beijing, China
M1  - (Wang X.) Department of Endocrinology, Pinggu Hospital, Beijing Traditional Chinese Medicine Hospital, Beijing, China
M1  - (Yang C.) Department of Endocrinology, Air Force Characteristic Medical Center, Beijing, China
M1  - (Zhuang X.) Department of Endocrinology, Fuxing Hospital Affiliated to Capital Medical University, Beijing, China
M1  - (Yue Y.) Department of Nutrition, Pinggu Hospital, Beijing Traditional Chinese Medicine Hospital, Beijing, China
M1  - (Jing H.) Department of Nutrition, Air Force Characteristic Medical Center, Beijing, China
M1  - (Hu J.) Department of Nutrition, Fuxing Hospital Affiliated to Capital Medical University, Beijing, China
M1  - (Sun M.) Department of Endocrinology, Beijing Yide Hospital, Beijing, China
AD  - Q. He, Department of Endocrinology, Beijing Hospital, National Center of Gerontology, Institute of Geriatric Medicine, Chinese Academy of Medical Sciences, Beijing, China
T1  - A new, alternative risk score for sarcopenia in Chinese patients with type 2 diabetes mellitus
LA  - English
KW  - ChiCTR15006901
KW  - glucose
KW  - glycated hemoglobin
KW  - hemoglobin A1c
KW  - protein
KW  - adult
KW  - age
KW  - aged
KW  - alternative sarcopenia risk score
KW  - anthropometry
KW  - appendicular skeletal muscle mass index
KW  - area under the curve
KW  - article
KW  - body height
KW  - body mass
KW  - body weight
KW  - calibration
KW  - caloric intake
KW  - China
KW  - Chinese
KW  - clinical assessment tool
KW  - clinical effectiveness
KW  - correlation coefficient
KW  - cross-sectional study
KW  - diagnostic accuracy
KW  - diagnostic test accuracy study
KW  - disease association
KW  - exploratory research
KW  - external validation
KW  - fasting
KW  - female
KW  - gender
KW  - glucose blood level
KW  - Hosmer Lemeshow goodness of fit test
KW  - hospital
KW  - human
KW  - internal consistency
KW  - internal validation
KW  - major clinical study
KW  - male
KW  - multicenter study
KW  - multivariate analysis
KW  - multivariate logistic regression analysis
KW  - musculoskeletal disease assessment
KW  - non insulin dependent diabetes mellitus
KW  - odds ratio
KW  - prediction
KW  - prevalence
KW  - probability
KW  - receiver operating characteristic
KW  - sarcopenia
KW  - scoring system
KW  - sensitivity and specificity
KW  - skeletal muscle mass index
KW  - statistical model
KW  - validation process
KW  - validity
KW  - very elderly
N2  - Objective: To develop a new, alternative sarcopenia risk score to screen for sarcopenia in type 2 diabetes patients in China and to demonstrate its validity. Research design and methods: The data for this study came from a multicenter, cross-sectional study that had been designed to estimate the prevalence of sarcopenia among adults with type 2 diabetes and had been conducted in several hospitals in Beijing, China. A total of 1125 participants were randomly divided into two groups: an exploratory population and a validation population. A multivariable logistic regression model using the backward stepwise likelihood ratio method to estimate the probability of sarcopenia was fitted with candidate variables in the exploratory population. A new, alternative sarcopenia risk score was developed based on the multivariable model. The internal and external validations were performed in the exploratory and validation populations. The study was registered at Chinese Clinical Trial Registry (ChiCTR-EOC-15006901). Results: The new, alternative sarcopenia risk score included five variables: age, gender, BMI, total energy intake per day, and the proportion of calories supplied by protein. The score ranged from − 2 to 19. The area under the receiver operating characteristic (ROC) curve of the risk score for the prediction of sarcopenia in type 2 diabetes patients was 0.806 (95% CI 0.741–0.872) and 0.836 (95% CI 0.781–0.892) in the exploratory and validation populations, respectively. At the optimal cutoff value of 12, the sensitivity and specificity of the score for the prediction of sarcopenia were 70.9% and 81.0% in the exploratory population and 53.7% and 88.8% in the validation population, respectively. The Hosmer–Lemeshow goodness-of-fit test showed a good calibration with the risk score in external validation (χ 2 = 4.459, P = 0.813). Conclusions: The new, alternative sarcopenia risk score appears to be an effective screening tool for identification of sarcopenia in Chinese patients with type 2 diabetes in clinical practice. Clinical trial registration Chinese Clinical Trial Registry, ChiCTR-EOC-15006901.
ER  - 

TY  - JOUR
M3  - Article
Y1  - 2023
VL  - 24
IS  - 1
SN  - 1471-2474
JF  - BMC Musculoskeletal Disorders
JO  - BMC Musculoskelet. Disord.
UR  - https://www.embase.com/search/results?subaction=viewrecord&id=L2024102384&from=export
U2  - L2024102384
C5  - 37386374
DB  - Embase
DB  - Medline
U3  - 2023-07-07
U4  - 2023-08-10
L2  - http://dx.doi.org/10.1186/s12891-023-06641-1
DO  - 10.1186/s12891-023-06641-1
A1  - Liu, H.
A1  - He, X.
A1  - Deng, X.-Y.
A1  - Yan, J.-L.
M1  - (Liu H., lh15504628546@163.com) School of Health Preservation and Rehabilitation, Chengdu University of Traditional Chinese Medicine, Chengdu, China
M1  - (He X., 1694828730@qq.com) Affiliated Sichuan Provincial Rehabilitation Hospital of the Chengdu University of Traditional Chinese Medicine, Chengdu, China
M1  - (Deng X.-Y., dengxiaoyan2016@163.com; Yan J.-L., 30572412@qq.com) Tianhui Town Community Health Center, Chengdu, China
AD  - X. He, Affiliated Sichuan Provincial Rehabilitation Hospital of the Chengdu University of Traditional Chinese Medicine, Chengdu, China
T1  - Exploring the correlation between serum fibroblast growth factor-21 levels and Sarcopenia: a systematic review and meta-analysis
LA  - English
KW  - data analysis software
KW  - fibroblast growth factor 21
KW  - hydroxymethylglutaryl coenzyme A reductase kinase
KW  - peroxisome proliferator activated receptor gamma coactivator 1alpha
KW  - sirtuin 1
KW  - article
KW  - body mass
KW  - confidence interval
KW  - correlation analysis
KW  - data analysis
KW  - data base
KW  - data extraction
KW  - grip strength
KW  - human
KW  - information processing
KW  - meta analysis
KW  - muscle mass
KW  - pathogenesis
KW  - practice guideline
KW  - Preferred Reporting Items for Systematic Reviews and Meta-Analyses
KW  - protein blood level
KW  - publication bias
KW  - quality control
KW  - sarcopenia
KW  - skeletal muscle
KW  - skeletal muscle mass index
KW  - statistical analysis
KW  - systematic review
N2  - Background: Fibroblast growth factor 21 (FGF-21) plays an important role in the growth and metabolism of skeletal muscle cells. This study aims to systemically review the evidence regarding the relationship between FGF-21 levels and Sarcopenia, as well as the related influential factors. Methods: This review was conducted according to the PRISMA guidelines. We comprehensively searched PubMed, EMBASE, the Web of Science, Scopus, and Chinese Databases (CNKI, Wan Fang, VIP, and CBM) up to 1 May 2023. 3 investigators performed independent literature screening and data extraction of the included literature, and two investigators performed an independent quality assessment of case-control studies using the Joanna Briggs Institute (JBI) tool. Data analysis was performed using Review Manager 5.4 software. For continuous various outcomes, mean difference (MD) or standard mean difference (SMD) with 95% confidence intervals (CIs) was applied for assessment by fixed-effect or random-effect model analysis. The heterogeneity test was performed by the Q-statistic and quantified using I2, and publication bias was evaluated using a funnel plot. Results: Five studies with a total of 625 cases were included in the review. Meta-analysis showed lower BMI in the sarcopenia group [MD= -2.88 (95% CI, -3. 49, -2.27); P < 0.00001; I2 = 0%], significantly reduced grip strength in the sarcopenia group compared to the non-sarcopenia group [MD = -7.32(95% CI, -10.42,-4.23); P < 0.00001; I2 = 93%]. No statistically significant differences in serum FGF21 levels were found when comparing the two groups of subjects [SMD = 0.31(95% CI, -0.42, 1.04); P = 0.41; I2 = 94%], and no strong correlation was found between the onset of sarcopenia and serum FGF21 levels. Conclusion: The diagnosis of sarcopenia is followed by a more significant decrease in muscle mass and strength, but there is a lack of strong evidence to support a direct relationship between elevated organismal FGF21 and sarcopenia, and it is not convincing to use FGF21 as a biological or diagnostic marker for sarcopenia. The currently used diagnostic criteria for sarcopenia and setting of cut-off values for each evaluation parameter no longer seem to match clinical practice.
ER  - 

TY  - JOUR
M3  - Article
Y1  - 2023
VL  - 23
IS  - 1
SN  - 1471-2407
JF  - BMC Cancer
JO  - BMC Cancer
UR  - https://www.embase.com/search/results?subaction=viewrecord&id=L2024297246&from=export
U2  - L2024297246
C5  - 37430182
DB  - Embase
DB  - Medline
U3  - 2023-07-18
U4  - 2023-07-24
L2  - http://dx.doi.org/10.1186/s12885-023-11073-0
DO  - 10.1186/s12885-023-11073-0
A1  - Li, Q.
A1  - An, T.
A1  - Wu, J.
A1  - Lu, W.
A1  - Wang, Y.
A1  - Li, J.
A1  - Yang, L.
A1  - Chen, Y.
A1  - Lin, L.
A1  - Yang, Z.
M1  - (Li Q.; Wu J.; Yang L.; Chen Y.; Yang Z., dzjysz@163.com) Department of Medical Oncology, The Fourth Clinical Medical College of Guangzhou University of Chinese Medicine, Fuhua Road 1, Futian District, Guangdong, Shenzhen, China
M1  - (An T.) Department of Hepatobiliary and Pancreatic Surgery, Shenzhen People’s Hospital, Dongmen North Road 1017, Luohu District, Guangdong, Shenzhen, China
M1  - (Lu W.) Department of Gastrointestinal Surgery, The First Hospital, Guangzhou University of Traditional Chinese Medicine, Jichang Road 16, Baiyun District, Guangdong, Guangzhou, China
M1  - (Wang Y.) Department of Radiology, Shenzhen People’s Hospital, Dongmen North Road 1017, Luohu District, Guangdong, Shenzhen, China
M1  - (Li J.) The First Department of Surgery, The Fourth Clinical Medical College of Guangzhou University of Chinese Medicine, Fuhua Road 1, Futian District, Guangdong, Shenzhen, China
M1  - (Lin L., linlizhu@gucm.cn) Department of Medical Oncology, The First Affiliated Hospital, Guangzhou University of Traditional Chinese Medicine, Jichang Road 16, Baiyun District, Guangdong, Guangzhou, China
AD  - Z. Yang, Department of Medical Oncology, The Fourth Clinical Medical College of Guangzhou University of Chinese Medicine, Fuhua Road 1, Futian District, Guangdong, Shenzhen, China
AD  - L. Lin, Department of Medical Oncology, The First Affiliated Hospital, Guangzhou University of Traditional Chinese Medicine, Jichang Road 16, Baiyun District, Guangdong, Guangzhou, China
T1  - The impact of sarcopenia on the outcome of patients with left-sided colon and rectal cancer after curative surgery
LA  - English
KW  - adult
KW  - article
KW  - blood transfusion
KW  - body mass
KW  - body weight loss
KW  - cancer staging
KW  - cancer surgery
KW  - colon cancer
KW  - computer assisted tomography
KW  - evaluation study
KW  - female
KW  - fistula
KW  - hospitalization
KW  - human
KW  - hypoalbuminemia
KW  - image analysis
KW  - incidence
KW  - intraoperative period
KW  - major clinical study
KW  - male
KW  - middle aged
KW  - mortality
KW  - overall survival
KW  - postoperative period
KW  - preoperative period
KW  - psoas muscle
KW  - rectum cancer
KW  - recurrence free survival
KW  - retrospective study
KW  - sarcopenia
KW  - surgical infection
KW  - three-dimensional imaging
KW  - treatment outcome
KW  - tumor volume
N2  - Background: The impact of sarcopenia on the outcome of patients with left-sided colon and rectal cancer has not been exhaustively investigated. Thus, the present study was performed to evaluate the effect of sarcopenia on the outcome of patients with left-sided colon and rectal cancer. Methods: Patients with pathologically diagnosed stage I, II and III left-sided colon or rectal cancer who had undergone curative surgery between January 2008 and December 2014 were retrospectively reviewed. The psoas muscle index (PMI) identified by 3D-image analysis of computed tomographic images was the criterion used to diagnose sarcopenia. The cut-off value recommended by Hamaguchi (PMI value < 6.36 cm2/m2 for men and < 3.92 cm2/m2 for women) was adopted to confirm the diagnosis of sarcopenia. According to the PMI, each patient was divided into the sarcopenia group (SG) or the nonsarcopenia group (NSG). Then, the SG was compared with the NSG in terms of postoperative outcomes. Results: Among the 939 patients included, 574 (61.1%) were confirmed to have preoperative sarcopenia. Initially, it was demonstrated that the SG was not significantly different from the NSG in terms of most baseline characteristics except for a lower body mass index (BMI) (P < 0.001), a larger tumour size (P < 0.001) and more weight loss (more than 3 kg in the last three months) (P = 0.033). The SG had a longer hospital stay after surgery (P = 0.040), more intraoperative blood transfusions (P = 0.035), and higher incidence of anastomotic fistula (P = 0.027), surgical site infection (SSI) (P = 0.037) and hypoalbuminemia (P = 0.022), 30-day mortality (P = 0.042) and 90-day mortality (P = 0.041). The SG had significantly worse overall survival (OS) (P = 0.016) and recurrence-free survival (RFS) (P = 0.036) than the NSG. Subsequently, Cox regression analysis revealed that preoperative sarcopenia was an independent predictive factor for worse OS (P = 0.0211, HR = 1.367, 95% CI: 1.049–1.782) and RFS (P = 0.045, HR = 1.299, 95% CI: 1.006–1.677). Conclusion: Preoperative sarcopenia adversely affects the outcome of patients with left-sided colon and rectal cancer, and preoperative nutrition supplementation may help us improve their long-term and short-term outcomes.
ER  - 

TY  - JOUR
M3  - Review
Y1  - 2023
VL  - 21
IS  - 1
SN  - 1479-5876
JF  - Journal of Translational Medicine
JO  - J. Transl. Med.
UR  - https://www.embase.com/search/results?subaction=viewrecord&id=L2024647309&from=export
U2  - L2024647309
C5  - 37495991
DB  - Embase
DB  - Medline
U3  - 2023-08-01
U4  - 2023-08-03
L2  - http://dx.doi.org/10.1186/s12967-023-04369-z
DO  - 10.1186/s12967-023-04369-z
A1  - Chen, X.
A1  - Ji, Y.
A1  - Liu, R.
A1  - Zhu, X.
A1  - Wang, K.
A1  - Yang, X.
A1  - Liu, B.
A1  - Gao, Z.
A1  - Huang, Y.
A1  - Shen, Y.
A1  - Liu, H.
A1  - Sun, H.
M1  - (Chen X.; Ji Y.; Wang K.; Yang X.; Liu B.; Gao Z.; Shen Y., syt517@ntu.edu.cn; Sun H., sunhl@ntu.edu.cn) Key Laboratory of Neuroregeneration of Jiangsu and Ministry of Education, Co-Innovation Center of Neuroregeneration, NMPA Key Laboratory for Research and Evaluation of Tissue Engineering Technology Products, Department of Neurology, Affiliated Hospital of Nantong University, Nantong University, Jiangsu, Nantong, China
M1  - (Liu R.; Zhu X.; Huang Y.) Department of Clinical Medicine, Medical College, Nantong University, Jiangsu, Nantong, China
M1  - (Liu H., doctorliu876146@163.com) Department of Orthopedics, Haian Hospital of Traditional Chinese Medicine, 55 Ninghai Middle Road, Jiangsu, Nantong, China
AD  - Y. Shen, Key Laboratory of Neuroregeneration of Jiangsu and Ministry of Education, Co-Innovation Center of Neuroregeneration, NMPA Key Laboratory for Research and Evaluation of Tissue Engineering Technology Products, Department of Neurology, Affiliated Hospital of Nantong University, Nantong University, Jiangsu, Nantong, China
AD  - H. Sun, Key Laboratory of Neuroregeneration of Jiangsu and Ministry of Education, Co-Innovation Center of Neuroregeneration, NMPA Key Laboratory for Research and Evaluation of Tissue Engineering Technology Products, Department of Neurology, Affiliated Hospital of Nantong University, Nantong University, Jiangsu, Nantong, China
AD  - H. Liu, Department of Orthopedics, Haian Hospital of Traditional Chinese Medicine, 55 Ninghai Middle Road, Jiangsu, Nantong, China
T1  - Mitochondrial dysfunction: roles in skeletal muscle atrophy
LA  - English
KW  - 5 amino 4 imidazolecarboxamide
KW  - antioxidant
KW  - celecoxib
KW  - geranylgeraniol
KW  - ginsenoside Rg 3
KW  - hydroxymethylglutaryl coenzyme A reductase kinase
KW  - Janus kinase
KW  - levetiracetam
KW  - mammalian target of rapamycin
KW  - olesoxime
KW  - peroxisome proliferator activated receptor gamma coactivator 1alpha
KW  - phosphatidylinositol 3 kinase
KW  - protein kinase B
KW  - sirtuin 1
KW  - Smad2 protein
KW  - Smad3 protein
KW  - somatomedin C
KW  - STAT3 protein
KW  - sulforaphane
KW  - transforming growth factor beta
KW  - aging
KW  - antioxidant activity
KW  - cachexia
KW  - calcium homeostasis
KW  - cell therapy
KW  - chronic kidney failure
KW  - diabetes mellitus
KW  - diet therapy
KW  - disorders of lipid metabolism
KW  - disorders of mitochondrial functions
KW  - Duchenne muscular dystrophy
KW  - exercise
KW  - gene therapy
KW  - human
KW  - inflammation
KW  - Kennedy disease
KW  - mitochondrial biogenesis
KW  - mitochondrial permeability
KW  - mitochondrion
KW  - mitophagy
KW  - molecular mechanics
KW  - muscle atrophy
KW  - nanomedicine
KW  - NF kB signaling
KW  - nonhuman
KW  - obesity
KW  - oxidative stress
KW  - physiotherapy
KW  - protein degradation
KW  - protein function
KW  - protein synthesis
KW  - regenerative ability
KW  - regulatory mechanism
KW  - review
KW  - sarcopenia
KW  - signal transduction
KW  - skeletal muscle
KW  - spinal muscular atrophy
KW  - stem cell
KW  - systematic review
KW  - therapy effect
N2  - Mitochondria play important roles in maintaining cellular homeostasis and skeletal muscle health, and damage to mitochondria can lead to a series of pathophysiological changes. Mitochondrial dysfunction can lead to skeletal muscle atrophy, and its molecular mechanism leading to skeletal muscle atrophy is complex. Understanding the pathogenesis of mitochondrial dysfunction is useful for the prevention and treatment of skeletal muscle atrophy, and finding drugs and methods to target and modulate mitochondrial function are urgent tasks in the prevention and treatment of skeletal muscle atrophy. In this review, we first discussed the roles of normal mitochondria in skeletal muscle. Importantly, we described the effect of mitochondrial dysfunction on skeletal muscle atrophy and the molecular mechanisms involved. Furthermore, the regulatory roles of different signaling pathways (AMPK-SIRT1-PGC-1α, IGF-1-PI3K-Akt-mTOR, FoxOs, JAK-STAT3, TGF-β-Smad2/3 and NF-κB pathways, etc.) and the roles of mitochondrial factors were investigated in mitochondrial dysfunction. Next, we analyzed the manifestations of mitochondrial dysfunction in muscle atrophy caused by different diseases. Finally, we summarized the preventive and therapeutic effects of targeted regulation of mitochondrial function on skeletal muscle atrophy, including drug therapy, exercise and diet, gene therapy, stem cell therapy and physical therapy. This review is of great significance for the holistic understanding of the important role of mitochondria in skeletal muscle, which is helpful for researchers to further understanding the molecular regulatory mechanism of skeletal muscle atrophy, and has an important inspiring role for the development of therapeutic strategies for muscle atrophy targeting mitochondria in the future.
ER  - 

TY  - JOUR
M3  - Review
Y1  - 2023
VL  - 396
IS  - 12
SP  - 3483
EP  - 3501
SN  - 1432-1912
SN  - 0028-1298
JF  - Naunyn-Schmiedeberg's Archives of Pharmacology
JO  - Naunyn-Schmiedeberg's Arch. Pharmacol.
UR  - https://www.embase.com/search/results?subaction=viewrecord&id=L2024796220&from=export
U2  - L2024796220
C5  - 37526688
DB  - Embase
DB  - Medline
U3  - 2023-08-08
U4  - 2024-01-23
L2  - http://dx.doi.org/10.1007/s00210-023-02639-7
DO  - 10.1007/s00210-023-02639-7
A1  - Ding, K.
A1  - Jiang, W.
A1  - Zhangwang, J.
A1  - Wang, Y.
A1  - Zhang, J.
A1  - Lei, M.
M1  - (Ding K.; Jiang W.; Zhangwang J.) School of Clinical Medicine, Chengdu University of Traditional Chinese Medicine, Chengdu, China
M1  - (Jiang W.; Zhangwang J.; Zhang J., zhangjing@cdutcm.edu.cn; Lei M., minglei2828@126.com) Hospital of Chengdu University of Traditional Chinese Medicine, Chengdu, China
M1  - (Wang Y.) Jiangsu Provincial Hospital of Traditional Chinese Medicine, Nanjing, China
AD  - J. Zhang, Hospital of Chengdu University of Traditional Chinese Medicine, Chengdu, China
AD  - M. Lei, Hospital of Chengdu University of Traditional Chinese Medicine, Chengdu, China
T1  - The potential of traditional herbal active ingredients in the treatment of sarcopenia animal models: focus on therapeutic effects and mechanisms
LA  - English
KW  - 5,7 dimethoxyflavone
KW  - atractylenolide i
KW  - baicalin
KW  - carnosol
KW  - curcumin
KW  - dihydromyricetin
KW  - ginsenoside
KW  - ginsenoside Rg 3
KW  - glabridin
KW  - herbaceous agent
KW  - icariin
KW  - morroniside
KW  - unclassified drug
KW  - apoptosis
KW  - autophagy (cellular)
KW  - chemical structure
KW  - endoplasmic reticulum stress
KW  - herbal medicine
KW  - inflammation
KW  - insulin resistance
KW  - lysosome
KW  - methodology
KW  - mitochondrial biogenesis
KW  - nonhuman
KW  - oxidative stress
KW  - paracrine signaling
KW  - pathogenesis
KW  - protein metabolism
KW  - review
KW  - risk factor
KW  - sarcopenia
KW  - signal transduction
KW  - therapy effect
N2  - Sarcopenia is a major global public health problem that harms individual physical function. In 2018, the European Working Group on Sarcopenia in the Elderly 2 classified sarcopenia into primary and secondary sarcopenia. However, information on the pathogenesis and effective treatment of primary and secondary sarcopenia is limited. Traditional herbal active ingredients have biological activities that promote skeletal muscle health, showing potential preventive and therapeutic effects on sarcopenia. Therefore, this narrative review aims to provide a comprehensive overview of global traditional herbal active ingredients’ beneficial therapeutic effects and molecular mechanisms on sarcopenia-related animal models. For this purpose, we conducted a literature search in three databases, PubMed, Web of Science, and Embase, consistent with the review objectives. After the screening, 12 animal studies met the review themes. The review results showed that the pathological mechanisms in sarcopenia-related animal models include imbalanced protein metabolism, oxidative stress, inflammation, apoptosis, insulin resistance, endoplasmic reticulum stress, impaired mitochondrial biogenesis, and autophagy-lysosome system aggravation. Eleven traditional herbal active ingredients exerted positive anti-sarcopenic effects by ameliorating these pathological mechanisms. This narrative review will provide meaningful insight into future studies regarding traditional herbal active ingredients for treating sarcopenia. Graphical abstract: [Figure not available: see fulltext.]
ER  - 

TY  - JOUR
M3  - Article
Y1  - 2023
VL  - 28
IS  - 1
SN  - 2047-783X
SN  - 0949-2321
JF  - European Journal of Medical Research
JO  - Eur. J. Med. Res.
UR  - https://www.embase.com/search/results?subaction=viewrecord&id=L2025318591&from=export
U2  - L2025318591
C5  - 37689698
DB  - Embase
DB  - Medline
U3  - 2023-09-14
U4  - 2023-09-20
L2  - http://dx.doi.org/10.1186/s40001-023-01322-0
DO  - 10.1186/s40001-023-01322-0
A1  - Yang, J.
A1  - Liu, P.
A1  - Wang, S.
A1  - Jiang, T.
A1  - Zhang, Y.
A1  - Liu, W.
M1  - (Yang J., yangjiyong_2019@foxmail.com; Wang S., wshuai1024@163.com; Zhang Y., 274907383@qq.com) The Fifth Clinical College of Guangzhou, University of Chinese Medicine, Guangzhou, China
M1  - (Liu P., liup93@mail.sysu.edu.cn) The First Affiliated Hospital of Sun Yat-sen University, Guangzhou, China
M1  - (Jiang T., 1937897211@qq.com; Liu W., liuwengang2022@gmail.com) Department of Orthopedics, Guangdong Second Traditional Chinese Medicine Hospital, Guangzhou, China
AD  - W. Liu, Department of Orthopedics, Guangdong Second Traditional Chinese Medicine Hospital, Guangzhou, China
T1  - Causal relationship between sarcopenia and osteoarthritis: a bi-directional two-sample mendelian randomized study
LA  - English
KW  - appendicular lean mass
KW  - article
KW  - clinical article
KW  - comorbidity
KW  - disease association
KW  - disease classification
KW  - genetic association
KW  - genetic trait
KW  - genome-wide association study
KW  - grip strength
KW  - hip osteoarthritis
KW  - human
KW  - knee osteoarthritis
KW  - lean body weight
KW  - Mendelian randomization analysis
KW  - muscle strength
KW  - outcome assessment
KW  - publication
KW  - sarcopenia
KW  - total hip replacement
KW  - total knee arthroplasty
N2  - Background: Previous studies have shown that osteoarthritis (OA) and sarcopenia (SP) are closely related to each other, but the causal relationships between them have not been established. The aim of this study was to investigate the causal associations between OA and SP via a bi-directional Mendelian randomization (MR) approach. Methods: A bi-directional two-sample MR was adopted to research the causal relationship between SP and OA. The instrumental variables for SP and four types of OA: KOA, HOA, total knee replacement (TKR) and total hip replacement (THR) were derived from published large genome-wide association studies (GWAS). The inverse variance weighted (IVW), MR-Egger and weighted median estimator (WME) methods were used to estimate bi-directional causal effects. Results: Low grip strength (GS) did not have a causal effect on four types of OA (KOA: OR = 1.205, 95% CI 0.837–1.734, p = 0.316; HOA: OR = 1.090, 95% CI 0.924–1.609, p = 0.307; TKR: OR = 1.190, 95% CI 1.084–1.307, p = 0.058; THR: OR = 1.035, 95% CI 0.792–1.353, p = 0.798), while appendicular lean mass (ALM) had a causal effect on four types of OA (KOA: OR = 1.104, 95% CI 1.041–1.171, p = 0.001; HOA: OR = 1.151, 95% CI 1.071–1.237, p < 0.001; TKR: OR = 1.114, 95% CI 1.007–1.232, p < 0.001; THR: OR = 1.203, 95% CI 1.099–1.316, p < 0.001). In the reverse direction, KOA or HOA did not have a significant causal effect on both GS and ALM (KOA-GS: OR = 1.077, 95% CI 0.886–1.309, p = 0.458; KOA-ALM: Beta = 0.004, p = 0.892; HOA-GS: OR = 1.038, 95% CI 0.981–1.099, p = 0.209; HOA-ALM: Beta = − 0.017, p = 0.196; TKR-GS: OR = 0.999, 95% CI 0.739–1.351, p = 0.997; TKR-ALM: Beta = 0.018, p = 0.501; THR-GS: OR = 1.037, 95% CI 0.978–1.101, p = 0.222; THR-ALM: Beta = − 0.023, p = 0.081). Conclusions: The present study suggests that SP may have a causal effect on OA through changes in muscle composition rather than muscle strength, while little evidence was provided for the causal effect of OA on SP.
ER  - 

TY  - JOUR
M3  - Letter
Y1  - 2023
VL  - 14
IS  - 6
SP  - 2984
SN  - 2190-6009
SN  - 2190-5991
JF  - Journal of Cachexia, Sarcopenia and Muscle
JO  - J. Cachexia Sarcopenia Muscle
UR  - https://www.embase.com/search/results?subaction=viewrecord&id=L2025712249&from=export
U2  - L2025712249
C5  - 37759413
DB  - Embase
DB  - Medline
U3  - 2023-10-03
U4  - 2024-01-08
L2  - http://dx.doi.org/10.1002/jcsm.13113
DO  - 10.1002/jcsm.13113
A1  - Zhang, F.
A1  - Zhang, H.
M1  - (Zhang F.) Department of Nephrology, Longhua Hospital Shanghai University of Traditional Chinese Medicine, Shanghai, China
M1  - (Zhang H., lhhlky@163.com) Department of Nursing, Longhua Hospital Shanghai University of Traditional Chinese Medicine, Shanghai, China
T1  - Comment on “Diagnosis, prevalence, and mortality of sarcopenia in dialysis patients: a systematic review and meta-analysis” by Shu et al.
LA  - English
KW  - hemodialysis patient
KW  - human
KW  - letter
KW  - mortality
KW  - mortality risk
KW  - prevalence
KW  - sarcopenia
KW  - treatment duration
ER  - 

TY  - JOUR
M3  - Review
Y1  - 2023
VL  - 10
IS  - 3
SP  - 224
EP  - 252
SN  - 2053-4515
JF  - Traditional and Kampo Medicine
JO  - Tead. Kampo Med.
UR  - https://www.embase.com/search/results?subaction=viewrecord&id=L2025921604&from=export
U2  - L2025921604
DB  - Embase
U3  - 2023-10-12
U4  - 2023-12-18
L2  - http://dx.doi.org/10.1002/tkm2.1387
DO  - 10.1002/tkm2.1387
A1  - Takayama, S.
A1  - Michihara, S.
A1  - Kimura, Y.
A1  - Morinaga, A.
A1  - Miyakawa, K.
A1  - Tsushima, N.
A1  - Otani, K.
A1  - Jinnai, A.
A1  - Aso, Y.
A1  - Okabayashi, A.
A1  - Arita, R.
A1  - Nogami, T.
A1  - Inui, A.
M1  - (Takayama S., takayama@med.tohoku.ac.jp; Arita R.) Department of Kampo and Integrative Medicine, Tohoku University Graduate School of Medicine, Sendai, Japan
M1  - (Takayama S., takayama@med.tohoku.ac.jp; Arita R.) Department of Education and Support for Regional Medicine, Department of Kampo Medicine, Tohoku University Hospital, Sendai, Japan
M1  - (Michihara S.) Kampo Research Laboratories, Kracie Pharma, Ltd., Toyama, Japan
M1  - (Kimura Y.; Morinaga A.; Miyakawa K.; Tsushima N.; Otani K.; Jinnai A.; Aso Y.; Okabayashi A.) Institute of Oriental Medicine, Tokyo Women's Medical University, Tokyo, Japan
M1  - (Nogami T.) Department of Kampo Medicine, Tokai University School of Medicine, Isehara, Japan
M1  - (Inui A.) Pharmacological Department of Herbal Medicine, Kagoshima University Graduate School of Medical and Dental Sciences, Kagoshima, Japan
AD  - S. Takayama, Department of Education and Support for Regional Medicine, Department of Kampo Medicine, Tohoku University Hospital, 1-1 Seiryo-machi, Aoba-ku, Miyagi, Sendai, Japan
T1  - Review of frequently used Kampo prescriptions: Part 4, Ninjin'yoeito
LA  - English
KW  - atrogin 1
KW  - ghrelin
KW  - initiation factor 4E binding protein 1
KW  - Kampo medicine (drug)
KW  - mammalian target of rapamycin
KW  - neuropeptide Y
KW  - ninjin yoeito
KW  - peroxisome proliferator activated receptor gamma coactivator 1alpha
KW  - plant medicinal product
KW  - protein kinase B
KW  - transcription factor FKHR
KW  - unclassified drug
KW  - anemia
KW  - Angelica
KW  - anorexia
KW  - Atractylodes
KW  - Atractylodes lancea
KW  - chronic fatigue syndrome
KW  - cognitive defect
KW  - cytokine production
KW  - drug administration
KW  - drug dose
KW  - drug formulation
KW  - enzyme activity
KW  - fatigue
KW  - gastrointestinal tract function
KW  - human
KW  - hypothalamus hypophysis adrenal system
KW  - immunocompetent cell
KW  - Japan
KW  - lung disease
KW  - malaise
KW  - medicinal plant
KW  - muscle atrophy
KW  - national health insurance
KW  - neuroprotection
KW  - nonhuman
KW  - peritonitis
KW  - plant
KW  - Poria sclerotium
KW  - prevalence
KW  - Rehmannia glutinosa
KW  - review
N2  - Background: The source of ninjin'yoeito (NYT) is considered the ‘Formulary of Bureau of Taiping People's Welfare Pharmacy’, written around 1241–52 AD. NYT is used to treat patients with chronic fatigue, malaise with qi deficiency, and exhaustion of all five parenchymatous viscera with difficulty in recovering. Key Findings: NYT formula consists of 12 crude drugs. NYT extract for medical use is covered by the National Health Insurance system of Japan for convalescence after recovery from diseases, fatigue and malaise, anorexia, perspiration during sleep, cold limbs, and anemia. Studies have shown clinical effects of NYT: treatment of anemia, cancer treatment support, frailty, cognitive dysfunction, apathy, fatigue/malaise, anorexia, and lung diseases. Preclinical studies support clinical studies; activating ghrelin-neuropeptide Y pathway-mediated appetite-enhancing effects, inhibiting muscle volume loss through the Akt/mTOR pathway-mediated hyperphosphorylation of 4E-BP1 and FoxO1-mediated Atrogin-1, suppressing the hypothalamic–pituitary–adrenal axis by downregulating the sympathetic-adrenal-medullary axis and GABA neurons for improving sociability, promoting recovery from skeletal muscle atrophy through the activation of PGC-1α, hematopoiesis-promoting effects, and increasing the number of immune cells in immunocompromised models. The incidence of adverse events of NYT was reported as 3.09 or 2.03%. The most significant adverse effects of NYT are gastrointestinal disorders. Conclusion: Recently, NYT has been widely used to treat several symptoms and conditions under the National Health Insurance System of Japan. Clinical studies showed the efficacy of NYT to treat anemia, frailty, cognitive dysfunction, anorexia, apathy, and fatigue/malaise, as well as for long-term cancer treatment support. The pharmacological mechanisms supporting its effects are also being reported.
ER  - 

TY  - JOUR
M3  - Review
Y1  - 2023
VL  - 15
IS  - 1
SN  - 1758-5996
JF  - Diabetology and Metabolic Syndrome
JO  - Diabetol. Metab. Syndr.
UR  - https://www.embase.com/search/results?subaction=viewrecord&id=L2026449712&from=export
U2  - L2026449712
DB  - Embase
U3  - 2023-11-13
U4  - 2023-11-21
L2  - http://dx.doi.org/10.1186/s13098-023-01192-w
DO  - 10.1186/s13098-023-01192-w
A1  - Liao, T.
A1  - Xiong, L.
A1  - Wang, X.
A1  - Yang, S.
A1  - Liang, Z.
M1  - (Liao T.; Wang X.; Yang S., yang.shu@szhospital.com; Liang Z., liang.zhen@szhospital.com) School of Medicine, The First Affiliated Hospital of Southern University of Science and Technology, Shenzhen People’s Hospital (The Second Clinical Medical College, Jinan University), Shenzhen, China
M1  - (Liao T.; Xiong L.; Wang X.; Yang S., yang.shu@szhospital.com; Liang Z., liang.zhen@szhospital.com) Department of Geriatrics, Shenzhen People’s Hospital, (The Second Clinical Medical College, Jinan University, The First Affiliated Hospital, Southern University of Science and Technology, Shenzhen, China
M1  - (Liao T.; Xiong L.; Wang X.) Shenzhen Clinical Research Centre for Geriatrics, Shenzhen People’s Hospital, Shenzhen, China
AD  - S. Yang, School of Medicine, The First Affiliated Hospital of Southern University of Science and Technology, Shenzhen People’s Hospital (The Second Clinical Medical College, Jinan University), Shenzhen, China
AD  - Z. Liang, School of Medicine, The First Affiliated Hospital of Southern University of Science and Technology, Shenzhen People’s Hospital (The Second Clinical Medical College, Jinan University), Shenzhen, China
T1  - Mitochondrial disorders as a mechanism for the development of obese Sarcopenia
LA  - English
KW  - citrulline
KW  - mitochondrial DNA
KW  - plant extract
KW  - probiotic agent
KW  - resveratrol
KW  - unclassified drug
KW  - watermelon extract
KW  - cell metabolism
KW  - clinical research
KW  - disease association
KW  - disease severity
KW  - disorders of mitochondrial functions
KW  - DNA damage
KW  - human
KW  - kinesiotherapy
KW  - metabolic disorder
KW  - mitochondrion
KW  - myasthenia gravis
KW  - nonhuman
KW  - obese sarcopenia
KW  - obesity
KW  - review
KW  - sarcopenia
KW  - skeletal muscle
N2  - Obese sarcopenia is a severe and prevalent disease in an aging society. Compared to sarcopenia alone, the development and advanced stage of obesity sarcopenia is faster and more severe. Diagnosis of the cause of adipocyte accumulation is also more complicated; however, no effective pharmacological treatment is available. Chronic inflammation is one of the causes of sarcopenia, and obese patients, who are more likely to develop chronic inflammation, may simultaneously suffer from obesity and sarcopenia. Mitochondrial metabolic disorders have been more easily observed in the tissue cells of patients with obesity and sarcopenia. Mitochondrial metabolic disorders include abnormal mtDNA release, mitochondrial autophagy, and dynamic mitochondrial disorders. Therefore, this review will reveal the mechanism of development of obesity myasthenia gravis from the perspective of mitochondria and discuss the currently existing small-molecule drugs.
ER  - 

TY  - JOUR
M3  - Article
Y1  - 2023
VL  - 408
IS  - 1
SN  - 1435-2451
SN  - 1435-2443
JF  - Langenbeck's Archives of Surgery
JO  - Langenbeck's Arch. Surg.
UR  - https://www.embase.com/search/results?subaction=viewrecord&id=L2026543479&from=export
U2  - L2026543479
C5  - 37950033
DB  - Embase
DB  - Medline
U3  - 2023-11-15
U4  - 2023-11-28
L2  - http://dx.doi.org/10.1007/s00423-023-03170-2
DO  - 10.1007/s00423-023-03170-2
A1  - Doi, S.
A1  - Yasuda, S.
A1  - Matsuo, Y.
A1  - Sakata, T.
A1  - Nishiwada, S.
A1  - Nagai, M.
A1  - Nakamura, K.
A1  - Terai, T.
A1  - Kohara, Y.
A1  - Sho, M.
M1  - (Doi S.; Yasuda S., hi22zd@naramed-u.ac.jp; Matsuo Y.; Sakata T.; Nishiwada S.; Nagai M.; Nakamura K.; Terai T.; Kohara Y.; Sho M.) Department of Surgery, Nara Medical University, 840 Shijo-Cho, Nara, Kashihara, Japan
AD  - S. Yasuda, Department of Surgery, Nara Medical University, 840 Shijo-Cho, Nara, Kashihara, Japan
T1  - Clinical impact of sarcopenia in early-stage intrahepatic recurrent hepatocellular carcinoma: an association with impaired host immunity
LA  - English
KW  - CD45RO antigen
KW  - adult
KW  - aged
KW  - article
KW  - cancer prognosis
KW  - cancer recurrence
KW  - cancer staging
KW  - cancer surgery
KW  - cancer survival
KW  - CD4+ T lymphocyte
KW  - CD8+ T lymphocyte
KW  - chemoembolization
KW  - computer assisted tomography
KW  - controlled study
KW  - disease association
KW  - female
KW  - hepatectomy
KW  - human
KW  - human tissue
KW  - immunity
KW  - immunohistochemistry
KW  - liver cell carcinoma
KW  - major clinical study
KW  - male
KW  - musculoskeletal system parameters
KW  - outcome assessment
KW  - overall survival
KW  - radiofrequency ablation
KW  - recurrence free survival
KW  - sarcopenia
KW  - skeletal muscle index
KW  - survival rate
KW  - tumor associated leukocyte
N2  - Purpose: This study investigated the role of sarcopenia in the long-term outcomes of patients with early-stage intrahepatic recurrent hepatocellular carcinoma (HCC). Methods: The study included 136 patients with intrahepatic recurrent Barcelona Clinic Liver Cancer (BCLC) stage 0/A HCC following liver resection diagnosed between 2006 and 2020 and underwent surgery, radiofrequency ablation (RFA), or transcatheter arterial chemoembolization (TACE). Sarcopenia was defined based on the skeletal muscle index using computed tomography at the time of recurrence, and its association with long-term outcomes was evaluated. Tumor-infiltrating lymphocytes (CD4 + , CD8 + , and CD45RO + T cells) were assayed using immunohistochemistry on specimens obtained from repeat hepatectomies, and their association with sarcopenia was evaluated. Results: The overall survival (OS) and recurrence-free survival (RFS) rates after initial recurrence of patients with sarcopenia were significantly lower than those without sarcopenia (p < 0.001 and p < 0.001, respectively). Multivariate analysis identified sarcopenia as an independent prognostic factor for RFS (p < 0.001). In patients without sarcopenia, surgery resulted in better RFS than RFA or TACE. Contrastingly, in patients with sarcopenia, the RFS was extremely poor regardless of the treatment type: surgery, RFA, or TACE (median RFS, 11.7, 12.7, and 10.1 months). Significantly low levels of tumor-infiltrating CD4 + , CD8 + , and CD45RO + lymphocytes were observed in patients with sarcopenia (p = 0.001, p = 0.001, and p = 0.001, respectively). Conclusions: This study suggests that patients with sarcopenia have poor RFS regardless of the treatment type for early-stage intrahepatic recurrent HCC. Impaired host immunity might be one of the underlying mechanisms.
ER  - 

TY  - JOUR
M3  - Article
Y1  - 2023
VL  - 23
IS  - 1
SN  - 1472-6874
JF  - BMC Women's Health
JO  - BMC Women's Health
UR  - https://www.embase.com/search/results?subaction=viewrecord&id=L2026605397&from=export
U2  - L2026605397
C5  - 37964288
DB  - Embase
DB  - Medline
U3  - 2023-11-20
U4  - 2023-11-27
L2  - http://dx.doi.org/10.1186/s12905-023-02749-7
DO  - 10.1186/s12905-023-02749-7
A1  - Tan, T.-W.
A1  - Tan, H.-L.
A1  - Hsu, M.-F.
A1  - Huang, H.-L.
A1  - Chung, Y.-C.
M1  - (Tan T.-W.) Department of Nursing, Hsinchu MacKay Memorial Hospital, Hsinchu, Taiwan
M1  - (Tan H.-L.) Department of Orthopaedic Surgery, Faculty of Medicine, University of Malaya, Kuala Lumpur, Malaysia
M1  - (Hsu M.-F.; Chung Y.-C., yuchu@mail.ypu.edu.tw) Department of Nursing, Yuanpei University of Medical Technology, Hsinchu, Taiwan
M1  - (Huang H.-L.) Department of Healthcare Management, Yuanpei University of Medical Technology, Hsinchu, Taiwan
AD  - Y.-C. Chung, Department of Nursing, Yuanpei University of Medical Technology, Hsinchu, Taiwan
T1  - Effect of non-pharmacological interventions on the prevention of sarcopenia in menopausal women: a systematic review and meta-analysis of randomized controlled trials
LA  - English
KW  - vitamin D
KW  - aerobic exercise
KW  - article
KW  - caloric restriction
KW  - exercise
KW  - GRADE approach
KW  - grip strength
KW  - human
KW  - knee extension strength
KW  - lean body weight
KW  - menopause
KW  - meta analysis
KW  - muscle mass
KW  - muscle strength
KW  - physical performance
KW  - protein intake
KW  - publication
KW  - randomized controlled trial (topic)
KW  - resistance training
KW  - sarcopenia
KW  - sprint interval training
KW  - systematic review
KW  - Tai Chi
KW  - therapy effect
KW  - treadmill exercise
KW  - vitamin supplementation
KW  - weight training
N2  - Background: Sarcopenia is a chronic disease marked by gradual muscle system and functional decline. Prior research indicates its prevalence in those under 60 varies from 8 to 36%. There is limited evidence on the effectiveness of non-pharmacological interventions for sarcopenia prevention in menopausal women aged 40–60. This study examines the influence of such interventions for sarcopenia prevention on these women. Methods: PubMed, EMBASE, Medline, Cochrane Library, CINAHL, PEDro, and Airiti Library were searched from inception until May 5, 2023. Randomized controlled trials that examined exercise, vitamin D and protein supplementation effects on muscle mass, strength, and physical function. Quality assessment used the Cochrane risk of bias tool, and analysis employed Comprehensive Meta-Analysis version 2.0. Results: A total of 27 randomized controlled trials, involving 1,989 participants were identified. Meta-analysis results showed exercise improved lean body mass (SMD = 0.232, 95% CI: 0.097, 0.366), handgrip strength (SMD = 0.901, 95% CI: 0.362, 1.441), knee extension strength (SMD = 0.698, 95% CI: 0.384, 1.013). Resistance training had a small effect on lean body mass, longer exercise duration (> 12 weeks) and higher frequency (60–90 min, 3 sessions/week) showed small to moderate effects on lean body mass. Vitamin D supplementation improved handgrip strength (SMD = 0.303, 95% CI: 0.130, 0.476), but not knee extension strength. There was insufficient data to assess the impact of protein supplementation on muscle strength. Conclusions: Exercise effectively improves muscle mass, and strength in menopausal women. Resistance training with 3 sessions per week, lasting 20–90 min for at least 6 weeks, is most effective. Vitamin D supplementation enhances small muscle group strength. Further trials are needed to assess the effects of vitamin D and protein supplementation on sarcopenia prevention. Registration number: This review was registered on PROSPERO CRD42022329273.
ER  - 

TY  - JOUR
M3  - Article
Y1  - 2023
VL  - 58
SP  - 128
EP  - 135
SN  - 2405-4577
JF  - Clinical Nutrition ESPEN
JO  - Clin. Nutr. ESPEN
UR  - https://www.embase.com/search/results?subaction=viewrecord&id=L2027593893&from=export
U2  - L2027593893
C5  - 38056996
DB  - Embase
DB  - Medline
U3  - 2023-10-11
U4  - 2023-10-12
L2  - http://dx.doi.org/10.1016/j.clnesp.2023.09.920
DO  - 10.1016/j.clnesp.2023.09.920
A1  - Zhou, Y.-Y.
A1  - Wang, J.-F.
A1  - Yao, Q.
A1  - Jian, Q.-F.
A1  - Luo, Z.-P.
M1  - (Zhou Y.-Y.; Wang J.-F.; Jian Q.-F.) Chengdu University of Traditional Chinese Medicine, Sichuan, China
M1  - (Yao Q., qianyaocdsdermyy@163.com) Chengdu Second People's Hospital, Sichuan, China
M1  - (Luo Z.-P.) The Tibet Autonomous Region People's Government Office in a Hospital in Chengdu, Sichuan, Chengdu, China
AD  - Q. Yao, Department of Nursing, Chengdu Second People's Hospital, Sichuan Province, Chengdu City, China
T1  - Prevalence of sarcopenic obesity in patients with diabetes and adverse outcomes: A systematic review and meta-analysis
LA  - English
KW  - X ray bone densitometer
KW  - abdominal obesity
KW  - adverse outcome
KW  - article
KW  - bioelectrical impedance analysis
KW  - body fat
KW  - body mass
KW  - calf circumference
KW  - cognitive defect
KW  - creatinine urine level
KW  - diabetes mellitus
KW  - glomerulus filtration rate
KW  - grip strength
KW  - human
KW  - insulin resistance
KW  - meta analysis
KW  - muscle mass
KW  - muscle strength
KW  - prevalence
KW  - proteinuria
KW  - sarcopenia
KW  - sarcopenic obesity
KW  - sensitivity analysis
KW  - systematic review
KW  - visceral adiposity index
KW  - waist circumference
N2  - Background & aims: Sarcopenic obesity (SO), which refers to the coexistence of sarcopenia and obesity. The aim of this systematic review and meta-analysis was first to assess the prevalence of SO in patients with diabetes, and second, to evaluate possible adverse outcomes. Methods: This study was conducted in adherence to the Preferred Reporting Items for Systematic Review and Meta-Analyses (PRISMA) guidelines and the data were collated by means of meta-analysis and narrative synthesis. We comprehensively and systematically searched PubMed, Embase, Web of Science, CBM, CNKI, Wanfang Database from the establishment of the database to December 2022, and collected related studies on SO in patients with diabetes. Using Stata 16.0 software to pool the estimates for the prevalence of SO in patients with diabetes, and a descriptive systematic review of possible adverse outcomes was performed. Results: The prevalence of 20 included studies were pooled by a random-effects model, which showed that the prevalence of SO in patients with diabetes was 27%. Subgroup analyses showed that the prevalence of SO was higher among studies using BIA (24%) to assess muscle mass, and those focused on literature of moderate-quality (29%), being published from 2013 to 2016 (29%), female patients with diabetes (17%), North Americans (30%). SO in patients with diabetes can lead to adverse outcomes including decreased glomerular filtration rate, massive proteinuria, cognitive decline, and insulin resistance. Conclusion: The systematic review and meta-analysis revealed a prevalence of 27% for SO in patients with diabetes, and it is associated with potential serious adverse outcomes. Therefore, we should attach importance to the screening of SO in patients with diabetes and early detection of susceptible groups, then selecting appropriate interventions to reduce the occurrence of it and various adverse outcomes in this demographic.
ER  - 

TY  - JOUR
M3  - Letter
Y1  - 2023
VL  - 75
IS  - 6
SP  - 919
EP  - 921
SN  - 2724-5780
SN  - 2724-5276
JF  - Minerva Pediatrics
JO  - Minerva Pediatr.
UR  - https://www.embase.com/search/results?subaction=viewrecord&id=L2029150804&from=export
U2  - L2029150804
C5  - 37255391
DB  - Embase
DB  - Medline
U4  - 2023-12-25
L2  - http://dx.doi.org/10.23736/S2724-5276.23.07179-3
DO  - 10.23736/S2724-5276.23.07179-3
A1  - Ding, C.
A1  - Xu, L.
A1  - Zhang, W.
M1  - (Ding C.; Xu L.; Zhang W., 57988406@qq.com) Department of Endocrinology, Zhejiang Hospital, Hangzhou, China
AD  - W. Zhang, Department of Endocrinology, Zhejiang Hospital, 1229 Gudun Road, Xihu District, Zhejiang, Hangzhou, China
T1  - Application of progressive resistance exercise in elderly patients with type 2 diabetes mellitus complicated with sarcopenia
LA  - English
KW  - analyzer
KW  - blood glucose analyzer
KW  - glucose
KW  - glycosylated albumin
KW  - hemoglobin A1c
KW  - aged
KW  - ascending trunk
KW  - bioelectrical impedance analysis
KW  - blood glucose monitoring
KW  - body regions
KW  - Borg dyspnea scale
KW  - controlled study
KW  - exercise intensity
KW  - exercise tolerance
KW  - fasting blood glucose level
KW  - fatigue
KW  - female
KW  - grip strength test
KW  - human
KW  - letter
KW  - limb training
KW  - lower limb pedaling exercise
KW  - lower limb stretching
KW  - major clinical study
KW  - male
KW  - muscle mass
KW  - muscle strength
KW  - non insulin dependent diabetes mellitus
KW  - progressive resistance exercise
KW  - quality of life
KW  - resistance training
KW  - sarcopenia
KW  - Short Form 36
KW  - skeletal muscle
KW  - strength training test
KW  - stretching exercise
KW  - Tai Chi
KW  - thigh muscle
KW  - upper limb
KW  - walking
ER  - 

TY  - JOUR
M3  - Article
Y1  - 2023
VL  - 39
IS  - 12
SP  - 1045
EP  - 1049
SN  - 1000-6699
JF  - Chinese Journal of Endocrinology and Metabolism
JO  - Chin. J. Endocrinol. Metabol.
UR  - https://www.embase.com/search/results?subaction=viewrecord&id=L2029342365&from=export
U2  - L2029342365
DB  - Embase
U3  - 2024-01-05
U4  - 2024-01-10
L2  - http://dx.doi.org/10.3760/cma.j.cn311282-20230208-00058
DO  - 10.3760/cma.j.cn311282-20230208-00058
A1  - Zhang, X.
A1  - Liu, F.
A1  - Diao, Y.
A1  - Li, Y.
A1  - Li, Y.
M1  - (Zhang X.; Diao Y.; Li Y.; Li Y., clala_008@sina.com) Department of Nutrition, First Teaching Hospital, Tianjin University of Traditional Chinese Medicine, National Clinical Research Center for Chinese Medicine Acupuncture and Moxibustion, Tianjin, China
M1  - (Liu F.) Department of Preventive Treatment of Disease and Health Management Center, First Teaching Hospital of Tianjin University of Traditional Chinese Medicine, National Clinical Research Center for Chinese Medicine Acupuncture and Moxibustion, Tianjin, China
AD  - Y. Li, Department of Nutrition, First Teaching Hospital of Tianjin University of Traditional Chinese Medicine, National Clinical Research Center for Chinese Medicine Acupuncture and Moxibustion, Tianjin, China
T1  - The relationship between hypertriglyceridemic-waist phenotype and muscle mass loss in the 18-65 year-old adults
T2  - 高三酰甘油血症-腰围表型与中青年人群肌肉含量减少的相关性研究
LA  - Chinese
KW  - triacylglycerol
KW  - abdominal obesity
KW  - adult
KW  - aged
KW  - article
KW  - bioelectrical impedance analysis
KW  - body composition
KW  - body fat percentage
KW  - body mass
KW  - bone mineral
KW  - diastolic blood pressure
KW  - fasting blood glucose level
KW  - female
KW  - human
KW  - hypertriglyceridemia
KW  - hypertriglyceridemic waist
KW  - incidence
KW  - laboratory test
KW  - major clinical study
KW  - male
KW  - middle aged
KW  - muscle mass
KW  - muscle mass loss
KW  - muscle weakness
KW  - musculoskeletal system parameters
KW  - phenotype
KW  - physical examination
KW  - risk factor
KW  - sarcopenia
KW  - skeletal muscle mass index
KW  - systolic blood pressure
KW  - waist circumference
KW  - young adult
N2  - Objective To detect the incidence of muscle mass loss in the adults and explore its relevant influencing factors. Methods A total of 1 503 participants aged between 18 and 65 years old were collected from the Department of Preventive Treatment of Disease and Health Management Center of First Teaching Hospital of Tianjin University of Traditional Chinese Medicine from March 2019 to October 2021. All subjects completed physical and laboratory examination and bioelectrical impedance analysis. According to the cutpoint of plasma triglycerides concentration≥1.7 mmol/L, waist circumference≥85 cm in men or≥80 cm in women, 1 503 subjects were divided into four groups: normal triglycerides and waist circumference group, normal waist circumference and hypertriglyceridemia group, abdominal obesity and normal triglycerides group, and hypertriglyceridemic-waist phenotype(HTWC) group. Subjects were also divided into 4 groups according to age. Skeletal muscle mass index (ASMI) was calculated according to the skeletal muscle mass of the limbs. Differences of the ASMI and other relevant indicators among the above four groups were analyzed, and body composition was compared among four age groups. Then explore whether HTWC phenotype was an independent risk factor for the occurrence of sarcopenia in different age groups of different gender. Results The level of triglycerides, fasting blood glucose, systolic blood pressure, and diastolic blood pressure in HTWC group were higher than those in the normal group(all P< 0.001). But the incidence of the muscle mass loss in the HTWC group was much lower than that in the other three groups (P < 0.001). The incidence of muscle mass loss in overall subjects was 9.2%, in which man was 2.05 times higher than women(12.9% vs 6.3%). There is no statistically significant difference in the incidence of muscle mass loss between the 18-35 age group and the 56-65 age group. Multivariate logistic regression analysis revealed that body mass index, body fat percentage, bone mineral content were independent factors affecting muscle loss in 18-45 year-old adults. After adjustment for other risk factors, HTWC phenotype was still not an independent influencing factor of sarcopenia(OR = 1.679, 95% CI 0.523-5.386, P = 0.384). Conclusion HTWC phenotype was not an independent influencing factor of sarcopenia. To prevent the occurrence of sarcopenia in middle-aged and young adults, in addition to assessing the muscle mass, attention should also be given to the measurement of body mass index, bone mineral content, and body fat percentage.
ER  - 

TY  - JOUR
M3  - Conference Abstract
Y1  - 2023
VL  - 9
IS  - 4
SP  - S13
SN  - 2405-5263
SN  - 2405-5255
JF  - Osteoporosis and Sarcopenia
JO  - Osteoporos. Sarcopenia
UR  - https://www.embase.com/search/results?subaction=viewrecord&id=L2030471268&from=export
U2  - L2030471268
DB  - Embase
U4  - 2024-03-05
L2  - http://dx.doi.org/10.1016/j.afos.2023.11.041
DO  - 10.1016/j.afos.2023.11.041
A1  - Cho, C.-F.
A1  - Li, C.-C.
A1  - Tai, T.-W.
A1  - Chiu, C.-J.
A1  - Wu, C.-H.
M1  - (Cho C.-F., gibbon1959123@gmail.com; Chiu C.-J.; Wu C.-H.) Institute of Gerontology, College of Medicine, National Cheng Kung University, Tainan, Taiwan
M1  - (Li C.-C.) Institute of Allied Health Sciences, College of Medicine, National Cheng Kung University, Tainan, Taiwan
M1  - (Li C.-C.; Tai T.-W.; Wu C.-H.) Department of Family Medicine, National Cheng Kung University Hospital, Tainan, Taiwan
M1  - (Tai T.-W.) Division of Orthopedic Medicine National, Cheng Kung University Hospital, Tainan, Taiwan
M1  - (Wu C.-H.) Department of Family Medicine, College of Medicine, National Cheng Kung University, Tainan, Taiwan
T1  - Comparison of refracture and mortality of forearm fracture in middle-aged and elderly people with or without combination of traditional Chinese and western medicine
LA  - English
KW  - adult
KW  - aged
KW  - big data
KW  - Chinese
KW  - Chinese medicine
KW  - cohort analysis
KW  - conference abstract
KW  - drug therapy
KW  - female
KW  - forearm fracture
KW  - health insurance
KW  - human
KW  - major clinical study
KW  - male
KW  - middle aged
KW  - mortality
KW  - mortality rate
KW  - mortality risk
KW  - national health insurance
KW  - Taiwan
KW  - therapy
KW  - western medicine
N2  - Background: This research paper addresses the treatment methods for forearm fractures, particularly in Taiwan, where traditional Chinese medicine (TCM) therapy is often utilized. The study highlights the lack of international research on the risks, trends, and mortality rates associated with TCM intervention for forearm fractures. Additionally, there is a dearth of comprehensive big data reports comparing TCM and Western medicine treatments in Taiwan. Given Taiwan's impending super-aged society, the paper aims to examine whether middle-aged and elderly patients with forearm fractures differ based on the combination of TCM treatment. The findings will inform health insurance policies and facilitate discussions between doctors about treatment strategies. Methods: The research utilizes a series of cohort studies, analyzing data from the national health insurance database in Taiwan to investigate re-fracture rates and mortality among different treatment modes. Results: For hospitalized patients with forearm fractures, the refracture within 3 years and the mortality rate within 5 years after discharge due to the combined treatment of traditional Chinese and Western medicine will be significantly better than those in the no treatment group and there are differences between other groups. Those who began to combine Chinese and Western medicine after the year only dropped by less than 20%. Conclusions: The study found that compared with those treated with combined Chinese and Western medicine, those without treatment had the highest risk of mortality within 5 years and refracture rate within 3 years. Compared with only western medicine or only traditional Chinese medicine, there is a difference in risk. Statistically, there is a significant difference in the mortality rate within 5 years, but the risk of refracture rate within 3 years is not significant. The best time for TCM intervention is within 3 months. Keywords: middle-aged and elderly groups, forearm fractures
ER  - 

TY  - JOUR
M3  - Article
Y1  - 2023
VL  - 29
IS  - 6
SP  - e13199
SN  - 1440-172X
JF  - International journal of nursing practice
JO  - Int J Nurs Pract
UR  - https://www.embase.com/search/results?subaction=viewrecord&id=L642191848&from=export
U2  - L642191848
C5  - 37667974
DB  - Medline
U3  - 2023-09-11
U4  - 2023-12-27
L2  - http://dx.doi.org/10.1111/ijn.13199
DO  - 10.1111/ijn.13199
A1  - Yun, H.-W.
A1  - Kim, C.-J.
A1  - Ahn, J.-A.
A1  - Schlenk, E.A.
M1  - (Yun H.-W.) Department of Nursing, Catholic Sangji College, Andong, South Korea
M1  - (Kim C.-J.; Ahn J.-A.) College of Nursing and Research Institute of Nursing Science, Ajou University, Suwon, South Korea
M1  - (Schlenk E.A.) University of Pittsburgh School of Nursing, Pittsburgh, PA, United States
T1  - Effects of a self-determination theory-based physical activity programme for postmenopausal women with rheumatoid arthritis: A randomized controlled trial
LA  - English
KW  - controlled study
KW  - exercise
KW  - female
KW  - human
KW  - postmenopause
KW  - psychology
KW  - quality of life
KW  - randomized controlled trial
KW  - rheumatoid arthritis
KW  - South Korea
N2  - AIMS: The study aimed to develop and evaluate the effects of a self-determination theory-based, nurse-led, physical activity programme for postmenopausal women with rheumatoid arthritis. METHODS: Between December 2019 and April 2020, this randomized controlled trial recruited 62 postmenopausal women with rheumatoid arthritis from a university-affiliated hospital in South Korea. The intervention group participated in a self-determination theory-based, nurse-led, physical activity programme that consisted of Tai Chi-based physical activity, a supportive psychosocial strategy, and interactive counselling for 16 weeks, and the control group continued to undergo their usual care. RESULTS: There were statistically significant group-by-time interactions in physical activity and perceived sarcopenia, which favoured the intervention group. Additionally, the intervention group showed significant improvements in the perceived therapeutic efficacy of physical activity, grip strength, walking speed, disease activity score, and health-related quality of life. CONCLUSIONS: The programme developed in this study can be an effective and feasible approach for postmenopausal women with rheumatoid arthritis in improving physical activity, selected osteosarcopenic outcomes, and health-related quality of life. Further research is required to investigate the long-term effects of this theory-based programme for postmenopausal women in diverse settings.
ER  - 

TY  - JOUR
M3  - Article
Y1  - 2023
VL  - 48
IS  - 6
SP  - 396
EP  - 400
SN  - 1438-9940
SN  - 0341-051X
JF  - Aktuelle Rheumatologie
JO  - Aktuel. Rheumatol.
UR  - https://www.embase.com/search/results?subaction=viewrecord&id=L2028956349&from=export
U2  - L2028956349
DB  - Embase
U3  - 2023-12-26
U4  - 2024-01-05
L2  - http://dx.doi.org/10.1055/a-2001-5431
DO  - 10.1055/a-2001-5431
A1  - Dai, M.
A1  - Wei, L.
A1  - Shao, Q.
M1  - (Dai M.; Wei L.; Shao Q., crystalfour@126.com) Rheumatology, Chongqing City Hospital of Traditional Chinese Medicine, Chongqing, China
M1  - (Shao Q., crystalfour@126.com) Chongqing City Hospital of Traditional Chinese Medicine Rheumatology, No.6, Pan Xi Qi Zhi Road, Jiang Bei District, Chongqing, China
AD  - Q. Shao, Rheumatology, Chongqing City Hospital of Traditional Chinese Medicine, Chongqing, China
T1  - Sarcopenia Prevalence and Associated Factors in Male Patients with Axial Spondyloarthritis
T2  - Sarkopenie-Prävalenz und damit verbundene Faktoren bei männlichen Patienten mit axialer Spondyloarthritis
LA  - English
KW  - transthyretin
KW  - adult
KW  - aged
KW  - Ankylosing Spondylitis Disease Activity Score
KW  - article
KW  - axial spondyloarthritis
KW  - blood level
KW  - bone density
KW  - controlled study
KW  - cross-sectional study
KW  - falling
KW  - fracture
KW  - human
KW  - major clinical study
KW  - male
KW  - muscle mass
KW  - muscle strength
KW  - physical performance
KW  - prevalence
KW  - sarcopenia
N2  - Background Sarcopenia is characterised by loss of muscle strength and mass, leading to falls and adverse health outcomes. Our aim was to determine the prevalence of sarcopenia in patients with axial spondyloarthritis (axSpA) and to identify factors associated with sarcopenia in these patients. Methods This crosssectional study included 120 male patients with axSpA and 100 healthy individuals matched for both sex and age. Sarcopenia was assessed by muscle strength, muscle mass and physical performance using the criteria determined by the Asian Working Group for Sarcopenia (AWGS). The ankylosing spondylitis disease activity score (ASDAS), laboratory indicators and bone mineral density were determined. Falls/fractures sustained over the prior year were evaluated. The association between sarcopenia and clinical characteristics was evaluated using logistic regression analyses. Results According to the diagnostic criteria of AWGS 2019, the prevalence of sarcopenia, severe sarcopenia and possible sarcopenia was 20.8 %, 9.2 and 16.7 % higher than in the healthy control population (p < 0.01). Factors associated with the prevalence of secondary sarcopenia in axSpA were ASDAS, serum levels of prealbumin and 25(OH)D as well as the incidence of falls/fractures. Conclusions Patients with axSpA have a high incidence of sarcopenia. The development of sarcopenia was associated with high ASDAS, reduced levels of prealbumin and 25(OH)D as well as the incidence of falls/fractures.
ER  - 

TY  - JOUR
M3  - Article
Y1  - 2023
VL  - 27
IS  - 31
SP  - 5009
EP  - 5014
SN  - 2095-4344
JF  - Chinese Journal of Tissue Engineering Research
JO  - Chin. J. Tissue Eng. Res.
UR  - https://www.embase.com/search/results?subaction=viewrecord&id=L2017138390&from=export
U2  - L2017138390
DB  - Embase
U3  - 2023-02-10
U4  - 2023-02-22
L2  - http://dx.doi.org/10.12307/2023.526
DO  - 10.12307/2023.526
A1  - Gu, P.
A1  - Pu, B.
A1  - Chen, J.B.
A1  - Yue, D.
A1  - Xin, Q.
A1  - Zeng, Z.P.
A1  - Zheng, X.H.
M1  - (Gu P.; Pu B.; Chen J.B.) First Clinical Medical College, Guangzhou University of Chinese Medicine, Guangdong Province, Guangzhou, China
M1  - (Yue D.) School of Integrated Traditional Chinese and Western Medicine, Southwest Medical University, Sichuan Province, Luzhou, China
M1  - (Xin Q.) School of Clinical Medicine, Jiangxi University of Traditional Chinese Medicine, Jiangxi Province, Nanchang, China
M1  - (Zeng Z.P.; Zheng X.H.) The First Affiliated Hospital, Guangzhou University of Chinese Medicine, Guangdong Province, Guangzhou, China
AD  - X.H. Zheng, The First Affiliated Hospital, Guangzhou University of Chinese Medicine, Guangdong Province, Guangzhou, China
T1  - Correlation between new sarcopenia index and bone mineral density in postmenopausal patients with type 2 diabetes mellitus
LA  - Chinese
KW  - creatinine
KW  - cystatin C
KW  - analytical parameters
KW  - article
KW  - bone density
KW  - controlled study
KW  - creatinine serum cystatin C ratio
KW  - female
KW  - femoral neck
KW  - glucose metabolism
KW  - human
KW  - kidney function
KW  - lipid metabolism
KW  - lumbar spine
KW  - major clinical study
KW  - musculoskeletal disease assessment
KW  - new sarcopenia index
KW  - non insulin dependent diabetes mellitus
KW  - osteoporosis
KW  - predictive value
KW  - receiver operating characteristic
KW  - risk factor
KW  - sarcopenia
KW  - sensitivity and specificity
N2  - BACKGROUND: The prevalence of type 2 diabetes mellitus complicated with osteoporosis is increasing yearly. Early prevention, detection, and treatment of osteoporosis are considered essential in postmenopausal patients with type 2 diabetes mellitus. OBJECTIVE: To investigate the correlation of new sarcopenia index (SI) with bone mineral density and osteoporosis in patients with type 2 diabetes mellitus complicated with osteoporosis. METHODS: Postmenopausal patients with type 2 diabetes mellitus hospitalized in the First Affiliated Hospital, Guangzhou University of Chinese Medicine from January 2021 to March 2022 were selected and divided into osteoporosis group (n=93) and non-osteoporosis group (n=121) according to whether type 2 diabetes mellitus is combined with osteoporosis. The demographic data, bone mineral density, blood routine, glucose metabolism, lipid metabolism, and renal function indexes were collected and the SI was calculated. The correlation between clinical indexes and bone mineral density of the lumbar spine, left femoral neck and left hip was analyzed by multivariate linear regression, and the risk factors of osteoporosis in postmenopausal patients with type 2 diabetes mellitus were analyzed by multivariate logistic regression. The predictive values of new SI, serum cystatin C level, and creatinine/serum cystatin C ratio (CCR) in predicting osteoporosis in postmenopausal patients with type 2 diabetes mellitus were analyzed by the receiver operating characteristic curve. RESULTS AND CONCLUSION: (1) The new SI, serum cystatin C level, and CCR value in the osteoporosis group were lower than those in the non-osteoporosis group (P < 0.05). (2) Multivariate linear regression analysis with adjusted covariates showed that the new SI and CCR were significantly positively correlated with bone mineral density of the lumbar spine, left femoral neck and left hip (βCCR=0.003, 0.001, 0.002, P < 0.05; βSI=0.002, 0.001, 0.002, P < 0.05). The cystatin C level was significantly correlated with bone mineral density of the lumbar spine (βcystatin C=0.09, P < 0.05). (3) Multivariate Logistic regression analysis with adjusted covariates showed that serum cystatin C level, CCR, and new SI were protective factors for osteoporosis in postmenopausal patients with type 2 diabetes mellitus (odds ratio=0.149, 0.957, 0.941; P < 0.05). (4) The area under the receiver operating characteristic curve of the new SI for predicting osteoporosis in such patients was the largest (the area under the curve=0.756), with a sensitivity of 67.8% and a specificity of 72.0%. (5) To conclude, renal function is intrinsically related to bone health. An increased new SI is related to the increase of bone mineral density in postmenopausal patients with type 2 diabetes mellitus, and the risk of osteoporosis can be predicted by the new SI in such patients.
ER  - 

TY  - JOUR
M3  - Review
Y1  - 2023
VL  - 68
IS  - 4
SP  - 133
EP  - 148
SN  - 2045-6441
SN  - 0036-9330
JF  - Scottish Medical Journal
JO  - Scott. Med. J.
UR  - https://www.embase.com/search/results?subaction=viewrecord&id=L2024436314&from=export
U2  - L2024436314
C5  - 37448350
DB  - Embase
DB  - Medline
U3  - 2023-07-25
U4  - 2023-11-27
L2  - http://dx.doi.org/10.1177/00369330231187655
DO  - 10.1177/00369330231187655
A1  - Gan, H.
A1  - Lan, J.
A1  - Bei, H.
A1  - Xu, G.
M1  - (Gan H.) Department of Gastroenterology, Quzhou Second People's Hospital, Zhejiang Province, Quzhou City, China
M1  - (Lan J.; Xu G., xuguangx55555@163.com) School of Basic Medical Sciences, Zhejiang Chinese Medical University, Zhejiang Province, Hangzhou City, China
M1  - (Lan J.) Department of Medicine, Huzhou Traditional Chinese Medicine Hospital Affiliated to Zhejiang Chinese Medical University, Zhejiang Province, Huzhou City, China
M1  - (Bei H.) Department of Endocrinology, Quhua Hospital, Zhejiang Province, Quzhou City, China
AD  - G. Xu, School of Basic Medical Sciences, Zhejiang Chinese Medical University, Zhejiang Province, Hangzhou City, China
T1  - The impact of sarcopenia on prognosis of patients with pancreatic cancer: A systematic review and meta-analysis
LA  - English
KW  - attenuation
KW  - body mass
KW  - cachexia
KW  - cancer chemotherapy
KW  - cancer patient
KW  - cancer prognosis
KW  - differentiation therapy
KW  - disease free survival
KW  - head
KW  - human
KW  - long term survival
KW  - meta analysis
KW  - muscle cancer
KW  - muscle mass
KW  - nursing care
KW  - nutritional status
KW  - outcomes research
KW  - overall survival
KW  - pancreas cancer
KW  - recurrence free survival
KW  - review
KW  - sarcopenia
KW  - skeletal muscle
KW  - systematic review
KW  - tumor differentiation
N2  - Objective: To summarize recent findings on the association of low skeletal muscle mass and muscle quality with overall survival and recurrence-free survival in patients with pancreatic cancer. Methods: A systematic search was conducted using Medline (via PubMed), Embase and Scopus databases for observational studies reporting on the overall survival and recurrence-free survival. Pooled effect sizes were reported as hazards ratio along with 95% confidence intervals. Results: A total of 34 studies were included. Low skeletal muscle index (indicating muscle mass) was associated with poor overall survival (hazards ratio: 1.50; 95% confidence interval: 1.34, 1.67) and lower recurrence-free survival (hazards ratio: 1.28, 95% confidence interval: 1.15, 1.43). Low skeletal muscle attenuation (indicating muscle quality) was associated with poor overall survival (hazards ratio: 1.32; 95% confidence interval: 1.05, 1.66). Recurrence-free survival was similar in patients with low and normal/high skeletal muscle attenuation (hazards ratio: 1.12, 95% confidence interval: 0.89, 1.40). Conclusion: Both low skeletal muscle mass and poor muscle quality are associated with poor long-term survival. Low skeletal muscle index, but not low skeletal muscle attenuation, are associated with poor recurrence-free survival.
ER  - 

TY  - JOUR
M3  - Article
Y1  - 2023
VL  - 37
IS  - 11
SN  - 1099-0801
SN  - 0269-3879
JF  - Biomedical Chromatography
JO  - Biomed. Chromatogr.
UR  - https://www.embase.com/search/results?subaction=viewrecord&id=L2025015014&from=export
U2  - L2025015014
C5  - 37609865
DB  - Embase
DB  - Medline
U3  - 2023-08-29
U4  - 2023-11-06
L2  - http://dx.doi.org/10.1002/bmc.5722
DO  - 10.1002/bmc.5722
A1  - Dai, J.
A1  - Wang, H.
A1  - Jiang, L.
A1  - Zhang, F.
A1  - Lin, J.
A1  - Wang, L.
A1  - Yang, J.
A1  - Wang, X.
M1  - (Dai J.) Department of Cardiology, The First Affiliated Hospital of Zhejiang Chinese Medical University (Zhejiang Provincial Hospital of Chinese Medicine), Zhejiang, Hangzhou, China
M1  - (Wang H.) Department of Geriatrics, Tongji Hospital of Tongji University, Shanghai, China
M1  - (Jiang L.; Zhang F.; Wang L.; Yang J.; Wang X., 20053010@zcmu.edu.cn) Department of Geriatrics, The First Affiliated Hospital of Zhejiang Chinese Medical University (Zhejiang Provincial Hospital of Chinese Medicine), Zhejiang, Hangzhou, China
M1  - (Lin J.) Department of Dermatology, The First Affiliated Hospital of Zhejiang Chinese Medical University (Zhejiang Provincial Hospital of Chinese Medicine), Zhejiang, Hangzhou, China
AD  - X. Wang, Department of Geriatrics, The First Affiliated Hospital of Zhejiang Chinese Medical University (Zhejiang Provincial Hospital of Chinese Medicine), Zhejiang, Hangzhou, China
T1  - Exploring the therapeutic mechanisms of Sijunzi decoction in the treatment of sarcopenia: Key targets and signaling pathways
LA  - English
KW  - albumin
KW  - catalase
KW  - Chinese medicinal formula
KW  - hypoxia inducible factor 1
KW  - insulin
KW  - interleukin 6
KW  - lipopolysaccharide
KW  - protein fos
KW  - protein p53
KW  - sijunzi
KW  - sirtuin 1
KW  - steroid hormone
KW  - transcription factor FOXO
KW  - tumor necrosis factor
KW  - unclassified drug
KW  - vasculotropin A
KW  - agonist
KW  - akt1 gene
KW  - animal experiment
KW  - animal model
KW  - animal tissue
KW  - article
KW  - binding affinity
KW  - Chinese medicine
KW  - controlled study
KW  - down regulation
KW  - drug mechanism
KW  - gene
KW  - gene ontology
KW  - KEGG
KW  - male
KW  - molecular docking
KW  - nonhuman
KW  - protein protein interaction
KW  - rat
KW  - sarcopenia
KW  - signal transduction
KW  - systems pharmacology
KW  - validation study
N2  - Sarcopenia, an age-associated condition, negatively impacts the quality of life. This study investigates the mechanism of Sijunzi decoction (SJZD), a traditional Chinese formula, against sarcopenia. Active compounds and potential targets of SJZD for sarcopenia were gathered from databases. Hub targets were identified using protein–protein interaction networks, with GO and KEGG analyses suggesting potential pathways. Molecular docking was used to assess compound–target affinity. A lipopolysaccharide-induced sarcopenia rat model was used to verify the targets. Sijunzi decoction contains 92 compounds and 47 targets for sarcopenia. The top 10 hub targets comprise AKT1, ALB, INS, IL6, TNF, TP53, VEGFA, SIRT1, CAT and FOS. GO and KEGG analyses indicate involvement in steroid hormone response, vesicle lumen, receptor agonist activity, and FoxO and HIF-1 signaling pathways. Validation experiments showed that SJZD alleviates sarcopenia by downregulating SIRT1, IL-6, TNF and AKT1. Sijunzi decoction treats sarcopenia by targeting SIRT1, IL-6, TNF and AKT1, potentially involving FoxO and HIF-1 signaling pathways. This highlights SJZD’s potential for sarcopenia treatment.
ER  - 

TY  - JOUR
M3  - Review
Y1  - 2023
VL  - 13
IS  - 11
SN  - 2218-273X
JF  - Biomolecules
JO  - Biomolecules
UR  - https://www.embase.com/search/results?subaction=viewrecord&id=L2026767851&from=export
U2  - L2026767851
C5  - 38002283
DB  - Embase
DB  - Medline
U3  - 2023-11-29
U4  - 2023-12-04
L2  - http://dx.doi.org/10.3390/biom13111600
DO  - 10.3390/biom13111600
A1  - Song, L.
A1  - Zhang, S.
M1  - (Song L., songlili922819@163.com) Key Laboratory of Biomedical Materials of Zhangjiakou, College of Lab Medicine, Hebei North University, Zhangjiakou, China
M1  - (Zhang S., sczhang@ouc.edu.cn) College of Life and Geographic Sciences, Kashi University, Kashi, China
M1  - (Zhang S., sczhang@ouc.edu.cn) Xinjiang Key Laboratory of Biological Resources and Ecology of Pamirs Plateau, Kashi, China
M1  - (Zhang S., sczhang@ouc.edu.cn) Department of Marine Biology, Institute of Evolution & Marine Biodiversity, Ocean University of China, 5 Yushan Road, Qingdao, China
AD  - S. Zhang, College of Life and Geographic Sciences, Kashi University, Kashi, China
T1  - Anti-Aging Activity and Modes of Action of Compounds from Natural Food Sources
LA  - English
KW  - acetylcholinesterase
KW  - alkaline phosphatase
KW  - amyloid precursor protein
KW  - apigenin
KW  - carotenoid
KW  - catalase
KW  - claudin 1
KW  - collagenase 3
KW  - curcumin
KW  - cyclin D1
KW  - cyclin dependent kinase 2
KW  - cyclin dependent kinase 4
KW  - flavonoid
KW  - gelatinase B
KW  - glutathione
KW  - inflammasome
KW  - lactate dehydrogenase
KW  - malonaldehyde
KW  - occludin
KW  - osteocalcin
KW  - polyphenol
KW  - polysaccharide
KW  - protein p53
KW  - sterol
KW  - terpenoid
KW  - toll like receptor 4
KW  - triacylglycerol
KW  - ubiquitin protein ligase E3
KW  - vitamin
KW  - vitamin D
KW  - xanthophyll
KW  - adaptive immunity
KW  - amino acid metabolism
KW  - AMPK signaling
KW  - antiaging activity
KW  - antioxidant activity
KW  - apoptosis
KW  - biotransformation
KW  - bone metabolism
KW  - caloric restriction
KW  - cardiovascular disease
KW  - cardiovascular risk
KW  - cell proliferation
KW  - cell viability
KW  - cognitive defect
KW  - dietary intake
KW  - DNA damage
KW  - DNA replication
KW  - Drosophila melanogaster
KW  - endoplasmic reticulum stress
KW  - enzyme activity
KW  - Eubacterium
KW  - excitotoxicity
KW  - Faecalibacterium
KW  - food intake
KW  - gene expression
KW  - healthy aging
KW  - herbal medicine
KW  - human
KW  - hypoxia
KW  - immune response
KW  - inflammation
KW  - innate immunity
KW  - Lactobacillus
KW  - lipid metabolism
KW  - liver injury
KW  - muscle atrophy
KW  - nerve degeneration
KW  - nonhuman
KW  - oxidative phosphorylation
KW  - physiology
KW  - protein expression
KW  - review
KW  - risk factor
KW  - RNA interference
KW  - sarcopenia
KW  - signal transduction
KW  - TUNEL assay
KW  - upregulation
KW  - vascular smooth muscle cell
N2  - Aging is a natural and inescapable phenomenon characterized by a progressive deterioration of physiological functions, leading to increased vulnerability to chronic diseases and death. With economic and medical development, the elderly population is gradually increasing, which poses a great burden to society, the economy and the medical field. Thus, healthy aging has now become a common aspiration among people over the world. Accumulating evidence indicates that substances that can mediate the deteriorated physiological processes are highly likely to have the potential to prolong lifespan and improve aging-associated diseases. Foods from natural sources are full of bioactive compounds, such as polysaccharides, polyphenols, carotenoids, sterols, terpenoids and vitamins. These bioactive compounds and their derivatives have been shown to be able to delay aging and/or improve aging-associated diseases, thereby prolonging lifespan, via regulation of various physiological processes. Here, we summarize the current understanding of the anti-aging activities of the compounds, polysaccharides, polyphenols, carotenoids, sterols, terpenoids and vitamins from natural food sources, and their modes of action in delaying aging and improving aging-associated diseases. This will certainly provide a reference for further research on the anti-aging effects of bioactive compounds from natural food sources.
ER  - 

TY  - JOUR
M3  - Review
Y1  - 2023
VL  - 12
IS  - 22
SN  - 2073-4409
JF  - Cells
JO  - Cells
UR  - https://www.embase.com/search/results?subaction=viewrecord&id=L2026797194&from=export
U2  - L2026797194
C5  - 37998343
DB  - Embase
DB  - Medline
U3  - 2023-12-01
U4  - 2023-12-05
L2  - http://dx.doi.org/10.3390/cells12222608
DO  - 10.3390/cells12222608
A1  - Kim, H.-J.
A1  - Jung, D.-W.
A1  - Williams, D.R.
M1  - (Kim H.-J., khjun9013@gist.ac.kr; Jung D.-W., jung@gist.ac.kr; Williams D.R., darren@gist.ac.kr) New Drug Targets Laboratory, School of Life Sciences, Gwangju Institute of Science and Technology, Gwangju, South Korea
AD  - D.-W. Jung, New Drug Targets Laboratory, School of Life Sciences, Gwangju Institute of Science and Technology, Gwangju, South Korea
AD  - D.R. Williams, New Drug Targets Laboratory, School of Life Sciences, Gwangju Institute of Science and Technology, Gwangju, South Korea
T1  - Age Is Just a Number: Progress and Obstacles in the Discovery of New Candidate Drugs for Sarcopenia
LA  - English
KW  - 15 hydroxyprostaglandin dehydrogenase
KW  - adenosine triphosphate sensitive potassium channel
KW  - antidiabetic agent
KW  - asporin
KW  - atrogenes atrogin 1
KW  - axonin 1
KW  - bam15
KW  - CD36 antigen
KW  - coffee skin silver skin extract
KW  - creatine kinase
KW  - dexamethasone
KW  - dipeptidyl peptidase IV inhibitor
KW  - dulaglutide
KW  - dynamin I
KW  - elamipretide
KW  - empagliflozin
KW  - etanercept
KW  - farnesol
KW  - fisetin
KW  - gdf11pro fc
KW  - glibenclamide
KW  - growth differentiation factor 11
KW  - hesperidin
KW  - hydroxymethylglutaryl coenzyme A reductase kinase
KW  - immunoglobulin enhancer binding protein
KW  - initiation factor 4E binding protein 1
KW  - interferon inducible guanylate binding protein
KW  - klotho protein
KW  - leukocyte immunoglobulin like receptor subfamily B member 1
KW  - liraglutide
KW  - lithium
KW  - lobeglitazone
KW  - losartan
KW  - luteolin
KW  - malotilate
KW  - manganese superoxide dismutase
KW  - meglitinide
KW  - membrane protein
KW  - metformin
KW  - metrnl
KW  - microRNA 23a 3p
KW  - microRNA 29b
KW  - microRNA 690
KW  - mito tempol
KW  - mitofusin 1
KW  - mitofusin 2
KW  - mitogen activated protein kinase kinase 1
KW  - mitoquinone mesylate
KW  - mrl 45696
KW  - muscle relaxant agent
KW  - muscle RING finger 1 protein
KW  - myostatin
KW  - n oleoylethanolamine
KW  - nicotinamide adenine dinucleotide adenosine diphosphate ribosyltransferase 4
KW  - olive extract
KW  - peroxisome proliferator activated receptor gamma coactivator 1alpha
KW  - pioglitazone
KW  - plant extract
KW  - psicose
KW  - reactive oxygen metabolite
KW  - scatter factor
KW  - semaglutide
KW  - sodium glucose cotransporter 2 inhibitor
KW  - somatomedin C
KW  - sulfonylurea
KW  - superoxide dismutase
KW  - SYISL protein
KW  - trametinib
KW  - transcription factor FKHRL1
KW  - transforming growth factor beta
KW  - tumor necrosis factor
KW  - ubiquitin protein ligase E3
KW  - unclassified drug
KW  - untranslated RNA
KW  - vildagliptin
KW  - vorinostat
KW  - aging
KW  - bipolar disorder
KW  - down regulation
KW  - drug repositioning
KW  - energy metabolism
KW  - high performance liquid chromatography
KW  - human
KW  - inflammation
KW  - liver regeneration
KW  - Mediterranean diet
KW  - mortality
KW  - muscle atrophy
KW  - muscle mass
KW  - non insulin dependent diabetes mellitus
KW  - nonhuman
KW  - nutritional support
KW  - oxidative stress
KW  - physical disability
KW  - randomized controlled trial (topic)
KW  - review
KW  - sarcopenia
KW  - skeletal muscle
KW  - translational research
KW  - transmission electron microscopy
KW  - upregulation
N2  - Sarcopenia is a disease characterized by the progressive loss of skeletal muscle mass and function that occurs with aging. The progression of sarcopenia is correlated with the onset of physical disability, the inability to live independently, and increased mortality. Due to global increases in lifespan and demographic aging in developed countries, sarcopenia has become a major socioeconomic burden. Clinical therapies for sarcopenia are based on physical therapy and nutritional support, although these may suffer from low adherence and variable outcomes. There are currently no clinically approved drugs for sarcopenia. Consequently, there is a large amount of pre-clinical research focusing on discovering new candidate drugs and novel targets. In this review, recent progress in this research will be discussed, along with the challenges that may preclude successful translational research in the clinic. The types of drugs examined include mitochondria-targeting compounds, anti-diabetes agents, small molecules that target non-coding RNAs, protein therapeutics, natural products, and repositioning candidates. In light of the large number of drugs and targets being reported, it can be envisioned that clinically approved pharmaceuticals to prevent the progression or even mitigate sarcopenia may be within reach.
ER  - 

TY  - JOUR
M3  - Article
Y1  - 2023
VL  - 183
SN  - 1873-6815
SN  - 0531-5565
JF  - Experimental Gerontology
JO  - Exp. Gerontol.
UR  - https://www.embase.com/search/results?subaction=viewrecord&id=L2027875191&from=export
U2  - L2027875191
C5  - 37862732
DB  - Embase
DB  - Medline
U3  - 2023-10-23
U4  - 2023-11-01
L2  - http://dx.doi.org/10.1016/j.exger.2023.112316
DO  - 10.1016/j.exger.2023.112316
A1  - Zhang, Y.
A1  - Zhao, Y.
A1  - Rong, J.
A1  - Liu, K.
A1  - Zhan, Y.
A1  - Chai, Y.
A1  - Ning, J.
A1  - Yuan, W.
M1  - (Zhang Y.; Zhao Y.; Rong J.; Liu K.; Zhan Y.; Chai Y.; Ning J.; Yuan W., weian_1980@163.com) Shuguang Hospital Affiliated to Shanghai University of Traditional Chinese Medicine, Shanghai, China
AD  - W. Yuan, Shuguang Hospital Affiliated to Shanghai University of Traditional Chinese Medicine, Shanghai, China
T1  - A bibliometric analysis of inflammation in sarcopenia from 2007 to 2022
LA  - English
KW  - C reactive protein
KW  - carotenoid
KW  - vitamin D
KW  - aging
KW  - article
KW  - Australia
KW  - bibliometrics
KW  - Brazil
KW  - Canada
KW  - cardiovascular disease
KW  - China
KW  - chronic obstructive lung disease
KW  - citation analysis
KW  - France
KW  - Germany
KW  - human
KW  - inflammation
KW  - insulin resistance
KW  - Italy
KW  - Japan
KW  - medical literature
KW  - mortality
KW  - oxidative stress
KW  - pathogenesis
KW  - physical activity
KW  - Poland
KW  - publication
KW  - publishing
KW  - research priority
KW  - sarcopenia
KW  - South Korea
KW  - Spain
KW  - survival
KW  - United Kingdom
KW  - United States
N2  - Objective: In recent years, the impact of inflammation regulation on the progression of sarcopenia has garnered significant attention in research. However, there has been a lack of bibliometric analysis on the literature pertaining to inflammation in sarcopenia. This study was designed for the purpose of exploring the current research trends in this field as well as general situations and hot spots through bibliometric analysis. Methods: Searches were performed on the Web of Science Core Collection for articles related to inflammation in sarcopenia from 2007 to 2022, and selected in compliance with PRISMA guidelines. A variety of data were analyzed and visualized using VOSviewer and CiteSpace, including countries, institutions, authors, keywords, journals, and publications. Results: 1833 articles were obtained in the last 16 years in all. The number of publications and citations increased from 2007 to 2022, with a notable rise occurring after 2016. Based on the results, the United States, the University of Melbourne, Nutrients, and Marzetti Emanuele were the most productive countries, institutions, journals, and authors, respectively. The primary keywords were oxidative stress and insulin resistance, and the burst detection analysis of keywords found that there is a possibility that future research will focus on “Inflammatory Bowel Disease”. Conclusion: This is the first bibliometric analysis of inflammation in sarcopenia. The interaction between oxidative stress, insulin resistance and inflammation in sarcopenia is regarded as the current research priorities. As sarcopenia becomes more prevalent, a focus will be placed on determining the molecular mechanisms and therapeutic targets for regulating inflammation to intervene in sarcopenia.
ER  - 

TY  - JOUR
M3  - Article
Y1  - 2023
VL  - 30
IS  - 54
SP  - 115506
EP  - 115516
SN  - 1614-7499
JF  - Environmental science and pollution research international
JO  - Environ Sci Pollut Res Int
UR  - https://www.embase.com/search/results?subaction=viewrecord&id=L642612813&from=export
U2  - L642612813
C5  - 37884706
DB  - Medline
U3  - 2023-11-06
U4  - 2023-12-06
L2  - http://dx.doi.org/10.1007/s11356-023-30379-x
DO  - 10.1007/s11356-023-30379-x
A1  - Wang, M.
A1  - Hu, L.
A1  - Peng, H.
A1  - Yao, J.
A1  - Zhang, X.
A1  - Zhang, Z.
M1  - (Wang M.) School of Management, Beijing University of Chinese Medicine, Beijing, China
M1  - (Wang M.) Department of Orthopedics, HuangGang Hospital of TCM Affiliated to Hubei University of Chinese Medicine, Hubei, China
M1  - (Hu L.) Department of Pediatrics, Third Xiangya Hospital, Central South University, Hunan Province, Changsha, China
M1  - (Peng H.) Department of Infection, Guang'anmen Hospital, China Academy of Chinese Medical Sciences, Beijing, China
M1  - (Yao J.) College of Acupuncture and Tuina, Changchun University of Chinese Medicine, Changchun, Jilin, China
M1  - (Zhang X.) College of Traditional Chinese Medicine, Tianjin University of Chinese Medicine, Tianjin, China
M1  - (Zhang Z.) Department of Orthopedics, HuangGang Hospital of TCM Affiliated to Hubei University of Chinese Medicine, Hubei, China
M1  - (Zhang Z.) Basic Medicine College, Hubei University of Chinese Medicine, Wuhan, Hubei, China
T1  - The longitudinal association between indoor air pollution and sarcopenia in China: the mediating role of depression
LA  - English
KW  - adult
KW  - aged
KW  - air pollution
KW  - China
KW  - cohort analysis
KW  - cooking
KW  - depression
KW  - human
KW  - indoor air pollution
KW  - middle aged
KW  - sarcopenia
N2  - Several studies showed that indoor air pollution may pose significant risks to public health, causing illnesses such as pulmonary and cardiovascular disorders. It is known very little of the association between air pollution and sarcopenia in older Chinese adults. We conducted a cohort study to examine the detrimental health effects of indoor solid fuel use for heating and cooking on sarcopenia and further explore the mediating role of depression and C-reaction protein (CRP). The sample of the study consists of 2088 participants from the CHARLS 2011-2015. Sarcopenia status was assessed according to the AWGS 2019 criteria. Participants were asked specific questions about the source of their primary heating and cooking fuels, which served as the basis for defining solid fuel use. Multivariate logistic regressions were constructed to explore the relationship between indoor solid fuel use and sarcopenia or possible sarcopenia. Serial mediation analyses were applied to explore the potential mediating role of depression and CRP in the relationship. Among all participants, 224 and 61 had possible sarcopenia or sarcopenia. Compared to individuals who used clean fuel for heating and cooking, participants who utilized indoor solid fuel for heating exhibited a higher risk of possible sarcopenia or sarcopenia, with OR (and 95% CI) of 1.48 (1.04, 2.11) and 8.42 (2.01, 35.32). The risk of possible sarcopenia demonstrates a gradual increase in correlation with the duration of solid fuel usage for heating (P for trend <0.01). Approximately 16.27% of the relationship between indoor solid fuel use and possible sarcopenia is mediated by depression. Our stratified analysis indicates that participants residing in a city/town are associated with higher odds of possible sarcopenia. Additionally, our sensitivity analysis demonstrates that our estimates are generally robust and consistent. Indoor heating using solid fuels is associated with a higher risk of sarcopenia, while prolonged exposure to household air pollution is found to be positively correlated with this increased risk. Furthermore, depression plays a mediating role in this relationship.
ER  - 

TY  - JOUR
M3  - Article
Y1  - 2023
VL  - 102
IS  - 41
SP  - E35404
SN  - 1536-5964
SN  - 0025-7974
JF  - Medicine (United States)
JO  - Medicine
UR  - https://www.embase.com/search/results?subaction=viewrecord&id=L2028113613&from=export
U2  - L2028113613
C5  - 37832096
DB  - Embase
DB  - Medline
U3  - 2023-11-07
U4  - 2023-11-14
L2  - http://dx.doi.org/10.1097/MD.0000000000035404
DO  - 10.1097/MD.0000000000035404
A1  - Zhou, C.
A1  - Ma, H.
A1  - Liu, C.
A1  - Yang, L.
M1  - (Zhou C., 657152497@qq.com; Ma H., 1638948223@qq.com; Liu C., 489635649@qq.com; Yang L., ylx18391076233@163.com) The First Clinical Medical Research Institute, Shaanxi University of Chinese Medicine, Shaanxi, China
M1  - (Yang L., ylx18391076233@163.com) Affiliated Hospital of Chinese Medicine, Shaanxi University of Chinese Medicine, Shaanxi, China
AD  - L. Yang, The First Clinical Medical Research Institute, Shaanxi University of Chinese Medicine, Shaanxi, China
T1  - Exploring traditional Chinese medicine as a potential treatment for sarcopenia: A network pharmacology and data mining analysis of drug selection and efficacy
LA  - English
KW  - 5,7 dihydroxy 2 (4 hydroxyphenyl)chroman 4 one
KW  - acacetin
KW  - baicalein
KW  - beta carotene
KW  - beta catenin
KW  - catechin
KW  - caveolin 1
KW  - Chinese drug
KW  - Chinese medicinal formula
KW  - diosgenin
KW  - ellagic acid
KW  - epicatechin
KW  - epidermal growth factor receptor
KW  - estrogen receptor
KW  - flavonoid
KW  - formononetin
KW  - Glycyrrhiza glabra root
KW  - herbaceous agent
KW  - hypoxia inducible factor 1alpha
KW  - interleukin 2
KW  - interleukin 6
KW  - isorhamnetin
KW  - kaempferol
KW  - ligand
KW  - luteolin
KW  - mammalian target of rapamycin
KW  - naringenin
KW  - protein p53
KW  - protein serine threonine kinase
KW  - quercetin
KW  - S6 kinase
KW  - somatomedin C receptor
KW  - STAT3 protein
KW  - transcription factor FKHR
KW  - unclassified drug
KW  - Akt signaling
KW  - article
KW  - binding affinity
KW  - bitter taste
KW  - Chinese herb
KW  - Chinese medicine
KW  - circulation
KW  - data mining
KW  - drug efficacy
KW  - drug screening
KW  - drug targeting
KW  - exercise
KW  - herbal medicine
KW  - human
KW  - meridian system
KW  - molecular docking
KW  - muscle atrophy
KW  - muscle function
KW  - muscle regeneration
KW  - nonhuman
KW  - observational study
KW  - prescription
KW  - protein protein interaction
KW  - reference value
KW  - sarcopenia
KW  - skeletal muscle
KW  - systems pharmacology
KW  - traditional medicine
N2  - Sarcopenia, as an increasingly pressing clinical issue, can be ameliorated through employment of traditional Chinese medicines. However, the current lack of specific pharmacological interventions for Sarcopenia necessitates further exploration of novel possibilities in traditional Chinese medicine for the treatment of this condition, utilizing advanced methodologies such as web pharmacology and data mining. Screening the essential targets of Sarcopenia, conducting matching between target and active molecules, as well as active molecules and herbs. Employing data mining techniques to analyze the screening outcomes, and molecular docking to compare the binding activities of active molecules with target proteins. The approach of using herbs for the treatment of Sarcopenia involves 13 targets, with 414 active compounds and 367 types of herbs. Data mining reveals that the herbs used in treating Sarcopenia are primarily characterized by their bitter taste, exerting their effects through dispelling dampness and promoting blood circulation. Moreover, 2 new formulas are postulated. Furthermore, molecular docking analysis indicates that the main active components of the herbs can be observed to tightly bind with the targets. Through network pharmacology and molecular docking, our findings reveal that herbs contain 15 key active components and 5 key targets, which correspond to 7 major herbs and 2 new formulas. Academically, these findings hold significant reference value for the development of novel drugs targeting Sarcopenia.
ER  - 

TY  - JOUR
M3  - Article
Y1  - 2023
VL  - 43
IS  - 10
SP  - 1114
EP  - 1117
SN  - 0255-2930
JF  - Zhongguo zhen jiu = Chinese acupuncture & moxibustion
JO  - Zhongguo Zhen Jiu
UR  - https://www.embase.com/search/results?subaction=viewrecord&id=L642450247&from=export
U2  - L642450247
C5  - 37802515
DB  - Medline
U3  - 2023-11-08
U4  - 2023-11-10
L2  - http://dx.doi.org/10.13703/j.0255-2930.20221202-k0001
DO  - 10.13703/j.0255-2930.20221202-k0001
A1  - Ma, S.-F.
A1  - Lv, W.-Y.
A1  - Zhu, Q.-Y.
A1  - Li, H.-J.
A1  - Li, J.-J.
A1  - Shi, Q.
A1  - Lu, X.-R.
A1  - Yao, H.-Y.
A1  - Zhang, C.-R.
M1  - (Ma S.-F.; Zhu Q.-Y.; Li H.-J.; Li J.-J.; Shi Q.; Lu X.-R.; Yao H.-Y.; Zhang C.-R.) Department of Acupuncture and Moxibustion, Nanjing Hospital of TCM Affiliated to Nanjing University of Chinese Medicine, Jiangsu Province, Nanjing, China
M1  - (Lv W.-Y.) Committee of Elderly Nutrition in Jiangsu Association of Gerontology,
T1  - Electroacupuncture at acupoints of yangming meridians for sarcopenia: a randomized controlled trial
LA  - Chinese
KW  - acupuncture
KW  - acupuncture point
KW  - body meridian
KW  - controlled study
KW  - electroacupuncture
KW  - human
KW  - randomized controlled trial
KW  - sarcopenia
N2  - OBJECTIVE: To observe the clinical effect of electroacupuncture at acupoints of yangming meridians for sarcopenia. METHODS: A total of 60 patients with sarcopenia were randomized into an observation group and a control group, 30 cases in each group. In the control group, conventional nutrition intervention for sarcopenia was adopted. In the observation group, on the basis of the treatment in the control group, acupuncture was applied at bilateral Binao (LI 14), Quchi (LI 11), Zusanli (ST 36), Yanglingquan (GB 34), etc.,ipsilateral Quchi (LI 11) and Zusanli (ST 36) were connected to electroacupuncture, with discontinuous wave, 2 Hz in frequency, 1-10 mA in intensity, 2 times a week, with a interval of 3 days. A total of 12-week treatment was required in the two groups. Before and after treatment, the appendicular skeletal muscle mass index (ASMI), grip strength, 6 m-walking time, body fat percentage and body moisture percentage were observed in the two groups. RESULTS: Compared with those before treatment, after treatment, ASMI and grip strength were increased while 6 m-walking time was shortened in the two groups (P<0.05); body fat percentage was decreased while body moisture percentage was increased in the observation group (P<0.05). After treatment, in the observation group, ASMI, grip strength and body moisture percentage were increased (P<0.05), 6 m-walking time was shortened and body fat percentage was decreased (P<0.05) compared with those in the control group. CONCLUSION: Electroacupuncture at acupoints of yangming meridians can effectively improve the skeletal muscle mass, muscle function, body fat percentage and body moisture percentage in patients with sarcopenia, and make the distribution of muscle and fat more reasonable.
ER  - 

TY  - JOUR
M3  - Article
Y1  - 2023
VL  - 23
IS  - 1
SP  - 652
SN  - 1471-2318
JF  - BMC geriatrics
JO  - BMC Geriatr
UR  - https://www.embase.com/search/results?subaction=viewrecord&id=L642478574&from=export
U2  - L642478574
C5  - 37821826
DB  - Medline
U3  - 2023-10-19
U4  - 2023-11-13
L2  - http://dx.doi.org/10.1186/s12877-023-04374-3
DO  - 10.1186/s12877-023-04374-3
A1  - Huang, Y.C.
A1  - Chen, S.L.
A1  - Dong, Y.
A1  - Shi, Y.
M1  - (Huang Y.C.; Chen S.L.; Shi Y., shiying1974@126.com) Shi's Center of Orthopedics and Traumatology, Shuguang Hospital, Shanghai University of Traditional Chinese Medicine, Shanghai, China
M1  - (Huang Y.C.; Chen S.L.; Shi Y., shiying1974@126.com) Institute of Traumatology & Orthopedics, Shanghai Academy of Traditional Chinese Medicine, Shanghai, China
M1  - (Dong Y.) School of Public Health, Shanghai University of Traditional Chinese Medicine, Shanghai, China
T1  - Association between elevated serum uric acid levels and high estimated glomerular filtration rate with reduced risk of low muscle strength in older people: a retrospective cohort study
LA  - English
KW  - uric acid
KW  - aged
KW  - cohort analysis
KW  - female
KW  - glomerulus filtration rate
KW  - hand strength
KW  - human
KW  - longitudinal study
KW  - male
KW  - muscle strength
KW  - retrospective study
KW  - risk factor
N2  - BACKGROUND: We aimed to investigate the interaction between serum uric acid (SUA) levels with estimated glomerular filtration rate (eGFR) to low muscle strength (LMS) among older people in China. METHODS: Cohort data were obtained from China Health and Retirement Longitudinal Study (CHARLS) in 2011 and 2015. A total of 2,822 community-dwelling adults aged 60 and above were enrolled for the follow-up. Serum uric acid was collected after 8 h of fasting, and handgrip strength was measured with a dynamometer. eGFR was calculated with an equation based on the Chinese population. A generalized additive model was employed for interaction analysis and progressively adjusted confounders. RESULTS: During the follow-up, a total of 659 individuals were excluded due to the lack of grip strength data, leaving 2,163 participants for analysis. Despite the protective effect of high uric acid against low muscle strength, especially in older females, it is not statistically significant (OR = 0.69, 95%CI = 0.45-1.04, P = 0.075). Following the progressive adjustment of covariates, the association between higher eGFR and elevated SUA levels remained statistically significant in females, showing a reduced odds ratio with low muscle strength (OR = 0.82, 95%CI = 0.70-0.97, P = 0.021). However, this trend was not observed in male participants. CONCLUSIONS: This Chinese population-based cohort study suggests that among older females, a higher serum uric acid level combined with a higher estimated glomerular filtration rate is linked to a reduced risk of low muscle strength. This implies that the relationship between high serum uric acid levels and the risk of low grip strength might differ by gender.
ER  - 

TY  - JOUR
M3  - Article
Y1  - 2023
VL  - 102
IS  - 40
SP  - E35071
SN  - 1536-5964
SN  - 0025-7974
JF  - Medicine (United States)
JO  - Medicine
UR  - https://www.embase.com/search/results?subaction=viewrecord&id=L2027941026&from=export
U2  - L2027941026
C5  - 37800817
DB  - Embase
DB  - Medline
U3  - 2023-10-31
U4  - 2023-11-06
L2  - http://dx.doi.org/10.1097/MD.0000000000035071
DO  - 10.1097/MD.0000000000035071
A1  - Zhang, Y.
A1  - Yang, M.
A1  - Li, M.
M1  - (Zhang Y., zy1234859@sohu.com; Yang M., nmmfy@sina.com) Chengdu University of Traditional Chinese Medicine, Sichuan, Chengdu, China
M1  - (Zhang Y., zy1234859@sohu.com) Shaanxi Provincial Hospital of Chinese Medicine, Shaanxi, Xi'an, China
M1  - (Li M., lmq863863@sina.com) Hospital of Chengdu University of Traditional Chinese Medicine, Sichuan, Chengdu, China
AD  - M. Li, Hospital of Chengdu University of Traditional Chinese Medicine, No. 39 Shi-er-qiao Road, Sichuan Province, Chengdu, China
T1  - Causality between sarcopenia-related traits and major depressive disorder: A bi-directional, two-sample Mendelian randomized study
LA  - English
KW  - adult
KW  - aged
KW  - article
KW  - clinical outcome
KW  - cohort analysis
KW  - controlled study
KW  - fat free mass
KW  - female
KW  - genetic association
KW  - genetic heterogeneity
KW  - genetic trait
KW  - genetic variability
KW  - genetic variation
KW  - genome-wide association study
KW  - grip strength
KW  - human
KW  - instrumental variable analysis
KW  - major clinical study
KW  - major depression
KW  - male
KW  - Mendelian randomization analysis
KW  - muscle mass
KW  - muscle weakness
KW  - observational study
KW  - pleiotropy
KW  - quality control
KW  - sarcopenia
KW  - sensitivity analysis
KW  - single nucleotide polymorphism
N2  - Observational studies have demonstrated an association between sarcopenia and depression. However, these studies may be influenced by confounding factors, and the causal relationship between sarcopenia and major depressive disorder (MDD) remains unclear. This study aimed to apply the Mendelian randomization (MR) method to address confounding factors and assess the causal effect of sarcopenia on MDD. A two-way, two-sample MR method was employed in this study. Instrumental variables of genome-wide significance level were obtained from the open large-scale genome-wide association study summary data. MR analysis was conducted using inverse variance weighted, MR-Egger, and weighted median methods. The reliability of the results was verified using the heterogeneity test, pleiotropy test, and leave-one-out method for sensitivity analysis. Grip strength (right-hand grip strength: odds ratio [OR] = 0.880, 95% confidence interval [CI] 0.786-0.987, P = .027; left-hand grip strength: OR = 0.814, 95% CI 0.725-0.913, P < .001) and usual walking pace (OR = 0.673, 95% CI 0.506-0.896, P = .007) exhibited a direct causal effect on MDD. MDD had a significant causal effect on appendicular lean mass (β = -0.065, 95% CI -0.110, -0.019, P = .005). There was a causal relationship between sarcopenia-related traits and MDD. Loss of muscle strength, rather than skeletal muscle mass, is correlated with an increased risk of MDD. Furthermore, individuals with MDD are more likely to experience loss of skeletal muscle mass.
ER  - 

TY  - JOUR
M3  - Review
Y1  - 2023
VL  - 23
IS  - 6
SP  - 1961
EP  - 1971
SN  - 1591-9528
SN  - 1591-8890
JF  - Clinical and Experimental Medicine
JO  - Clin. Exp. Med.
UR  - https://www.embase.com/search/results?subaction=viewrecord&id=L2021652029&from=export
U2  - L2021652029
C5  - 36795238
DB  - Embase
DB  - Medline
U3  - 2023-02-22
U4  - 2023-10-11
L2  - http://dx.doi.org/10.1007/s10238-023-01023-2
DO  - 10.1007/s10238-023-01023-2
A1  - Li, Z.
A1  - Cao, S.
A1  - Zhao, S.
A1  - Kang, N.
M1  - (Li Z.; Zhao S.; Kang N., kangndd@163.com) School of Medical Technology, Tianjin University of Traditional Chinese Medicine, 10 Poyanghu Road, West Area, Tuanbo New Town, Jinghai District, Tianjin, China
M1  - (Cao S.) State Key Laboratory of Component-based Chinese Medicine, Tianjin University of Traditional Chinese Medicine, Tianjin, China
M1  - (Cao S.) Tianjin State Key Laboratory of Modern Chinese Medicine, Tianjin University of Traditional Chinese Medicine, Tianjin, China
AD  - N. Kang, School of Medical Technology, Tianjin University of Traditional Chinese Medicine, 10 Poyanghu Road, West Area, Tuanbo New Town, Jinghai District, Tianjin, China
T1  - A bibliometric analysis and visualization of nonalcoholic fatty liver disease from 2012 to 2021
LA  - English
KW  - autophagy (cellular)
KW  - China
KW  - England
KW  - fatty liver
KW  - fibrosis
KW  - human
KW  - insulin resistance
KW  - Italy
KW  - liver fibrosis
KW  - medical research
KW  - metabolic syndrome X
KW  - Netherlands
KW  - nonalcoholic fatty liver
KW  - nonalcoholic steatohepatitis
KW  - obesity
KW  - oxidative stress
KW  - review
KW  - sarcopenia
KW  - scientometrics
KW  - steatohepatitis
N2  - As a common chronic liver disease, nonalcoholic fatty liver disease (NAFLD) has attracted increasing attention in the past decade. Nevertheless, there are few bibliometric analyses that systematically study this field as a whole. This paper explores the latest research progress and future research trends of NAFLD through the method of bibliometric analysis. The articles related to NAFLD, published from 2012 to 2021 in the Web of Science Core Collections, were searched on February 21, 2022, using relevant keywords. Two different scientometrics software tools were used to conduct the knowledge maps of NAFLD research field. A total of 7975 articles on NAFLD research were included. From 2012 to 2021, the publications related to NAFLD increased by year. China ranked on the top of the list with 2043 publications, and the University of California System emerged as the premier institution in this field. PLOs One, Journal of Hepatology and Scientific Reports became the prolific journals in this research field. Co-cited reference analysis revealed the landmark literature in this research field. In terms of potential hotspots, the burst keywords analysis revealed that liver fibrosis stage, sarcopenia, and autophagy will become the focus of future NAFLD research. The annual output of the global publications in the field of NAFLD research showed a strong upward trend. Research in the field of NAFLD in China and America is more mature than in other countries. Classic literature lays the foundation for research, and multi-field studies provide the new development directions. And besides, fibrosis stage, sarcopenia and autophagy research are the hot spots and frontiers of this field.
ER  - 

TY  - JOUR
M3  - Article
Y1  - 2023
VL  - 14
IS  - 5
SP  - 2098
EP  - 2113
SN  - 2190-6009
SN  - 2190-5991
JF  - Journal of Cachexia, Sarcopenia and Muscle
JO  - J. Cachexia Sarcopenia Muscle
UR  - https://www.embase.com/search/results?subaction=viewrecord&id=L2024382048&from=export
U2  - L2024382048
C5  - 37439183
DB  - Embase
DB  - Medline
U3  - 2023-07-24
U4  - 2023-10-27
L2  - http://dx.doi.org/10.1002/jcsm.13288
DO  - 10.1002/jcsm.13288
A1  - Zhang, R.
A1  - Shen, Q.
A1  - Wang, Y.
A1  - Deng, X.
A1  - Fan, J.
A1  - Gu, X.
A1  - Fan, M.
A1  - Wei, K.
A1  - Cheng, C.-R.
A1  - Zhang, W.-D.
A1  - Zhang, X.-W.
A1  - Liu, X.
M1  - (Zhang R., xwzhang@sat.ecnu.edu.cn; Shen Q.; Wang Y.; Deng X.; Fan J.; Zhang W.-D., wdzhangy@hotmail.com; Liu X., xuanliu@shutcm.edu.cn) Shanghai Frontiers Science Center of TCM Chemical Biology, Institute of Interdisciplinary Integrative Medicine Research, Shanghai University of Traditional Chinese Medicine, Shanghai, China
M1  - (Gu X.; Fan M.; Zhang X.-W., xwzhang@sat.ecnu.edu.cn) Shanghai Engineering Research Center of Molecular Therapeutics and New Drug Development, School of Chemistry and Molecular Engineering, East China Normal University, Shanghai, China
M1  - (Wei K.; Cheng C.-R.) School of Chemical Engineering, Sichuan University of Science & Engineering, Sichuan, China
AD  - W.-D. Zhang, Shanghai Frontiers Science Center of TCM Chemical Biology, Institute of Interdisciplinary Integrative Medicine Research, Shanghai University of Traditional Chinese Medicine, Shanghai, China
AD  - X. Liu, Shanghai Frontiers Science Center of TCM Chemical Biology, Institute of Interdisciplinary Integrative Medicine Research, Shanghai University of Traditional Chinese Medicine, Shanghai, China
AD  - X.-W. Zhang, Shanghai Engineering Research Center of Molecular Therapeutics and New Drug Development, School of Chemistry and Molecular Engineering, East China Normal University, Shanghai, China
T1  - Corylifol A ameliorates muscle atrophy by inhibiting TAOK1/p38-MAPK/FoxO3 pathway in cancer cachexia
LA  - English
KW  - adezmapimod
KW  - anisomycin
KW  - benzyloxycarbonylleucylleucylleucinal
KW  - corylifol A
KW  - herbaceous agent
KW  - mitogen activated protein kinase p38
KW  - protein
KW  - small interfering RNA
KW  - thousand and one amino acid kinase 1
KW  - transcription factor FKHRL1
KW  - tumor necrosis factor
KW  - unclassified drug
KW  - animal cell
KW  - animal experiment
KW  - animal model
KW  - animal tissue
KW  - article
KW  - autophagy (cellular)
KW  - C2C12 cell line
KW  - cachexia
KW  - controlled study
KW  - drug mechanism
KW  - gastrocnemius muscle
KW  - immunocytochemistry
KW  - in vitro study
KW  - in vivo study
KW  - male
KW  - mouse
KW  - muscle atrophy
KW  - muscle tissue
KW  - muscle weight
KW  - myotube
KW  - nonhuman
KW  - protein degradation
KW  - pull-down assay
KW  - signal transduction
KW  - Western blotting
N2  - Background: Corylifol A (CYA) is one of the main active components of Psoralea corylifolia L. CYA had been reported to have ameliorating effects on dexamethasone-induced atrophy of C2C12 mouse skeletal myotubes, but its effects on cancer cachexia were unclear. Here, we checked the influence of CYA on muscle atrophy in cancer cachexia mice and tried to clarify its mechanisms. Methods: C26 tumour-bearing mice were applied as the animal model to examine the effects of CYA in attenuating cachexia symptoms. The in vitro cell models of TNF-α-induced C2C12 myotubes or ad-mRFP-GFP-LC3B-transfected C2C12 myotubes were used to check the influence of CYA on myotube atrophy based on both ubiquitin proteasome system (UPS) and autophagy-lysosome system. The possible direct targets of CYA were searched using the biotin-streptavidin pull-down assay and then confirmed using the Microscale thermophoresis binding assay. The levels of related signal proteins in both in vitro and in vivo experiments were examined using western blotting and immunocytochemical assay. Results: The administration of CYA prevented body weight loss and muscle wasting in C26 tumour-bearing mice without affecting tumour growth. At the end of the experiment, the body weight of mice treated with 30 mg/kg of CYA (23.59 ± 0.94 g) was significantly higher than that of the C26 model group (21.66 ± 0.56 g) with P < 0.05. The values of gastrocnemius muscle weight/body weight of mice treated with 15 or 30 mg/kg CYA (0.53 ± 0.02% and 0.54 ± 0.01%, respectively) were both significantly higher than that of the C26 model group (0.45 ± 0.01%) with P < 0.01. CYA decreased both UPS-mediated protein degradation and autophagy in muscle tissues of C26 tumour-bearing mice as well as in C2C12 myotubes treated with TNF-α. The thousand-and-one amino acid kinase 1 (TAOK1) was found to be the direct binding target of CYA. CYA inhibited the activation of TAOK1 and its downstream p38-MAPK pathway thus decreased the level and nuclear location of FoxO3. siRNA knockdown of TAOK1 or regulation of the p38-MAPK pathway using activator or inhibitor could affect the ameliorating effects of CYA on myotube atrophy. Conclusions: CYA ameliorates cancer cachexia muscle atrophy by decreasing both UPS degradation and autophagy. The ameliorating effects of CYA on muscle atrophy might be based on its binding with TAOK1 and inhibiting the TAOK1/p38-MAPK/FoxO3 pathway.
ER  - 

TY  - JOUR
M3  - Article
Y1  - 2023
VL  - 14
IS  - 5
SP  - 2275
EP  - 2288
SN  - 2190-6009
SN  - 2190-5991
JF  - Journal of Cachexia, Sarcopenia and Muscle
JO  - J. Cachexia Sarcopenia Muscle
UR  - https://www.embase.com/search/results?subaction=viewrecord&id=L2024922474&from=export
U2  - L2024922474
C5  - 37591518
DB  - Embase
DB  - Medline
U3  - 2023-08-24
U4  - 2023-10-24
L2  - http://dx.doi.org/10.1002/jcsm.13313
DO  - 10.1002/jcsm.13313
A1  - Liu, X.
A1  - Wu, J.
A1  - Tang, J.
A1  - Xu, Z.
A1  - Zhou, B.
A1  - Liu, Y.
A1  - Hu, F.
A1  - Zhang, G.
A1  - Cheng, R.
A1  - Xia, X.
A1  - Chen, Y.
A1  - Wu, H.
A1  - Wang, D.
A1  - Yue, J.
A1  - Dong, B.
A1  - Fu, J.
A1  - Yu, H.
A1  - Dong, B.
M1  - (Liu X.; Tang J.; Xu Z.; Hu F.; Zhang G.; Cheng R.; Xia X.; Yue J.; Dong B.; Dong B., birongdong123@outlook.com) National Clinical Research Center for Geriatrics, West China Hospital, Sichuan University, Chengdu, China
M1  - (Liu X.; Hu F.; Zhang G.; Cheng R.; Xia X.; Yue J.; Dong B., birongdong123@outlook.com) Department of Geriatrics, West China Hospital, Sichuan University, Chengdu, China
M1  - (Wu J.; Chen Y.; Yu H., yuhaopeng@wchscu.cn) West China Biomedical Big Data Center, West China Hospital/West China School of Medicine, Sichuan University, Chengdu, China
M1  - (Wu J.; Wang D.; Fu J.) Department of Genetics, University of Groningen, University Medical Center Groningen, Groningen, Netherlands
M1  - (Tang J.) Department of Basic Medicine, Chengdu University of Traditional Chinese Medicine, Chengdu, China
M1  - (Xu Z.) The Affiliated Traditional Chinese Medicine Hospital of Southwest Medical University, Sichuan Province, Luzhou, China
M1  - (Zhou B.) State Key Laboratory of Biotherapy and Cancer Center/Collaborative Innovation Center for Biotherapy, West China Hospital, Sichuan University, Chengdu, China
M1  - (Liu Y.) Department of Medical oncology, Sichuan Cancer Hospital and Institute, Sichuan Cancer Center, Medicine School of University of Electronic Science and Technology, Chengdu, China
M1  - (Chen Y.; Yu H., yuhaopeng@wchscu.cn) Med-X Center for Informatics, Sichuan University, Chengdu, China
M1  - (Wu H.) The College of Life Sciences, Sichuan University, Chengdu, China
M1  - (Wang D.; Fu J.) Department of Pediatrics, University of Groningen, University Medical Center Groningen, Groningen, Netherlands
M1  - (Dong B.) State Key Laboratory of Biotherapy, West China Hospital, Sichuan University, Chengdu, China
AD  - B. Dong, National Clinical Research Center for Geriatrics, West China Hospital, Sichuan University, No. 37, Guo Xue Xiang Renmin Nan Lu, Sichuan, Chengdu, China
AD  - H. Yu, West China Biomedical Big Data Center, West China Hospital/West China School of Medicine, Sichuan University, Chengdu, China
T1  - Prevotella copri alleviates sarcopenia via attenuating muscle mass loss and function decline
LA  - English
KW  - body composition analyzer
KW  - hand dynamometer
KW  - branched chain amino acid
KW  - probiotic agent
KW  - aged
KW  - amino acid blood level
KW  - amino acid metabolism
KW  - animal experiment
KW  - animal model
KW  - article
KW  - cohort analysis
KW  - controlled study
KW  - ethnic group
KW  - feces level
KW  - feces microflora
KW  - female
KW  - gastrocnemius muscle
KW  - grip strength
KW  - Han Chinese
KW  - human
KW  - in vivo study
KW  - intestine flora
KW  - leg
KW  - major clinical study
KW  - male
KW  - metabolomics
KW  - metagenomics
KW  - micro-computed tomography
KW  - mouse
KW  - muscle function
KW  - muscle mass
KW  - muscle weight
KW  - nonhuman
KW  - observational study
KW  - population abundance
KW  - Prevotella copri
KW  - rectus femoris muscle
KW  - sarcopenia
KW  - shotgun sequencing
KW  - time
C4  - camry(China)
N2  - Background: The gut microbiome and fecal metabolites have been found to influence sarcopenia, but whether there are potential bacteria that can alleviate sarcopenia has been under-investigated, and the molecular mechanism remains unclear. Methods: To investigate the relationships between the gut microbiome, fecal metabolites and sarcopenia, subjects were selected from observational multi-ethnic study conducted in Western China. Sarcopenia was diagnosed according to the criteria of the Asian Working Group for Sarcopenia 2014. The gut microbiome was profiled by shotgun metagenomic sequencing. Untargeted metabolomic analysis was performed to analyse the differences in fecal metabolites. We investigated bacterium with the greatest relative abundance difference between healthy individuals and sarcopenia patients, and the differences in metabolites associated with the bacteria, to verify its effects on muscle mass and function in a mouse model. Results: The study included 283 participants (68.90% females, mean age: 66.66 years old) with and without sarcopenia (141 and 142 participants, respectively) and from the Han (98 participants), Zang (88 participants) and Qiang (97 participants) ethnic groups. This showed an overall reduction (15.03% vs. 20.77%, P = 0.01) of Prevotella copri between the sarcopenia and non-sarcopenia subjects across the three ethnic groups. Functional characterization of the differential bacteria showed enrichment (odds ratio = 15.97, P = 0.0068) in branched chain amino acid (BCAA) metabolism in non-sarcopenia group. A total of 13 BCAA and their derivatives have relatively low levels in sarcopenia. In the in vivo experiment, we found that the blood BCAA level was higher in the mice gavaged with live P. copri (LPC) (P < 0.001). The LPC mice had significantly longer wire and grid hanging time (P < 0.02), longer time on rotor (P = 0.0001) and larger grip strength (P < 0.0001), indicating better muscle function. The weight of gastrocnemius mass and rectus femoris mass (P < 0.05) was higher in LPC mice. The micro-computed tomography showed a larger leg area (P = 0.0031), and a small animal analyser showed a higher lean mass ratio in LPC mice (P = 0.0157), indicating higher muscle mass. Conclusions: The results indicated that there were lower levels of both P. copri and BCAA in sarcopenia individuals. In vivo experiments, gavage with LPC could attenuate muscle mass and function decline, indicating alleviating sarcopenia. This suggested that P. copri may play a therapeutic potential role in the management of sarcopenia.
ER  - 

TY  - JOUR
M3  - Article
Y1  - 2023
VL  - 24
IS  - 19
SN  - 1422-0067
SN  - 1661-6596
JF  - International Journal of Molecular Sciences
JO  - Int. J. Mol. Sci.
UR  - https://www.embase.com/search/results?subaction=viewrecord&id=L2026205639&from=export
U2  - L2026205639
C5  - 37834245
DB  - Embase
DB  - Medline
U3  - 2023-10-31
U4  - 2023-12-22
L2  - http://dx.doi.org/10.3390/ijms241914798
DO  - 10.3390/ijms241914798
A1  - Kim, N.-H.
A1  - Lee, J.-Y.
A1  - Kim, C.Y.
M1  - (Kim N.-H., knahyu@yu.ac.kr; Lee J.-Y., jooyeonlee@ynu.ac.kr; Kim C.Y., cykim@yu.ac.kr) Department of Food and Nutrition, Yeungnam University, Gyeongbuk, Gyeongsan, South Korea
[truncated: 1,369,858 more chars]
