# Supplementary material for: The potential of acupuncture in treating sarcopenia: a systematic review and meta-analysis of randomized controlled trials
Source: Front Public Health. 2025 Nov 10;13:1696030. doi: 10.3389/fpubh.2025.1696030 (PMC12640850; doi:10.3389/fpubh.2025.1696030)
Supplement: Supplementary file 1 [file Supplementary_file_1.zip › Supporting Information/0.Search data/PubMed.nbib]

PMID- 35106971
OWN - NLM
STAT- MEDLINE
DCOM- 20220405
LR  - 20220701
IS  - 2190-6009 (Electronic)
IS  - 2190-5991 (Print)
IS  - 2190-5991 (Linking)
VI  - 13
IP  - 2
DP  - 2022 Apr
TI  - Pathogenesis of sarcopenia and the relationship with fat mass: descriptive 
      review.
PG  - 781-794
LID - 10.1002/jcsm.12901 [doi]
AB  - Age-associated obesity and muscle atrophy (sarcopenia) are intimately connected 
      and are reciprocally regulated by adipose tissue and skeletal muscle dysfunction. 
      During ageing, adipose inflammation leads to the redistribution of fat to the 
      intra-abdominal area (visceral fat) and fatty infiltrations in skeletal muscles, 
      resulting in decreased overall strength and functionality. Lipids and their 
      derivatives accumulate both within and between muscle cells, inducing 
      mitochondrial dysfunction, disturbing β-oxidation of fatty acids, and enhancing 
      reactive oxygen species (ROS) production, leading to lipotoxicity and insulin 
      resistance, as well as enhanced secretion of some pro-inflammatory cytokines. In 
      turn, these muscle-secreted cytokines may exacerbate adipose tissue atrophy, 
      support chronic low-grade inflammation, and establish a vicious cycle of local 
      hyperlipidaemia, insulin resistance, and inflammation that spreads systemically, 
      thus promoting the development of sarcopenic obesity (SO). We call this the 
      metabaging cycle. Patients with SO show an increased risk of systemic insulin 
      resistance, systemic inflammation, associated chronic diseases, and the 
      subsequent progression to full-blown sarcopenia and even cachexia. Meanwhile in 
      many cardiometabolic diseases, the ostensibly protective effect of obesity in 
      extremely elderly subjects, also known as the 'obesity paradox', could possibly 
      be explained by our theory that many elderly subjects with normal body mass index 
      might actually harbour SO to various degrees, before it progresses to full-blown 
      severe sarcopenia. Our review outlines current knowledge concerning the possible 
      chain of causation between sarcopenia and obesity, proposes a solution to the 
      obesity paradox, and the role of fat mass in ageing.
CI  - © 2022 The Authors. Journal of Cachexia, Sarcopenia and Muscle published by John 
      Wiley & Sons Ltd on behalf of Society on Sarcopenia, Cachexia and Wasting 
      Disorders.
FAU - Li, Chun-Wei
AU  - Li CW
AD  - Department of Clinical Nutrition & Health Medicine, Peking Union Medical College 
      Hospital, Chinese Academy of Medical Sciences and Peking Union Medical College, 
      Beijing, China.
FAU - Yu, Kang
AU  - Yu K
AUID- ORCID: 0000-0002-6939-7275
AD  - Department of Clinical Nutrition & Health Medicine, Peking Union Medical College 
      Hospital, Chinese Academy of Medical Sciences and Peking Union Medical College, 
      Beijing, China.
FAU - Shyh-Chang, Ng
AU  - Shyh-Chang N
AD  - State Key Laboratory of Stem Cell and Reproductive Biology, Beijing Institute for 
      Stem Cell and Regenerative Medicine, Institute for Stem Cell and Regeneration, 
      Institute of Zoology, Chinese Academy of Sciences, Beijing, China.
AD  - University of Chinese Academy of Sciences, Beijing, China.
FAU - Jiang, Zongmin
AU  - Jiang Z
AD  - State Key Laboratory of Stem Cell and Reproductive Biology, Beijing Institute for 
      Stem Cell and Regenerative Medicine, Institute for Stem Cell and Regeneration, 
      Institute of Zoology, Chinese Academy of Sciences, Beijing, China.
AD  - University of Chinese Academy of Sciences, Beijing, China.
FAU - Liu, Taoyan
AU  - Liu T
AD  - State Key Laboratory of Stem Cell and Reproductive Biology, Beijing Institute for 
      Stem Cell and Regenerative Medicine, Institute for Stem Cell and Regeneration, 
      Institute of Zoology, Chinese Academy of Sciences, Beijing, China.
AD  - University of Chinese Academy of Sciences, Beijing, China.
FAU - Ma, Shilin
AU  - Ma S
AD  - State Key Laboratory of Stem Cell and Reproductive Biology, Beijing Institute for 
      Stem Cell and Regenerative Medicine, Institute for Stem Cell and Regeneration, 
      Institute of Zoology, Chinese Academy of Sciences, Beijing, China.
AD  - University of Chinese Academy of Sciences, Beijing, China.
FAU - Luo, Lanfang
AU  - Luo L
AD  - State Key Laboratory of Stem Cell and Reproductive Biology, Beijing Institute for 
      Stem Cell and Regenerative Medicine, Institute for Stem Cell and Regeneration, 
      Institute of Zoology, Chinese Academy of Sciences, Beijing, China.
AD  - University of Chinese Academy of Sciences, Beijing, China.
FAU - Guang, Lu
AU  - Guang L
AD  - State Key Laboratory of Stem Cell and Reproductive Biology, Beijing Institute for 
      Stem Cell and Regenerative Medicine, Institute for Stem Cell and Regeneration, 
      Institute of Zoology, Chinese Academy of Sciences, Beijing, China.
AD  - University of Chinese Academy of Sciences, Beijing, China.
FAU - Liang, Kun
AU  - Liang K
AD  - State Key Laboratory of Stem Cell and Reproductive Biology, Beijing Institute for 
      Stem Cell and Regenerative Medicine, Institute for Stem Cell and Regeneration, 
      Institute of Zoology, Chinese Academy of Sciences, Beijing, China.
AD  - University of Chinese Academy of Sciences, Beijing, China.
FAU - Ma, Wenwu
AU  - Ma W
AD  - State Key Laboratory of Stem Cell and Reproductive Biology, Beijing Institute for 
      Stem Cell and Regenerative Medicine, Institute for Stem Cell and Regeneration, 
      Institute of Zoology, Chinese Academy of Sciences, Beijing, China.
AD  - University of Chinese Academy of Sciences, Beijing, China.
FAU - Miao, Hefan
AU  - Miao H
AD  - State Key Laboratory of Stem Cell and Reproductive Biology, Beijing Institute for 
      Stem Cell and Regenerative Medicine, Institute for Stem Cell and Regeneration, 
      Institute of Zoology, Chinese Academy of Sciences, Beijing, China.
AD  - University of Chinese Academy of Sciences, Beijing, China.
FAU - Cao, Wenhua
AU  - Cao W
AD  - State Key Laboratory of Stem Cell and Reproductive Biology, Beijing Institute for 
      Stem Cell and Regenerative Medicine, Institute for Stem Cell and Regeneration, 
      Institute of Zoology, Chinese Academy of Sciences, Beijing, China.
AD  - University of Chinese Academy of Sciences, Beijing, China.
FAU - Liu, Ruirui
AU  - Liu R
AD  - State Key Laboratory of Stem Cell and Reproductive Biology, Beijing Institute for 
      Stem Cell and Regenerative Medicine, Institute for Stem Cell and Regeneration, 
      Institute of Zoology, Chinese Academy of Sciences, Beijing, China.
FAU - Jiang, Ling-Juan
AU  - Jiang LJ
AD  - Medical Research Center, Peking Union Medical College Hospital, Chinese Academy 
      of Medical Sciences and Peking Union Medical College, Beijing, China.
FAU - Yu, Song-Lin
AU  - Yu SL
AD  - Department of Clinical Laboratory, Peking Union Medical College Hospital, Chinese 
      Academy of Medical Sciences and Peking Union Medical College, Beijing, China.
FAU - Li, Chao
AU  - Li C
AD  - Department of General Surgery, Tianjin Union Medical Center, The Affiliated 
      Hospital of Nankai University, China (Tianjin Union Medical Center, Tianjin, 
      China.
FAU - Liu, Hui-Jun
AU  - Liu HJ
AD  - Department of nursing & Clinical Nutrition, Dongzhimen Hospital, Beijing 
      University of Traditional Chinese Medicine, Beijing, China.
FAU - Xu, Long-Yu
AU  - Xu LY
AD  - Department of Sport Physiatry, Peking Union Medical College Hospital, Chinese 
      Academy of Medical Sciences and Peking Union Medical College, Beijing, China.
FAU - Liu, Rong-Ji
AU  - Liu RJ
AD  - Department of Pharmacy, Peking Union Medical College Hospital, Chinese Academy of 
      Medical Sciences and Peking Union Medical College, Beijing, China.
FAU - Zhang, Xin-Yuan
AU  - Zhang XY
AD  - Department of stomatology, Peking Union Medical College Hospital, Chinese Academy 
      of Medical Sciences and Peking Union Medical College, Beijing, China.
FAU - Liu, Gao-Shan
AU  - Liu GS
AD  - Department of Health Education, Shijingshan Center for Disease Prevention and 
      Control, Beijing, China.
LA  - eng
GR  - 1191957202/National Natural Science Foundation of China/
GR  - 81900782/National Natural Science Foundation of China/
GR  - XDA16010109/Strategic Priority Research Program of the CAS/
GR  - 2018YFE0201103/National Key R&amp;D Program of China/
GR  - 2018YFC1004102/National Key R&amp;D Program of China/
GR  - 2019YFA0801701/National Key R&amp;D Program of China/
GR  - 2021YFE0111800/National Key R&amp;D Program of China/
GR  - CNSNNSRG2021-129/Whole People Nutrition Research Fund/
GR  - KJZD-SW-L04/Key Research of Program of the CAS/
GR  - YSBR-012/CAS Project for Young Scientists in Basic Research/
GR  - FIRMA180301/Strategic Collaborative Research Program of the Ferring Institute of 
      Reproductive Medicine/
GR  - FIRMA200507/Strategic Collaborative Research Program of the Ferring Institute of 
      Reproductive Medicine/
GR  - TY0171102/Nutrition Scientific Research Foundation of BY-HEALTH/
GR  - 2017YJ023/Foundation of Tianjin Union Medical Center/
PT  - Journal Article
PT  - Research Support, Non-U.S. Gov't
PT  - Review
DEP - 20220202
PL  - Germany
TA  - J Cachexia Sarcopenia Muscle
JT  - Journal of cachexia, sarcopenia and muscle
JID - 101552883
SB  - IM
MH  - Adipose Tissue/pathology
MH  - Aged
MH  - Aged, 80 and over
MH  - Aging/physiology
MH  - Humans
MH  - Muscle, Skeletal/pathology
MH  - Obesity/pathology
MH  - *Sarcopenia/etiology/pathology
PMC - PMC8977978
OTO - NOTNLM
OT  - Inflammation
OT  - Insulin resistance
OT  - Myosteatosis
OT  - Obesity
OT  - Proto-sarcopenia
OT  - Sarcopenia
COIS- Chun‐wei Li, Kang Yu, Ng Shyh‐Chang, Zongmin Jiang, Taoyan Liu, Shilin Ma, 
      Lanfang Luo, Lu Guang, Kun Liang, Wenwu Ma, Hefan Miao, Wenhua Cao, Ruirui Liu, 
      Ling‐juan Jiang, Song‐lin Yu, Chao Li, Hui‐jun Liu, Long‐yu Xu, Rong‐ji Liu, 
      Xin‐yuan Zhang, and Gao‐shan Liu declare that they have no conflicts of interest.
EDAT- 2022/02/03 06:00
MHDA- 2022/04/06 06:00
PMCR- 2022/04/01
CRDT- 2022/02/02 05:40
PHST- 2021/10/26 00:00 [revised]
PHST- 2021/06/08 00:00 [received]
PHST- 2021/11/28 00:00 [accepted]
PHST- 2022/02/03 06:00 [pubmed]
PHST- 2022/04/06 06:00 [medline]
PHST- 2022/02/02 05:40 [entrez]
PHST- 2022/04/01 00:00 [pmc-release]
AID - JCSM12901 [pii]
AID - 10.1002/jcsm.12901 [doi]
PST - ppublish
SO  - J Cachexia Sarcopenia Muscle. 2022 Apr;13(2):781-794. doi: 10.1002/jcsm.12901. 
      Epub 2022 Feb 2.

PMID- 32982969
OWN - NLM
STAT- MEDLINE
DCOM- 20210519
LR  - 20210519
IS  - 1664-2392 (Print)
IS  - 1664-2392 (Electronic)
IS  - 1664-2392 (Linking)
VI  - 11
DP  - 2020
TI  - Diabetes and Sarcopenic Obesity: Pathogenesis, Diagnosis, and Treatments.
PG  - 568
LID - 10.3389/fendo.2020.00568 [doi]
LID - 568
AB  - Sarcopenic obesity and diabetes are two increasing health problems worldwide, 
      which both share many common risk factors, such as aging, and general obesity. 
      The pathogenesis of sarcopenic obesity includes aging, physical inactivity, 
      malnutrition, low-grade inflammation, insulin resistance, and hormonal changes. 
      Nevertheless, there are two major reasons to cause diabetes: impaired insulin 
      secretion and impaired insulin action. Furthermore, the individual diagnosis of 
      obesity and sarcopenia should be combined to adequately define sarcopenic 
      obesity. Also, the diagnosis of diabetes includes fasting plasma glucose test 
      (FPG), 2-h oral glucose tolerance test (OGTT), glycated hemoglobin (A1C), and 
      random plasma glucose coupled with symptoms. Healthy diet and physical activity 
      are beneficial to both sarcopenic obesity and diabetes, but there are only 
      recommended drugs for diabetes. This review consolidates and discusses the latest 
      research in pathogenesis, diagnosis, and treatments of diabetes and sarcopenic 
      obesity.
CI  - Copyright © 2020 Wang, Tan, Shi, Wang, Liao and Wei.
FAU - Wang, Mina
AU  - Wang M
AD  - School of Traditional Chinese Medicine, School of Life Sciences, Beijing 
      University of Chinese Medicine, Beijing, China.
AD  - Beijing Key Laboratory of Acupuncture Neuromodulation, Department of Acupuncture 
      and Moxibustion, Beijing Hospital of Traditional Chinese Medicine, Capital 
      Medical University, Beijing, China.
FAU - Tan, Yan
AU  - Tan Y
AD  - School of Traditional Chinese Medicine, School of Life Sciences, Beijing 
      University of Chinese Medicine, Beijing, China.
FAU - Shi, Yifan
AU  - Shi Y
AD  - School of Traditional Chinese Medicine, School of Life Sciences, Beijing 
      University of Chinese Medicine, Beijing, China.
FAU - Wang, Xu
AU  - Wang X
AD  - School of Traditional Chinese Medicine, School of Life Sciences, Beijing 
      University of Chinese Medicine, Beijing, China.
FAU - Liao, Zehuan
AU  - Liao Z
AD  - School of Biological Sciences, Nanyang Technological University, Singapore, 
      Singapore.
AD  - Department of Microbiology, Tumor and Cell Biology (MTC), Karolinska Institutet, 
      Biomedicum, Stockholm, Sweden.
FAU - Wei, Peng
AU  - Wei P
AD  - School of Traditional Chinese Medicine, School of Life Sciences, Beijing 
      University of Chinese Medicine, Beijing, China.
LA  - eng
PT  - Journal Article
PT  - Research Support, Non-U.S. Gov't
PT  - Review
DEP - 20200825
PL  - Switzerland
TA  - Front Endocrinol (Lausanne)
JT  - Frontiers in endocrinology
JID - 101555782
SB  - IM
MH  - Aging/metabolism
MH  - Diabetes Mellitus, Type 2/*metabolism
MH  - Humans
MH  - Insulin Resistance/*physiology
MH  - Insulin Secretion/*physiology
MH  - Obesity/diagnosis/*metabolism
MH  - Sarcopenia/diagnosis/*metabolism
PMC - PMC7477770
OTO - NOTNLM
OT  - aging
OT  - diabetes
OT  - inflammation
OT  - insulin resistance
OT  - sarcopenic obesity
EDAT- 2020/09/29 06:00
MHDA- 2021/05/20 06:00
PMCR- 2020/01/01
CRDT- 2020/09/28 05:40
PHST- 2020/04/18 00:00 [received]
PHST- 2020/07/13 00:00 [accepted]
PHST- 2020/09/28 05:40 [entrez]
PHST- 2020/09/29 06:00 [pubmed]
PHST- 2021/05/20 06:00 [medline]
PHST- 2020/01/01 00:00 [pmc-release]
AID - 10.3389/fendo.2020.00568 [doi]
PST - epublish
SO  - Front Endocrinol (Lausanne). 2020 Aug 25;11:568. doi: 10.3389/fendo.2020.00568. 
      eCollection 2020.

PMID- 36223875
OWN - NLM
STAT- MEDLINE
DCOM- 20221122
LR  - 20230130
IS  - 1872-9649 (Electronic)
IS  - 1568-1637 (Linking)
VI  - 82
DP  - 2022 Dec
TI  - The effect of Tai Chi in elderly individuals with sarcopenia and frailty: A 
      systematic review and meta-analysis of randomized controlled trials.
PG  - 101747
LID - S1568-1637(22)00189-1 [pii]
LID - 10.1016/j.arr.2022.101747 [doi]
AB  - BACKGROUND: The potential role of Tai Chi in improving sarcopenia and frailty has 
      been shown in randomized controlled trials (RCTs). This systematic review and 
      meta-analysis aimed to examine the effect of Tai Chi on muscle mass, muscle 
      strength, physical function, and other geriatric syndromes in elderly individuals 
      with sarcopenia and frailty. METHODS: Systematic searches of the PubMed, Cochrane 
      Library, PEDro, EMBASE, Web of Science, CINAHL, and Medline databases for RCTs 
      published between 1989 and 2022 were conducted; the database searchers were 
      supplemented with manual reference searches. The inclusion criteria were as 
      follows: (1) the study was designed as a RCT; (2) Tai Chi was one of the 
      intervention arms; (3) the participants had a minimum age of ≥ 60 years and were 
      diagnosed with frailty or sarcopenia, and the diagnostic guidelines or criteria 
      were mentioned; (4) the number of participants in each arm was ≥ 10; and (5) the 
      outcome reports included ≥ 1 item from the following primary or secondary 
      outcomes. The exclusion criteria were as follows: (1) non-RCT studies; (2) 
      nonhuman subjects; (3) participants aged < 60 years; (4) no description of the 
      diagnostic guidelines or criteria for frailty or sarcopenia in the text; and (5) 
      reported outcomes not among the following primary or secondary outcomes. The 
      primary outcomes were muscle mass, grip strength and muscle performance (gait 
      speed, 30-second chair stand test (30CST), sit-to-stand test (SST), Timed up and 
      go test (TUGT), balance, and the Short Physical Performance Battery (SPPB)). The 
      secondary outcomes included the number of falls and fear of falling (FOF), 
      diastolic blood pressure (DBP), Mini-Mental State Examination (MMSE) score, and 
      depression and quality of life (QOL) assessments. RESULTS: Eleven RCTs were 
      conducted from 1996 to 2022 in 5 countries that investigated 1676 sarcopenic or 
      frail elderly individuals were included in the review. There were 804 
      participants in the Tai Chi exercise cohort and 872 participants in the control 
      cohort (nonexercised (n = 5)/ exercise (n = 8)). The mean age of participants was 
      70-89.5 years and the numbers of participants from each arm in each study were 
      10-158. The majority of the participants practiced Yang-style Tai Chi (n = 9), 
      and the numbers of movement ranged from 6 to 24. The prescriptions of training 
      were 8-48 weeks, 2-7 sessions per weeks, and 30-90 min per session. Most studies 
      used Tai Chi expert as instructor (n = 8). The lengths of follow-up period were 
      8-48 weeks. The results from our meta-analysis revealed significant improvements 
      for Tai Chi compared to control group (nonexercise/ exercise) on measures of the 
      30CST (weighted mean difference (WMD): 2.36, 95% confidence interval (CI) 
      1.50-3.21, p < 0.00001, I(2) = 87%), the TUGT (WMD: -0.72, 95% CI -1.10 to -0.34, 
      p = 0.0002, I(2) =0%), numbers of fall (WMD: -0.41, 95% CI -0.64 to -0.17, 
      p = 0.0006, I(2) =0%) and FOF (standardized MD (SMD): -0.50, 95% CI -0.79 to 
      -0.22, p = 0.0006, I(2) = 57%); and for Tai Chi compared to 'nonexercise' 
      controls on measures of SST (WMD: -2.20, 95% CI -2.22 to -2.18, p < 0.00001), 
      balance (SMD: 9.85, 95% CI 8.88-10.82, p < 0.00001), DBP (WMD: -7.00, 95% CI 
      -7.35 to -6.65, p < 0.00001), MMSE (WMD: 1.91, 95% CI 1.73-2.09, p < 0.00001, 
      I(2) =0%), depression (SMD: -1.37, 95% CI -1.91 to -0.83, p < 0.00001) and QOL 
      (SMD: 10.72, 95% CI 9.38-12.07, p < 0.00001). There were no significant 
      differences between Tai Chi and control groups on any of the remaining 4 
      comparisons: body muscle mass (WMD: 0.53, 95% CI -0.18 to 1.24; P = 0.14; I(2) 
      =0%), grip strength (WMD: -0.06, 95% CI -1.98 to 1.86; P = 0.95; I(2) =0%), gait 
      speed (WMD: 0.05, 95% CI -0.11 to 0.20; P = 0.55; I(2) =99%), and SPPB (WMD: 
      0.55, 95% CI -0.04 to 1.14; P = 0.07). The variables of bias summary, Tai Chi 
      instructor, Tai Chi movements, and Tai Chi training duration without significant 
      association with the 30CST or the TUGT through meta-regression analyses. 
      CONCLUSIONS: Our results demonstrated that patients with frailty or sarcopenia 
      who practiced Tai Chi exhibited improved physical performance in the 30-second 
      chair stand test, the Timed up and go test, number of falls and fear of falling. 
      However, there was no difference in muscle mass, grip strength, gait speed, or 
      Short Physical Performance Battery score between the Tai Chi and control groups. 
      Improvements in the sit-to-stand test, balance, diastolic blood pressure, 
      Mini-Mental State Examination score, and depression and quality of life 
      assessments were found when comparing the Tai Chi cohort to the nonexercise 
      control cohort rather than the exercise control cohort. To explore the 
      effectiveness of Tai Chi in sarcopenic and frail elderly individuals more 
      comprehensively, a standardized Tai Chi training prescription and a detailed 
      description of the study design are suggested for future studies.
CI  - Copyright © 2022 The Authors. Published by Elsevier B.V. All rights reserved.
FAU - Huang, Chia-Yu
AU  - Huang CY
AD  - Department of Family Medicine, Taichung Tzu Chi Hospital, Buddhist Tzu Chi 
      Medical Foundation, Taichung, Taiwan; Graduate Institute of Chinese Medicine, 
      School of Chinese Medicine, College of Chinese Medicine, China Medical 
      University, Taichung, Taiwan. Electronic address: dochuangcharlie@gmail.com.
FAU - Mayer, Peter Karl
AU  - Mayer PK
AD  - International Master Program in Acupuncture, College of Chinese Medicine, China 
      Medical University, Taichung, Taiwan; Department of Chinese Medicine, China 
      Medical University Hospital, Taichung, Taiwan. Electronic address: 
      piotrmayer@mail.cmu.edu.tw.
FAU - Wu, Mei-Yao
AU  - Wu MY
AD  - Department of Chinese Medicine, China Medical University Hospital, Taichung, 
      Taiwan; School of Post-Baccalaureate Chinese Medicine, College of Chinese 
      Medicine, China Medical University, Taichung, Taiwan; Research Center for 
      Traditional Chinese Medicine, Department of Medical Research, China Medical 
      University Hospital, Taichung, Taiwan. Electronic address: 
      meiyaowu0919@gmail.com.
FAU - Liu, Dung-Huan
AU  - Liu DH
AD  - Doctoral Degree Program of Biomedical Science and Engineering, College of 
      Biological Science and Technology, National Yang Ming Chiao Tung University, 
      Hsinchu, Taiwan; Department of Physical Medicine and Rehabilitation, China 
      Medical University Hospital, Taichung, Taiwan; Department of Physical Therapy, 
      Graduate Institute of Rehabilitation Science, China Medical University, Taichung, 
      Taiwan. Electronic address: d35345@mail.cmuh.org.tw.
FAU - Wu, Pei-Ching
AU  - Wu PC
AD  - Department of Chinese Medicine, China Medical University Hospital, Taichung, 
      Taiwan; Doctoral Degree Program of Biomedical Science and Engineering, College of 
      Biological Science and Technology, National Yang Ming Chiao Tung University, 
      Hsinchu, Taiwan. Electronic address: d36619@mail.cmuh.org.tw.
FAU - Yen, Hung-Rong
AU  - Yen HR
AD  - Graduate Institute of Chinese Medicine, School of Chinese Medicine, College of 
      Chinese Medicine, China Medical University, Taichung, Taiwan; International 
      Master Program in Acupuncture, College of Chinese Medicine, China Medical 
      University, Taichung, Taiwan; Department of Chinese Medicine, China Medical 
      University Hospital, Taichung, Taiwan; Research Center for Traditional Chinese 
      Medicine, Department of Medical Research, China Medical University Hospital, 
      Taichung, Taiwan; Department of Medical Laboratory Science and Biotechnology, 
      Asia University, Taichung, Taiwan; Chinese Medicine Research Center, China 
      Medical University, Taichung, Taiwan. Electronic address: hungrongyen@gmail.com.
LA  - eng
PT  - Journal Article
PT  - Meta-Analysis
PT  - Research Support, Non-U.S. Gov't
PT  - Review
PT  - Systematic Review
DEP - 20221009
PL  - England
TA  - Ageing Res Rev
JT  - Ageing research reviews
JID - 101128963
SB  - IM
MH  - Aged
MH  - Humans
MH  - Aged, 80 and over
MH  - *Tai Ji
MH  - *Sarcopenia/therapy
MH  - *Frailty/therapy
MH  - Randomized Controlled Trials as Topic
MH  - Muscle Strength/physiology
OTO - NOTNLM
OT  - Elderly
OT  - Frailty
OT  - Meta-analysis
OT  - Sarcopenia
OT  - Tai Chi
OT  - Traditional Chinese Medicine
COIS- Conflict of interest The authors have no conflicts of interest relevant to this 
      article to disclose.
EDAT- 2022/10/13 06:00
MHDA- 2022/11/23 06:00
CRDT- 2022/10/12 19:14
PHST- 2022/06/09 00:00 [received]
PHST- 2022/10/02 00:00 [revised]
PHST- 2022/10/05 00:00 [accepted]
PHST- 2022/10/13 06:00 [pubmed]
PHST- 2022/11/23 06:00 [medline]
PHST- 2022/10/12 19:14 [entrez]
AID - S1568-1637(22)00189-1 [pii]
AID - 10.1016/j.arr.2022.101747 [doi]
PST - ppublish
SO  - Ageing Res Rev. 2022 Dec;82:101747. doi: 10.1016/j.arr.2022.101747. Epub 2022 Oct 
      9.

PMID- 34959843
OWN - NLM
STAT- MEDLINE
DCOM- 20220119
LR  - 20220119
IS  - 2072-6643 (Electronic)
IS  - 2072-6643 (Linking)
VI  - 13
IP  - 12
DP  - 2021 Nov 27
TI  - Associated Factors of Sarcopenia in Community-Dwelling Older Adults: A Systematic 
      Review and Meta-Analysis.
LID - 10.3390/nu13124291 [doi]
LID - 4291
AB  - (1) Background: To review the associated factors of sarcopenia in 
      community-dwelling older adults. (2) Methods: PubMed, Embase, Web of Science, and 
      four Chinese electronic databases were searched for observational studies that 
      reported the associated factors of sarcopenia from inception to August 2021. Two 
      researchers independently selected the literature, evaluated their quality, and 
      extracted relevant data. The pooled odds ratio (OR) and its 95% confidence 
      interval (CI) were calculated for each associated factors of sarcopenia using 
      random-effects/fixed-effects models. Publication bias was assessed using funnel 
      plot and the Eggers test. We performed statistical analysis using Stata 15.0 
      software. (3) Results: A total of 68 studies comprising 98,502 cases were 
      included. Sociodemographic associated factors of sarcopenia among 
      community-dwelling older adults included age (OR = 1.12, 95% CI: 1.10-1.13), 
      marital status (singled, divorced, or widowed) (OR = 1.57, 95% CI: 1.08-2.28), 
      disability for activities of daily living (ADL) (OR = 1.49, 95% CI: 1.15-1.92), 
      and underweight (OR = 3.78, 95% CI: 2.55-5.60). Behavioral associated factors 
      included smoking (OR = 1.20, 95% CI: 1.10-1.21), physical inactivity (OR = 1.73, 
      95% CI: 1.48-2.01), malnutrition/malnutrition risk (OR = 2.99, 95% CI: 
      2.40-3.72), long (OR = 2.30, 95% CI: 1.37-3.86) and short (OR = 3.32, 95% CI: 
      1.86-5.93) sleeping time, and living alone (OR = 1.55, 95% CI: 1.00-2.40). 
      Disease-related associated factors included diabetes (OR = 1.40, 95% CI: 
      1.18-1.66), cognitive impairment (OR = 1.62, 95% CI: 1.05-2.51), heart diseases 
      (OR = 1.14, 95% CI: 1.00-1.30), respiratory diseases (OR = 1.22, 95% CI: 
      1.09-1.36), osteopenia/osteoporosis (OR = 2.73, 95% CI: 1.63-4.57), 
      osteoarthritis (OR = 1.33, 95% CI: 1.23-1.44), depression (OR = 1.46, 95% CI: 
      1.17-1.83), falls (OR = 1.28, 95% CI: 1.14-1.44), anorexia (OR = 1.50, 95% CI: 
      1.14-1.96), and anemia (OR = 1.39, 95% CI: 1.06-1.82). However, it remained 
      unknown whether gender (female: OR = 1.10, 95% CI: 0.80-1.51; male: OR = 1.50, 
      95% CI: 0.96-2.34), overweight/obesity (OR = 0.27, 95% CI: 0.17-0.44), drinking 
      (OR = 0.92, 95% CI: 0.84-1.01), hypertension (OR = 0.98, 95% CI: 0.84-1.14), 
      hyperlipidemia (OR = 1.14, 95% CI: 0.89-1.47), stroke (OR = 1.70, 95% CI: 
      0.69-4.17), cancer (OR = 0.88, 95% CI: 0.85-0.92), pain (OR = 1.08, 95% CI: 
      0.98-1.20), liver disease (OR = 0.88, 95% CI: 0.85-0.91), and kidney disease (OR 
      = 2.52, 95% CI: 0.19-33.30) were associated with sarcopenia. (4) Conclusions: 
      There are many sociodemographic, behavioral, and disease-related associated 
      factors of sarcopenia in community-dwelling older adults. Our view provides 
      evidence for the early identification of high-risk individuals and the 
      development of relevant interventions to prevent sarcopenia in community-dwelling 
      older adults.
FAU - Gao, Qianqian
AU  - Gao Q
AD  - Evidence-Based Medicine Center, School of Basic Medical Sciences, Lanzhou 
      University, Lanzhou 730000, China.
AD  - Evidence-based Nursing Center, School of Nursing, Lanzhou University, Lanzhou 
      730000, China.
FAU - Hu, Kaiyan
AU  - Hu K
AD  - Evidence-Based Medicine Center, School of Basic Medical Sciences, Lanzhou 
      University, Lanzhou 730000, China.
FAU - Yan, Chunjuan
AU  - Yan C
AD  - School of Public Health, Gansu University of Traditional Chinese Medicine, 
      Lanzhou 730000, China.
FAU - Zhao, Bing
AU  - Zhao B
AD  - Evidence-Based Medicine Center, School of Basic Medical Sciences, Lanzhou 
      University, Lanzhou 730000, China.
FAU - Mei, Fan
AU  - Mei F
AD  - Evidence-Based Medicine Center, School of Basic Medical Sciences, Lanzhou 
      University, Lanzhou 730000, China.
AD  - Evidence-based Nursing Center, School of Nursing, Lanzhou University, Lanzhou 
      730000, China.
FAU - Chen, Fei
AU  - Chen F
AD  - Evidence-Based Medicine Center, School of Basic Medical Sciences, Lanzhou 
      University, Lanzhou 730000, China.
AD  - Evidence-based Nursing Center, School of Nursing, Lanzhou University, Lanzhou 
      730000, China.
FAU - Zhao, Li
AU  - Zhao L
AD  - Evidence-Based Medicine Center, School of Basic Medical Sciences, Lanzhou 
      University, Lanzhou 730000, China.
AD  - Evidence-based Nursing Center, School of Nursing, Lanzhou University, Lanzhou 
      730000, China.
FAU - Shang, Yi
AU  - Shang Y
AD  - Department of General Surgery, The Second Hospital, Lanzhou University, Lanzhou 
      730000, China.
FAU - Ma, Yuxia
AU  - Ma Y
AD  - Evidence-based Nursing Center, School of Nursing, Lanzhou University, Lanzhou 
      730000, China.
FAU - Ma, Bin
AU  - Ma B
AUID- ORCID: 0000-0001-7247-8714
AD  - Evidence-Based Medicine Center, School of Basic Medical Sciences, Lanzhou 
      University, Lanzhou 730000, China.
AD  - Evidence-based Nursing Center, School of Nursing, Lanzhou University, Lanzhou 
      730000, China.
AD  - Key Laboratory of Evidence-Based Medicine and Knowledge Translation of Gansu 
      Province, Lanzhou 730000, China.
LA  - eng
GR  - 81873184/National Natural Science Foundation of China/
PT  - Journal Article
PT  - Meta-Analysis
PT  - Systematic Review
DEP - 20211127
PL  - Switzerland
TA  - Nutrients
JT  - Nutrients
JID - 101521595
SB  - IM
MH  - Accidental Falls/statistics & numerical data
MH  - Activities of Daily Living
MH  - Aged
MH  - Aged, 80 and over
MH  - Female
MH  - Frail Elderly/statistics & numerical data
MH  - Frailty/complications
MH  - *Geriatric Assessment
MH  - Home Environment
MH  - Humans
MH  - Independent Living/*statistics & numerical data
MH  - Male
MH  - *Nutrition Assessment
MH  - Odds Ratio
MH  - Risk Assessment
MH  - Risk Factors
MH  - Sarcopenia/*epidemiology/*etiology
MH  - Sedentary Behavior
PMC - PMC8707132
OTO - NOTNLM
OT  - associated factors
OT  - community
OT  - meta-analysis
OT  - older adults
OT  - sarcopenia
OT  - systematic review
COIS- The authors declare no conflict of interest.
EDAT- 2021/12/29 06:00
MHDA- 2022/01/20 06:00
PMCR- 2021/11/27
CRDT- 2021/12/28 01:04
PHST- 2021/09/28 00:00 [received]
PHST- 2021/10/31 00:00 [revised]
PHST- 2021/11/05 00:00 [accepted]
PHST- 2021/12/28 01:04 [entrez]
PHST- 2021/12/29 06:00 [pubmed]
PHST- 2022/01/20 06:00 [medline]
PHST- 2021/11/27 00:00 [pmc-release]
AID - nu13124291 [pii]
AID - nutrients-13-04291 [pii]
AID - 10.3390/nu13124291 [doi]
PST - epublish
SO  - Nutrients. 2021 Nov 27;13(12):4291. doi: 10.3390/nu13124291.

PMID- 36406272
OWN - NLM
STAT- PubMed-not-MEDLINE
LR  - 20221122
IS  - 2296-889X (Print)
IS  - 2296-889X (Electronic)
IS  - 2296-889X (Linking)
VI  - 9
DP  - 2022
TI  - Ferroptosis and its role in skeletal muscle diseases.
PG  - 1051866
LID - 10.3389/fmolb.2022.1051866 [doi]
LID - 1051866
AB  - Ferroptosis is characterized by the accumulation of iron and lipid peroxidation 
      products, which regulates physiological and pathological processes in numerous 
      organs and tissues. A growing body of research suggests that ferroptosis is a key 
      causative factor in a variety of skeletal muscle diseases, including sarcopenia, 
      rhabdomyolysis, rhabdomyosarcoma, and exhaustive exercise-induced fatigue. 
      However, the relationship between ferroptosis and various skeletal muscle 
      diseases has not been investigated systematically. This review's objective is to 
      provide a comprehensive summary of the mechanisms and signaling factors that 
      regulate ferroptosis, including lipid peroxidation, iron/heme, amino acid 
      metabolism, and autophagy. In addition, we tease out the role of ferroptosis in 
      the progression of different skeletal muscle diseases and ferroptosis as a 
      potential target for the treatment of multiple skeletal muscle diseases. This 
      review can provide valuable reference for the research on the pathogenesis of 
      skeletal muscle diseases, as well as for clinical prevention and treatment.
CI  - Copyright © 2022 Wang, Zhang, Jiao, Wang, Wang, Zhao, Fan, Tian, Li and Mi.
FAU - Wang, Ying
AU  - Wang Y
AD  - College of Traditional Chinese Medicine, Changchun University of Chinese 
      Medicine, Changchun, China.
FAU - Zhang, Zepeng
AU  - Zhang Z
AD  - Research Center of Traditional Chinese Medicine, The First Affiliated Hospital of 
      Changchun University of Chinese Medicine, Changchun, China.
FAU - Jiao, Weikai
AU  - Jiao W
AD  - College of Traditional Chinese Medicine, Changchun University of Chinese 
      Medicine, Changchun, China.
FAU - Wang, Yanyan
AU  - Wang Y
AD  - Department of Endocrinology, The First Affiliated Hospital of Changchun 
      University of Chinese Medicine, Changchun, China.
FAU - Wang, Xiuge
AU  - Wang X
AD  - Department of Endocrinology, The First Affiliated Hospital of Changchun 
      University of Chinese Medicine, Changchun, China.
FAU - Zhao, Yunyun
AU  - Zhao Y
AD  - Department of Endocrinology, The First Affiliated Hospital of Changchun 
      University of Chinese Medicine, Changchun, China.
FAU - Fan, Xuechun
AU  - Fan X
AD  - College of Traditional Chinese Medicine, Changchun University of Chinese 
      Medicine, Changchun, China.
FAU - Tian, Lulu
AU  - Tian L
AD  - School of Life Sciences, Zhejiang Chinese Medical University, Hangzhou, China.
FAU - Li, Xiangyan
AU  - Li X
AD  - Northeast Asia Research Institute of Traditional Chinese Medicine, Key Laboratory 
      of Active Substances and Biological Mechanisms of Ginseng Efficacy, Changchun 
      University of Chinese Medicine, Changchun, China.
FAU - Mi, Jia
AU  - Mi J
AD  - Department of Endocrinology, The First Affiliated Hospital of Changchun 
      University of Chinese Medicine, Changchun, China.
LA  - eng
PT  - Journal Article
PT  - Review
DEP - 20221103
PL  - Switzerland
TA  - Front Mol Biosci
JT  - Frontiers in molecular biosciences
JID - 101653173
PMC - PMC9669482
OTO - NOTNLM
OT  - fatigue
OT  - ferroptosis
OT  - mechanism
OT  - myositis
OT  - rhabdomyolysis
OT  - rhabdomyosarcoma
OT  - sarcopenia
COIS- The authors declare that the research was conducted in the absence of any 
      commercial or financial relationships that could be construed as a potential 
      conflict of interest.
EDAT- 2022/11/22 06:00
MHDA- 2022/11/22 06:01
PMCR- 2022/01/01
CRDT- 2022/11/21 04:14
PHST- 2022/09/23 00:00 [received]
PHST- 2022/10/20 00:00 [accepted]
PHST- 2022/11/21 04:14 [entrez]
PHST- 2022/11/22 06:00 [pubmed]
PHST- 2022/11/22 06:01 [medline]
PHST- 2022/01/01 00:00 [pmc-release]
AID - 1051866 [pii]
AID - 10.3389/fmolb.2022.1051866 [doi]
PST - epublish
SO  - Front Mol Biosci. 2022 Nov 3;9:1051866. doi: 10.3389/fmolb.2022.1051866. 
      eCollection 2022.

PMID- 35183490
OWN - NLM
STAT- MEDLINE
DCOM- 20220503
LR  - 20220613
IS  - 1538-9375 (Electronic)
IS  - 1525-8610 (Linking)
VI  - 23
IP  - 5
DP  - 2022 May
TI  - Management of Sarcopenia: A Network Meta-Analysis of Randomized Controlled 
      Trials.
PG  - 707-714
LID - S1525-8610(22)00097-4 [pii]
LID - 10.1016/j.jamda.2022.01.057 [doi]
AB  - OBJECTIVE: This study aimed to determine the comparative effectiveness of 
      interventions in treatment of sarcopenia. The primary outcome was the measure of 
      treatment effect on muscle mass, and secondary outcomes were the treatment effect 
      on muscle strength and physical performance. DESIGN: Systematic review and 
      network meta-analysis (NMA). SETTING AND PARTICIPANTS: Participants with 
      sarcopenia receiving interventions targeting sarcopenia in any setting. METHODS: 
      Data sources: Relevant RCTs were identified by a systematic search of several 
      electronic databases, including CINAHL, Embase, MEDLINE, and the Cochrane Central 
      Registry of Controlled Trials (CENTRAL) from January 1995 to July 2019. Duplicate 
      title and abstract and full-text screening, data extraction, and risk of bias 
      assessment were performed. DATA EXTRACTION: All RCTs examining sarcopenia 
      interventions [mixed exercise (combined aerobic and resistance exercise), aerobic 
      exercise, resistance exercise, balance exercise, physical activity and protein or 
      nutrition supplementation, acupuncture, whole-body vibration, protein supplement 
      or interventions to increase protein intake, any nutritional intervention other 
      than protein, and pharmacotherapy] were included. Comparators were standard care, 
      placebo, or another intervention. DATA SYNTHESIS: We performed Bayesian NMA; 
      continuous outcome data were pooled using the standardized mean difference effect 
      size. Interventions were ranked using the surface under the cumulative ranking 
      curve (SUCRA) for each outcome. RESULTS: A total of 59 RCTs were included after 
      screening of 4315 citations and 313 full-text articles. Network meta-analysis of 
      muscle mass outcome (including 46 RCTs, 3649 participants, 11 interventions) 
      suggested that mixed exercise were the most effective intervention (SUCRA = 
      93.94%) to increase muscle mass. Physical activity and protein or nutrition 
      supplementation, and aerobic exercise were the most effective interventions to 
      improve muscle strength and physical performance, respectively. Overall, mixed 
      exercise is the most effective intervention in increasing muscle mass and was one 
      of the 3 most effective interventions in increasing muscle strength and physical 
      performance. CONCLUSIONS AND IMPLICATIONS: Mixed exercise and physical activity 
      with nutritional supplementation are the most effective sarcopenia interventions. 
      Most of the included studies have a high risk of bias. More robust RCTs are 
      needed to increase the confidence of our NMA results and the quality of evidence.
CI  - Copyright © 2022 AMDA – The Society for Post-Acute and Long-Term Care Medicine. 
      Published by Elsevier Inc. All rights reserved.
FAU - Negm, Ahmed M
AU  - Negm AM
AD  - Department of Physical Therapy, University of Alberta, Edmonton, Alberta, Canada. 
      Electronic address: anegm@ualberta.ca.
FAU - Lee, Jeremy
AU  - Lee J
AD  - Faculty of Medicine and Dentistry, University of Alberta, Edmonton, Alberta, 
      Canada.
FAU - Hamidian, Radmehr
AU  - Hamidian R
AD  - Faculty of Health Science, McMaster University, Hamilton, Ontario, Canada.
FAU - Jones, C Allyson
AU  - Jones CA
AD  - Department of Physical Therapy, University of Alberta, Edmonton, Alberta, Canada.
FAU - Khadaroo, Rachel G
AU  - Khadaroo RG
AD  - Department of Surgery and Department of Critical Care Medicine, University of 
      Alberta, Edmonton, Alberta, Canada.
LA  - eng
GR  - CIHR/Canada
PT  - Journal Article
PT  - Meta-Analysis
PT  - Research Support, Non-U.S. Gov't
PT  - Review
PT  - Systematic Review
DEP - 20220218
PL  - United States
TA  - J Am Med Dir Assoc
JT  - Journal of the American Medical Directors Association
JID - 100893243
SB  - IM
MH  - Bayes Theorem
MH  - Humans
MH  - Muscle Strength/physiology
MH  - Network Meta-Analysis
MH  - Randomized Controlled Trials as Topic
MH  - *Sarcopenia/therapy
OTO - NOTNLM
OT  - Sarcopenia
OT  - evidence
OT  - exercise
OT  - muscle mass
OT  - muscle strength
OT  - network meta-analysis
OT  - older adults
OT  - physical performance
EDAT- 2022/02/21 06:00
MHDA- 2022/05/04 06:00
CRDT- 2022/02/20 20:30
PHST- 2021/11/10 00:00 [received]
PHST- 2022/01/11 00:00 [revised]
PHST- 2022/01/13 00:00 [accepted]
PHST- 2022/02/21 06:00 [pubmed]
PHST- 2022/05/04 06:00 [medline]
PHST- 2022/02/20 20:30 [entrez]
AID - S1525-8610(22)00097-4 [pii]
AID - 10.1016/j.jamda.2022.01.057 [doi]
PST - ppublish
SO  - J Am Med Dir Assoc. 2022 May;23(5):707-714. doi: 10.1016/j.jamda.2022.01.057. 
      Epub 2022 Feb 18.

PMID- 36304454
OWN - NLM
STAT- MEDLINE
DCOM- 20221031
LR  - 20221031
IS  - 1664-3224 (Electronic)
IS  - 1664-3224 (Linking)
VI  - 13
DP  - 2022
TI  - Ferroptosis and musculoskeletal diseases: "Iron Maiden" cell death may be a 
      promising therapeutic target.
PG  - 972753
LID - 10.3389/fimmu.2022.972753 [doi]
LID - 972753
AB  - Ferroptosis is a novel form of cell death precisely regulated by iron metabolism, 
      antioxidant processes, and lipid metabolism that plays an irreplaceable role in 
      the development of many diseases. Musculoskeletal disorders (MSKs), including 
      osteoporosis, osteoarthritis, rheumatoid arthritis, intervertebral disc 
      degeneration, sarcopenia, and rhabdomyolysis, have become one of the most common 
      causes of disability and a major burden on public health and social care systems. 
      The mechanism of ferroptosis in MSKs has recently been elucidated. In this 
      review, we briefly introduce the ferroptosis mechanism and illustrate the 
      pathological roles of ferroptosis in MSKs with a focus on how ferroptosis can be 
      exploited as a promising treatment strategy. Notably, because the toxicity of 
      compounds that inhibit or induce ferroptosis in other organs is largely unknown, 
      ferroptosis appears to be a double-edged sword. We point out that more research 
      is needed in the future to verify the therapeutic effects based on ferroptosis in 
      MSKs.
CI  - Copyright © 2022 Zhang, Huang, Qi, Sun, Sun, Liu, Zhu and Wei.
FAU - Zhang, Yili
AU  - Zhang Y
AD  - School of Traditional Chinese Medicine and School of Integrated Chinese and 
      Western Medicine, Nanjing University of Chinese Medicine, Nanjing, China.
FAU - Huang, Xinyi
AU  - Huang X
AD  - School of Traditional Chinese Medicine, Beijing University of Chinese Medicine, 
      Beijing, China.
FAU - Qi, Baoyu
AU  - Qi B
AD  - Wangjing Hospital, China Academy of Chinese Medical Sciences, Beijing, China.
FAU - Sun, Chuanrui
AU  - Sun C
AD  - Wangjing Hospital, China Academy of Chinese Medical Sciences, Beijing, China.
FAU - Sun, Kai
AU  - Sun K
AD  - Wangjing Hospital, China Academy of Chinese Medical Sciences, Beijing, China.
FAU - Liu, Ning
AU  - Liu N
AD  - Wangjing Hospital, China Academy of Chinese Medical Sciences, Beijing, China.
FAU - Zhu, Liguo
AU  - Zhu L
AD  - Wangjing Hospital, China Academy of Chinese Medical Sciences, Beijing, China.
FAU - Wei, Xu
AU  - Wei X
AD  - Wangjing Hospital, China Academy of Chinese Medical Sciences, Beijing, China.
LA  - eng
PT  - Journal Article
PT  - Research Support, Non-U.S. Gov't
PT  - Review
DEP - 20221011
PL  - Switzerland
TA  - Front Immunol
JT  - Frontiers in immunology
JID - 101560960
RN  - E1UOL152H7 (Iron)
RN  - 0 (Antioxidants)
SB  - IM
MH  - Humans
MH  - *Ferroptosis
MH  - Iron/metabolism
MH  - Cell Death
MH  - *Rhabdomyolysis
MH  - Antioxidants
PMC - PMC9595130
OTO - NOTNLM
OT  - immunology
OT  - inflammation
OT  - mechanism
OT  - oxidative stress
OT  - regulated cell death
COIS- The authors declare that the research was conducted in the absence of any 
      commercial or financial relationships that could be construed as a potential 
      conflict of interest.
EDAT- 2022/10/29 06:00
MHDA- 2022/11/01 06:00
PMCR- 2022/01/01
CRDT- 2022/10/28 02:51
PHST- 2022/06/19 00:00 [received]
PHST- 2022/09/12 00:00 [accepted]
PHST- 2022/10/28 02:51 [entrez]
PHST- 2022/10/29 06:00 [pubmed]
PHST- 2022/11/01 06:00 [medline]
PHST- 2022/01/01 00:00 [pmc-release]
AID - 10.3389/fimmu.2022.972753 [doi]
PST - epublish
SO  - Front Immunol. 2022 Oct 11;13:972753. doi: 10.3389/fimmu.2022.972753. eCollection 
      2022.

PMID- 29563100
OWN - NLM
STAT- MEDLINE
DCOM- 20180405
LR  - 20220408
IS  - 1756-1833 (Electronic)
IS  - 0959-8138 (Print)
IS  - 0959-8138 (Linking)
VI  - 360
DP  - 2018 Mar 21
TI  - Effect of tai chi versus aerobic exercise for fibromyalgia: comparative 
      effectiveness randomized controlled trial.
PG  - k851
LID - 10.1136/bmj.k851 [doi]
LID - k851
AB  - OBJECTIVES: To determine the effectiveness of tai chi interventions compared with 
      aerobic exercise, a current core standard treatment in patients with 
      fibromyalgia, and to test whether the effectiveness of tai chi depends on its 
      dosage or duration. DESIGN: Prospective, randomized, 52 week, single blind 
      comparative effectiveness trial. SETTING: Urban tertiary care academic hospital 
      in the United States between March 2012 and September 2016. PARTICIPANTS: 226 
      adults with fibromyalgia (as defined by the American College of Rheumatology 1990 
      and 2010 criteria) were included in the intention to treat analyses: 151 were 
      assigned to one of four tai chi groups and 75 to an aerobic exercise group. 
      INTERVENTIONS: Participants were randomly assigned to either supervised aerobic 
      exercise (24 weeks, twice weekly) or one of four classic Yang style supervised 
      tai chi interventions (12 or 24 weeks, once or twice weekly). Participants were 
      followed for 52 weeks. Adherence was rigorously encouraged in person and by 
      telephone. MAIN OUTCOME MEASURES: The primary outcome was change in the revised 
      fibromyalgia impact questionnaire (FIQR) scores at 24 weeks compared with 
      baseline. Secondary outcomes included changes of scores in patient's global 
      assessment, anxiety, depression, self efficacy, coping strategies, physical 
      functional performance, functional limitation, sleep, and health related quality 
      of life. RESULTS: FIQR scores improved in all five treatment groups, but the 
      combined tai chi groups improved statistically significantly more than the 
      aerobic exercise group in FIQR scores at 24 weeks (difference between groups=5.5 
      points, 95% confidence interval 0.6 to 10.4, P=0.03) and several secondary 
      outcomes (patient's global assessment=0.9 points, 0.3 to 1.4, P=0.005; 
      anxiety=1.2 points, 0.3 to 2.1, P=0.006; self efficacy=1.0 points, 0.5 to 1.6, 
      P=0.0004; and coping strategies, 2.6 points, 0.8 to 4.3, P=0.005). Tai chi 
      treatment compared with aerobic exercise administered with the same intensity and 
      duration (24 weeks, twice weekly) had greater benefit (between group difference 
      in FIQR scores=16.2 points, 8.7 to 23.6, P<0.001). The groups who received tai 
      chi for 24 weeks showed greater improvements than those who received it for 12 
      weeks (difference in FIQR scores=9.6 points, 2.6 to 16.6, P=0.007). There was no 
      significant increase in benefit for groups who received tai chi twice weekly 
      compared with once weekly. Participants attended the tai chi training sessions 
      more often than participants attended aerobic exercise. The effects of tai chi 
      were consistent across all instructors. No serious adverse events related to the 
      interventions were reported. CONCLUSION: Tai chi mind-body treatment results in 
      similar or greater improvement in symptoms than aerobic exercise, the current 
      most commonly prescribed non-drug treatment, for a variety of outcomes for 
      patients with fibromyalgia. Longer duration of tai chi showed greater 
      improvement. This mind-body approach may be considered a therapeutic option in 
      the multidisciplinary management of fibromyalgia. TRIAL REGISTRATION: 
      ClinicalTrials.gov NCT01420640.
CI  - Published by the BMJ Publishing Group Limited. For permission to use (where not 
      already granted under a licence) please go to 
      http://group.bmj.com/group/rights-licensing/permissions.
FAU - Wang, Chenchen
AU  - Wang C
AD  - Center for Complementary and Integrative Medicine and Division of Rheumatology, 
      Tufts Medical Center, Tufts University School of Medicine, Boston, MA 02111, USA 
      cwang2@tuftsmedicalcenter.org.
FAU - Schmid, Christopher H
AU  - Schmid CH
AD  - Department of Biostatistics and Center for Evidence Synthesis in Health, Brown 
      University School of Public Health, Providence, RI, USA.
FAU - Fielding, Roger A
AU  - Fielding RA
AD  - Nutrition, Exercise Physiology and Sarcopenia Laboratory, Jean Mayer USDA Human 
      Nutrition Research Center on Aging, Tufts University, Tufts University School of 
      Medicine, Boston, USA.
FAU - Harvey, William F
AU  - Harvey WF
AD  - Center for Complementary and Integrative Medicine and Division of Rheumatology, 
      Tufts Medical Center, Tufts University School of Medicine, Boston, MA 02111, USA.
FAU - Reid, Kieran F
AU  - Reid KF
AD  - Nutrition, Exercise Physiology and Sarcopenia Laboratory, Jean Mayer USDA Human 
      Nutrition Research Center on Aging, Tufts University, Tufts University School of 
      Medicine, Boston, USA.
FAU - Price, Lori Lyn
AU  - Price LL
AD  - The Institute for Clinical Research and Health Policy Studies, Tufts Medical 
      Center, Tufts Clinical and Translational Science Institute, Tufts University, 
      Boston, MA, USA.
FAU - Driban, Jeffrey B
AU  - Driban JB
AD  - Center for Complementary and Integrative Medicine and Division of Rheumatology, 
      Tufts Medical Center, Tufts University School of Medicine, Boston, MA 02111, USA.
FAU - Kalish, Robert
AU  - Kalish R
AD  - Division of Rheumatology, Tufts Medical Center, Tufts University School of 
      Medicine, Boston, MA, USA.
FAU - Rones, Ramel
AU  - Rones R
AD  - Center for Mind-Body Therapies, Boston, MA, USA.
FAU - McAlindon, Timothy
AU  - McAlindon T
AD  - Center for Complementary and Integrative Medicine and Division of Rheumatology, 
      Tufts Medical Center, Tufts University School of Medicine, Boston, MA 02111, USA.
LA  - eng
SI  - ClinicalTrials.gov/NCT01420640
GR  - R01 AT006367/AT/NCCIH NIH HHS/United States
GR  - UL1 TR001064/TR/NCATS NIH HHS/United States
GR  - UL1 RR025752/RR/NCRR NIH HHS/United States
GR  - K24 AT007323/AT/NCCIH NIH HHS/United States
GR  - UL1 TR000073/TR/NCATS NIH HHS/United States
GR  - P30 AG031679/AG/NIA NIH HHS/United States
PT  - Comparative Study
PT  - Journal Article
PT  - Randomized Controlled Trial
PT  - Research Support, N.I.H., Extramural
PT  - Research Support, U.S. Gov't, Non-P.H.S.
DEP - 20180321
PL  - England
TA  - BMJ
JT  - BMJ (Clinical research ed.)
JID - 8900488
SB  - IM
CIN - Ann Intern Med. 2018 Jun 19;168(12):JC70. PMID: 29913495
CIN - Explore (NY). 2018 Sep;14(5):391-392. PMID: 30093258
MH  - Comparative Effectiveness Research
MH  - *Exercise
MH  - Female
MH  - Fibromyalgia/*therapy
MH  - Humans
MH  - Male
MH  - Middle Aged
MH  - Pain Measurement
MH  - Prospective Studies
MH  - Single-Blind Method
MH  - *Tai Ji
MH  - Treatment Outcome
MH  - United States
PMC - PMC5861462
COIS- Competing interests: All authors have completed the ICMJE uniform disclosure form 
      at www.icmje.org/coi_disclosure.pdf and declare: all authors had financial 
      support from National Center for Complementary and Integrative Health at the 
      National Institutes of Health in the US for the submitted work; no financial 
      relationships with any organizations that might have an interest in the submitted 
      work in the previous three years; no other relationships or activities that could 
      appear to have influenced the submitted work.
EDAT- 2018/03/23 06:00
MHDA- 2018/04/06 06:00
PMCR- 2018/01/01
CRDT- 2018/03/23 06:00
PHST- 2018/03/23 06:00 [entrez]
PHST- 2018/03/23 06:00 [pubmed]
PHST- 2018/04/06 06:00 [medline]
PHST- 2018/01/01 00:00 [pmc-release]
AID - wanc040953 [pii]
AID - 10.1136/bmj.k851 [doi]
PST - epublish
SO  - BMJ. 2018 Mar 21;360:k851. doi: 10.1136/bmj.k851.

PMID- 36529141
OWN - NLM
STAT- MEDLINE
DCOM- 20230203
LR  - 20230403
IS  - 2190-6009 (Electronic)
IS  - 2190-5991 (Print)
IS  - 2190-5991 (Linking)
VI  - 14
IP  - 1
DP  - 2023 Feb
TI  - A systematic review and meta-analysis of the prevalence and correlation of mild 
      cognitive impairment in sarcopenia.
PG  - 45-56
LID - 10.1002/jcsm.13143 [doi]
AB  - Sarcopenia is a progressive skeletal muscle disorder involving the loss of muscle 
      mass and function, associated with an increased risk of disability and frailty. 
      Though its prevalence in dementia has been studied, its occurrence in mild 
      cognitive impairment (MCI) has not been well established. As MCI is often a 
      prelude to dementia, our study aims to investigate the prevalence of MCI among 
      individuals with sarcopenia and to also ascertain whether sarcopenia is 
      independently associated with MCI. The Cochrane Library, PubMed, Ovid, Embase and 
      Web of Science were systematically searched for articles on MCI and/or sarcopenia 
      published from inception to 1 February 2022. We reviewed the available literature 
      on the number of individuals with MCI and/or sarcopenia and calculated odds 
      ratios (ORs) of sarcopenia in MCI and MCI in sarcopenia, respectively. 
      Statistical analyses were performed using the meta package in Stata, Version 
      12.0. A total of 13 studies and 27 428 patients were included in our analysis. 
      The pooled prevalence of MCI in participants with sarcopenia was 20.5% (95% 
      confidence interval [CI]: 0.140-0.269) in a total sample of 2923 cases with a 
      high level of heterogeneity (P < 0.001; I(2)  = 95.4%). The overall prevalence of 
      sarcopenia with MCI was 9.1% (95% CI: 0.047-0.134, P < 0.001; I(2)  = 93.0%). For 
      overall ORs, there were 23 364 subjects with a mean age of 73 years; the overall 
      adjusted OR between MCI and sarcopenia was 1.46 (95% CI: 1.31-1.62). Slight 
      heterogeneity in both adjusted ORs (P = 0.46; I(2)  = 0%) was noted across the 
      studies. The prevalence of MCI is relatively high in patients with sarcopenia, 
      and sarcopenia may be a risk factor for MCI.
CI  - © 2022 The Authors. Journal of Cachexia, Sarcopenia and Muscle published by John 
      Wiley & Sons Ltd on behalf of Society on Sarcopenia, Cachexia and Wasting 
      Disorders.
FAU - Yang, Ying
AU  - Yang Y
AD  - Department of Neurology, Geriatric Diseases Institute of Chengdu/Cancer 
      Prevention and Treatment Institute of Chengdu, Chengdu Fifth People's Hospital 
      (The Second Clinical Medical College, Affiliated Fifth People's Hospital of 
      Chengdu University of Traditional Chinese Medicine), Chengdu, China.
AD  - Chongqing University of Posts and Telecommunications, Chongqing, China.
FAU - Xiao, Mengmeng
AU  - Xiao M
AD  - College of Nursing, Wenzhou Medical University, Wenzhou, China.
AD  - Department of Medicine, Jinggangshan University, Ji'an, China.
FAU - Leng, Lin
AU  - Leng L
AD  - Department of Nephrology, Chengdu Fifth People's Hospital, Chengdu, China.
FAU - Jiang, Shixie
AU  - Jiang S
AD  - Department of Psychiatry and Behavioral Sciences, Stanford University School of 
      Medicine, Palo Alto, CA, USA.
FAU - Feng, Lei
AU  - Feng L
AD  - Department of Neurology, Geriatric Diseases Institute of Chengdu/Cancer 
      Prevention and Treatment Institute of Chengdu, Chengdu Fifth People's Hospital 
      (The Second Clinical Medical College, Affiliated Fifth People's Hospital of 
      Chengdu University of Traditional Chinese Medicine), Chengdu, China.
FAU - Pan, Gaofeng
AU  - Pan G
AD  - Department of Neurology, Geriatric Diseases Institute of Chengdu/Cancer 
      Prevention and Treatment Institute of Chengdu, Chengdu Fifth People's Hospital 
      (The Second Clinical Medical College, Affiliated Fifth People's Hospital of 
      Chengdu University of Traditional Chinese Medicine), Chengdu, China.
FAU - Li, Zheng
AU  - Li Z
AD  - Department of Neurology, Geriatric Diseases Institute of Chengdu/Cancer 
      Prevention and Treatment Institute of Chengdu, Chengdu Fifth People's Hospital 
      (The Second Clinical Medical College, Affiliated Fifth People's Hospital of 
      Chengdu University of Traditional Chinese Medicine), Chengdu, China.
FAU - Wang, Yan
AU  - Wang Y
AD  - Department of Neurology, Geriatric Diseases Institute of Chengdu/Cancer 
      Prevention and Treatment Institute of Chengdu, Chengdu Fifth People's Hospital 
      (The Second Clinical Medical College, Affiliated Fifth People's Hospital of 
      Chengdu University of Traditional Chinese Medicine), Chengdu, China.
FAU - Wang, Jiang
AU  - Wang J
AD  - Department of Medicine, Jinggangshan University, Ji'an, China.
FAU - Wen, Yanting
AU  - Wen Y
AD  - Chongqing University of Posts and Telecommunications, Chongqing, China.
AD  - Department of Ultrasound Medicine, Chengdu Fifth People's Hospital, Chengdu, 
      China.
FAU - Wu, Dan
AU  - Wu D
AD  - Chongqing University of Posts and Telecommunications, Chongqing, China.
FAU - Yang, Yongxue
AU  - Yang Y
AD  - Department of Neurology, Geriatric Diseases Institute of Chengdu/Cancer 
      Prevention and Treatment Institute of Chengdu, Chengdu Fifth People's Hospital 
      (The Second Clinical Medical College, Affiliated Fifth People's Hospital of 
      Chengdu University of Traditional Chinese Medicine), Chengdu, China.
FAU - Huang, Pan
AU  - Huang P
AD  - College of Nursing, Wenzhou Medical University, Wenzhou, China.
LA  - eng
GR  - 2021-YF09-00046-SN/Chengdu Science and Technology Bureau/
GR  - GSPZX2022-03/Chengdu Fifth People's Hospital/
GR  - Service Efficiency Analysis of the Health Management of Geriatric Mental Disease 
      on Computer Diagnosis System/
PT  - Journal Article
PT  - Meta-Analysis
PT  - Research Support, Non-U.S. Gov't
PT  - Review
PT  - Systematic Review
DEP - 20221218
PL  - Germany
TA  - J Cachexia Sarcopenia Muscle
JT  - Journal of cachexia, sarcopenia and muscle
JID - 101552883
SB  - IM
MH  - Humans
MH  - Aged
MH  - *Sarcopenia/epidemiology/complications
MH  - Prevalence
MH  - *Cognitive Dysfunction/epidemiology/complications
MH  - Risk Factors
MH  - *Dementia/complications
PMC - PMC9891948
OTO - NOTNLM
OT  - elderly
OT  - mild cognitive impairment (MCI)
OT  - risk factor
OT  - sarcopenia
COIS- The authors declare that they have no conflicts of interest.
EDAT- 2022/12/19 06:00
MHDA- 2023/02/04 06:00
PMCR- 2022/12/18
CRDT- 2022/12/18 18:42
PHST- 2022/09/19 00:00 [revised]
PHST- 2022/07/01 00:00 [received]
PHST- 2022/11/04 00:00 [accepted]
PHST- 2022/12/19 06:00 [pubmed]
PHST- 2023/02/04 06:00 [medline]
PHST- 2022/12/18 18:42 [entrez]
PHST- 2022/12/18 00:00 [pmc-release]
AID - JCSM13143 [pii]
AID - 10.1002/jcsm.13143 [doi]
PST - ppublish
SO  - J Cachexia Sarcopenia Muscle. 2023 Feb;14(1):45-56. doi: 10.1002/jcsm.13143. Epub 
      2022 Dec 18.

PMID- 33511728
OWN - NLM
STAT- MEDLINE
DCOM- 20211028
LR  - 20231111
IS  - 2190-6009 (Electronic)
IS  - 2190-5991 (Print)
IS  - 2190-5991 (Linking)
VI  - 12
IP  - 2
DP  - 2021 Apr
TI  - Effects of statins on mitochondrial pathways.
PG  - 237-251
LID - 10.1002/jcsm.12654 [doi]
AB  - Statins are a family of drugs that are used for treating hyperlipidaemia with a 
      recognized capacity to prevent cardiovascular disease events. They inhibit 
      β-hydroxy β-methylglutaryl-coenzyme A reductase, i.e. the rate-limiting enzyme in 
      mevalonate pathway, reduce endogenous cholesterol synthesis, and increase 
      low-density lipoprotein clearance by promoting low-density lipoprotein receptor 
      expression mainly in the hepatocytes. Statins have pleiotropic effects including 
      stabilization of atherosclerotic plaques, immunomodulation, anti-inflammatory 
      properties, improvement of endothelial function, antioxidant, and anti-thrombotic 
      action. Despite all beneficial effects, statins may elicit adverse reactions such 
      as myopathy. Studies have shown that mitochondria play an important role in 
      statin-induced myopathies. In this review, we aim to report the mechanisms of 
      action of statins on mitochondrial function. Results have shown that statins have 
      several effects on mitochondria including reduction of coenzyme Q10 level, 
      inhibition of respiratory chain complexes, induction of mitochondrial apoptosis, 
      dysregulation of Ca(2+) metabolism, and carnitine palmitoyltransferase-2 
      expression. The use of statins has been associated with the onset of additional 
      pathological conditions like diabetes and dementia as a result of interference 
      with mitochondrial pathways by various mechanisms, such as reduction in 
      mitochondrial oxidative phosphorylation, increase in oxidative stress, decrease 
      in uncoupling protein 3 concentration, and interference in amyloid-β metabolism. 
      Overall, data reported in this review suggest that statins may have major effects 
      on mitochondrial function, and some of their adverse effects might be mediated 
      through mitochondrial pathways.
CI  - © 2021 The Authors. Journal of Cachexia, Sarcopenia and Muscle published by John 
      Wiley & Sons Ltd on behalf of Society on Sarcopenia, Cachexia and Wasting 
      Disorders.
FAU - Mollazadeh, Hamid
AU  - Mollazadeh H
AUID- ORCID: 0000-0002-8157-5732
AD  - Department of Physiology and Pharmacology, Faculty of Medicine, North Khorasan 
      University of Medical Sciences, Bojnurd, Iran.
AD  - Natural Products and Medicinal Plants Research Center, North Khorasan University 
      of Medical Sciences, Bojnurd, Iran.
FAU - Tavana, Erfan
AU  - Tavana E
AD  - Student Research Committee, School of Medicine, North Khorasan University of 
      Medical Sciences, Bojnurd, Iran.
FAU - Fanni, Giovanni
AU  - Fanni G
AD  - Department of Medical Sciences, University of Turin, Turin, Italy.
FAU - Bo, Simona
AU  - Bo S
AD  - Department of Medical Sciences, AOU Città della Salute e della Scienza di Torino, 
      University of Turin, Turin, Italy.
FAU - Banach, Maciej
AU  - Banach M
AUID- ORCID: 0000-0001-6690-6874
AD  - Department of Hypertension, WAM University Hospital in Lodz, Medical University 
      of Lodz, Lodz, Poland.
AD  - Polish Mother's Memorial Hospital Research Institute (PMMHRI), Lodz, Poland.
FAU - Pirro, Matteo
AU  - Pirro M
AD  - Unit of Internal Medicine, Angiology and Arteriosclerosis Diseases, Department of 
      Medicine, University of Perugia, Perugia, Italy.
FAU - von Haehling, Stephan
AU  - von Haehling S
AD  - Department of Cardiology and Pneumology, University Medical Center Göttingen, 
      Göttingen, Germany.
AD  - German Center for Cardiovascular Research (DZHK), partner site Göttingen, 
      Göttingen, Germany.
FAU - Jamialahmadi, Tannaz
AU  - Jamialahmadi T
AD  - Department of Food Science and Technology, Islamic Azad University, Quchan, 
      Quchan, Iran.
AD  - Department of Nutrition, Faculty of Medicine, Mashhad University of Medical 
      Sciences, Mashhad, Iran.
FAU - Sahebkar, Amirhossein
AU  - Sahebkar A
AUID- ORCID: 0000-0002-8656-1444
AD  - Biotechnology Research Center, Pharmaceutical Technology Institute, Mashhad 
      University of Medical Sciences, Mashhad, Iran.
AD  - Neurogenic Inflammation Research Center, Mashhad University of Medical Sciences, 
      Mashhad, Iran.
AD  - Halal Research Center of IRI, FDA, Tehran, Iran.
LA  - eng
PT  - Journal Article
PT  - Review
DEP - 20210129
PL  - Germany
TA  - J Cachexia Sarcopenia Muscle
JT  - Journal of cachexia, sarcopenia and muscle
JID - 101552883
RN  - 0 (Hydroxymethylglutaryl-CoA Reductase Inhibitors)
SB  - IM
MH  - Humans
MH  - Hydroxymethylglutaryl-CoA Reductase Inhibitors/adverse effects
MH  - *Mitochondria
MH  - Oxidative Phosphorylation
MH  - Oxidative Stress
PMC - PMC8061391
OTO - NOTNLM
OT  - Apoptosis
OT  - Coenzyme Q10
OT  - Cognitive impairment
OT  - Diabetes
OT  - Mitochondria
OT  - Myopathy
OT  - Respiratory chain
OT  - SAMS
OT  - Statin
COIS- Dr M.B. has served on the speakers bureau of Abbott/Mylan, Abbott Vascular, 
      Actavis, Akcea, Amgen, Biofarm, KRKA, MSD, Sanofi‐Aventis, Servier, and Valeant 
      and has served as a consultant to Abbott Vascular, Akcea, Amgen, Daichii Sankyo, 
      Esperion, Lilly, MSD, Resverlogix, and Sanofi‐Aventis; he also received grants 
      from Sanofi and Valeant. S.v.H. has been a paid consultant for and/or received 
      honoraria payments from Bayer, Boehringer Ingelheim, BRAHMS, Chugai, Grünenthal, 
      Helsinn, Hexal, ovartis, Respicardia, Roche, Sorin, and Vifor; owns shares in 
      Actimed. SvH; and reports research support from IMI and the German Center for 
      Cardiovascular Research (DZHK). Other authors have no competing interests to 
      declare.
EDAT- 2021/01/30 06:00
MHDA- 2021/10/29 06:00
PMCR- 2021/04/01
CRDT- 2021/01/29 06:04
PHST- 2020/09/09 00:00 [revised]
PHST- 2020/07/01 00:00 [received]
PHST- 2020/10/20 00:00 [accepted]
PHST- 2021/01/30 06:00 [pubmed]
PHST- 2021/10/29 06:00 [medline]
PHST- 2021/01/29 06:04 [entrez]
PHST- 2021/04/01 00:00 [pmc-release]
AID - JCSM12654 [pii]
AID - 10.1002/jcsm.12654 [doi]
PST - ppublish
SO  - J Cachexia Sarcopenia Muscle. 2021 Apr;12(2):237-251. doi: 10.1002/jcsm.12654. 
      Epub 2021 Jan 29.

PMID- 37523234
OWN - NLM
STAT- MEDLINE
DCOM- 20230912
LR  - 20230918
IS  - 1479-6805 (Electronic)
IS  - 0022-0795 (Linking)
VI  - 259
IP  - 1
DP  - 2023 Sep 1
TI  - Postmenopausal osteoporosis coexisting with sarcopenia: the role and mechanisms 
      of estrogen.
LID - e230116 [pii]
LID - 10.1530/JOE-23-0116 [doi]
AB  - Estrogens (estradiol, estriol, and estrone) are important hormones that directly 
      and indirectly regulate the metabolism and function of bone and skeletal muscle 
      via estrogen receptors. Menopause causes a dramatic reduction in the 
      concentration of estrogen in the body. This contributes to a decline in bone and 
      skeletal muscle function, thereby resulting in osteoporosis and sarcopenia. 
      Menopausal women often experience osteoporosis and muscle wasting, and clinicians 
      recognize estrogen as playing an important role in these conditions, particularly 
      in women. Bone and muscle are closely related endocrine tissues that synthesize 
      and produce various cytokines. These bone- and muscle-derived cytokines, 
      including interleukin-6, irisin, β-aminoisobutyric acid, osteocalcin, fibroblast 
      growth factor-23, and sclerostin, regulate both local and distant tissues, and 
      they mediate the crosstalk between bone and skeletal muscle. This review examines 
      the metabolic effects of estrogen on bone and skeletal muscle and describes 
      cytokine-mediated bone-muscle crosstalk in conditions of estrogen deficiency.
FAU - Lu, Lingyun
AU  - Lu L
AUID- ORCID: 0000-0003-0807-2634
AD  - Department of Integrated Traditional Chinese and Western Medicine, West China 
      Hospital, Sichuan University, Chengdu, Sichuan, People's Republic of China.
FAU - Tian, Li
AU  - Tian L
AUID- ORCID: 0009-0008-6831-2517
AD  - Laboratory of Endocrinology and Metabolism, Department of Endocrinology, West 
      China Hospital, Sichuan University, Chengdu, Sichuan, People's Republic of China.
LA  - eng
PT  - Journal Article
PT  - Research Support, Non-U.S. Gov't
PT  - Review
DEP - 20230911
PL  - England
TA  - J Endocrinol
JT  - The Journal of endocrinology
JID - 0375363
RN  - 0 (Estrogens)
RN  - 0 (Cytokines)
SB  - IM
MH  - Female
MH  - Humans
MH  - *Sarcopenia/complications
MH  - *Osteoporosis, Postmenopausal/complications
MH  - Estrogens/pharmacology
MH  - Muscle, Skeletal/metabolism
MH  - *Osteoporosis/metabolism
MH  - Cytokines
OTO - NOTNLM
OT  - estrogen
OT  - menopause
OT  - myokine
OT  - osteokine
OT  - osteoporosis
OT  - sarcopenia
EDAT- 2023/07/31 13:07
MHDA- 2023/09/12 06:42
CRDT- 2023/07/31 12:03
PHST- 2023/04/17 00:00 [received]
PHST- 2023/07/31 00:00 [accepted]
PHST- 2023/09/12 06:42 [medline]
PHST- 2023/07/31 13:07 [pubmed]
PHST- 2023/07/31 12:03 [entrez]
AID - JOE-23-0116 [pii]
AID - 10.1530/JOE-23-0116 [doi]
PST - epublish
SO  - J Endocrinol. 2023 Sep 11;259(1):e230116. doi: 10.1530/JOE-23-0116. Print 2023 
      Sep 1.

PMID- 35961944
OWN - NLM
STAT- MEDLINE
DCOM- 20221214
LR  - 20221221
IS  - 2190-6009 (Electronic)
IS  - 2190-5991 (Print)
IS  - 2190-5991 (Linking)
VI  - 13
IP  - 6
DP  - 2022 Dec
TI  - The beneficial therapeutic effects of plant-derived natural products for the 
      treatment of sarcopenia.
PG  - 2772-2790
LID - 10.1002/jcsm.13057 [doi]
AB  - Sarcopenia is an age-related muscle disorder typically associated with a poor 
      quality of life. Its definition has evolved over time, and several underlying 
      causes of sarcopenia in the elderly have been proposed. However, the exact 
      mechanisms involved in sarcopenia, as well as effective treatments for this 
      condition, are not fully understood. The purpose of this article was to conduct a 
      comprehensive review of previous evidence regarding the definition, diagnosis, 
      risk factors, and efficacy of plant-derived natural products for sarcopenia. The 
      methodological approach for the current narrative review was performed using 
      PubMed, Scopus, and Web of Science databases, as well as Google Scholar (up to 
      March 2021) in order to satisfy our objectives. The substantial beneficial 
      effects along with the safety of some plant-derived natural products including 
      curcumin, resveratrol, catechin, soy protein, and ginseng on sarcopenia are 
      reported in this review. Based on clinical studies, nutraceuticals and functional 
      foods may have beneficial effects on physical performance, including handgrip and 
      knee-extension strength, weight-lifting capacity, time or distance travelled 
      before feeling fatigued, mitochondrial function, muscle fatigue, mean muscle 
      fibre area, and total number of myonuclei. In preclinical studies, 
      supplementation with herbs and natural bioactive compounds resulted in beneficial 
      effects including increased plantaris mass, skeletal muscle mass and strength 
      production, increased expression of anabolic factors myogenin, Myf5 and MyoD, 
      enhanced mitochondrial capacity, and inhibition of muscle atrophy and sarcopenia. 
      We found that several risk factors such as nutritional status, physical 
      inactivity, inflammation, oxidative stress, endocrine system dysfunction, insulin 
      resistance, history of chronic disease, mental health, and genetic factors are 
      linked or associated with sarcopenia. The substantial beneficial effects of some 
      nutraceuticals and functional foods on sarcopenia, including curcumin, 
      resveratrol, catechin, soy protein, and ginseng, without any significant side 
      effects, are reported in this review. Plant-derived natural products might have a 
      beneficial effect on various components of sarcopenia. Nevertheless, due to 
      limited human trials, the clinical benefits of plant-derived natural products 
      remain inconclusive. It is suggested that comprehensive longitudinal clinical 
      studies to better understand risk factors over time, as well as identifying a 
      treatment strategy for sarcopenia that is based on its pathophysiology, be 
      undertaken in future investigations.
CI  - © 2022 The Authors. Journal of Cachexia, Sarcopenia and Muscle published by John 
      Wiley & Sons Ltd on behalf of Society on Sarcopenia, Cachexia and Wasting 
      Disorders.
FAU - Bagherniya, Mohammad
AU  - Bagherniya M
AD  - Department of Community Nutrition, School of Nutrition and Food Science, Isfahan 
      University of Medical Sciences, Isfahan, Iran.
AD  - Food Security Research Center, Isfahan University of Medical Sciences, Isfahan, 
      Iran.
AD  - Anesthesia and Critical Care Research Center, Isfahan University of Medical 
      Sciences, Isfahan, Iran.
FAU - Mahdavi, Atena
AU  - Mahdavi A
AD  - Department of Community Nutrition, School of Nutrition and Food Science, Isfahan 
      University of Medical Sciences, Isfahan, Iran.
FAU - Shokri-Mashhadi, Nafiseh
AU  - Shokri-Mashhadi N
AD  - Department of Clinical Nutrition, School of Nutrition and Food Science, Food 
      Security Research Center, Isfahan University of Medical Sciences, Isfahan, Iran.
FAU - Banach, Maciej
AU  - Banach M
AD  - Department of Hypertension, WAM University Hospital in Lodz, Medical University 
      of Lodz, Lodz, Poland.
AD  - Cardiovascular Research Centre, University of Zielona-Gora, Zielona-Gora, Poland.
FAU - Von Haehling, Stephan
AU  - Von Haehling S
AD  - Department of Cardiology and Pneumology, University of Göttingen Medical Center, 
      Göttingen, Germany.
AD  - German Center for Cardiovascular Research (DZHK), partner site Göttingen, 
      Göttingen, Germany.
FAU - Johnston, Thomas P
AU  - Johnston TP
AD  - Division of Pharmacology and Pharmaceutical Sciences, School of Pharmacy, 
      University of Missouri-Kansas City, Kansas City, MO, USA.
FAU - Sahebkar, Amirhossein
AU  - Sahebkar A
AD  - Biotechnology Research Center, Pharmaceutical Technology Institute, Mashhad 
      University of Medical Sciences, Mashhad, Iran.
AD  - Applied Biomedical Research Center, Mashhad University of Medical Sciences, 
      Mashhad, Iran.
AD  - School of Medicine, The University of Western Australia, Perth, Australia.
LA  - eng
PT  - Journal Article
PT  - Review
DEP - 20220812
PL  - Germany
TA  - J Cachexia Sarcopenia Muscle
JT  - Journal of cachexia, sarcopenia and muscle
JID - 101552883
RN  - 0 (Biological Products)
RN  - 0 (Soybean Proteins)
SB  - IM
MH  - Humans
MH  - Aged
MH  - Muscle Strength/physiology
MH  - Hand Strength
MH  - *Biological Products/pharmacology/therapeutic use
MH  - Quality of Life
MH  - Soybean Proteins/pharmacology
MH  - *Sarcopenia
PMC - PMC9745475
OTO - NOTNLM
OT  - Inflammation
OT  - Medicinal plants
OT  - Muscle disorder
OT  - Nutraceuticals
OT  - Sarcopenia
COIS- None declared.
EDAT- 2022/08/13 06:00
MHDA- 2022/12/15 06:00
PMCR- 2022/12/01
CRDT- 2022/08/12 22:42
PHST- 2022/06/12 00:00 [revised]
PHST- 2021/06/17 00:00 [received]
PHST- 2022/07/04 00:00 [accepted]
PHST- 2022/08/13 06:00 [pubmed]
PHST- 2022/12/15 06:00 [medline]
PHST- 2022/08/12 22:42 [entrez]
PHST- 2022/12/01 00:00 [pmc-release]
AID - JCSM13057 [pii]
AID - 10.1002/jcsm.13057 [doi]
PST - ppublish
SO  - J Cachexia Sarcopenia Muscle. 2022 Dec;13(6):2772-2790. doi: 10.1002/jcsm.13057. 
      Epub 2022 Aug 12.

PMID- 37331636
OWN - NLM
STAT- MEDLINE
DCOM- 20230801
LR  - 20230801
IS  - 1873-2968 (Electronic)
IS  - 0006-2952 (Linking)
VI  - 214
DP  - 2023 Aug
TI  - Oxidative stress: Roles in skeletal muscle atrophy.
PG  - 115664
LID - S0006-2952(23)00255-1 [pii]
LID - 10.1016/j.bcp.2023.115664 [doi]
AB  - Oxidative stress, inflammation, mitochondrial dysfunction, reduced protein 
      synthesis, and increased proteolysis are all critical factors in the process of 
      muscle atrophy. In particular, oxidative stress is the key factor that triggers 
      skeletal muscle atrophy. It is activated in the early stages of muscle atrophy 
      and can be regulated by various factors. The mechanisms of oxidative stress in 
      the development of muscle atrophy have not been completely elucidated. This 
      review provides an overview of the sources of oxidative stress in skeletal muscle 
      and the correlation of oxidative stress with inflammation, mitochondrial 
      dysfunction, autophagy, protein synthesis, proteolysis, and muscle regeneration 
      in muscle atrophy. Additionally, the role of oxidative stress in skeletal muscle 
      atrophy caused by several pathological conditions, including denervation, 
      unloading, chronic inflammatory diseases (diabetes mellitus, chronic kidney 
      disease, chronic heart failure, and chronic obstructive pulmonary disease), 
      sarcopenia, hereditary neuromuscular diseases (spinal muscular atrophy, 
      amyotrophic lateral sclerosis, and Duchenne muscular dystrophy), and cancer 
      cachexia, have been discussed. Finally, this review proposes the alleviation 
      oxidative stress using antioxidants, Chinese herbal extracts, stem cell and 
      extracellular vesicles as a promising therapeutic strategy for muscle atrophy. 
      This review will aid in the development of novel therapeutic strategies and drugs 
      for muscle atrophy.
CI  - Copyright © 2023 Elsevier Inc. All rights reserved.
FAU - Zhang, Han
AU  - Zhang H
AD  - Key Laboratory of Neuroregeneration of Jiangsu and Ministry of Education, 
      Co-Innovation Center of Neuroregeneration, NMPA Key Laboratory for Research and 
      Evaluation of Tissue Engineering Technology Products, Medical College, Nantong 
      University, Nantong, Jiangsu Province 226001, China.
FAU - Qi, Guangdong
AU  - Qi G
AD  - Department of Endocrinology, Binhai County People's Hospital, Yancheng, Jiangsu 
      Province 224500, China.
FAU - Wang, Kexin
AU  - Wang K
AD  - Key Laboratory of Neuroregeneration of Jiangsu and Ministry of Education, 
      Co-Innovation Center of Neuroregeneration, NMPA Key Laboratory for Research and 
      Evaluation of Tissue Engineering Technology Products, Medical College, Nantong 
      University, Nantong, Jiangsu Province 226001, China.
FAU - Yang, Jiawen
AU  - Yang J
AD  - Department of Clinical Medicine, Medical College, Nantong University, Nantong 
      226001, China.
FAU - Shen, Yuntian
AU  - Shen Y
AD  - Key Laboratory of Neuroregeneration of Jiangsu and Ministry of Education, 
      Co-Innovation Center of Neuroregeneration, NMPA Key Laboratory for Research and 
      Evaluation of Tissue Engineering Technology Products, Medical College, Nantong 
      University, Nantong, Jiangsu Province 226001, China.
FAU - Yang, Xiaoming
AU  - Yang X
AD  - Key Laboratory of Neuroregeneration of Jiangsu and Ministry of Education, 
      Co-Innovation Center of Neuroregeneration, NMPA Key Laboratory for Research and 
      Evaluation of Tissue Engineering Technology Products, Medical College, Nantong 
      University, Nantong, Jiangsu Province 226001, China.
FAU - Chen, Xin
AU  - Chen X
AD  - Department of Neurology, Affiliated Hospital of Nantong University, Nantong, 
      Jiangsu Province 226001, China.
FAU - Yao, Xinlei
AU  - Yao X
AD  - Key Laboratory of Neuroregeneration of Jiangsu and Ministry of Education, 
      Co-Innovation Center of Neuroregeneration, NMPA Key Laboratory for Research and 
      Evaluation of Tissue Engineering Technology Products, Medical College, Nantong 
      University, Nantong, Jiangsu Province 226001, China.
FAU - Gu, Xiaosong
AU  - Gu X
AD  - Key Laboratory of Neuroregeneration of Jiangsu and Ministry of Education, 
      Co-Innovation Center of Neuroregeneration, NMPA Key Laboratory for Research and 
      Evaluation of Tissue Engineering Technology Products, Medical College, Nantong 
      University, Nantong, Jiangsu Province 226001, China.
FAU - Qi, Lei
AU  - Qi L
AD  - Department of Emergency Medicine, Affiliated Hospital of Nantong University, 
      Nantong, Jiangsu Province 226001, China. Electronic address: qilei723@ntu.edu.cn.
FAU - Zhou, Chun
AU  - Zhou C
AD  - Department of Neurology, Affiliated Hospital of Nantong University, Nantong, 
      Jiangsu Province 226001, China. Electronic address: zhouchun11@ntu.edu.cn.
FAU - Sun, Hualin
AU  - Sun H
AD  - Key Laboratory of Neuroregeneration of Jiangsu and Ministry of Education, 
      Co-Innovation Center of Neuroregeneration, NMPA Key Laboratory for Research and 
      Evaluation of Tissue Engineering Technology Products, Medical College, Nantong 
      University, Nantong, Jiangsu Province 226001, China; Research and Development 
      Center for E-Learning, Ministry of Education, Beijing 100816, China. Electronic 
      address: sunhl@ntu.edu.cn.
LA  - eng
PT  - Journal Article
PT  - Research Support, Non-U.S. Gov't
PT  - Review
DEP - 20230616
PL  - England
TA  - Biochem Pharmacol
JT  - Biochemical pharmacology
JID - 0101032
RN  - 0 (Antioxidants)
SB  - IM
MH  - Humans
MH  - *Muscular Atrophy/metabolism
MH  - Oxidative Stress
MH  - Muscle, Skeletal/metabolism
MH  - *Sarcopenia/drug therapy/metabolism/pathology
MH  - Antioxidants/metabolism
MH  - Chronic Disease
OTO - NOTNLM
OT  - Antioxidant treatment
OT  - Muscle atrophy
OT  - Oxidative stress
COIS- Declaration of Competing Interest The authors declare that they have no known 
      competing financial interests or personal relationships that could have appeared 
      to influence the work reported in this paper.
EDAT- 2023/06/19 00:42
MHDA- 2023/08/01 06:45
CRDT- 2023/06/18 19:17
PHST- 2023/03/23 00:00 [received]
PHST- 2023/06/12 00:00 [revised]
PHST- 2023/06/13 00:00 [accepted]
PHST- 2023/08/01 06:45 [medline]
PHST- 2023/06/19 00:42 [pubmed]
PHST- 2023/06/18 19:17 [entrez]
AID - S0006-2952(23)00255-1 [pii]
AID - 10.1016/j.bcp.2023.115664 [doi]
PST - ppublish
SO  - Biochem Pharmacol. 2023 Aug;214:115664. doi: 10.1016/j.bcp.2023.115664. Epub 2023 
      Jun 16.

PMID- 29152916
OWN - NLM
STAT- MEDLINE
DCOM- 20190125
LR  - 20210109
IS  - 2190-6009 (Electronic)
IS  - 2190-5991 (Print)
IS  - 2190-5991 (Linking)
VI  - 9
IP  - 1
DP  - 2018 Feb
TI  - Serum and urine metabolomics study reveals a distinct diagnostic model for cancer 
      cachexia.
PG  - 71-85
LID - 10.1002/jcsm.12246 [doi]
AB  - BACKGROUND: Cachexia is a multifactorial metabolic syndrome with high morbidity 
      and mortality in patients with advanced cancer. The diagnosis of cancer cachexia 
      depends on objective measures of clinical symptoms and a history of weight loss, 
      which lag behind disease progression and have limited utility for the early 
      diagnosis of cancer cachexia. In this study, we performed a nuclear magnetic 
      resonance-based metabolomics analysis to reveal the metabolic profile of cancer 
      cachexia and establish a diagnostic model. METHODS: Eighty-four cancer cachexia 
      patients, 33 pre-cachectic patients, 105 weight-stable cancer patients, and 74 
      healthy controls were included in the training and validation sets. Comparative 
      analysis was used to elucidate the distinct metabolites of cancer cachexia, while 
      metabolic pathway analysis was employed to elucidate reprogramming pathways. 
      Random forest, logistic regression, and receiver operating characteristic 
      analyses were used to select and validate the biomarker metabolites and establish 
      a diagnostic model. RESULTS: Forty-six cancer cachexia patients, 22 pre-cachectic 
      patients, 68 weight-stable cancer patients, and 48 healthy controls were included 
      in the training set, and 38 cancer cachexia patients, 11 pre-cachectic patients, 
      37 weight-stable cancer patients, and 26 healthy controls were included in the 
      validation set. All four groups were age-matched and sex-matched in the training 
      set. Metabolomics analysis showed a clear separation of the four groups. Overall, 
      45 metabolites and 18 metabolic pathways were associated with cancer cachexia. 
      Using random forest analysis, 15 of these metabolites were identified as highly 
      discriminating between disease states. Logistic regression and receiver operating 
      characteristic analyses were used to create a distinct diagnostic model with an 
      area under the curve of 0.991 based on three metabolites. The diagnostic equation 
      was Logit(P) = -400.53 - 481.88 × log(Carnosine) 
      -239.02 × log(Leucine) + 383.92 × log(Phenyl acetate), and the result showed 
      94.64% accuracy in the validation set. CONCLUSIONS: This metabolomics study 
      revealed a distinct metabolic profile of cancer cachexia and established and 
      validated a diagnostic model. This research provided a feasible diagnostic tool 
      for identifying at-risk populations through the detection of serum metabolites.
CI  - © 2017 The Authors. Journal of Cachexia, Sarcopenia and Muscle published by John 
      Wiley & Sons Ltd on behalf of the Society on Sarcopenia, Cachexia and Wasting 
      Disorders.
FAU - Yang, Quan-Jun
AU  - Yang QJ
AD  - Department of Pharmacy, Shanghai Jiao Tong University Affiliated Sixth People's 
      Hospital, Shanghai, 200233, China.
FAU - Zhao, Jiang-Rong
AU  - Zhao JR
AD  - Department of Gastroenterology, Shanghai Traditional Chinese Medicine-Integrated 
      Hospital, Shanghai University of Traditional Chinese Medicine, Shanghai, China.
FAU - Hao, Juan
AU  - Hao J
AD  - Department of Gastroenterology, Shanghai Traditional Chinese Medicine-Integrated 
      Hospital, Shanghai University of Traditional Chinese Medicine, Shanghai, China.
FAU - Li, Bin
AU  - Li B
AD  - Department of Pharmacy, Shanghai Jiao Tong University Affiliated Sixth People's 
      Hospital, Shanghai, 200233, China.
AD  - Department of Medical Oncology, Benxi Center Hospital, Benxi, 117000, China.
FAU - Huo, Yan
AU  - Huo Y
AD  - Department of Pharmacy, Shanghai Jiao Tong University Affiliated Sixth People's 
      Hospital, Shanghai, 200233, China.
FAU - Han, Yong-Long
AU  - Han YL
AD  - Department of Pharmacy, Shanghai Jiao Tong University Affiliated Sixth People's 
      Hospital, Shanghai, 200233, China.
FAU - Wan, Li-Li
AU  - Wan LL
AD  - Department of Pharmacy, Shanghai Jiao Tong University Affiliated Sixth People's 
      Hospital, Shanghai, 200233, China.
FAU - Li, Jie
AU  - Li J
AD  - Department of Pharmacy, Shanghai Jiao Tong University Affiliated Sixth People's 
      Hospital, Shanghai, 200233, China.
FAU - Huang, Jinlu
AU  - Huang J
AD  - Department of Pharmacy, Shanghai Jiao Tong University Affiliated Sixth People's 
      Hospital, Shanghai, 200233, China.
FAU - Lu, Jin
AU  - Lu J
AD  - Department of Pharmacy, Shanghai Jiao Tong University Affiliated Sixth People's 
      Hospital, Shanghai, 200233, China.
FAU - Yang, Gen-Jin
AU  - Yang GJ
AD  - School of Pharmacy, Second Military Medical University, Shanghai, 200433, China.
FAU - Guo, Cheng
AU  - Guo C
AD  - Department of Pharmacy, Shanghai Jiao Tong University Affiliated Sixth People's 
      Hospital, Shanghai, 200233, China.
LA  - eng
PT  - Journal Article
PT  - Research Support, Non-U.S. Gov't
DEP - 20171119
PL  - Germany
TA  - J Cachexia Sarcopenia Muscle
JT  - Journal of cachexia, sarcopenia and muscle
JID - 101552883
SB  - IM
MH  - Aged
MH  - Cachexia/*diagnosis
MH  - Female
MH  - Humans
MH  - Male
MH  - Metabolome/*physiology
MH  - Metabolomics/*methods
MH  - Middle Aged
MH  - Neoplasms/*blood/*urine
MH  - Prognosis
PMC - PMC5803608
OTO - NOTNLM
OT  - Biomarker
OT  - Cancer cachexia
OT  - Leucine
OT  - Logistic regression
OT  - Metabolomics
EDAT- 2017/11/21 06:00
MHDA- 2019/01/27 06:00
PMCR- 2018/02/01
CRDT- 2017/11/21 06:00
PHST- 2017/03/28 00:00 [received]
PHST- 2017/08/03 00:00 [revised]
PHST- 2017/08/11 00:00 [accepted]
PHST- 2017/11/21 06:00 [pubmed]
PHST- 2019/01/27 06:00 [medline]
PHST- 2017/11/21 06:00 [entrez]
PHST- 2018/02/01 00:00 [pmc-release]
AID - JCSM12246 [pii]
AID - 10.1002/jcsm.12246 [doi]
PST - ppublish
SO  - J Cachexia Sarcopenia Muscle. 2018 Feb;9(1):71-85. doi: 10.1002/jcsm.12246. Epub 
      2017 Nov 19.

PMID- 35645784
OWN - NLM
STAT- PubMed-not-MEDLINE
LR  - 20231102
IS  - 1663-4365 (Print)
IS  - 1663-4365 (Electronic)
IS  - 1663-4365 (Linking)
VI  - 14
DP  - 2022
TI  - Traditional Chinese Medicine and Sarcopenia: A Systematic Review.
PG  - 872233
LID - 10.3389/fnagi.2022.872233 [doi]
LID - 872233
AB  - Sarcopenia has become a key challenge for healthy aging in older adults. However, 
      it remains unclear whether traditional Chinese medicine can effectively treat 
      sarcopenia. This systematic review analyzes the current evidence for the effect 
      of traditional Chinese medicine (TCM) on sarcopenia. We searched for articles 
      regarding sarcopenia treated by TCM in Cochrane library, PubMed, SinoMed, Web of 
      Science, Embase, and the China National Knowledge Infrastructure (from inception 
      until 10 December 2021). Two researchers independently screened the literature in 
      accordance with the inclusion and exclusion criteria designed by PICOS 
      principles. The risk of bias was assessed by the Cochrane Risk of Bias (ROB) 
      tool. The quality of evidence was assessed by the grading of recommendations, 
      assessment, development, and evaluation (GRADE). Participants' characteristics, 
      interventions, and the relevant results of the included studies were extracted 
      and synthesized in a narrative way. The total number of participants in the 21 
      included studies was 1,330. Most of the studies evaluated physical function (n = 
      20) and muscle strength (n = 18), and a small number of studies (n = 6) assessed 
      muscle mass. Overall, it was found that TCM had a positive impact on muscle 
      strength (grip strength, chair stand test) and physical function (6-m walking 
      speed, timed up and go test, sit and reach) in patients with sarcopenia, 
      inconsistent evidence of effects on muscle mass. However, the small sample size 
      of the included studies led to imprecision in the results, and the presence of 
      blinding of the studies, allocation concealment, and unreasonable problems with 
      the control group design made the results low grade. Among these results, the 
      quality of evidence for grip strength (n = 10) was of medium grade, and the 
      quality of evidence related to the remaining indicators was of low grade. This 
      systematic review showed that traditional Chinese Qigong exercises and Chinese 
      herbal medicine have a positive and important effect on physical performance and 
      muscle strength in older adults with sarcopenia. Future high-quality multicenter 
      randomized controlled trials (RCTs) with large samples are needed to determinate 
      whether acupuncture and other therapies are effective in treating sarcopenia.
CI  - Copyright © 2022 Guo, Ma, Liu, Zhu, Xu, Li and Fang.
FAU - Guo, Chao-Yang
AU  - Guo CY
AD  - School of Rehabilitation Science, Shanghai University of Traditional Chinese 
      Medicine, Shanghai, China.
FAU - Ma, Yun-Jing
AU  - Ma YJ
AD  - Department of Rehabilitation, Shanghai East Hospital, Shanghai, China.
FAU - Liu, Shu-Ting
AU  - Liu ST
AD  - School of Rehabilitation Science, Shanghai University of Traditional Chinese 
      Medicine, Shanghai, China.
FAU - Zhu, Ran-Ran
AU  - Zhu RR
AD  - School of Rehabilitation Science, Shanghai University of Traditional Chinese 
      Medicine, Shanghai, China.
FAU - Xu, Xiao-Ting
AU  - Xu XT
AD  - Institute of TCM International Standardization, Shuguang Hospital Affiliated to 
      Shanghai University of Traditional Chinese Medicine, Shanghai, China.
FAU - Li, Zhen-Rui
AU  - Li ZR
AD  - Yueyang Hospital of Integrated Traditional Chinese and Western Medicine, Shanghai 
      University of Traditional Chinese Medicine, Shanghai, China.
FAU - Fang, Lei
AU  - Fang L
AD  - Yueyang Hospital of Integrated Traditional Chinese and Western Medicine, Shanghai 
      University of Traditional Chinese Medicine, Shanghai, China.
AD  - School of Rehabilitation Science, Shanghai University of Traditional Chinese 
      Medicine, Shanghai, China.
LA  - eng
PT  - Systematic Review
DEP - 20220513
PL  - Switzerland
TA  - Front Aging Neurosci
JT  - Frontiers in aging neuroscience
JID - 101525824
PMC - PMC9136040
OTO - NOTNLM
OT  - Chinese herb
OT  - Qigong exercise
OT  - acupuncture
OT  - sarcopenia
OT  - systematic review
OT  - traditional Chinese medicine
COIS- The authors declare that the research was conducted in the absence of any 
      commercial or financial relationships that could be construed as a potential 
      conflict of interest.
EDAT- 2022/06/02 06:00
MHDA- 2022/06/02 06:01
PMCR- 2022/01/01
CRDT- 2022/06/01 11:28
PHST- 2022/02/09 00:00 [received]
PHST- 2022/04/21 00:00 [accepted]
PHST- 2022/06/01 11:28 [entrez]
PHST- 2022/06/02 06:00 [pubmed]
PHST- 2022/06/02 06:01 [medline]
PHST- 2022/01/01 00:00 [pmc-release]
AID - 10.3389/fnagi.2022.872233 [doi]
PST - epublish
SO  - Front Aging Neurosci. 2022 May 13;14:872233. doi: 10.3389/fnagi.2022.872233. 
      eCollection 2022.

PMID- 36564038
OWN - NLM
STAT- MEDLINE
DCOM- 20230203
LR  - 20230403
IS  - 2190-6009 (Electronic)
IS  - 2190-5991 (Print)
IS  - 2190-5991 (Linking)
VI  - 14
IP  - 1
DP  - 2023 Feb
TI  - Pyruvate dehydrogenase B regulates myogenic differentiation via the FoxP1-Arih2 
      axis.
PG  - 606-621
LID - 10.1002/jcsm.13166 [doi]
AB  - BACKGROUND: Sarcopenia, the age-related decline in skeletal muscle mass and 
      function, diminishes life quality in elderly people. Improving the capacity of 
      skeletal muscle differentiation is expected to counteract sarcopenia. However, 
      the mechanisms underlying skeletal muscle differentiation are complex, and 
      effective therapeutic targets are largely unknown. METHODS: The human Gene 
      Expression Omnibus database, aged mice and primary skeletal muscle cells were 
      used to assess the expression level of pyruvate dehydrogenase B (PDHB) in human 
      and mouse aged state. d-Galactose (d-gal)-induced sarcopenia mouse model and two 
      classic cell models (C2C12 and HSkMC) were used to assess the myogenic effect of 
      PDHB and the underlying mechanisms via immunocytochemistry, western blotting, 
      quantitative real-time polymerase chain reaction, RNA interference or 
      overexpression, dual-luciferase reporter assay, RNA sequencing and untargeted 
      metabolomics. RESULTS: We identified that a novel target PDHB promoted myogenic 
      differentiation. PDHB expression decreased in aged mouse muscle relative to the 
      young state (-50% of mRNA level, P < 0.01) and increased during mouse and primary 
      human muscle cell differentiation (+3.97-fold, P < 0.001 and +3.79-fold, 
      P < 0.001). Knockdown or overexpression of PDHB modulated the expression of genes 
      related to muscle differentiation, namely, myogenic factor 5 (Myf5) (-46%, 
      P < 0.01 and -27%, P < 0.05; +1.8-fold, P < 0.01), myogenic differentiation 
      (MyoD) (-55%, P < 0.001 and -34%, P < 0.01; +2.27-fold, P < 0.001), myogenin 
      (MyoG) (-60%, P < 0.001 and -70%, P < 0.001; +5.46-fold, P < 0.001) and myosin 
      heavy chain (MyHC) (-70%, P < 0.001 and -69%, P < 0.001; +3.44-fold, P < 0.001) 
      in both C2C12 cells and HSkMC. Metabolomic and transcriptomic analyses revealed 
      that PDHB knockdown suppressed pyruvate metabolism (P < 0.001) and up-regulated 
      ariadne RBR E3 ubiquitin protein ligase 2 (Arih2) (+7.23-fold, P < 0.001) in 
      cellular catabolic pathways. The role of forkhead box P1 (FoxP1) (+4.18-fold, 
      P < 0.001)-mediated Arih2 transcription was the key downstream regulator of PDHB 
      in muscle differentiation. PDHB overexpression improved d-gal-induced muscle 
      atrophy in mice, which was characterized by significant increases in grip 
      strength, muscle mass and mean muscle cross-sectional area (1.19-fold to 
      1.5-fold, P < 0.01, P < 0.05 and P < 0.001). CONCLUSIONS: The comprehensive 
      results show that PDHB plays a sarcoprotective role by suppressing the 
      FoxP1-Arih2 axis and may serve as a therapeutic target in sarcopenia.
CI  - © 2022 The Authors. Journal of Cachexia, Sarcopenia and Muscle published by John 
      Wiley & Sons Ltd on behalf of Society on Sarcopenia, Cachexia and Wasting 
      Disorders.
FAU - Jiang, Xuan
AU  - Jiang X
AD  - Wuxi School of Medicine, Jiangnan University, Wuxi, China.
AD  - School of Food Science and Technology, Jiangnan University, Wuxi, China.
FAU - Ji, Siyu
AU  - Ji S
AD  - Wuxi School of Medicine, Jiangnan University, Wuxi, China.
FAU - Yuan, Fenglai
AU  - Yuan F
AD  - Wuxi School of Medicine, Jiangnan University, Wuxi, China.
AD  - Institute of Integrated Traditional Chinese and Western Medicine, Affiliated 
      Hospital of Jiangnan University, Wuxi, China.
FAU - Li, Tushuai
AU  - Li T
AD  - Wuxi School of Medicine, Jiangnan University, Wuxi, China.
FAU - Cui, Siyuan
AU  - Cui S
AD  - Wuxi No. 2 People's Hospital, Wuxi, China.
FAU - Wang, Wei
AU  - Wang W
AD  - Wuxi School of Medicine, Jiangnan University, Wuxi, China.
FAU - Ye, Xianlong
AU  - Ye X
AD  - Ganjiang Chinese Medicine Innovation Center, Nanchang, China.
FAU - Wang, Rong
AU  - Wang R
AD  - Wuxi School of Medicine, Jiangnan University, Wuxi, China.
AD  - School of Food Science and Technology, Jiangnan University, Wuxi, China.
FAU - Chen, Yongquan
AU  - Chen Y
AD  - Wuxi School of Medicine, Jiangnan University, Wuxi, China.
AD  - School of Food Science and Technology, Jiangnan University, Wuxi, China.
AD  - School of Translational Medicine, Jiangnan University, Wuxi, China.
FAU - Zhu, Shenglong
AU  - Zhu S
AD  - Wuxi School of Medicine, Jiangnan University, Wuxi, China.
AD  - School of Translational Medicine, Jiangnan University, Wuxi, China.
LA  - eng
GR  - 82000808/National Natural Science Foundation of China/
GR  - BK20221091/Natural Science Foundation of Jiangsu Province/
GR  - 2022M711369/Chinese Postdoctoral Science Foundation/
PT  - Journal Article
PT  - Research Support, Non-U.S. Gov't
DEP - 20221223
PL  - Germany
TA  - J Cachexia Sarcopenia Muscle
JT  - Journal of cachexia, sarcopenia and muscle
JID - 101552883
RN  - EC 1.- (Oxidoreductases)
RN  - 0 (Pyruvates)
RN  - 0 (FOXP1 protein, human)
RN  - 0 (Repressor Proteins)
RN  - 0 (Forkhead Transcription Factors)
RN  - EC 2.3.2.27 (ARIH2 protein, human)
RN  - EC 2.3.2.27 (Ubiquitin-Protein Ligases)
RN  - 0 (Foxp1 protein, mouse)
SB  - IM
MH  - Aged
MH  - Humans
MH  - Mice
MH  - Animals
MH  - *Sarcopenia/metabolism
MH  - Myoblasts/metabolism
MH  - Cell Differentiation/genetics
MH  - Oxidoreductases/metabolism/pharmacology
MH  - Pyruvates/metabolism/pharmacology
MH  - Repressor Proteins
MH  - Forkhead Transcription Factors
MH  - Ubiquitin-Protein Ligases/metabolism
PMC - PMC9891931
OTO - NOTNLM
OT  - PDHB
OT  - ageing
OT  - myogenesis
OT  - sarcopenia
COIS- The authors declare no competing interests related to this study. All the mouse 
      experiments were performed in accordance with the local and national ethical 
      regulations. The authors of this manuscript certify that they comply with the 
      ethical guidelines for authorship and publishing of the Journal of Cachexia, 
      Sarcopenia and Muscle.
EDAT- 2022/12/24 06:00
MHDA- 2023/02/04 06:00
PMCR- 2022/12/23
CRDT- 2022/12/23 19:52
PHST- 2022/11/15 00:00 [revised]
PHST- 2022/07/12 00:00 [received]
PHST- 2022/11/25 00:00 [accepted]
PHST- 2022/12/24 06:00 [pubmed]
PHST- 2023/02/04 06:00 [medline]
PHST- 2022/12/23 19:52 [entrez]
PHST- 2022/12/23 00:00 [pmc-release]
AID - JCSM13166 [pii]
AID - 10.1002/jcsm.13166 [doi]
PST - ppublish
SO  - J Cachexia Sarcopenia Muscle. 2023 Feb;14(1):606-621. doi: 10.1002/jcsm.13166. 
      Epub 2022 Dec 23.

PMID- 35276955
OWN - NLM
STAT- MEDLINE
DCOM- 20220315
LR  - 20220315
IS  - 2072-6643 (Electronic)
IS  - 2072-6643 (Linking)
VI  - 14
IP  - 3
DP  - 2022 Jan 29
TI  - Saffron (Crocus sativus L.): A Source of Nutrients for Health and for the 
      Treatment of Neuropsychiatric and Age-Related Diseases.
LID - 10.3390/nu14030597 [doi]
LID - 597
AB  - Saffron (Crocus sativus L.) is a medicinal plant, originally cultivated in the 
      East and Middle East, and later in some Mediterranean countries. Saffron is 
      obtained from the stigmas of the plant. Currently, the use of saffron is 
      undergoing a revival. The medicinal virtues of saffron, its culinary use and its 
      high added value have led to the clarification of its phytochemical profile and 
      its biological and therapeutic characteristics. Saffron is rich in carotenoids 
      and terpenes. The major products of saffron are crocins and crocetin 
      (carotenoids) deriving from zeaxanthin, pirocrocin and safranal, which give it 
      its taste and aroma, respectively. Saffron and its major compounds have powerful 
      antioxidant and anti-inflammatory properties in vitro and in vivo. Anti-tumor 
      properties have also been described. The goal of this review is to present the 
      beneficial effects of saffron and its main constituent molecules on 
      neuropsychiatric diseases (depression, anxiety and schizophrenia) as well as on 
      the most frequent age-related diseases (cardiovascular, ocular and 
      neurodegenerative diseases, as well as sarcopenia). Overall, the phytochemical 
      profile of saffron confers many beneficial virtues on human health and, in 
      particular, on the prevention of age-related diseases, which is a major asset 
      reinforcing the interest for this medicinal plant.
FAU - El Midaoui, Adil
AU  - El Midaoui A
AD  - Department of Pharmacology and Physiology, Faculty of Medicine, University of 
      Montreal, Montreal, QC H3C 3J7, Canada.
AD  - Department of Biology, Faculty of Sciences and Techniques Errachidia, Moulay 
      Ismail University of Meknes, Errachidia 52000, Morocco.
AD  - Laboratory of Genetics, Neuroendocrinology, and Biotechnology, Department of 
      Biology, Faculty of Sciences, Ibn Tofail University, Kenitra 14020, Morocco.
FAU - Ghzaiel, Imen
AU  - Ghzaiel I
AUID- ORCID: 0000-0001-8181-9445
AD  - Team 'Biochemistry of the Peroxisome, Inflammation and Lipid Metabolism', 
      University of Bourgogne Franche-Comte, 21000 Dijon, France.
AD  - Lab-NAFS 'Nutritio-Functional Food & Vascular Health', Faculty of Medicine, 
      LR12ES05, University Monastir, Monastir 5000, Tunisia.
FAU - Vervandier-Fasseur, Dominique
AU  - Vervandier-Fasseur D
AD  - Team OCS, Institute of Molecular Chemistry (ICMUB UMR CNRS 6302), University of 
      Bourgogne Franche-Comte, 21000 Dijon, France.
FAU - Ksila, Mohamed
AU  - Ksila M
AD  - Team 'Biochemistry of the Peroxisome, Inflammation and Lipid Metabolism', 
      University of Bourgogne Franche-Comte, 21000 Dijon, France.
AD  - Laboratory Neurophysiology, Cellular Physiopathology and Valorisation of 
      Biomolecules, (LR18ES03), Department of Biology, Faculty of Sciences, University 
      Tunis El Manar, Tunis 2092, Tunisia.
FAU - Zarrouk, Amira
AU  - Zarrouk A
AUID- ORCID: 0000-0002-9190-5328
AD  - Lab-NAFS 'Nutritio-Functional Food & Vascular Health', Faculty of Medicine, 
      LR12ES05, University Monastir, Monastir 5000, Tunisia.
AD  - Laboratory of Biochemistry, Faculty of Medicine, University of Sousse, Sousse 
      4000, Tunisia.
FAU - Nury, Thomas
AU  - Nury T
AUID- ORCID: 0000-0002-2190-9630
AD  - Team 'Biochemistry of the Peroxisome, Inflammation and Lipid Metabolism', 
      University of Bourgogne Franche-Comte, 21000 Dijon, France.
FAU - Khallouki, Farid
AU  - Khallouki F
AD  - Department of Biology, Faculty of Sciences and Techniques Errachidia, Moulay 
      Ismail University of Meknes, Errachidia 52000, Morocco.
FAU - El Hessni, Aboubaker
AU  - El Hessni A
AD  - Laboratory of Genetics, Neuroendocrinology, and Biotechnology, Department of 
      Biology, Faculty of Sciences, Ibn Tofail University, Kenitra 14020, Morocco.
FAU - Ibrahimi, Salama Ouazzani
AU  - Ibrahimi SO
AD  - Laboratory of Genetics, Neuroendocrinology, and Biotechnology, Department of 
      Biology, Faculty of Sciences, Ibn Tofail University, Kenitra 14020, Morocco.
FAU - Latruffe, Norbert
AU  - Latruffe N
AUID- ORCID: 0000-0001-6794-2690
AD  - Team 'Biochemistry of the Peroxisome, Inflammation and Lipid Metabolism', 
      University of Bourgogne Franche-Comte, 21000 Dijon, France.
FAU - Couture, Réjean
AU  - Couture R
AD  - Department of Pharmacology and Physiology, Faculty of Medicine, University of 
      Montreal, Montreal, QC H3C 3J7, Canada.
FAU - Kharoubi, Omar
AU  - Kharoubi O
AD  - Laboratory of Experimental Biotoxicology, Biodepollution and Phytoremediation, 
      Faculty of Life and Natural Sciences, University Oran1 ABB, Oran 31000, Algeria.
FAU - Brahmi, Fatiha
AU  - Brahmi F
AUID- ORCID: 0000-0001-9332-4976
AD  - Laboratory Biomathématique, Biochimie, Biophysique et Scientométrie, Faculté des 
      Sciences de la Nature et de la Vie, Université de Bejaia, Bejaia 06000, Algeria.
FAU - Hammami, Sonia
AU  - Hammami S
AD  - Lab-NAFS 'Nutritio-Functional Food & Vascular Health', Faculty of Medicine, 
      LR12ES05, University Monastir, Monastir 5000, Tunisia.
FAU - Masmoudi-Kouki, Olfa
AU  - Masmoudi-Kouki O
AD  - Laboratory Neurophysiology, Cellular Physiopathology and Valorisation of 
      Biomolecules, (LR18ES03), Department of Biology, Faculty of Sciences, University 
      Tunis El Manar, Tunis 2092, Tunisia.
FAU - Hammami, Mohamed
AU  - Hammami M
AD  - Lab-NAFS 'Nutritio-Functional Food & Vascular Health', Faculty of Medicine, 
      LR12ES05, University Monastir, Monastir 5000, Tunisia.
FAU - Ghrairi, Taoufik
AU  - Ghrairi T
AD  - Laboratory Neurophysiology, Cellular Physiopathology and Valorisation of 
      Biomolecules, (LR18ES03), Department of Biology, Faculty of Sciences, University 
      Tunis El Manar, Tunis 2092, Tunisia.
FAU - Vejux, Anne
AU  - Vejux A
AUID- ORCID: 0000-0002-4063-9680
AD  - Team 'Biochemistry of the Peroxisome, Inflammation and Lipid Metabolism', 
      University of Bourgogne Franche-Comte, 21000 Dijon, France.
FAU - Lizard, Gérard
AU  - Lizard G
AUID- ORCID: 0000-0001-6330-0172
AD  - Team 'Biochemistry of the Peroxisome, Inflammation and Lipid Metabolism', 
      University of Bourgogne Franche-Comte, 21000 Dijon, France.
LA  - eng
PT  - Journal Article
PT  - Review
DEP - 20220129
PL  - Switzerland
TA  - Nutrients
JT  - Nutrients
JID - 101521595
RN  - 0 (Plant Extracts)
SB  - IM
MH  - Aging
MH  - *Crocus/chemistry
MH  - Humans
MH  - Nutrients
MH  - Plant Extracts/chemistry/pharmacology/therapeutic use
MH  - *Plants, Medicinal
PMC - PMC8839854
OTO - NOTNLM
OT  - age-related diseases
OT  - crocetin
OT  - crocins
OT  - crocus sativus
OT  - neuropsychiatric diseases
OT  - nutrients
OT  - picrocrocin
OT  - saffron
OT  - safranal
COIS- The authors declare no conflict of interest.
EDAT- 2022/03/13 06:00
MHDA- 2022/03/16 06:00
PMCR- 2022/01/29
CRDT- 2022/03/12 01:01
PHST- 2022/01/07 00:00 [received]
PHST- 2022/01/25 00:00 [revised]
PHST- 2022/01/27 00:00 [accepted]
PHST- 2022/03/12 01:01 [entrez]
PHST- 2022/03/13 06:00 [pubmed]
PHST- 2022/03/16 06:00 [medline]
PHST- 2022/01/29 00:00 [pmc-release]
AID - nu14030597 [pii]
AID - nutrients-14-00597 [pii]
AID - 10.3390/nu14030597 [doi]
PST - epublish
SO  - Nutrients. 2022 Jan 29;14(3):597. doi: 10.3390/nu14030597.

PMID- 37731961
OWN - NLM
STAT- MEDLINE
DCOM- 20230922
LR  - 20230922
IS  - 1178-1998 (Electronic)
IS  - 1176-9092 (Print)
IS  - 1176-9092 (Linking)
VI  - 18
DP  - 2023
TI  - A Bidirectional Mendelian Randomization Study of Sarcopenia-Related Traits and 
      Knee Osteoarthritis.
PG  - 1577-1586
LID - 10.2147/CIA.S424633 [doi]
AB  - BACKGROUND: With the development of population aging worldwide, sarcopenia and 
      knee osteoarthritis (KOA), two age-related diseases, will continue to impose 
      increasing medical and economic burdens on the society. Previous studies have 
      discovered an association between the two, but the causality remains 
      controversial, and it is difficult to eliminate confounding factors. Therefore, a 
      Mendelian randomization (MR) study was conducted to overcome these confounding 
      factors and investigate the causal relationship between sarcopenia and KOA. 
      OBJECTIVE: The present work focused on assessing the causality between KOA and 
      sarcopenia, so as to provide new strategies to prevent and treat these two 
      conditions in clinic. METHODS: We registered the title with PROSPERO (ID: 
      CRD42023421096). The two-sample bidirectional MR analysis was conducted in two 
      steps, with sarcopenia being the exposure whereas KOA being the outcome in the 
      first step, and vice versa in the second step. Genome-wide association studies 
      (GWAS) data on low hand-grip strength (n=256,523), walking pace (n=459,915), 
      appendicular lean mass (ALM, n=450,243), and KOA (n=403,124) were obtained from 
      the UK Biobank. Methods such as the inverse variance weighted (IVW) and weighted 
      median were utilized for assessing the causality of KOA with sarcopenia, and 
      sensitivity analyses were also conducted. RESULTS: In the main MR analysis using 
      the IVW method, evidence suggested that low hand-grip strength, walking pace, and 
      ALM had adverse effects on KOA (p-value 0.0001, odds ratio (OR) 1.4569, 95% 
      confidence interval (CI) 1.2007-1.7677 for low hand-grip strength; p-value 
      0.0003, OR 1.1500, 95% CI 1.050-1.183 for ALM; p-value 5.29E-19, OR 0.0932, 95% 
      CI 0.0553-0.1572 for walking pace). However, there was no causality of KOA with 
      sarcopenia in the opposite direction. CONCLUSION: Our study suggests an obvious 
      unidirectional causality of KOA with sarcopenia, and supports the notion that 
      patients with sarcopenia are more susceptible to the development of KOA.
CI  - © 2023 Zhang et al.
FAU - Zhang, Longyao
AU  - Zhang L
AD  - Orthopedics Department, the First Teaching Hospital of Tianjin University of 
      Traditional Chinese Medicine, Tianjin, People's Republic of China.
AD  - National Clinical Research Center for Chinese Medicine Acupuncture and 
      Moxibustion, Tianjin, People's Republic of China.
FAU - Zhang, Chao
AU  - Zhang C
AD  - Orthopedics Department, the First Teaching Hospital of Tianjin University of 
      Traditional Chinese Medicine, Tianjin, People's Republic of China.
AD  - National Clinical Research Center for Chinese Medicine Acupuncture and 
      Moxibustion, Tianjin, People's Republic of China.
FAU - Zhang, Juntao
AU  - Zhang J
AD  - Orthopedics Department, the First Teaching Hospital of Tianjin University of 
      Traditional Chinese Medicine, Tianjin, People's Republic of China.
AD  - National Clinical Research Center for Chinese Medicine Acupuncture and 
      Moxibustion, Tianjin, People's Republic of China.
FAU - Liu, Aifeng
AU  - Liu A
AUID- ORCID: 0000-0001-7318-1277
AD  - Orthopedics Department, the First Teaching Hospital of Tianjin University of 
      Traditional Chinese Medicine, Tianjin, People's Republic of China.
AD  - National Clinical Research Center for Chinese Medicine Acupuncture and 
      Moxibustion, Tianjin, People's Republic of China.
FAU - Wang, Ping
AU  - Wang P
AD  - Orthopedics Department, the First Teaching Hospital of Tianjin University of 
      Traditional Chinese Medicine, Tianjin, People's Republic of China.
AD  - National Clinical Research Center for Chinese Medicine Acupuncture and 
      Moxibustion, Tianjin, People's Republic of China.
FAU - Xu, Jiankang
AU  - Xu J
AD  - Orthopedics Department, the First Teaching Hospital of Tianjin University of 
      Traditional Chinese Medicine, Tianjin, People's Republic of China.
AD  - National Clinical Research Center for Chinese Medicine Acupuncture and 
      Moxibustion, Tianjin, People's Republic of China.
LA  - eng
PT  - Journal Article
PT  - Review
DEP - 20230915
PL  - New Zealand
TA  - Clin Interv Aging
JT  - Clinical interventions in aging
JID - 101273480
SB  - IM
MH  - Humans
MH  - *Sarcopenia/epidemiology/genetics
MH  - *Osteoarthritis, Knee/epidemiology/genetics
MH  - Genome-Wide Association Study
MH  - Mendelian Randomization Analysis
MH  - Aging
PMC - PMC10508245
OTO - NOTNLM
OT  - Mendelian randomization
OT  - knee osteoarthritis
OT  - sarcopenia
COIS- The authors report no conflicts of interest in this work.
EDAT- 2023/09/21 06:42
MHDA- 2023/09/22 06:42
PMCR- 2023/09/15
CRDT- 2023/09/21 04:08
PHST- 2023/06/06 00:00 [received]
PHST- 2023/09/03 00:00 [accepted]
PHST- 2023/09/22 06:42 [medline]
PHST- 2023/09/21 06:42 [pubmed]
PHST- 2023/09/21 04:08 [entrez]
PHST- 2023/09/15 00:00 [pmc-release]
AID - 424633 [pii]
AID - 10.2147/CIA.S424633 [doi]
PST - epublish
SO  - Clin Interv Aging. 2023 Sep 15;18:1577-1586. doi: 10.2147/CIA.S424633. 
      eCollection 2023.

PMID- 33390840
OWN - NLM
STAT- MEDLINE
DCOM- 20220103
LR  - 20220103
IS  - 1449-2288 (Electronic)
IS  - 1449-2288 (Linking)
VI  - 17
IP  - 1
DP  - 2021
TI  - Ferroptosis in a sarcopenia model of senescence accelerated mouse prone 8 
      (SAMP8).
PG  - 151-162
LID - 10.7150/ijbs.53126 [doi]
AB  - As a systemic syndrome characterized by age-associated degenerative skeletal 
      muscle atrophy, sarcopenia leads to a risk of adverse outcomes in the elderly. 
      Age-related iron accumulation is found in the muscles of sarcopenia animal models 
      and patients, but the role of iron in sarcopenia remains poorly understood. It 
      has been recently found that iron overload in several diseases is involved in 
      ferroptosis, an iron- dependent form of programmed cell death. However, whether 
      this excess iron can result in ferroptosis in muscles is still unclear. In our 
      present study, we found that ferric citrate induced ferroptosis in C2C12 cells, 
      as well as impaired their differentiation from myoblasts to myotubes. Due to the 
      decreased muscle mass and fiber size, 40-week-old senescence accelerated mouse 
      prone 8 (SAMP8) mice were used as a sarcopenia model, in whose muscles the iron 
      content and markers of ferroptosis were found to increase, compared to 8-week- 
      old SAMP8 controls. Moreover, our results showed that iron overload upregulated 
      the expression of P53, which subsequently repressed the protein level of Slc7a11 
      (solute carrier family 7, member 11), a known ferroptosis-related gene. The 
      downregulation of Slc7a11 then induced the ferroptosis of muscle cells through 
      the accumulation of lipid peroxidation products, which may be one of the causes 
      of sarcopenia. The findings in this study indicate that iron plays a key role in 
      triggering P53- Slc7a11-mediated ferroptosis in muscles, and suggest that 
      targeting iron accumulation and ferroptosis might be a therapeutic strategy for 
      treating sarcopenia.
CI  - © The author(s).
FAU - Huang, Yan
AU  - Huang Y
AD  - Shanghai Geriatric Institute of Chinese Medicine, Shanghai University of 
      Traditional Chinese Medicine, Shanghai 200031, People's Republic of China.
FAU - Wu, Beiling
AU  - Wu B
AD  - Shanghai Geriatric Institute of Chinese Medicine, Shanghai University of 
      Traditional Chinese Medicine, Shanghai 200031, People's Republic of China.
FAU - Shen, Dingzhu
AU  - Shen D
AD  - Shanghai Geriatric Institute of Chinese Medicine, Shanghai University of 
      Traditional Chinese Medicine, Shanghai 200031, People's Republic of China.
FAU - Chen, Jiulin
AU  - Chen J
AD  - Shanghai Geriatric Institute of Chinese Medicine, Shanghai University of 
      Traditional Chinese Medicine, Shanghai 200031, People's Republic of China.
FAU - Yu, Zhihua
AU  - Yu Z
AD  - Shanghai Geriatric Institute of Chinese Medicine, Shanghai University of 
      Traditional Chinese Medicine, Shanghai 200031, People's Republic of China.
FAU - Chen, Chuan
AU  - Chen C
AD  - Shanghai Geriatric Institute of Chinese Medicine, Shanghai University of 
      Traditional Chinese Medicine, Shanghai 200031, People's Republic of China.
LA  - eng
PT  - Journal Article
PT  - Research Support, Non-U.S. Gov't
DEP - 20210101
PL  - Australia
TA  - Int J Biol Sci
JT  - International journal of biological sciences
JID - 101235568
RN  - 0 (Amino Acid Transport System y+)
RN  - 0 (Slc7a11 protein, mouse)
RN  - E1UOL152H7 (Iron)
SB  - IM
MH  - Amino Acid Transport System y+/metabolism
MH  - Animals
MH  - Cell Line
MH  - Disease Models, Animal
MH  - *Ferroptosis
MH  - Iron/*metabolism
MH  - Male
MH  - Mice
MH  - Muscle Development
MH  - Muscle, Skeletal/*metabolism/pathology
MH  - Sarcopenia/*metabolism/pathology
PMC - PMC7757032
OTO - NOTNLM
OT  - C2C12
OT  - Ferroptosis
OT  - Iron overload
OT  - SAMP8
OT  - Sarcopenia
COIS- Competing Interests: The authors have declared that no competing interest exists.
EDAT- 2021/01/05 06:00
MHDA- 2022/01/04 06:00
PMCR- 2021/01/01
CRDT- 2021/01/04 05:25
PHST- 2020/09/11 00:00 [received]
PHST- 2020/11/01 00:00 [accepted]
PHST- 2021/01/04 05:25 [entrez]
PHST- 2021/01/05 06:00 [pubmed]
PHST- 2022/01/04 06:00 [medline]
PHST- 2021/01/01 00:00 [pmc-release]
AID - ijbsv17p0151 [pii]
AID - 10.7150/ijbs.53126 [doi]
PST - epublish
SO  - Int J Biol Sci. 2021 Jan 1;17(1):151-162. doi: 10.7150/ijbs.53126. eCollection 
      2021.

PMID- 36085573
OWN - NLM
STAT- MEDLINE
DCOM- 20221214
LR  - 20221222
IS  - 2190-6009 (Electronic)
IS  - 2190-5991 (Print)
IS  - 2190-5991 (Linking)
VI  - 13
IP  - 6
DP  - 2022 Dec
TI  - Atractylenolide I ameliorates cancer cachexia through inhibiting biogenesis of 
      IL-6 and tumour-derived extracellular vesicles.
PG  - 2724-2739
LID - 10.1002/jcsm.13079 [doi]
AB  - BACKGROUND: Atractylenolide I (AI) is a natural sesquiterpene lactone isolated 
      from Atractylodes macrocephala Koidz, known as Baizhu in traditional Chinese 
      medicine. AI has been found to ameliorate cancer cachexia in clinic cancer 
      patients and in tumour-bearing mice. Here, we checked the influence of AI on 
      biogenesis of IL-6 and extracellular vesicles (EVs) in cancer cachexia mice and 
      then focused on studying mechanisms of AI in inhibiting the production of 
      tumour-derived EVs, which contribute to the ameliorating effects of AI on cancer 
      cachexia. METHODS: C26 tumour-bearing BALB/c mice were applied as animal model to 
      examine the effects of AI (25 mg/kg) in attenuating cachexia symptoms, serum IL-6 
      and EVs levels. IL-6 and EVs secretion of C26 tumour cells treated with AI 
      (0.31-5 μM) was further observed in vitro. The in vitro cultured C2C12 myotubes 
      and 3T3-L1 mature adipocytes were used to check the potency of conditioned medium 
      of C26 cells treated with AI (0.625-5 μM) in inducing muscle atrophy and 
      lipolysis. The glycolysis potency of C26 cells under AI (0.31-5 μM) treatment was 
      evaluated by measuring the extracellular acidification rate using Seahorse XFe96 
      Analyser. Levels of related signal proteins in both in vitro and in vivo 
      experiments were examined using western blotting to study the possible 
      mechanisms. STAT3 overexpression or knockout C26 cells were also used to confirm 
      the effects of AI (5 μM). RESULTS: AI ameliorated cancer cachexia symptoms 
      (P < 0.05), improved grip strength (P < 0.05) and decreased serum EVs (P < 0.05) 
      and IL-6 (P < 0.05) levels of C26 tumour-bearing mice. AI directly inhibited EVs 
      biogenesis (P < 0.001) and IL-6 secretion (P < 0.01) of cultured C26 cells. The 
      potency of C26 medium in inducing C2C12 myotube atrophy (+59.54%, P < 0.001) and 
      3T3-L1 adipocyte lipolysis (+20.73%, P < 0.05) was significantly attenuated when 
      C26 cells were treated with AI. AI treatment inhibited aerobic glycolysis and the 
      pathway of STAT3/PKM2/SNAP23 in C26 cells. Furthermore, overexpression of STAT3 
      partly antagonized the effects of AI in suppressing STAT3/PKM2/SNAP23 pathway, 
      EVs secretion, glycolysis and the potency of C26 medium in inducing muscle 
      atrophy and lipolysis, whereas knockout of STAT3 enhanced the inhibitory effect 
      of AI on these values. The inhibition of AI on STAT3/PKM2/SNAP23 pathway was also 
      observed in C26 tumour tissues. CONCLUSIONS: AI ameliorates cancer cachexia by 
      decreasing the production of IL-6 and EVs of tumour cells. The decreasing effects 
      of AI on EVs biogenesis are based on its inhibition on STAT3/PKM2/SNAP23 pathway.
CI  - © 2022 The Authors. Journal of Cachexia, Sarcopenia and Muscle published by John 
      Wiley & Sons Ltd on behalf of Society on Sarcopenia, Cachexia and Wasting 
      Disorders.
FAU - Fan, Meng
AU  - Fan M
AUID- ORCID: 0000-0002-3761-4431
AD  - Shanghai Frontiers Science Center of TCM Chemical Biology, Institute of 
      Interdisciplinary Integrative Medicine Research, Shanghai University of 
      Traditional Chinese Medicine, Shanghai, China.
AD  - Shanghai Engineering Research Center of Molecular Therapeutics and New Drug 
      Development, School of Chemistry and Molecular Engineering, East China Normal 
      University, Shanghai, China.
FAU - Gu, Xiaofan
AU  - Gu X
AUID- ORCID: 0000-0002-2441-3489
AD  - Shanghai Engineering Research Center of Molecular Therapeutics and New Drug 
      Development, School of Chemistry and Molecular Engineering, East China Normal 
      University, Shanghai, China.
FAU - Zhang, Wanli
AU  - Zhang W
AUID- ORCID: 0000-0003-2555-6577
AD  - Shanghai Engineering Research Center of Molecular Therapeutics and New Drug 
      Development, School of Chemistry and Molecular Engineering, East China Normal 
      University, Shanghai, China.
FAU - Shen, Qiang
AU  - Shen Q
AUID- ORCID: 0000-0002-0867-6668
AD  - Shanghai Frontiers Science Center of TCM Chemical Biology, Institute of 
      Interdisciplinary Integrative Medicine Research, Shanghai University of 
      Traditional Chinese Medicine, Shanghai, China.
FAU - Zhang, Ruiqin
AU  - Zhang R
AUID- ORCID: 0000-0002-3758-7429
AD  - Shanghai Frontiers Science Center of TCM Chemical Biology, Institute of 
      Interdisciplinary Integrative Medicine Research, Shanghai University of 
      Traditional Chinese Medicine, Shanghai, China.
FAU - Fang, Qiaoyu
AU  - Fang Q
AUID- ORCID: 0000-0002-6519-3427
AD  - Shanghai Frontiers Science Center of TCM Chemical Biology, Institute of 
      Interdisciplinary Integrative Medicine Research, Shanghai University of 
      Traditional Chinese Medicine, Shanghai, China.
FAU - Wang, Yueping
AU  - Wang Y
AUID- ORCID: 0000-0003-1133-7875
AD  - Shanghai Frontiers Science Center of TCM Chemical Biology, Institute of 
      Interdisciplinary Integrative Medicine Research, Shanghai University of 
      Traditional Chinese Medicine, Shanghai, China.
FAU - Guo, Xiaodong
AU  - Guo X
AUID- ORCID: 0000-0002-3986-694X
AD  - Department of Oncology, Yueyang Hospital of Integrated Traditional Chinese and 
      Western Medicine, Shanghai University of Traditional Chinese Medicine, Shanghai, 
      China.
FAU - Zhang, Xiongwen
AU  - Zhang X
AUID- ORCID: 0000-0002-6514-4190
AD  - Shanghai Engineering Research Center of Molecular Therapeutics and New Drug 
      Development, School of Chemistry and Molecular Engineering, East China Normal 
      University, Shanghai, China.
FAU - Liu, Xuan
AU  - Liu X
AUID- ORCID: 0000-0002-7356-7898
AD  - Shanghai Frontiers Science Center of TCM Chemical Biology, Institute of 
      Interdisciplinary Integrative Medicine Research, Shanghai University of 
      Traditional Chinese Medicine, Shanghai, China.
LA  - eng
PT  - Journal Article
PT  - Research Support, Non-U.S. Gov't
DEP - 20220909
PL  - Germany
TA  - J Cachexia Sarcopenia Muscle
JT  - Journal of cachexia, sarcopenia and muscle
JID - 101552883
RN  - 0 (Interleukin-6)
RN  - 0 (Baizhu)
RN  - 0 (atractylenolide I)
RN  - 0 (Lactones)
SB  - IM
MH  - Mice
MH  - Animals
MH  - Interleukin-6
MH  - Cell Line, Tumor
MH  - Cachexia/drug therapy/etiology/metabolism
MH  - Muscular Atrophy/pathology
MH  - *Extracellular Vesicles/metabolism/pathology
MH  - Lactones/pharmacology/therapeutic use
MH  - *Neoplasms/pathology
PMC - PMC9745491
OTO - NOTNLM
OT  - STAT3
OT  - atractylenolide I
OT  - cancer cachexia
OT  - extracellular vesicle
OT  - lipolysis
OT  - muscle atrophy
COIS- All authors declare that they have no conflict of interest.
EDAT- 2022/09/11 06:00
MHDA- 2022/12/15 06:00
PMCR- 2022/12/01
CRDT- 2022/09/10 00:12
PHST- 2022/07/05 00:00 [revised]
PHST- 2022/02/16 00:00 [received]
PHST- 2022/07/27 00:00 [accepted]
PHST- 2022/09/11 06:00 [pubmed]
PHST- 2022/12/15 06:00 [medline]
PHST- 2022/09/10 00:12 [entrez]
PHST- 2022/12/01 00:00 [pmc-release]
AID - JCSM13079 [pii]
AID - 10.1002/jcsm.13079 [doi]
PST - ppublish
SO  - J Cachexia Sarcopenia Muscle. 2022 Dec;13(6):2724-2739. doi: 10.1002/jcsm.13079. 
      Epub 2022 Sep 9.

PMID- 36271583
OWN - NLM
STAT- MEDLINE
DCOM- 20221025
LR  - 20221025
IS  - 1950-6007 (Electronic)
IS  - 0753-3322 (Linking)
VI  - 155
DP  - 2022 Nov
TI  - Skeletal muscle mitochondrial remodeling in heart failure: An update on 
      mechanisms and therapeutic opportunities.
PG  - 113833
LID - S0753-3322(22)01222-7 [pii]
LID - 10.1016/j.biopha.2022.113833 [doi]
AB  - Patients with heart failure (HF) usually present with skeletal muscle diseases of 
      varying severity, ranging from early fatigue on exercise to sarcopenia, 
      sarcopenic obesity or cachexia, and frailty, which are significant predictors of 
      HF prognosis. Abnormal mitochondrial metabolism has been identified as one of the 
      earliest signs of skeletal muscle injury in HF and is associated with 
      pathological alterations in muscle, manifested as muscle wasting, myocyte atrophy 
      and apoptosis, fiber type shift, impaired contractile coupling, and muscle fat 
      infiltration. In this review, we update the evidence for skeletal muscle 
      mitochondrial remodeling in HF patients or animal models, including the 
      impairments in mitochondrial ultrastructure, oxidative metabolism, electron 
      transport chain (ETC), phosphorylation apparatus, phosphotransfer system, and 
      quality control. We also focus on molecular regulatory mechanisms upstream of 
      mitochondria, including circulating factors (e.g., RAAS, TNF-α IL-6, IGF-1, GH, 
      ghrelin, adiponectin, NO) and molecular signals within myocytes (e.g., PGC-1α, 
      PPARs, AMPK, SIRT1/3, ROS, and MuRF1). Besides the therapies targeting the 
      signaling pathways mentioned above, such as AdipoRon and elamipretide, we further 
      summarize other potential pharmacological approaches like inhibitors of 
      sodium-glucose cotransporter 2 (SGLT2) and dipeptidyl peptidase-4 (DPP-4), as 
      well as some natural products, which may have the beneficial effects on improving 
      the skeletal muscle mitochondrial function of HF. Targeting myocyte mitochondrial 
      biogenesis, oxidative metabolism, oxidative phosphorylation, and reduction of 
      oxidative stress injury are promising future opportunities for the prevention and 
      management of skeletal muscle myopathy in HF.
CI  - Copyright © 2022 The Authors. Published by Elsevier Masson SAS.. All rights 
      reserved.
FAU - Lv, Jiayu
AU  - Lv J
AD  - Department of General Internal Medicine, Guang'anmen Hospital, China Academy of 
      Chinese Medical Sciences, Beijing, China; College of Traditional Chinese 
      Medicine, China Academy of Chinese Medical Science, Beijing, China.
FAU - Li, Yumeng
AU  - Li Y
AD  - Department of General Internal Medicine, Guang'anmen Hospital, China Academy of 
      Chinese Medical Sciences, Beijing, China.
FAU - Shi, Shuqing
AU  - Shi S
AD  - Department of General Internal Medicine, Guang'anmen Hospital, China Academy of 
      Chinese Medical Sciences, Beijing, China.
FAU - Xu, Xia
AU  - Xu X
AD  - Department of General Internal Medicine, Guang'anmen Hospital, China Academy of 
      Chinese Medical Sciences, Beijing, China; College of Traditional Chinese 
      Medicine, China Academy of Chinese Medical Science, Beijing, China.
FAU - Wu, Huaqin
AU  - Wu H
AD  - Department of Cardiology, Guang'anmen Hospital, China Academy of Chinese Medical 
      Sciences, Beijing, China.
FAU - Zhang, Bingxuan
AU  - Zhang B
AD  - Department of General Internal Medicine, Guang'anmen Hospital, China Academy of 
      Chinese Medical Sciences, Beijing, China. Electronic address: zbx1118@126.com.
FAU - Song, Qingqiao
AU  - Song Q
AD  - Department of General Internal Medicine, Guang'anmen Hospital, China Academy of 
      Chinese Medical Sciences, Beijing, China. Electronic address: songqqbj@126.com.
LA  - eng
PT  - Journal Article
PT  - Review
DEP - 20221007
PL  - France
TA  - Biomed Pharmacother
JT  - Biomedicine & pharmacotherapy = Biomedecine & pharmacotherapie
JID - 8213295
RN  - 0 (Sodium-Glucose Transporter 2)
RN  - 0 (Ghrelin)
RN  - 67763-96-6 (Insulin-Like Growth Factor I)
RN  - 0 (Adiponectin)
RN  - EC 2.7.11.31 (AMP-Activated Protein Kinases)
RN  - 0 (Peroxisome Proliferator-Activated Receptors)
RN  - EC 3.5.1.- (Sirtuin 1)
RN  - 0 (Tumor Necrosis Factor-alpha)
RN  - 0 (Interleukin-6)
RN  - 0 (Reactive Oxygen Species)
RN  - 0 (Biological Products)
RN  - EC 3.4.14.- (Dipeptidyl-Peptidases and Tripeptidyl-Peptidases)
RN  - IY9XDZ35W2 (Glucose)
RN  - 9NEZ333N27 (Sodium)
SB  - IM
MH  - Animals
MH  - Sodium-Glucose Transporter 2/metabolism
MH  - Ghrelin/pharmacology
MH  - Insulin-Like Growth Factor I/metabolism
MH  - Adiponectin/metabolism
MH  - AMP-Activated Protein Kinases/metabolism
MH  - Peroxisome Proliferator-Activated Receptors/metabolism
MH  - Sirtuin 1/metabolism
MH  - Tumor Necrosis Factor-alpha/metabolism
MH  - Interleukin-6/metabolism
MH  - Reactive Oxygen Species/metabolism
MH  - Mitochondria
MH  - Muscle, Skeletal/metabolism
MH  - *Heart Failure/metabolism
MH  - *Sarcopenia
MH  - *Biological Products/pharmacology
MH  - Dipeptidyl-Peptidases and Tripeptidyl-Peptidases
MH  - Glucose/metabolism
MH  - Sodium/metabolism
OTO - NOTNLM
OT  - Heart failure
OT  - Mitochondria
OT  - Molecular mechanisms
OT  - Pharmacological targets
OT  - Skeletal muscle
COIS- Conflict of interest statement The authors declare that they have no conflicts of 
      interest.
EDAT- 2022/10/23 06:00
MHDA- 2022/10/26 06:00
CRDT- 2022/10/22 01:04
PHST- 2022/08/23 00:00 [received]
PHST- 2022/10/04 00:00 [revised]
PHST- 2022/10/06 00:00 [accepted]
PHST- 2022/10/22 01:04 [entrez]
PHST- 2022/10/23 06:00 [pubmed]
PHST- 2022/10/26 06:00 [medline]
AID - S0753-3322(22)01222-7 [pii]
AID - 10.1016/j.biopha.2022.113833 [doi]
PST - ppublish
SO  - Biomed Pharmacother. 2022 Nov;155:113833. doi: 10.1016/j.biopha.2022.113833. Epub 
      2022 Oct 7.

PMID- 34585527
OWN - NLM
STAT- MEDLINE
DCOM- 20220128
LR  - 20220128
IS  - 2190-6009 (Electronic)
IS  - 2190-5991 (Print)
IS  - 2190-5991 (Linking)
VI  - 12
IP  - 6
DP  - 2021 Dec
TI  - Bile acid metabolism dysregulation associates with cancer cachexia: roles of 
      liver and gut microbiome.
PG  - 1553-1569
LID - 10.1002/jcsm.12798 [doi]
AB  - BACKGROUND: Cancer cachexia is a multifactorial metabolic syndrome in which bile 
      acid (BA) metabolism might be involved. The aim of the present study was to 
      clarify the contribution of liver and gut microbiota to BA metabolism disturbance 
      in cancer cachexia and to check the possibility of targeting BA metabolism using 
      agents such as tauroursodeoxycholic acid (TUDCA) for cancer cachexia therapy. 
      METHODS: The BA profiles in liver, intestine, and serum of mice with cancer 
      cachexia induced by inoculation of colon C26 tumour cells were analysed using 
      metabolomics methods and compared with that of control mice. Proteomic analysis 
      of liver protein expression profile and 16S rRNA gene sequencing analysis of gut 
      microbiota composition in cancer cachexia mice were conducted. Expression levels 
      of genes related to farnesoid X receptor (FXR) signalling pathway in the 
      intestine and liver tissues were analysed using RT-PCR analysis. The BA profiles 
      in serum of clinical colon cancer patients with or without cachexia were also 
      analysed and compared with that of healthy volunteers. The effects of TUDCA in 
      treating cancer cachexia mice were observed. RESULTS: In the liver of cancer 
      cachexia mice, expression of BA synthesis enzymes was inhibited while the amount 
      of total BAs increased (P < 0.05). The ratios of conjugated BAs/un-conjugated BAs 
      significantly increased in cancer cachexia mice liver (P < 0.01). Gut microbiota 
      dysbiosis such as decrease in Lachnospiraceae and increase in Enterobacteriaceae 
      was observed in the intestine of cancer cachexia mice, and microbial metabolism 
      of BAs was reduced. Increase in expression of FGF15 in intestine (P < 0.01) 
      suggested the activation of FXR signalling pathway which might contribute to the 
      regulation of BA synthesis enzymes, transporters, and metabolic enzymes. Increase 
      in the BA conjugation was observed in the serum of cancer cachexia mice. Results 
      of clinical patients showed changes in BA metabolism, especially the increase in 
      BA conjugation, and also suggested compensatory mechanism in BA metabolism 
      regulation. Oral administration of 50 mg/kg TUDCA could significantly ameliorate 
      the decrease in body weight (P < 0.001), muscle loss (P < 0.001), and atrophy of 
      heart and liver (P < 0.05) in cancer cachexia mice without influence on tumour 
      growth. CONCLUSIONS: Bile acid metabolism dysregulation such as decrease in BA 
      synthesis, increase in BA conjugation, and decrease in BA microbial metabolism 
      was involved in development of cancer cachexia in mice. Targeting BA metabolism 
      using agents such as TUDCA might be helpful for cancer cachexia therapy.
CI  - © 2021 The Authors. Journal of Cachexia, Sarcopenia and Muscle published by John 
      Wiley & Sons Ltd on behalf of Society on Sarcopenia, Cachexia and Wasting 
      Disorders.
FAU - Feng, Lixing
AU  - Feng L
AUID- ORCID: 0000-0002-5966-2418
AD  - Shanghai Engineering Research Center of Molecular Therapeutics and New Drug 
      Development, School of Chemistry and Molecular Engineering, East China Normal 
      University, Shanghai, China.
FAU - Zhang, Wanli
AU  - Zhang W
AUID- ORCID: 0000-0003-2555-6577
AD  - Shanghai Engineering Research Center of Molecular Therapeutics and New Drug 
      Development, School of Chemistry and Molecular Engineering, East China Normal 
      University, Shanghai, China.
FAU - Shen, Qiang
AU  - Shen Q
AUID- ORCID: 0000-0002-0867-6668
AD  - Institute of Interdisciplinary Integrative Medicine Research, Shanghai University 
      of Traditional Chinese Medicine, Shanghai, China.
FAU - Miao, Chunxiao
AU  - Miao C
AD  - Shanghai Engineering Research Center of Molecular Therapeutics and New Drug 
      Development, School of Chemistry and Molecular Engineering, East China Normal 
      University, Shanghai, China.
FAU - Chen, Lijuan
AU  - Chen L
AD  - Shanghai Engineering Research Center of Molecular Therapeutics and New Drug 
      Development, School of Chemistry and Molecular Engineering, East China Normal 
      University, Shanghai, China.
FAU - Li, Yiwei
AU  - Li Y
AD  - Shanghai Engineering Research Center of Molecular Therapeutics and New Drug 
      Development, School of Chemistry and Molecular Engineering, East China Normal 
      University, Shanghai, China.
FAU - Gu, Xiaofan
AU  - Gu X
AUID- ORCID: 0000-0002-2441-3489
AD  - Shanghai Engineering Research Center of Molecular Therapeutics and New Drug 
      Development, School of Chemistry and Molecular Engineering, East China Normal 
      University, Shanghai, China.
FAU - Fan, Meng
AU  - Fan M
AUID- ORCID: 0000-0002-3761-4431
AD  - Shanghai Engineering Research Center of Molecular Therapeutics and New Drug 
      Development, School of Chemistry and Molecular Engineering, East China Normal 
      University, Shanghai, China.
FAU - Ma, Yushui
AU  - Ma Y
AUID- ORCID: 0000-0003-2460-1890
AD  - Shanghai Engineering Research Center of Molecular Therapeutics and New Drug 
      Development, School of Chemistry and Molecular Engineering, East China Normal 
      University, Shanghai, China.
FAU - Wang, Hui
AU  - Wang H
AD  - Department of Oncology, The Tenth People's Hospital, Tongji University, Shanghai, 
      China.
FAU - Liu, Xuan
AU  - Liu X
AUID- ORCID: 0000-0002-7356-7898
AD  - Institute of Interdisciplinary Integrative Medicine Research, Shanghai University 
      of Traditional Chinese Medicine, Shanghai, China.
FAU - Zhang, Xiongwen
AU  - Zhang X
AUID- ORCID: 0000-0002-6514-4190
AD  - Shanghai Engineering Research Center of Molecular Therapeutics and New Drug 
      Development, School of Chemistry and Molecular Engineering, East China Normal 
      University, Shanghai, China.
LA  - eng
PT  - Journal Article
PT  - Research Support, Non-U.S. Gov't
DEP - 20210928
PL  - Germany
TA  - J Cachexia Sarcopenia Muscle
JT  - Journal of cachexia, sarcopenia and muscle
JID - 101552883
RN  - 0 (Bile Acids and Salts)
RN  - 0 (RNA, Ribosomal, 16S)
SB  - IM
MH  - Animals
MH  - Bile Acids and Salts
MH  - Cachexia/etiology
MH  - *Gastrointestinal Microbiome
MH  - Humans
MH  - Liver
MH  - Mice
MH  - *Neoplasms/complications
MH  - Proteomics
MH  - RNA, Ribosomal, 16S
PMC - PMC8718071
OTO - NOTNLM
OT  - Bile acids
OT  - Cancer cachexia
OT  - Gut microbiota
OT  - Liver
OT  - TUDCA
COIS- The authors declare no conflict of interest.
EDAT- 2021/09/30 06:00
MHDA- 2022/01/29 06:00
PMCR- 2021/12/01
CRDT- 2021/09/29 07:20
PHST- 2021/07/23 00:00 [revised]
PHST- 2021/02/10 00:00 [received]
PHST- 2021/08/23 00:00 [accepted]
PHST- 2021/09/30 06:00 [pubmed]
PHST- 2022/01/29 06:00 [medline]
PHST- 2021/09/29 07:20 [entrez]
PHST- 2021/12/01 00:00 [pmc-release]
AID - JCSM12798 [pii]
AID - 10.1002/jcsm.12798 [doi]
PST - ppublish
SO  - J Cachexia Sarcopenia Muscle. 2021 Dec;12(6):1553-1569. doi: 10.1002/jcsm.12798. 
      Epub 2021 Sep 28.

PMID- 30334618
OWN - NLM
STAT- MEDLINE
DCOM- 20200407
LR  - 20210109
IS  - 2190-6009 (Electronic)
IS  - 2190-5991 (Print)
IS  - 2190-5991 (Linking)
VI  - 10
IP  - 1
DP  - 2019 Feb
TI  - Feasibility of early multimodal interventions for elderly patients with advanced 
      pancreatic and non-small-cell lung cancer.
PG  - 73-83
LID - 10.1002/jcsm.12351 [doi]
AB  - BACKGROUND: Combinations of exercise and nutritional interventions might improve 
      the functional prognosis for cachectic cancer patients. However, high attrition 
      and poor compliance with interventions limit their efficacy. We aimed to test the 
      feasibility of the early induction of new multimodal interventions specific for 
      elderly patients with advanced cancer Nutrition and Exercise Treatment for 
      Advanced Cancer (NEXTAC) programme. METHODS: This was a multicentre prospective 
      single-arm study. We recruited 30 of 46 screened patients aged ≥70 years 
      scheduled to receive first-line chemotherapy for newly diagnosed, advanced 
      pancreatic, or non-small-cell lung cancer. Physical activity was measured using 
      pedometers/accelerometer (Lifecorder(®) , Suzuken Co., Ltd., Japan). An 8 week 
      educational intervention comprised three exercise and three nutritional sessions. 
      The exercise interventions combined home-based low-intensity resistance training 
      and counselling to promote physical activity. Nutritional interventions included 
      standard nutritional counselling and instruction on how to manage symptoms that 
      interfere with patient's appetite and oral intake. Supplements rich in 
      branched-chain amino acids (Inner Power(®) , Otsuka Pharmaceutical Co., Ltd., 
      Japan) were provided. The primary endpoint of the study was feasibility, which 
      was defined as the proportion of patients attending ≥4 of six sessions. Secondary 
      endpoints included compliance and safety. RESULTS: The median patient age was 
      75 years (range, 70-84). Twelve patients (40%) were cachectic at baseline. 
      Twenty-nine patients attended ≥4 of the six planned sessions (96.7%, 95% 
      confidence interval, 83.3 to 99.4). One patient dropped out due to deteriorating 
      health status. The median proportion of days of compliance with supplement 
      consumption and exercise performance were 99% and 91%, respectively. Adverse 
      events possibly related to the NEXTAC programme were observed in five patients 
      and included muscle pain (Grade 1 in two patients), arthralgia (Grade 1 in one 
      patient), dyspnoea on exertion (Grade 1 in one patient), and plantar 
      aponeurositis (Grade 1 in one patient). CONCLUSIONS: The early induction of 
      multimodal interventions showed excellent compliance and safety in elderly 
      patients with newly diagnosed pancreatic and non-small-cell lung cancer receiving 
      concurrent chemotherapy. We are now conducting a randomized phase II study to 
      measure the impact of these interventions on functional prognosis.
CI  - © 2018 The Authors. Journal of Cachexia, Sarcopenia and Muscle published by John 
      Wiley & Sons Ltd on behalf of the Society on Sarcopenia, Cachexia and Wasting 
      Disorders.
FAU - Naito, Tateaki
AU  - Naito T
AUID- ORCID: 0000-0003-4047-2929
AD  - Division of Thoracic Oncology, Shizuoka Cancer Center, Shizuoka, Japan.
FAU - Mitsunaga, Shuichi
AU  - Mitsunaga S
AD  - Department of Hepatobilliary and Pancreatic Oncology, National Cancer Center 
      Hospital East, Chiba, Japan.
FAU - Miura, Satoru
AU  - Miura S
AD  - Department of Internal Medicine, Niigata Cancer Center Hospital, Niigata, Japan.
FAU - Tatematsu, Noriatsu
AU  - Tatematsu N
AD  - Department of Rehabilitation Medicine, National Cancer Center Hospital East, 
      Chiba, Japan.
FAU - Inano, Toshimi
AU  - Inano T
AD  - Division of Nutrition, Shizuoka Cancer Center, Shizuoka, Japan.
FAU - Mouri, Takako
AU  - Mouri T
AD  - Department of Pulmonary Medicine, Kyoto Prefectural University of Medicine, 
      Kyoto, Japan.
FAU - Tsuji, Tetsuya
AU  - Tsuji T
AD  - Division of Rehabilitation Medicine, Keio University School of Medicine, Tokyo, 
      Japan.
FAU - Higashiguchi, Takashi
AU  - Higashiguchi T
AD  - Department of Surgery and Palliative Medicine, Fujita Health University School of 
      Medicine, Aichi, Japan.
FAU - Inui, Akio
AU  - Inui A
AD  - Pharmacological Department of Herbal Medicine, Kagoshima University Graduate 
      School of Medical and Dental Sciences, Kagoshima, Japan.
FAU - Okayama, Taro
AU  - Okayama T
AD  - Division of Rehabilitation Medicine, Shizuoka Cancer Center, Shizuoka, Japan.
FAU - Yamaguchi, Teiko
AU  - Yamaguchi T
AD  - Division of Nutrition, Kyushu University Hospital, Kyushu, Japan.
FAU - Morikawa, Ayumu
AU  - Morikawa A
AD  - Division of Nursing, Shizuoka Cancer Center, Shizuoka, Japan.
FAU - Mori, Naoharu
AU  - Mori N
AD  - Palliative Care Center, Aichi Medical University, Aichi, Japan.
FAU - Takahashi, Toshiaki
AU  - Takahashi T
AD  - Division of Thoracic Oncology, Shizuoka Cancer Center, Shizuoka, Japan.
FAU - Strasser, Florian
AU  - Strasser F
AD  - Oncological Palliative Medicine, Clinic Oncology and Hematology, Department of 
      Internal Medicine, Cantonal Hospital, St. Gallen, Switzerland.
FAU - Omae, Katsuhiro
AU  - Omae K
AD  - Department of Clinical Biostatistics, Kyoto University, Kyoto, Japan.
FAU - Mori, Keita
AU  - Mori K
AD  - Division of Clinical Research Center, Shizuoka Cancer Center, Shizuoka, Japan.
FAU - Takayama, Koichi
AU  - Takayama K
AD  - Department of Pulmonary Medicine, Kyoto Prefectural University of Medicine, 
      Kyoto, Japan.
LA  - eng
SI  - UMIN-CTR/UMIN000023207
PT  - Clinical Trial
PT  - Journal Article
PT  - Multicenter Study
PT  - Research Support, Non-U.S. Gov't
DEP - 20181018
PL  - Germany
TA  - J Cachexia Sarcopenia Muscle
JT  - Journal of cachexia, sarcopenia and muscle
JID - 101552883
SB  - IM
MH  - Aged
MH  - Aged, 80 and over
MH  - Carcinoma, Non-Small-Cell Lung/drug therapy/*rehabilitation
MH  - *Exercise Therapy/adverse effects
MH  - Feasibility Studies
MH  - Female
MH  - Humans
MH  - Lung Neoplasms/drug therapy/*rehabilitation
MH  - Male
MH  - Muscle, Skeletal/diagnostic imaging/pathology
MH  - Nutrition Assessment
MH  - *Nutrition Therapy
MH  - Pancreatic Neoplasms/drug therapy/*rehabilitation
MH  - Physical Fitness
PMC - PMC6438328
OTO - NOTNLM
OT  - Cancer cachexia
OT  - Elderly
OT  - Multimodal intervention
OT  - Non-small-cell lung cancer
OT  - Pancreatic cancer
OT  - Physical activity
COIS- The authors have declared no conflicts of interest.
EDAT- 2018/10/20 06:00
MHDA- 2020/04/09 06:00
PMCR- 2019/02/01
CRDT- 2018/10/19 06:00
PHST- 2018/03/14 00:00 [received]
PHST- 2018/08/15 00:00 [revised]
PHST- 2018/08/24 00:00 [accepted]
PHST- 2018/10/20 06:00 [pubmed]
PHST- 2020/04/09 06:00 [medline]
PHST- 2018/10/19 06:00 [entrez]
PHST- 2019/02/01 00:00 [pmc-release]
AID - JCSM12351 [pii]
AID - 10.1002/jcsm.12351 [doi]
PST - ppublish
SO  - J Cachexia Sarcopenia Muscle. 2019 Feb;10(1):73-83. doi: 10.1002/jcsm.12351. Epub 
      2018 Oct 18.

PMID- 37689698
OWN - NLM
STAT- MEDLINE
DCOM- 20231016
LR  - 20231121
IS  - 2047-783X (Electronic)
IS  - 0949-2321 (Print)
IS  - 0949-2321 (Linking)
VI  - 28
IP  - 1
DP  - 2023 Sep 9
TI  - Causal relationship between sarcopenia and osteoarthritis: a bi-directional 
      two-sample mendelian randomized study.
PG  - 327
LID - 10.1186/s40001-023-01322-0 [doi]
LID - 327
AB  - BACKGROUND: Previous studies have shown that osteoarthritis (OA) and sarcopenia 
      (SP) are closely related to each other, but the causal relationships between them 
      have not been established. The aim of this study was to investigate the causal 
      associations between OA and SP via a bi-directional Mendelian randomization (MR) 
      approach. METHODS: A bi-directional two-sample MR was adopted to research the 
      causal relationship between SP and OA. The instrumental variables for SP and four 
      types of OA: KOA, HOA, total knee replacement (TKR) and total hip replacement 
      (THR) were derived from published large genome-wide association studies (GWAS). 
      The inverse variance weighted (IVW), MR-Egger and weighted median estimator (WME) 
      methods were used to estimate bi-directional causal effects. RESULTS: Low grip 
      strength (GS) did not have a causal effect on four types of OA (KOA: OR = 1.205, 
      95% CI 0.837-1.734, p = 0.316; HOA: OR = 1.090, 95% CI 0.924-1.609, p = 0.307; 
      TKR: OR = 1.190, 95% CI 1.084-1.307, p = 0.058; THR: OR = 1.035, 95% CI 
      0.792-1.353, p = 0.798), while appendicular lean mass (ALM) had a causal effect 
      on four types of OA (KOA: OR = 1.104, 95% CI 1.041-1.171, p = 0.001; HOA: 
      OR = 1.151, 95% CI 1.071-1.237, p < 0.001; TKR: OR = 1.114, 95% CI 1.007-1.232, 
      p < 0.001; THR: OR = 1.203, 95% CI 1.099-1.316, p < 0.001). In the reverse 
      direction, KOA or HOA did not have a significant causal effect on both GS and ALM 
      (KOA-GS: OR = 1.077, 95% CI 0.886-1.309, p = 0.458; KOA-ALM: Beta = 0.004, 
      p = 0.892; HOA-GS: OR = 1.038, 95% CI 0.981-1.099, p = 0.209; HOA-ALM: 
      Beta = - 0.017, p = 0.196; TKR-GS: OR = 0.999, 95% CI 0.739-1.351, p = 0.997; 
      TKR-ALM: Beta = 0.018, p = 0.501; THR-GS: OR = 1.037, 95% CI 0.978-1.101, 
      p = 0.222; THR-ALM: Beta = - 0.023, p = 0.081). CONCLUSIONS: The present study 
      suggests that SP may have a causal effect on OA through changes in muscle 
      composition rather than muscle strength, while little evidence was provided for 
      the causal effect of OA on SP.
CI  - © 2023. BioMed Central Ltd., part of Springer Nature.
FAU - Yang, Jiyong
AU  - Yang J
AD  - The Fifth Clinical College of Guangzhou, University of Chinese Medicine, 
      Guangzhou, China.
FAU - Liu, Peng
AU  - Liu P
AD  - The First Affiliated Hospital of Sun Yat-sen University, Guangzhou, China.
FAU - Wang, Shuai
AU  - Wang S
AD  - The Fifth Clinical College of Guangzhou, University of Chinese Medicine, 
      Guangzhou, China.
FAU - Jiang, Tao
AU  - Jiang T
AD  - Department of Orthopedics, Guangdong Second Traditional Chinese Medicine 
      Hospital, Guangzhou, China.
FAU - Zhang, Yilong
AU  - Zhang Y
AD  - The Fifth Clinical College of Guangzhou, University of Chinese Medicine, 
      Guangzhou, China.
FAU - Liu, Wengang
AU  - Liu W
AD  - Department of Orthopedics, Guangdong Second Traditional Chinese Medicine 
      Hospital, Guangzhou, China. liuwengang2022@gmail.com.
LA  - eng
PT  - Journal Article
DEP - 20230909
PL  - England
TA  - Eur J Med Res
JT  - European journal of medical research
JID - 9517857
RN  - 79520-77-7 (CI 924)
SB  - IM
MH  - Humans
MH  - *Arthroplasty, Replacement, Hip
MH  - Genome-Wide Association Study
MH  - *Osteoarthritis/genetics
MH  - *Sarcopenia/complications/genetics
PMC - PMC10492359
OTO - NOTNLM
OT  - Causal relationship
OT  - Mendelian randomization
OT  - Osteoarthritis
OT  - Sarcopenia
OT  - Sarcopenic osteoarthritis
COIS- The authors declare that the research was conducted in the absence of any 
      commercial or financial relationships that could be construed as a potential 
      conflict of interest.
EDAT- 2023/09/10 00:42
MHDA- 2023/09/11 06:42
PMCR- 2023/09/09
CRDT- 2023/09/09 23:21
PHST- 2023/03/08 00:00 [received]
PHST- 2023/08/27 00:00 [accepted]
PHST- 2023/09/11 06:42 [medline]
PHST- 2023/09/10 00:42 [pubmed]
PHST- 2023/09/09 23:21 [entrez]
PHST- 2023/09/09 00:00 [pmc-release]
AID - 10.1186/s40001-023-01322-0 [pii]
AID - 1322 [pii]
AID - 10.1186/s40001-023-01322-0 [doi]
PST - epublish
SO  - Eur J Med Res. 2023 Sep 9;28(1):327. doi: 10.1186/s40001-023-01322-0.

PMID- 35714823
OWN - NLM
STAT- MEDLINE
DCOM- 20220809
LR  - 20231213
IS  - 1096-1186 (Electronic)
IS  - 1043-6618 (Linking)
VI  - 182
DP  - 2022 Aug
TI  - Ursolic acid enhances the antitumor effects of sorafenib associated with 
      Mcl-1-related apoptosis and SLC7A11-dependent ferroptosis in human cancer.
PG  - 106306
LID - S1043-6618(22)00251-1 [pii]
LID - 10.1016/j.phrs.2022.106306 [doi]
AB  - As a broad-spectrum oral small molecule inhibitor targeting multikinase, 
      sorafenib is currently approved for the clinical treatment of several types of 
      cancer as a single agent. A considerable number of clinical trial results have 
      indicated that combination therapies involving sorafenib have been shown to 
      improve treatment efficacy and may lead to novel therapeutic applications. 
      Ursolic acid (UA), a natural pentacyclic triterpene compound extracted from a 
      great variety of traditional medicinal plants and most fruits and vegetables, 
      exhibits a wide range of therapeutic potential, including against cancer, 
      diabetes, brain disease, liver disease, cardiovascular diseases, and sarcopenia. 
      In the present study, we investigated the antitumor effects of sorafenib in 
      combination with ursolic acid and found that the two agents displayed significant 
      synergistic antitumor activity in in vitro and in vivo tumor xenograft models. 
      Sorafenib/UA induced selective apoptotic death and ferroptosis in various cancer 
      cells by evoking a dramatic accumulation of intracellular lipid reactive oxygen 
      species (ROS). Mechanistically, the combination treatment promoted Mcl-1 
      degradation, which regulates apoptosis. However, decreasing the protein level of 
      SLC7A11 plays a critical role in sorafenib/UA-induced cell ferroptosis. 
      Therefore, these results suggest that the synergistic antitumor effects of 
      sorafenib combined with ursolic acid may involve the induction of Mcl-1-related 
      apoptosis and SLC7A11-dependent ferroptosis. Our findings may offer a novel 
      effective therapeutic strategy for tumor treatment.
CI  - Copyright © 2022 Elsevier Ltd. All rights reserved.
FAU - Li, Han
AU  - Li H
AD  - Hubei Key Laboratory of Cell Homeostasis, College of Life Sciences, Wuhan 
      University, Wuhan, China.
FAU - Yu, You
AU  - Yu Y
AD  - Hubei Key Laboratory of Cell Homeostasis, College of Life Sciences, Wuhan 
      University, Wuhan, China.
FAU - Liu, Yi
AU  - Liu Y
AD  - Hubei Key Laboratory of Cell Homeostasis, College of Life Sciences, Wuhan 
      University, Wuhan, China.
FAU - Luo, Zhihong
AU  - Luo Z
AD  - Hubei Key Laboratory of Cell Homeostasis, College of Life Sciences, Wuhan 
      University, Wuhan, China.
FAU - Law, Betty Yuen Kwan
AU  - Law BYK
AD  - Dr. Neher's Biophysics Laboratory for Innovative Drug Discovery, State Key 
      Laboratory of Quality Research in Chinese Medicine, Macau University of Science 
      and Technology, Macau SAR, China.
FAU - Zheng, Yi
AU  - Zheng Y
AD  - Central Laboratory, University of Chinese Academy of Sciences-Shenzhen Hospital, 
      Shenzhen, China.
FAU - Huang, Xing
AU  - Huang X
AD  - Center for Evidence-Based and Translational Medicine, Department of Urology, 
      Zhongnan Hospital of Wuhan University, Wuhan, China.
FAU - Li, Wenhua
AU  - Li W
AD  - Hubei Key Laboratory of Cell Homeostasis, College of Life Sciences, Wuhan 
      University, Wuhan, China. Electronic address: whli@whu.edu.cn.
LA  - eng
PT  - Journal Article
PT  - Research Support, Non-U.S. Gov't
DEP - 20220614
PL  - Netherlands
TA  - Pharmacol Res
JT  - Pharmacological research
JID - 8907422
RN  - 0 (Amino Acid Transport System y+)
RN  - 0 (SLC7A11 protein, human)
RN  - 0 (Triterpenes)
RN  - 9ZOQ3TZI87 (Sorafenib)
SB  - IM
MH  - Amino Acid Transport System y+
MH  - Apoptosis
MH  - Cell Line, Tumor
MH  - *Ferroptosis
MH  - Humans
MH  - *Neoplasms/drug therapy
MH  - Sorafenib/pharmacology/therapeutic use
MH  - Triterpenes
MH  - Ursolic Acid
OTO - NOTNLM
OT  - Apoptosis
OT  - Cancer
OT  - Ferroptosis
OT  - Sorafenib
OT  - Ursolic acid
EDAT- 2022/06/18 06:00
MHDA- 2022/08/10 06:00
CRDT- 2022/06/17 19:26
PHST- 2022/04/07 00:00 [received]
PHST- 2022/05/30 00:00 [revised]
PHST- 2022/06/10 00:00 [accepted]
PHST- 2022/06/18 06:00 [pubmed]
PHST- 2022/08/10 06:00 [medline]
PHST- 2022/06/17 19:26 [entrez]
AID - S1043-6618(22)00251-1 [pii]
AID - 10.1016/j.phrs.2022.106306 [doi]
PST - ppublish
SO  - Pharmacol Res. 2022 Aug;182:106306. doi: 10.1016/j.phrs.2022.106306. Epub 2022 
      Jun 14.

PMID- 36620459
OWN - NLM
STAT- PubMed-not-MEDLINE
LR  - 20230111
IS  - 1662-4548 (Print)
IS  - 1662-453X (Electronic)
IS  - 1662-453X (Linking)
VI  - 16
DP  - 2022
TI  - Efficacy of traditional Chinese exercise for sarcopenia: A systematic review and 
      meta-analysis of randomized controlled trials.
PG  - 1094054
LID - 10.3389/fnins.2022.1094054 [doi]
LID - 1094054
AB  - OBJECTIVE: To conduct a systematic review and meta-analysis to evaluate the 
      effectiveness of Traditional Chinese Exercise (TCE) for sarcopenia. METHODS: A 
      literature search was conducted in eight online databases from inception until 
      September 2022. Based on the Cochrane risk of bias tool, randomized controlled 
      trials (RCTs) with RoB score ≥ 4 were included for further analyses. The primary 
      outcome was muscle strength and physical function, and the secondary outcomes 
      were adverse events. Data collection and analyses were conducted by RevMan 5.4 
      Software. GRADE system was used to evaluate the certainty of evidence. RESULTS: A 
      total of 13 eligible RCTs with 718 subjects were identified and included in this 
      study. Among them, 10 RCTs involved Yijinjing; 2 involved Tai Chi; and 1 involved 
      Baduanjin. Meta-analyses showed that TCE had better clinical effects than control 
      measures in the chair stand test (P < 0.00001, I(2) = 38%; Certainty of evidence: 
      Moderate), squatting-to-standing test (P < 0.00001, I(2) = 0%; Certainty of 
      evidence: Moderate), 6-m gait speed (P < 0.00001, I(2) = 13%; Certainty of 
      evidence: Moderate), Time Up and Go Test (P = 0.03, I(2) = 81%; Certainty of 
      evidence: Low), peak torque of the extensors (P = 0.03, I(2) = 0%; Certainty of 
      evidence: Moderate), total work of the extensors (P = 0.03, I(2) = 35%; Certainty 
      of evidence: Moderate), peak torque of the flexors (P = 0.03, I(2) = 47%; 
      Certainty of evidence: Low), total work of the flexors (P = 0.02, I(2) = 42%; 
      Certainty of evidence: Low), the average power of the flexors (P = 0.03, I(2) = 
      30%; Certainty of evidence: Moderate), and balance function (P < 0.00001, I(2) = 
      53%; Certainty of evidence: Low). In additional, no adverse events were reported 
      in participants who receive TCE. CONCLUSION: The findings of the present 
      systematic review, at least to a certain extent, provided supporting evidence for 
      the routine use of TCE for sarcopenia.
CI  - Copyright © 2022 Niu, Liu, Yang, Wang, Zhou and Qu.
FAU - Niu, Kun
AU  - Niu K
AD  - College of Traditional Chinese Medicine, Hainan Medical University, Haikou, 
      China.
FAU - Liu, Ying-Lian
AU  - Liu YL
AD  - College of Traditional Chinese Medicine, Hainan Medical University, Haikou, 
      China.
FAU - Yang, Fan
AU  - Yang F
AD  - College of Traditional Chinese Medicine, Hainan Medical University, Haikou, 
      China.
FAU - Wang, Yong
AU  - Wang Y
AD  - Department of Neurology, Minhang Hospital, Fudan University, Shanghai, China.
FAU - Zhou, Xia-Zhi
AU  - Zhou XZ
AD  - College of Traditional Chinese Medicine, Hainan Medical University, Haikou, 
      China.
FAU - Qu, Qing
AU  - Qu Q
AD  - Department of Massage, Hangzhou Hospital of Traditional Chinese Medicine 
      Affiliated to Zhejiang Chinese Medical University, Hangzhou, China.
LA  - eng
PT  - Systematic Review
DEP - 20221222
PL  - Switzerland
TA  - Front Neurosci
JT  - Frontiers in neuroscience
JID - 101478481
PMC - PMC9813668
OTO - NOTNLM
OT  - meta-analysis
OT  - sarcopenia
OT  - systematic review
OT  - traditional Chinese exercise
OT  - traditional Chinese medicine
COIS- The authors declare that the research was conducted in the absence of any 
      commercial or financial relationships that could be construed as a potential 
      conflict of interest.
EDAT- 2023/01/10 06:00
MHDA- 2023/01/10 06:01
PMCR- 2022/01/01
CRDT- 2023/01/09 04:11
PHST- 2022/11/09 00:00 [received]
PHST- 2022/12/08 00:00 [accepted]
PHST- 2023/01/09 04:11 [entrez]
PHST- 2023/01/10 06:00 [pubmed]
PHST- 2023/01/10 06:01 [medline]
PHST- 2022/01/01 00:00 [pmc-release]
AID - 10.3389/fnins.2022.1094054 [doi]
PST - epublish
SO  - Front Neurosci. 2022 Dec 22;16:1094054. doi: 10.3389/fnins.2022.1094054. 
      eCollection 2022.

PMID- 30619872
OWN - NLM
STAT- PubMed-not-MEDLINE
LR  - 20240406
IS  - 2296-861X (Print)
IS  - 2296-861X (Electronic)
IS  - 2296-861X (Linking)
VI  - 5
DP  - 2018
TI  - Herbal Medicine Ninjin'yoeito in the Treatment of Sarcopenia and Frailty.
PG  - 126
LID - 10.3389/fnut.2018.00126 [doi]
LID - 126
AB  - Frailty and sarcopenia have recently gained considerable attention in terms of 
      preventive care in Japan, which has an ever-increasing aging population. 
      Sarcopenia is defined as atrophy of skeletal muscles caused by the age-related 
      decrease in growth hormone/insulin-like growth factor and sex hormones. The 
      Japanese Ministry of Health, Labor and Welfare reports that frailty can lead to 
      impairment of both mental and physical functioning. Chronic diseases such as 
      diabetes and dementia may underlie frailty. It is important to prevent 
      progression of frailty and extend the healthy lifespan. In herbal medicine 
      practice, including Japanese Kampo medicine, "Mibyo," a presymptomatic state, has 
      long been recognized and may be applicable to frailty. Kampo medicines may 
      include several medicinal plants and are thought to have the potential to improve 
      symptoms of frailty, such as loss of appetite and body weight, fatigue, and 
      sarcopenia, as well as anxiety, depression, and cognitive decline. Ninjin'yoeito 
      (Ren Shen Yang Ying Tang) is the most powerful Kampo medicine and has been widely 
      applied to palliative care of cancer patients. This review includes recent 
      anti-aging studies and describes the effects and mechanisms of Ninjin'yoeito (Ren 
      Shen Yang Ying Tang) when used for frailty or to extend a healthy life 
      expectancy.
FAU - Uto, Nanami Sameshima
AU  - Uto NS
AD  - Pharmacological Department of Herbal Medicine, Kagoshima University Graduate 
      School of Medical and Dental Sciences, Kagoshima, Japan.
FAU - Amitani, Haruka
AU  - Amitani H
AD  - Pharmacological Department of Herbal Medicine, Kagoshima University Graduate 
      School of Medical and Dental Sciences, Kagoshima, Japan.
AD  - Department of Psychosomatic Internal Medicine, Kagoshima University Graduate 
      School of Medical and Dental Sciences, Kagoshima, Japan.
FAU - Atobe, Yuta
AU  - Atobe Y
AD  - Department of Psychosomatic Internal Medicine, Kagoshima University Graduate 
      School of Medical and Dental Sciences, Kagoshima, Japan.
FAU - Sameshima, Yoshihiro
AU  - Sameshima Y
AD  - Education and Research Center for Fermentation Studies, Kagoshima University, 
      Kagoshima, Japan.
FAU - Sakaki, Mika
AU  - Sakaki M
AD  - Department of Psychosomatic Internal Medicine, Kagoshima University Graduate 
      School of Medical and Dental Sciences, Kagoshima, Japan.
FAU - Rokot, Natasya
AU  - Rokot N
AD  - Department of Psychosomatic Internal Medicine, Kagoshima University Graduate 
      School of Medical and Dental Sciences, Kagoshima, Japan.
FAU - Ataka, Koji
AU  - Ataka K
AD  - Pharmacological Department of Herbal Medicine, Kagoshima University Graduate 
      School of Medical and Dental Sciences, Kagoshima, Japan.
FAU - Amitani, Marie
AU  - Amitani M
AD  - Education Center for Doctors in Remote Islands and Rural Areas, Kagoshima 
      University Graduate School of Medical and Dental Science, Kagoshima, Japan.
FAU - Inui, Akio
AU  - Inui A
AD  - Pharmacological Department of Herbal Medicine, Kagoshima University Graduate 
      School of Medical and Dental Sciences, Kagoshima, Japan.
LA  - eng
PT  - Journal Article
PT  - Review
DEP - 20181212
PL  - Switzerland
TA  - Front Nutr
JT  - Frontiers in nutrition
JID - 101642264
PMC - PMC6299011
OTO - NOTNLM
OT  - aging
OT  - appetite loss
OT  - frailty
OT  - ghrelin-neuropeptide Y signals
OT  - herbal medicine
OT  - kampo medicine
OT  - ninjin'yoeito
OT  - sarcopenia
EDAT- 2019/01/09 06:00
MHDA- 2019/01/09 06:01
PMCR- 2018/01/01
CRDT- 2019/01/09 06:00
PHST- 2018/07/20 00:00 [received]
PHST- 2018/11/26 00:00 [accepted]
PHST- 2019/01/09 06:00 [entrez]
PHST- 2019/01/09 06:00 [pubmed]
PHST- 2019/01/09 06:01 [medline]
PHST- 2018/01/01 00:00 [pmc-release]
AID - 10.3389/fnut.2018.00126 [doi]
PST - epublish
SO  - Front Nutr. 2018 Dec 12;5:126. doi: 10.3389/fnut.2018.00126. eCollection 2018.

PMID- 23125505
OWN - NLM
STAT- PubMed-not-MEDLINE
DCOM- 20121106
LR  - 20211021
IS  - 0976-2809 (Electronic)
IS  - 0975-9476 (Print)
IS  - 0975-9476 (Linking)
VI  - 3
IP  - 3
DP  - 2012 Jul
TI  - Exploratory study to evaluate tolerability, safety, and activity of Ashwagandha 
      (Withania somnifera) in healthy volunteers.
PG  - 111-4
LID - 10.4103/0975-9476.100168 [doi]
AB  - Ashwagandha (Withania somnifera) (WS), a "rasayana" drug, is recommended for 
      balavardhan and mamsavardhan. The study was intended to evaluate dose-related 
      tolerability, safety, and activity of WS formulation in normal individuals. The 
      design was prospective, open-labeled, variable doses in volunteers. Eighteen 
      apparently healthy volunteers (12M:6F, age:18-30 years, and BMI: 19-30) were 
      enrolled. After baseline investigations, they received WS capsules (Rx) (aqueous 
      extract, 8:1) daily in two divided doses with increase in daily dosage every 10 
      days for 30 days (750 mg/day ×10 days, 1 000 mg/day × 10 days, 1 250 mg/day × 10 
      days). Volunteers were assessed for symptoms/signs, vital functions, 
      hematological and biochemical organ function tests. Muscle activity was measured 
      by hand grip strength, quadriceps strength, and back extensor force. Exercise 
      tolerance was determined using cycle ergometry. Lean body weight and fat% were 
      computed from skin fold thickness measurement. Adverse events were recorded, as 
      volunteered by the subjects. Repeated measures ANOVA, McNemar's test, and paired 
      t test were employed. All but one volunteer tolerated WS without any adverse 
      event. One volunteer showed increased appetite, libido, and hallucinogenic 
      effects with vertigo at the lowest dose and was withdrawn from study. In six 
      subjects, improvement in quality of sleep was found. Organ function tests were in 
      normal range before and after the intervention. Reduction in total- and LDL- 
      cholesterol and increase of strength in muscle activity was significant. Total 
      body fat percentage showed a reduction trend. WS, in escalated dose, was 
      tolerated well. The formulation appeared safe and strengthened muscle activity. 
      In view of its traditional Rasayana use, further studies are planned to evaluate 
      potential of this drug in patients of sarcopenia.
FAU - Raut, Ashwinikumar A
AU  - Raut AA
AD  - ICMR Advanced Centre for Reverse Pharmacology in Traditional Medicine at MRC-KHS, 
      Mumbai, India.
FAU - Rege, Nirmala N
AU  - Rege NN
FAU - Tadvi, Firoz M
AU  - Tadvi FM
FAU - Solanki, Punita V
AU  - Solanki PV
FAU - Kene, Kirti R
AU  - Kene KR
FAU - Shirolkar, Sudatta G
AU  - Shirolkar SG
FAU - Pandey, Shefali N
AU  - Pandey SN
FAU - Vaidya, Rama A
AU  - Vaidya RA
FAU - Vaidya, Ashok B
AU  - Vaidya AB
LA  - eng
PT  - Journal Article
PL  - United States
TA  - J Ayurveda Integr Med
JT  - Journal of Ayurveda and integrative medicine
JID - 101551404
PMC - PMC3487234
OTO - NOTNLM
OT  - Ayurvedic plant drug
OT  - Rasayana drug
OT  - Withania somnifera
OT  - exercise tolerance
OT  - muscle activity
OT  - muscle strength
COIS- Conflict of Interest: None declared.
EDAT- 2012/11/06 06:00
MHDA- 2012/11/06 06:01
PMCR- 2012/07/01
CRDT- 2012/11/06 06:00
PHST- 2012/04/05 00:00 [received]
PHST- 2012/04/29 00:00 [revised]
PHST- 2012/05/11 00:00 [accepted]
PHST- 2012/11/06 06:00 [entrez]
PHST- 2012/11/06 06:00 [pubmed]
PHST- 2012/11/06 06:01 [medline]
PHST- 2012/07/01 00:00 [pmc-release]
AID - JAIM-3-111 [pii]
AID - 10.4103/0975-9476.100168 [doi]
PST - ppublish
SO  - J Ayurveda Integr Med. 2012 Jul;3(3):111-4. doi: 10.4103/0975-9476.100168.

PMID- 37591518
OWN - NLM
STAT- Publisher
LR  - 20231015
IS  - 2190-6009 (Electronic)
IS  - 2190-5991 (Print)
IS  - 2190-5991 (Linking)
VI  - 14
IP  - 5
DP  - 2023 Oct
TI  - Prevotella copri alleviates sarcopenia via attenuating muscle mass loss and 
      function decline.
PG  - 2275-2288
LID - 10.1002/jcsm.13313 [doi]
AB  - BACKGROUND: The gut microbiome and fecal metabolites have been found to influence 
      sarcopenia, but whether there are potential bacteria that can alleviate 
      sarcopenia has been under-investigated, and the molecular mechanism remains 
      unclear. METHODS: To investigate the relationships between the gut microbiome, 
      fecal metabolites and sarcopenia, subjects were selected from observational 
      multi-ethnic study conducted in Western China. Sarcopenia was diagnosed according 
      to the criteria of the Asian Working Group for Sarcopenia 2014. The gut 
      microbiome was profiled by shotgun metagenomic sequencing. Untargeted metabolomic 
      analysis was performed to analyse the differences in fecal metabolites. We 
      investigated bacterium with the greatest relative abundance difference between 
      healthy individuals and sarcopenia patients, and the differences in metabolites 
      associated with the bacteria, to verify its effects on muscle mass and function 
      in a mouse model. RESULTS: The study included 283 participants (68.90% females, 
      mean age: 66.66 years old) with and without sarcopenia (141 and 142 participants, 
      respectively) and from the Han (98 participants), Zang (88 participants) and 
      Qiang (97 participants) ethnic groups. This showed an overall reduction (15.03% 
      vs. 20.77%, P = 0.01) of Prevotella copri between the sarcopenia and 
      non-sarcopenia subjects across the three ethnic groups. Functional 
      characterization of the differential bacteria showed enrichment (odds 
      ratio = 15.97, P = 0.0068) in branched chain amino acid (BCAA) metabolism in 
      non-sarcopenia group. A total of 13 BCAA and their derivatives have relatively 
      low levels in sarcopenia. In the in vivo experiment, we found that the blood BCAA 
      level was higher in the mice gavaged with live P. copri (LPC) (P < 0.001). The 
      LPC mice had significantly longer wire and grid hanging time (P < 0.02), longer 
      time on rotor (P = 0.0001) and larger grip strength (P < 0.0001), indicating 
      better muscle function. The weight of gastrocnemius mass and rectus femoris mass 
      (P < 0.05) was higher in LPC mice. The micro-computed tomography showed a larger 
      leg area (P = 0.0031), and a small animal analyser showed a higher lean mass 
      ratio in LPC mice (P = 0.0157), indicating higher muscle mass. CONCLUSIONS: The 
      results indicated that there were lower levels of both P. copri and BCAA in 
      sarcopenia individuals. In vivo experiments, gavage with LPC could attenuate 
      muscle mass and function decline, indicating alleviating sarcopenia. This 
      suggested that P. copri may play a therapeutic potential role in the management 
      of sarcopenia.
CI  - © 2023 The Authors. Journal of Cachexia, Sarcopenia and Muscle published by Wiley 
      Periodicals LLC.
FAU - Liu, Xiaolei
AU  - Liu X
AD  - National Clinical Research Center for Geriatrics, West China Hospital, Sichuan 
      University, Chengdu, China.
AD  - Department of Geriatrics, West China Hospital, Sichuan University, Chengdu, 
      China.
FAU - Wu, Jiqiu
AU  - Wu J
AD  - West China Biomedical Big Data Center, West China Hospital/West China School of 
      Medicine, Sichuan University, Chengdu, China.
AD  - Department of Genetics, University of Groningen, University Medical Center 
      Groningen, Groningen, The Netherlands.
FAU - Tang, Jingyi
AU  - Tang J
AD  - National Clinical Research Center for Geriatrics, West China Hospital, Sichuan 
      University, Chengdu, China.
AD  - Department of Basic Medicine, Chengdu University of Traditional Chinese Medicine, 
      Chengdu, China.
FAU - Xu, Zhigang
AU  - Xu Z
AD  - National Clinical Research Center for Geriatrics, West China Hospital, Sichuan 
      University, Chengdu, China.
AD  - The Affiliated Traditional Chinese Medicine Hospital of Southwest Medical 
      University, Luzhou, Sichuan Province, China.
FAU - Zhou, Bailing
AU  - Zhou B
AD  - State Key Laboratory of Biotherapy and Cancer Center/Collaborative Innovation 
      Center for Biotherapy, West China Hospital, Sichuan University, Chengdu, China.
FAU - Liu, Yang
AU  - Liu Y
AD  - Department of Medical oncology, Sichuan Cancer Hospital and Institute, Sichuan 
      Cancer Center, Medicine School of University of Electronic Science and 
      Technology, Chengdu, China.
FAU - Hu, Fengjuan
AU  - Hu F
AD  - National Clinical Research Center for Geriatrics, West China Hospital, Sichuan 
      University, Chengdu, China.
AD  - Department of Geriatrics, West China Hospital, Sichuan University, Chengdu, 
      China.
FAU - Zhang, Gongchang
AU  - Zhang G
AD  - National Clinical Research Center for Geriatrics, West China Hospital, Sichuan 
      University, Chengdu, China.
AD  - Department of Geriatrics, West China Hospital, Sichuan University, Chengdu, 
      China.
FAU - Cheng, Rui
AU  - Cheng R
AD  - National Clinical Research Center for Geriatrics, West China Hospital, Sichuan 
      University, Chengdu, China.
AD  - Department of Geriatrics, West China Hospital, Sichuan University, Chengdu, 
      China.
FAU - Xia, Xin
AU  - Xia X
AD  - National Clinical Research Center for Geriatrics, West China Hospital, Sichuan 
      University, Chengdu, China.
AD  - Department of Geriatrics, West China Hospital, Sichuan University, Chengdu, 
      China.
FAU - Chen, Yilong
AU  - Chen Y
AD  - West China Biomedical Big Data Center, West China Hospital/West China School of 
      Medicine, Sichuan University, Chengdu, China.
AD  - Med-X Center for Informatics, Sichuan University, Chengdu, China.
FAU - Wu, Hongyu
AU  - Wu H
AD  - The College of Life Sciences, Sichuan University, Chengdu, China.
FAU - Wang, Daoming
AU  - Wang D
AD  - Department of Genetics, University of Groningen, University Medical Center 
      Groningen, Groningen, The Netherlands.
AD  - Department of Pediatrics, University of Groningen, University Medical Center 
      Groningen, Groningen, The Netherlands.
FAU - Yue, Jirong
AU  - Yue J
AD  - National Clinical Research Center for Geriatrics, West China Hospital, Sichuan 
      University, Chengdu, China.
AD  - Department of Geriatrics, West China Hospital, Sichuan University, Chengdu, 
      China.
FAU - Dong, Biao
AU  - Dong B
AD  - National Clinical Research Center for Geriatrics, West China Hospital, Sichuan 
      University, Chengdu, China.
AD  - State Key Laboratory of Biotherapy, West China Hospital, Sichuan University, 
      Chengdu, China.
FAU - Fu, Jingyuan
AU  - Fu J
AD  - Department of Genetics, University of Groningen, University Medical Center 
      Groningen, Groningen, The Netherlands.
AD  - Department of Pediatrics, University of Groningen, University Medical Center 
      Groningen, Groningen, The Netherlands.
FAU - Yu, Haopeng
AU  - Yu H
AD  - West China Biomedical Big Data Center, West China Hospital/West China School of 
      Medicine, Sichuan University, Chengdu, China.
AD  - Med-X Center for Informatics, Sichuan University, Chengdu, China.
FAU - Dong, Birong
AU  - Dong B
AUID- ORCID: 0000-0002-2601-5855
AD  - National Clinical Research Center for Geriatrics, West China Hospital, Sichuan 
      University, Chengdu, China.
AD  - Department of Geriatrics, West China Hospital, Sichuan University, Chengdu, 
      China.
LA  - eng
GR  - 32100927/National Natural Science Foundation of China/
GR  - 82101653/National Natural Science Foundation of China/
GR  - 2021YFS0158/Project of the Sichuan Province Science and Technology/
GR  - Z2018B09/National Clinical Research Center for Geriatric, West China Hospital, 
      Sichuan University/
GR  - 2020HXBH011/West China Hospital Postdoctoral Fund/
GR  - HXYS19005/1.3.5 Project for Disciplines of Excellence, West China Hospital, 
      Sichuan University, Project of Max Cynader Academy of Brain Workstation, WCHSCU/
GR  - 2019YF0900083SN/Chengdu Science and Technology Bureau Major Science and 
      Technology Application Demonstration Project/
GR  - CSC 202108510037/China Scholarship Council/
GR  - CVON2018-27/Dutch Heart Foundation IN-CONTROL/
GR  - 101001678/ERC Consolidator Grant/
GR  - VI.C.202.022/NWO-VICI Grant/
GR  - 024.003.001/The Netherlands Organ-on-Chip Initiative, an NWO Gravitation Project/
PT  - Journal Article
DEP - 20230817
PL  - Germany
TA  - J Cachexia Sarcopenia Muscle
JT  - Journal of cachexia, sarcopenia and muscle
JID - 101552883
SB  - IM
PMC - PMC10570070
OTO - NOTNLM
OT  - Brand chain amino acid
OT  - Gut microbiome
OT  - Prevotella copri
OT  - Sarcopenia
OT  - Serum metabolome
COIS- None declared.
EDAT- 2023/08/18 00:42
MHDA- 2023/08/18 00:42
PMCR- 2023/08/17
CRDT- 2023/08/17 20:43
PHST- 2023/06/24 00:00 [revised]
PHST- 2022/10/02 00:00 [received]
PHST- 2023/07/11 00:00 [accepted]
PHST- 2023/08/18 00:42 [pubmed]
PHST- 2023/08/18 00:42 [medline]
PHST- 2023/08/17 20:43 [entrez]
PHST- 2023/08/17 00:00 [pmc-release]
AID - JCSM13313 [pii]
AID - 10.1002/jcsm.13313 [doi]
PST - ppublish
SO  - J Cachexia Sarcopenia Muscle. 2023 Oct;14(5):2275-2288. doi: 10.1002/jcsm.13313. 
      Epub 2023 Aug 17.

PMID- 33282430
OWN - NLM
STAT- PubMed-not-MEDLINE
LR  - 20231112
IS  - 2092-6456 (Electronic)
IS  - 1226-7708 (Print)
IS  - 1226-7708 (Linking)
VI  - 29
IP  - 12
DP  - 2020 Dec
TI  - Flavonoids: nutraceutical potential for counteracting muscle atrophy.
PG  - 1619-1640
LID - 10.1007/s10068-020-00816-5 [doi]
AB  - Skeletal muscle plays a vital role in the conversion of chemical energy into 
      physical force. Muscle atrophy, characterized by a reduction in muscle mass, is a 
      symptom of chronic disease (cachexia), aging (sarcopenia), and muscle disuse 
      (inactivity). To date, several trials have been conducted to prevent and inhibit 
      muscle atrophy development; however, few interventions are currently available 
      for muscle atrophy. Recently, food ingredients, plant extracts, and 
      phytochemicals have received attention as treatment sources to prevent muscle 
      wasting. Flavonoids are bioactive polyphenol compounds found in foods and plants. 
      They possess diverse biological activities, including anti-obesity, 
      anti-diabetes, anti-cancer, anti-oxidation, and anti-inflammation. The effects of 
      flavonoids on muscle atrophy have been investigated by monitoring molecular 
      mechanisms involved in protein turnover, mitochondrial activity, and myogenesis. 
      This review summarizes the reported effects of flavonoids on sarcopenia, 
      cachexia, and disuse muscle atrophy, thus, providing an insight into the 
      understanding of the associated molecular mechanisms.
CI  - © The Author(s) 2020, corrected publication 2020.
FAU - Kim, Changhee
AU  - Kim C
AD  - Department of Biotechnology, Yonsei University, 50 Yonsei-ro, Seodaemun-gu, 
      Seoul, 03722 Republic of Korea. GRID: grid.15444.30. ISNI: 0000 0004 0470 5454
FAU - Hwang, Jae-Kwan
AU  - Hwang JK
AD  - Department of Biotechnology, Yonsei University, 50 Yonsei-ro, Seodaemun-gu, 
      Seoul, 03722 Republic of Korea. GRID: grid.15444.30. ISNI: 0000 0004 0470 5454
LA  - eng
PT  - Journal Article
PT  - Review
DEP - 20200916
PL  - Korea (South)
TA  - Food Sci Biotechnol
JT  - Food science and biotechnology
JID - 9816587
EIN - Food Sci Biotechnol. 2020 Nov 20;29(12):1773. PMID: 33284872
PMC - PMC7708614
OTO - NOTNLM
OT  - Flavonoids
OT  - Mitochondrial activity
OT  - Muscle atrophy
OT  - Myogenesis
OT  - Protein turnover
COIS- Conflict of interestThe authors declare that they have no conflict of interest.
EDAT- 2020/12/08 06:00
MHDA- 2020/12/08 06:01
PMCR- 2020/09/16
CRDT- 2020/12/07 05:34
PHST- 2020/07/08 00:00 [received]
PHST- 2020/08/10 00:00 [revised]
PHST- 2020/08/21 00:00 [accepted]
PHST- 2020/12/07 05:34 [entrez]
PHST- 2020/12/08 06:00 [pubmed]
PHST- 2020/12/08 06:01 [medline]
PHST- 2020/09/16 00:00 [pmc-release]
AID - 816 [pii]
AID - 10.1007/s10068-020-00816-5 [doi]
PST - epublish
SO  - Food Sci Biotechnol. 2020 Sep 16;29(12):1619-1640. doi: 
      10.1007/s10068-020-00816-5. eCollection 2020 Dec.

PMID- 37424859
OWN - NLM
STAT- MEDLINE
DCOM- 20230711
LR  - 20230718
IS  - 1664-2392 (Print)
IS  - 1664-2392 (Electronic)
IS  - 1664-2392 (Linking)
VI  - 14
DP  - 2023
TI  - Lean nonalcoholic fatty liver disease and sarcopenia.
PG  - 1217249
LID - 10.3389/fendo.2023.1217249 [doi]
LID - 1217249
AB  - Nonalcoholic fatty liver disease (NAFLD) has become one of the most common 
      chronic liver diseases in the world. The risk factor for NAFLD is often 
      considered to be obesity, but it can also occur in people with lean type, which 
      is defined as lean NAFLD. Lean NAFLD is commonly associated with sarcopenia, a 
      progressive loss of muscle quantity and quality. The pathological features of 
      lean NAFLD such as visceral obesity, insulin resistance, and metabolic 
      inflammation are inducers of sarcopenia, whereas loss of muscle mass and function 
      further exacerbates ectopic fat accumulation and lean NAFLD. Therefore, we 
      discussed the association of sarcopenia and lean NAFLD, summarized the underlying 
      pathological mechanisms, and proposed potential strategies to reduce the risks of 
      lean NAFLD and sarcopenia in this review.
CI  - Copyright © 2023 Chen, Cao, Ji and Zhang.
FAU - Chen, Milian
AU  - Chen M
AD  - Institute of Digestive Diseases, Longhua Hospital, Shanghai University of 
      Traditional Chinese Medicine, Shanghai, China.
FAU - Cao, Ying
AU  - Cao Y
AD  - Institute of Digestive Diseases, Longhua Hospital, Shanghai University of 
      Traditional Chinese Medicine, Shanghai, China.
FAU - Ji, Guang
AU  - Ji G
AD  - Institute of Digestive Diseases, Longhua Hospital, Shanghai University of 
      Traditional Chinese Medicine, Shanghai, China.
FAU - Zhang, Li
AU  - Zhang L
AD  - Institute of Digestive Diseases, Longhua Hospital, Shanghai University of 
      Traditional Chinese Medicine, Shanghai, China.
LA  - eng
PT  - Journal Article
PT  - Research Support, Non-U.S. Gov't
PT  - Review
DEP - 20230623
PL  - Switzerland
TA  - Front Endocrinol (Lausanne)
JT  - Frontiers in endocrinology
JID - 101555782
SB  - IM
MH  - Humans
MH  - *Non-alcoholic Fatty Liver Disease/pathology
MH  - *Sarcopenia/complications
MH  - Obesity/complications
MH  - Risk Factors
MH  - *Insulin Resistance
PMC - PMC10327437
OTO - NOTNLM
OT  - insulin resistance
OT  - lean non-alcoholic fatty liver disease
OT  - metabolic inflammation
OT  - sarcopenia
OT  - visceral obesity
COIS- The authors declare that the research was conducted in the absence of any 
      commercial or financial relationships that could be construed as a potential 
      conflict of interest.
EDAT- 2023/07/10 06:42
MHDA- 2023/07/11 06:42
PMCR- 2023/01/01
CRDT- 2023/07/10 04:48
PHST- 2023/05/05 00:00 [received]
PHST- 2023/06/13 00:00 [accepted]
PHST- 2023/07/11 06:42 [medline]
PHST- 2023/07/10 06:42 [pubmed]
PHST- 2023/07/10 04:48 [entrez]
PHST- 2023/01/01 00:00 [pmc-release]
AID - 10.3389/fendo.2023.1217249 [doi]
PST - epublish
SO  - Front Endocrinol (Lausanne). 2023 Jun 23;14:1217249. doi: 
      10.3389/fendo.2023.1217249. eCollection 2023.

PMID- 36969670
OWN - NLM
STAT- MEDLINE
DCOM- 20230328
LR  - 20230328
IS  - 2296-2565 (Electronic)
IS  - 2296-2565 (Linking)
VI  - 11
DP  - 2023
TI  - Research hotspots and trends of exercise for sarcopenia: A bibliometric analysis.
PG  - 1106458
LID - 10.3389/fpubh.2023.1106458 [doi]
LID - 1106458
AB  - Exercise is an effective method for the prevention and treatment of sarcopenia, 
      which can improve skeletal muscle mass, strength and physical function in 
      individuals with sarcopenia to varying degrees. Moreover, exercise has an 
      important role in improving ability to perform daily activities and quality of 
      life on sarcopenia. In this study, articles and review articles on exercise 
      interventions for sarcopenia from January 2003 to July 2022 were retrieved from 
      the Web of Science core collection. Then, the number of annual publications, 
      journal/cited journal, country, institution, author/cited author, references and 
      keywords were analyzed using CiteSpace 6.1.R2. A total of 5,507 publications were 
      collected and the number of publications increasing each year. Experimental 
      Gerontology was the most productive journal and the most cited journal was J 
      GERONTOL A-BIOL. The United States of America was the most influential country 
      with the largest number of publications and centrality. Maastricht University in 
      the Netherlands is the most productive institution. The author VAN LOON LJC has 
      the highest ranking in terms of publications and CRUZ-JENTOFT A is ranked first 
      in terms of cited authors. The most frequently occurring keywords in the field of 
      exercise interventions for sarcopenia are "skeletal muscle," "exercise," "body 
      composition," "strength," and "older adult"; the keyword "elderly men" showed the 
      strongest explosive intensity. The keywords formed 6 clusters, namely "skeletal 
      muscle," "muscle strength," "heart failure," "muscle protein synthesis," "insulin 
      resistance" and "high-intensity interval training." In conclusion, this study 
      demonstrates a new perspective on the current state of research and trends in 
      exercise interventions for sarcopenia over the past 20 years via the 
      visualization software CiteSpace. It may help researchers to identify potential 
      collaborators and partner institutions, hotspots and research frontiers in the 
      field of exercise interventions for sarcopenia.
CI  - Copyright © 2023 Xiang, Hu, Zheng, Liu and Tao.
FAU - Xiang, Qing
AU  - Xiang Q
AD  - Rehabilitation Technology Innovation Center by Joint Collaboration of Ministry of 
      Education and Fujian Province, Fujian University of Traditional Chinese Medicine, 
      Fuzhou, China.
FAU - Hu, Yue
AU  - Hu Y
AD  - College of Rehabilitation Medicine, Fujian University of Traditional Chinese 
      Medicine, Fuzhou, China.
FAU - Zheng, Jiaqi
AU  - Zheng J
AD  - College of Rehabilitation Medicine, Fujian University of Traditional Chinese 
      Medicine, Fuzhou, China.
FAU - Liu, Weilin
AU  - Liu W
AD  - Rehabilitation Technology Innovation Center by Joint Collaboration of Ministry of 
      Education and Fujian Province, Fujian University of Traditional Chinese Medicine, 
      Fuzhou, China.
FAU - Tao, Jing
AU  - Tao J
AD  - Rehabilitation Technology Innovation Center by Joint Collaboration of Ministry of 
      Education and Fujian Province, Fujian University of Traditional Chinese Medicine, 
      Fuzhou, China.
LA  - eng
PT  - Journal Article
PT  - Research Support, Non-U.S. Gov't
PT  - Review
DEP - 20230308
PL  - Switzerland
TA  - Front Public Health
JT  - Frontiers in public health
JID - 101616579
SB  - IM
MH  - Aged
MH  - Male
MH  - Humans
MH  - *Sarcopenia/therapy
MH  - Quality of Life
MH  - Muscle Strength
MH  - Bibliometrics
MH  - Exercise
PMC - PMC10031062
OTO - NOTNLM
OT  - CiteSpace
OT  - bibliometric analysis
OT  - exercise
OT  - sarcopenia
OT  - skeletal muscle
COIS- The authors declare that the research was conducted in the absence of any 
      commercial or financial relationships that could be construed as a potential 
      conflict of interest.
EDAT- 2023/03/28 06:00
MHDA- 2023/03/28 19:05
PMCR- 2023/03/08
CRDT- 2023/03/27 03:40
PHST- 2022/11/23 00:00 [received]
PHST- 2023/02/17 00:00 [accepted]
PHST- 2023/03/28 19:05 [medline]
PHST- 2023/03/27 03:40 [entrez]
PHST- 2023/03/28 06:00 [pubmed]
PHST- 2023/03/08 00:00 [pmc-release]
AID - 10.3389/fpubh.2023.1106458 [doi]
PST - epublish
SO  - Front Public Health. 2023 Mar 8;11:1106458. doi: 10.3389/fpubh.2023.1106458. 
      eCollection 2023.

PMID- 35718751
OWN - NLM
STAT- MEDLINE
DCOM- 20220825
LR  - 20220921
IS  - 2190-6009 (Electronic)
IS  - 2190-5991 (Print)
IS  - 2190-5991 (Linking)
VI  - 13
IP  - 4
DP  - 2022 Aug
TI  - Development of a traditional Chinese medicine-based agent for the treatment of 
      cancer cachexia.
PG  - 2073-2087
LID - 10.1002/jcsm.13028 [doi]
AB  - BACKGROUND: Despite recent advances in understanding the pathophysiology of 
      cancer cachexia, prevention/treatment of this debilitating disease remains an 
      unmet medical need. METHODS: We developed an integrated, multi-tiered strategy 
      involving both in vitro and in vivo muscle atrophy platforms to identify 
      traditional Chinese medicine (TCM)-based anti-cachectic agents. In the initial 
      screening, we used inflammatory cytokine-induced atrophy of C2C12 myotubes as a 
      phenotypic screening platform to assess the protective effects of TCMs. The 
      selected TCMs were then evaluated for their abilities to protect Caenorhabditis 
      elegans from age-related reduction of mobility and contractility, followed by the 
      C-26 colon adenocarcinoma mouse model of cachexia to confirm the anti-muscle 
      atrophy effects (body/skeletal muscle weights, fibre size distribution, grip 
      strengths, and serum IL-6). Transcriptome analysis, quantitative real-time 
      polymerase chain reaction, and immunoblotting were performed to gain 
      understanding of the potential mechanism(s) by which effective TCM protected 
      against C26 tumour-induced muscle atrophy. RESULTS: Of 29 widely used TCMs, 
      Dioscorea radix (DR) and Mu Dan Pi (MDP) showed a complete protection (all P 
      values, 0.0002) vis-à-vis C26 conditioned medium control in the myotube atrophy 
      platform. MDP exhibited a unique ability to ameliorate age-associated decreases 
      in worm mobility, accompanied by improved total body contractions, relative to 
      control (P < 0.0001 and <0.01, respectively), which, however, was not noted with 
      DR. This differential in vivo protective effect between MDP and DR was also 
      confirmed in the C-26 mouse model. MDP at 1000 mg/kg (MDP-H) was effective in 
      protecting body weight loss (P < 0.05) in C-26 tumour-bearing mice without 
      changing food or water intake, accompanied by the restoration of the fibre size 
      distribution of hindleg skeletal muscles (P < 0.0001) and the forelimb grip 
      strength (P < 0.05). MDP-treated C-26-tumour-bearing mice were alert, showed 
      normal posture and better body conditions, and exhibited lower serum IL-6 levels 
      (P = 0.06) relative to vehicle control. This decreased serum IL-6 was associated 
      with the in vitro suppressive effect of MDP (25 and 50 μg/mL) on IL-6 secretion 
      into culture medium by C26 cells. RNA-seq analysis, followed by quantitative 
      real-time polymerase chain reaction and/or immunoblotting, shows that MDP's 
      anti-cachectic effect was attributable to its ability to reverse the C-26 
      tumour-induced re-programming of muscle homoeostasis-associated gene expression, 
      including that of two cachexia drivers (MuRF1 and Atrogin-1), in skeletal 
      muscles. CONCLUSIONS: All these findings suggest the translational potential of 
      MDP to foster new strategies for the prevention and/or treatment of cachexia. The 
      protective effect of MDP on other types of muscle atrophy such as sarcopenia 
      might warrant investigations.
CI  - © 2022 The Authors. Journal of Cachexia, Sarcopenia and Muscle published by John 
      Wiley & Sons Ltd on behalf of Society on Sarcopenia, Cachexia and Wasting 
      Disorders.
FAU - Wu, Kun-Chang
AU  - Wu KC
AUID- ORCID: 0000-0001-5920-0064
AD  - School of Pharmacy, College of Pharmacy, China Medical University, Taichung, 
      Taiwan.
AD  - Research Center for Healthy Aging, China Medical University, Taichung, Taiwan.
FAU - Chu, Po-Chen
AU  - Chu PC
AUID- ORCID: 0000-0001-9510-2269
AD  - Department of Cosmeceutics and Graduate Institute of Cosmeceutics, China Medical 
      University, Taichung, Taiwan.
FAU - Cheng, Yu-Jung
AU  - Cheng YJ
AUID- ORCID: 0000-0002-1679-5325
AD  - Department of Physical Therapy and Graduate Institute of Rehabilitation Science, 
      China Medical University, Taichung, Taiwan.
AD  - Department of Rehabilitation, China Medical University Hospital, Taichung, 
      Taiwan.
FAU - Li, Chia-Ing
AU  - Li CI
AUID- ORCID: 0000-0002-7937-2928
AD  - School of Medicine, College of Medicine, China Medical University, Taichung, 
      Taiwan.
AD  - Department of Medical Research, China Medical University Hospital, Taichung, 
      Taiwan.
FAU - Tian, Jingkui
AU  - Tian J
AD  - Institute of Cancer and Basic Medicine, Chinese Academy of Sciences, Cancer 
      Hospital of the University of Chinese Academy of Sciences, Zhejiang Cancer 
      Hospital, Hangzhou, China.
AD  - College of Biomedical Engineering & Instrument Science, Zhejiang University, 
      Hangzhou, China.
FAU - Wu, Hsing-Yu
AU  - Wu HY
AD  - Institute of Biological Chemistry, Academia Sinica, Taipei, Taiwan.
FAU - Wu, Szu-Hsien
AU  - Wu SH
AD  - School of Pharmacy, College of Pharmacy, China Medical University, Taichung, 
      Taiwan.
AD  - Institute of New Drug Development, China Medical University, Taichung, Taiwan.
FAU - Lai, Yi-Chun
AU  - Lai YC
AD  - Research Center for Healthy Aging, China Medical University, Taichung, Taiwan.
FAU - Kao, Hsiang-Han
AU  - Kao HH
AUID- ORCID: 0000-0003-3199-9892
AD  - Department of Family Medicine, China Medical University Hospital, Taichung, 
      Taiwan.
FAU - Hsu, Ao-Lin
AU  - Hsu AL
AUID- ORCID: 0000-0002-2864-3134
AD  - Research Center for Healthy Aging, China Medical University, Taichung, Taiwan.
AD  - PhD Program for Aging, China Medical University, Taichung, Taiwan.
AD  - Department of Internal Medicine, Division of Geriatrics & Palliative Medicine, 
      University of Michigan Medical School, Ann Arbor, MI, USA.
FAU - Lin, Hsiang-Wen
AU  - Lin HW
AUID- ORCID: 0000-0002-6771-6746
AD  - School of Pharmacy, College of Pharmacy, China Medical University, Taichung, 
      Taiwan.
AD  - Department of Pharmacy, China Medical University Hospital, Taichung, Taiwan.
AD  - Department of Pharmacy System, Outcomes and Policy, College of Pharmacy, 
      University of Illinois at Chicago, Chicago, IL, USA.
FAU - Lin, Chih-Hsueh
AU  - Lin CH
AUID- ORCID: 0000-0002-9159-6326
AD  - School of Medicine, College of Medicine, China Medical University, Taichung, 
      Taiwan.
AD  - Department of Geriatric Medicine, China Medical University Hospital, Taichung, 
      Taiwan.
LA  - eng
GR  - MOST109-2622-8-039-001-TB1/Ministry of Science and Technology/
GR  - MOST110-2622-8-039-004-TB1/Ministry of Science and Technology/
GR  - DMR-110-080/China Medical University Hospital (CMUH)/
GR  - CMU110-Z-07/China Medical University (CMU)/
GR  - CMU109-Z-07/China Medical University (CMU)/
GR  - CMU108-Z-7/China Medical University (CMU)/
PT  - Journal Article
PT  - Research Support, Non-U.S. Gov't
DEP - 20220619
PL  - Germany
TA  - J Cachexia Sarcopenia Muscle
JT  - Journal of cachexia, sarcopenia and muscle
JID - 101552883
RN  - 0 (Interleukin-6)
SB  - IM
MH  - *Adenocarcinoma/pathology
MH  - Animals
MH  - Cachexia/etiology/genetics
MH  - Cell Line, Tumor
MH  - *Colonic Neoplasms/metabolism
MH  - Disease Models, Animal
MH  - Interleukin-6
MH  - Medicine, Chinese Traditional
MH  - Mice
MH  - Muscular Atrophy/pathology
PMC - PMC9397559
OTO - NOTNLM
OT  - C-26 tumour-bearing model
OT  - C2C12 cell model
OT  - Cachexia
OT  - Caenorhabditis elegans model
OT  - Muscle atrophy
OT  - Traditional Chinese medicine
COIS- The authors declare no conflict of interest.
EDAT- 2022/06/20 06:00
MHDA- 2022/08/26 06:00
PMCR- 2022/08/01
CRDT- 2022/06/19 22:42
PHST- 2022/04/19 00:00 [revised]
PHST- 2021/05/22 00:00 [received]
PHST- 2022/05/13 00:00 [accepted]
PHST- 2022/06/20 06:00 [pubmed]
PHST- 2022/08/26 06:00 [medline]
PHST- 2022/06/19 22:42 [entrez]
PHST- 2022/08/01 00:00 [pmc-release]
AID - JCSM13028 [pii]
AID - 10.1002/jcsm.13028 [doi]
PST - ppublish
SO  - J Cachexia Sarcopenia Muscle. 2022 Aug;13(4):2073-2087. doi: 10.1002/jcsm.13028. 
      Epub 2022 Jun 19.

PMID- 33832164
OWN - NLM
STAT- MEDLINE
DCOM- 20210422
LR  - 20230103
IS  - 1536-5964 (Electronic)
IS  - 0025-7974 (Print)
IS  - 0025-7974 (Linking)
VI  - 100
IP  - 14
DP  - 2021 Apr 9
TI  - Herbal medicine for the prevention of sarcopenia: A protocol for systematic 
      review.
PG  - e25474
LID - 10.1097/MD.0000000000025474 [doi]
LID - e25474
AB  - BACKGROUND: Sarcopenia is a syndrome characterized by a gradual and generalized 
      loss of skeletal muscle mass and strength leading to physical disability, poor 
      quality of life, and possible death. The disease impacts the steadily increasing 
      aging population worldwide. In this systematic review protocol, we aim to 
      investigate the effects and safety of herbal medicines on skeletal muscle health, 
      specifically focusing on possible treatments for preventing sarcopenia. METHODS: 
      Nine electronic databases will be comprehensively searched from inception to the 
      present date. Clinical studies reporting on the effects and safety of herbal 
      medicines associated with skeletal muscle health and the prevention of sarcopenia 
      will be included. The primary outcome will be determined by five categories: 
      anti-inflammatory and antioxidant efficacy, muscle damage prevention, 
      anti-fatigue effect, muscle-atrophy prevention, and muscle regeneration and 
      differentiation. Two independent researchers will perform the research selection, 
      data extraction, and quality assessment processes. The Cochrane risk-of-bias tool 
      will be used to assess the methodological quality and design of the included 
      studies. We will place no restrictions on publication status or language, and the 
      results of the systematic review will be disseminated electronically and in print 
      by publication in a peer-reviewed journal. RESULTS: The present study will 
      evaluate the effects and safety of herbal medicines for the prevention of 
      sarcopenia. CONCLUSION: Our findings will provide guidance on the use of herbal 
      medicines to prevent sarcopenia. This knowledge is valuable for elderly people, 
      clinicians treating patients with sarcopenia, policy makers, and researchers. 
      REGISTRATION NUMBER: Reviewregistry1113 (URL: 
      https://www.researchregistry.com/browse-the-registry#registryofsystematicreviewsmeta-analyses/registryofsystematicreviewsmeta-analysesdetails/604a1e5ef176d2001b557750/).
CI  - Copyright © 2021 the Author(s). Published by Wolters Kluwer Health, Inc.
FAU - Jeong, Jin-Ho
AU  - Jeong JH
AD  - Jisung-Kyunghee Korean Medicine Clinic, Seoul.
FAU - Hwang, Ji Hye
AU  - Hwang JH
AUID- ORCID: 0000-0002-6304-1972
AD  - Department of Acupuncture and Moxibustion Medicine, College of Korean Medicine, 
      Gachon University, Seongnam, Republic of Korea.
LA  - eng
GR  - GCU-202003070001/Gachon University/
PT  - Journal Article
PT  - Systematic Review
PL  - United States
TA  - Medicine (Baltimore)
JT  - Medicine
JID - 2985248R
RN  - 0 (Plant Preparations)
SB  - IM
MH  - Clinical Protocols
MH  - Humans
MH  - Phytotherapy/*methods
MH  - Plant Preparations/*therapeutic use
MH  - Sarcopenia/*prevention & control
MH  - Treatment Outcome
PMC - PMC8036034
COIS- The authors have no conflicts of interest to disclose.
EDAT- 2021/04/10 06:00
MHDA- 2021/04/23 06:00
PMCR- 2021/04/09
CRDT- 2021/04/09 01:00
PHST- 2021/03/15 00:00 [received]
PHST- 2021/03/18 00:00 [accepted]
PHST- 2021/04/09 01:00 [entrez]
PHST- 2021/04/10 06:00 [pubmed]
PHST- 2021/04/23 06:00 [medline]
PHST- 2021/04/09 00:00 [pmc-release]
AID - 00005792-202104090-00108 [pii]
AID - MD-D-21-02065 [pii]
AID - 10.1097/MD.0000000000025474 [doi]
PST - ppublish
SO  - Medicine (Baltimore). 2021 Apr 9;100(14):e25474. doi: 
      10.1097/MD.0000000000025474.

PMID- 36856982
OWN - NLM
STAT- MEDLINE
DCOM- 20230728
LR  - 20230728
IS  - 1720-8386 (Electronic)
IS  - 0391-4097 (Linking)
VI  - 46
IP  - 9
DP  - 2023 Sep
TI  - Association between sarcopenia and prediabetes among non-elderly US adults.
PG  - 1815-1824
LID - 10.1007/s40618-023-02038-y [doi]
AB  - AIM: To explore the specific association between sarcopenia and prediabetes based 
      on large population samples. METHODS: A total of 16,116 U.S. adults aged 20-59 
      with dual energy X-ray absorptiometry (DXA) was identified from the National 
      Health and Nutrition Examination Surveys (NHANES). Sarcopenia was defined 
      according to appendicular skeletal muscle mass (ASM) adjusted for body mass index 
      (BMI). Multivariable binary logistic regression models were used to ascertain 
      odds ratios (ORs) for developing prediabetes. Stratified analyses were also 
      performed. RESULTS: Prevalence of prediabetes was higher in the sarcopenia group 
      (n = 1055) compared with the non-sarcopenia group (n = 15,061) (45.50% vs 28.74%, 
      P < 0.001). Sarcopenia was strongly associated with an increased risk of 
      prediabetes after full adjustment (OR = 1.21, 95CI%: 1.05, 1.39, P = 0.009). In 
      the stratified analysis, this association remained significant independent of 
      obesity, triglycerides, and low-density lipoprotein cholesterol levels. When 
      sarcopenia subjects combined with obesity especially central obesity, the risk of 
      prediabetes was the highest (OR = 2.63, 95CI%: 2.22, 3.11, P < 0.001). 
      Furthermore, a greater proportion of any of impaired glucose tolerance (IGT) 
      individuals was observed in the sarcopenia group compared to the non-sarcopenia 
      group among prediabetes population (41.72% vs 24.06%, P < 0.001). CONCLUSIONS: 
      Sarcopenia was positively associated with prevalent prediabetes especially IGT in 
      the non-elderly. Moreover, synergistic interactions between the sarcopenia and 
      obesity could greatly increase the risk of prediabetes.
CI  - © 2023. The Author(s), under exclusive licence to Italian Society of 
      Endocrinology (SIE).
FAU - Xu, J
AU  - Xu J
AD  - Department of Endocrinology, Shuguang Hospital, Affiliated to Shanghai University 
      of Traditional Chinese Medicine, Shanghai, 201203, China.
FAU - Han, X
AU  - Han X
AD  - Department of Endocrinology, Shuguang Hospital, Affiliated to Shanghai University 
      of Traditional Chinese Medicine, Shanghai, 201203, China.
FAU - Chen, Q
AU  - Chen Q
AD  - Department of Endocrinology, Shuguang Hospital, Affiliated to Shanghai University 
      of Traditional Chinese Medicine, Shanghai, 201203, China.
FAU - Cai, M
AU  - Cai M
AD  - Department of Endocrinology, Shuguang Hospital, Affiliated to Shanghai University 
      of Traditional Chinese Medicine, Shanghai, 201203, China.
FAU - Tian, J
AU  - Tian J
AD  - Department of Endocrinology, Shuguang Hospital, Affiliated to Shanghai University 
      of Traditional Chinese Medicine, Shanghai, 201203, China.
FAU - Yan, Z
AU  - Yan Z
AD  - Department of Endocrinology, Shuguang Hospital, Affiliated to Shanghai University 
      of Traditional Chinese Medicine, Shanghai, 201203, China.
FAU - Guo, Q
AU  - Guo Q
AD  - Department of Endocrinology, Shuguang Hospital, Affiliated to Shanghai University 
      of Traditional Chinese Medicine, Shanghai, 201203, China.
FAU - Xu, J
AU  - Xu J
AD  - Department of Endocrinology, Shuguang Hospital, Affiliated to Shanghai University 
      of Traditional Chinese Medicine, Shanghai, 201203, China. 
      junfei.xu@shsgyy-endo.cn.
FAU - Lu, H
AU  - Lu H
AD  - Department of Endocrinology, Shuguang Hospital, Affiliated to Shanghai University 
      of Traditional Chinese Medicine, Shanghai, 201203, China. luhao403@163.com.
LA  - eng
GR  - 82074381/National Natural Science Foundation of China/
GR  - 82104786/National Natural Science Foundation of China/
PT  - Journal Article
DEP - 20230301
PL  - Italy
TA  - J Endocrinol Invest
JT  - Journal of endocrinological investigation
JID - 7806594
SB  - IM
MH  - Adult
MH  - Humans
MH  - Middle Aged
MH  - *Prediabetic State/complications/epidemiology
MH  - Nutrition Surveys
MH  - *Sarcopenia/complications/epidemiology
MH  - Obesity/complications/epidemiology/diagnosis
MH  - Absorptiometry, Photon
MH  - *Glucose Intolerance/complications
MH  - Body Mass Index
MH  - Prevalence
MH  - Muscle, Skeletal
OTO - NOTNLM
OT  - NHANES
OT  - Obesity
OT  - Prediabetes
OT  - Sarcopenia
EDAT- 2023/03/02 06:00
MHDA- 2023/07/28 06:42
CRDT- 2023/03/01 11:21
PHST- 2022/11/03 00:00 [received]
PHST- 2023/02/08 00:00 [accepted]
PHST- 2023/07/28 06:42 [medline]
PHST- 2023/03/02 06:00 [pubmed]
PHST- 2023/03/01 11:21 [entrez]
AID - 10.1007/s40618-023-02038-y [pii]
AID - 10.1007/s40618-023-02038-y [doi]
PST - ppublish
SO  - J Endocrinol Invest. 2023 Sep;46(9):1815-1824. doi: 10.1007/s40618-023-02038-y. 
      Epub 2023 Mar 1.

PMID- 37202891
OWN - NLM
STAT- MEDLINE
DCOM- 20240130
LR  - 20240131
IS  - 2212-3873 (Electronic)
IS  - 1871-5303 (Linking)
VI  - 24
IP  - 1
DP  - 2024
TI  - Sarcopenia: Pathophysiology and Treatment Strategies.
PG  - 31-38
LID - 10.2174/1871530323666230518105408 [doi]
AB  - Sarcopenia is becoming prevalent in older or inactive patients, which is placing 
      a heavy burden on the social health system. Studies on the pathogenesis of 
      sarcopenia mainly focus on adipose tissue, myoglobin autophagy, and mitochondrial 
      dysfunction. Up to now, non-drug treatment has been the main way to treat 
      sarcopenia, and there are no drugs specially approved for the treatment of 
      sarcopenia. Here, the pathophysiology and treatment methods of sarcopenia have 
      been summarized, and new drugs for sarcopenia to be researched and developed in 
      the future have been prospected.
CI  - Copyright© Bentham Science Publishers; For any queries, please email at 
      epub@benthamscience.net.
FAU - Qiu, Chaoming
AU  - Qiu C
AD  - College of Pharmacy/International Cooperative Laboratory of Traditional Chinese 
      Medicine Modernization and Innovative Drug Development of Ministry of Education 
      (MOE) of China, Jinan University, Guangzhou, 510632, China.
FAU - Yang, Xifei
AU  - Yang X
AD  - Key Laboratory of Modern Toxicology of Shenzhen, Shenzhen Medical Key Discipline 
      of Health Toxicology, Shenzhen Center for Disease Control and Prevention, 
      Shenzhen, 518055, China.
FAU - Yu, Pei
AU  - Yu P
AD  - College of Pharmacy/International Cooperative Laboratory of Traditional Chinese 
      Medicine Modernization and Innovative Drug Development of Ministry of Education 
      (MOE) of China, Jinan University, Guangzhou, 510632, China.
LA  - eng
PT  - Journal Article
PL  - United Arab Emirates
TA  - Endocr Metab Immune Disord Drug Targets
JT  - Endocrine, metabolic & immune disorders drug targets
JID - 101269157
SB  - IM
MH  - Humans
MH  - Aged
MH  - *Sarcopenia/drug therapy
MH  - Aging/pathology
MH  - Autophagy
MH  - Muscle, Skeletal
OTO - NOTNLM
OT  - Sarcopenia
OT  - autophagy
OT  - lipotoxicity
OT  - non-pharmacological.
OT  - pathophysiologic mechanism
OT  - treatment strategy
EDAT- 2023/05/19 06:42
MHDA- 2024/01/30 12:43
CRDT- 2023/05/19 00:53
PHST- 2022/11/27 00:00 [received]
PHST- 2023/03/25 00:00 [revised]
PHST- 2023/04/06 00:00 [accepted]
PHST- 2024/01/30 12:43 [medline]
PHST- 2023/05/19 06:42 [pubmed]
PHST- 2023/05/19 00:53 [entrez]
AID - EMIDDT-EPUB-131895 [pii]
AID - 10.2174/1871530323666230518105408 [doi]
PST - ppublish
SO  - Endocr Metab Immune Disord Drug Targets. 2024;24(1):31-38. doi: 
      10.2174/1871530323666230518105408.

PMID- 33918334
OWN - NLM
STAT- MEDLINE
DCOM- 20210528
LR  - 20210528
IS  - 2072-6643 (Electronic)
IS  - 2072-6643 (Linking)
VI  - 13
IP  - 4
DP  - 2021 Apr 2
TI  - Combined Effects of Exercise and Phytoanabolic Extracts in Castrated Male and 
      Female Mice.
LID - 10.3390/nu13041177 [doi]
LID - 1177
AB  - Dry extracts from the Eurasian plants, Ajuga turkestanica, Eurycoma longifolia, 
      and Urtica dioica have been used as anabolic supplements, despite the limited 
      scientific data on these effects. To assess their actions on early sarcopenia 
      signs, male and female castrated mice were supplemented with lyophilized extracts 
      of the three plants, isolated or in association (named TLU), and submitted to 
      resistance exercise. Ovariectomy (OVX) led to body weight increase and 
      non-high-density cholesterol (HDL) cholesterol elevation, which had been restored 
      by exercise plus U. dioica extract, or by exercise and TLU, respectively. 
      Orchiectomy (ORX) caused skeletal muscle weight loss, accompanied by increased 
      adiposity, being the latter parameter reduced by exercise plus E. longifolia or 
      U. dioica extracts. General physical activity was improved by exercise plus 
      herbal extracts in either OVX or ORX animals. Exercise combined with TLU improved 
      resistance to fatigue in OVX animals, though A. turkestanica enhanced the grip 
      strength in ORX mice. E. longifolia or TLU also reduced the ladder climbing time 
      in ORX mice. Resistance exercise plus herbal extracts partly altered 
      gastrocnemius fiber size frequencies in OVX or ORX mice. We provide novel data 
      that tested ergogenic extracts, when combined with resistance exercise, improved 
      early sarcopenia alterations in castrated male and female mice.
FAU - Martins, Jerônimo P
AU  - Martins JP
AD  - Programa de Pós-Graduação em Medicina e Ciências da Saúde, Escola de Medicina, 
      Pontifícia Universidade Católica do Rio Grande do Sul, Porto Alegre, RS 
      90619-900, Brazil.
AD  - Centro de Pesquisas em Toxicologia e Farmacologia, Escola de Ciências da Saúde e 
      da Vida, Pontifícia Universidade Católica do Rio Grande do Sul, Porto Alegre, RS 
      90619-900, Brazil.
FAU - Silva, Lucia C
AU  - Silva LC
AD  - Centro de Pesquisas em Toxicologia e Farmacologia, Escola de Ciências da Saúde e 
      da Vida, Pontifícia Universidade Católica do Rio Grande do Sul, Porto Alegre, RS 
      90619-900, Brazil.
AD  - Curso de Graduação em Fisioterapia, Escola de Ciências da Saúde e da Vida, 
      Pontifícia Universidade Católica do Rio Grande do Sul, Porto Alegre, RS 
      90619-900, Brazil.
FAU - Nunes, Matheus S
AU  - Nunes MS
AD  - Centro de Pesquisas em Toxicologia e Farmacologia, Escola de Ciências da Saúde e 
      da Vida, Pontifícia Universidade Católica do Rio Grande do Sul, Porto Alegre, RS 
      90619-900, Brazil.
AD  - Curso de Graduação em Odontologia, Escola de Ciências da Saúde e da Vida, 
      Pontifícia Universidade Católica do Rio Grande do Sul, Porto Alegre, RS 
      90619-900, Brazil.
FAU - Rübensam, Gabriel
AU  - Rübensam G
AUID- ORCID: 0000-0002-3578-9123
AD  - Centro de Pesquisas em Toxicologia e Farmacologia, Escola de Ciências da Saúde e 
      da Vida, Pontifícia Universidade Católica do Rio Grande do Sul, Porto Alegre, RS 
      90619-900, Brazil.
FAU - Oliveira, Jarbas R
AU  - Oliveira JR
AD  - Programa de Pós-Graduação em Medicina e Ciências da Saúde, Escola de Medicina, 
      Pontifícia Universidade Católica do Rio Grande do Sul, Porto Alegre, RS 
      90619-900, Brazil.
FAU - Silva, Rodrigo B M
AU  - Silva RBM
AD  - Centro de Pesquisas em Toxicologia e Farmacologia, Escola de Ciências da Saúde e 
      da Vida, Pontifícia Universidade Católica do Rio Grande do Sul, Porto Alegre, RS 
      90619-900, Brazil.
FAU - Campos, Maria M
AU  - Campos MM
AUID- ORCID: 0000-0001-7738-9892
AD  - Programa de Pós-Graduação em Medicina e Ciências da Saúde, Escola de Medicina, 
      Pontifícia Universidade Católica do Rio Grande do Sul, Porto Alegre, RS 
      90619-900, Brazil.
AD  - Centro de Pesquisas em Toxicologia e Farmacologia, Escola de Ciências da Saúde e 
      da Vida, Pontifícia Universidade Católica do Rio Grande do Sul, Porto Alegre, RS 
      90619-900, Brazil.
AD  - Curso de Graduação em Odontologia, Escola de Ciências da Saúde e da Vida, 
      Pontifícia Universidade Católica do Rio Grande do Sul, Porto Alegre, RS 
      90619-900, Brazil.
AD  - Programa de Pós-Graduação em Odontologia, Escola de Ciências da Saúde e da Vida, 
      Pontifícia Universidade Católica do Rio Grande do Sul, Porto Alegre, RS 
      90619-900, Brazil.
LA  - eng
PT  - Journal Article
DEP - 20210402
PL  - Switzerland
TA  - Nutrients
JT  - Nutrients
JID - 101521595
RN  - 0 (Anabolic Agents)
RN  - 0 (Plant Extracts)
SB  - IM
MH  - Adiposity/drug effects
MH  - Ajuga/chemistry
MH  - Anabolic Agents/*pharmacology
MH  - Animals
MH  - *Dietary Supplements
MH  - Disease Models, Animal
MH  - Eurycoma/chemistry
MH  - Female
MH  - Magnoliopsida/*chemistry
MH  - Male
MH  - Mice
MH  - Muscle, Skeletal/drug effects
MH  - Orchiectomy
MH  - Ovariectomy
MH  - Physical Conditioning, Animal/*physiology
MH  - Plant Extracts/*pharmacology
MH  - Sarcopenia/etiology/prevention & control
MH  - Urtica dioica/chemistry
PMC - PMC8066446
OTO - NOTNLM
OT  - Ajuga turkestanica
OT  - Eurycoma longifolia
OT  - Urtica dioica
OT  - aging
OT  - ergogenic phytotherapics
OT  - mice
OT  - orchiectomy
OT  - ovariectomy
OT  - resistance exercise
OT  - sarcopenia
COIS- The funders had no role in the design of the study; in the collection, analyses.
EDAT- 2021/05/01 06:00
MHDA- 2021/05/29 06:00
PMCR- 2021/04/02
CRDT- 2021/04/30 01:09
PHST- 2021/02/22 00:00 [received]
PHST- 2021/03/29 00:00 [revised]
PHST- 2021/03/30 00:00 [accepted]
PHST- 2021/04/30 01:09 [entrez]
PHST- 2021/05/01 06:00 [pubmed]
PHST- 2021/05/29 06:00 [medline]
PHST- 2021/04/02 00:00 [pmc-release]
AID - nu13041177 [pii]
AID - nutrients-13-01177 [pii]
AID - 10.3390/nu13041177 [doi]
PST - epublish
SO  - Nutrients. 2021 Apr 2;13(4):1177. doi: 10.3390/nu13041177.

PMID- 33120292
OWN - NLM
STAT- MEDLINE
DCOM- 20210115
LR  - 20240226
IS  - 1618-095X (Electronic)
IS  - 0944-7113 (Linking)
VI  - 80
DP  - 2021 Jan
TI  - Dojuksan ameliorates tubulointerstitial fibrosis through irisin-mediated 
      muscle-kidney crosstalk.
PG  - 153393
LID - S0944-7113(20)30224-5 [pii]
LID - 10.1016/j.phymed.2020.153393 [doi]
AB  - BACKGROUND: Sarcopenia progresses in chronic kidney disease (CKD) and is 
      positively correlated with mortality in end-stage kidney disease patients. 
      Circulating irisin, an exercise-induced myokine, gradually decreases during CKD 
      stage progression. Irisin inhibits the progression of kidney fibrosis, which is 
      the final common outcome of CKD. Our preliminary study with C2C12 cells showed 
      that Dojuksan, a herbal decoction, increases the expression of PGC1α (a regulator 
      of irisin) and FNDC5 (a precursor of irisin). HYPOTHESIS: Dojuksan may increase 
      circulating irisin and prevent the progression of kidney fibrosis. STUDY DESIGN 
      AND METHODS: Unilateral ureteral obstruction (UUO) was performed on 
      seven-week-old male C57BL/6 mice to induce kidney tubulointerstitial fibrosis. 
      Dojuksan (50, 100, or 200 mg/kg/day) or losartan (1.5 mg/kg/day), a standard 
      clinical treatment for CKD, was administered orally one day prior to surgery and 
      continued for seven days thereafter. To determine the role of irisin released 
      from muscles, TGFβ-stimulated murine proximal tubular epithelial cells (mProx24 
      cells) were treated with conditioned media (CM) from Dojuksan-treated C2C12 
      muscle cells transfected with FNDC5 siRNA. RESULTS: UUO mice exhibited muscle 
      wasting along with progressive kidney injury. Similar to losartan, Dojuksan 
      ameliorated kidney inflammation and fibrosis in UUO mice. Dojuksan, but not 
      losartan, increased plasma irisin concentration in UUO mice. Dojuksan 
      significantly increased basal FNDC5 expression and inhibited TNFα-induced and 
      indoxyl sulfate-induced FNDC5 down-regulation in C2C12 cells. The TGFβ-induced 
      collagen I (COL1) up-regulation in mProx24 cells was effectively inhibited by CM 
      from C2C12 cells after Dojuksan treatment. Moreover, irisin inhibited 
      TGFβ-induced COL1 in mProx24 cells, which was not affected by CM from C2C12 cells 
      transfected with FNDC5 siRNA. CONCLUSION: Dojuksan ameliorates kidney fibrosis 
      through irisin-mediated muscle-kidney crosstalk, suggesting that Dojuksan may be 
      used as an alternative therapeutic agent against CKD.
CI  - Copyright © 2020 Elsevier GmbH. All rights reserved.
FAU - Jiang, Songling
AU  - Jiang S
AD  - Graduate School of Pharmaceutical Sciences, College of Pharmacy, Ewha Womans 
      University, Seoul, Republic of Korea.
FAU - Oh, Dal-Seok
AU  - Oh DS
AD  - The Herbal Medicine Research Division, Korea Institute of Oriental Medicine, 
      Daejeon, Republic of Korea.
FAU - Dorotea, Debra
AU  - Dorotea D
AD  - Graduate School of Pharmaceutical Sciences, College of Pharmacy, Ewha Womans 
      University, Seoul, Republic of Korea.
FAU - Son, Eunjung
AU  - Son E
AD  - The Herbal Medicine Research Division, Korea Institute of Oriental Medicine, 
      Daejeon, Republic of Korea.
FAU - Kim, Dong-Seon
AU  - Kim DS
AD  - The Herbal Medicine Research Division, Korea Institute of Oriental Medicine, 
      Daejeon, Republic of Korea.
FAU - Ha, Hunjoo
AU  - Ha H
AD  - Graduate School of Pharmaceutical Sciences, College of Pharmacy, Ewha Womans 
      University, Seoul, Republic of Korea. Electronic address: hha@ewha.ac.kr.
LA  - eng
PT  - Journal Article
DEP - 20201017
PL  - Germany
TA  - Phytomedicine
JT  - Phytomedicine : international journal of phytotherapy and phytopharmacology
JID - 9438794
RN  - 0 (Collagen Type I)
RN  - 0 (Drugs, Chinese Herbal)
RN  - 0 (FNDC5 protein, mouse)
RN  - 0 (Fibronectins)
RN  - 0 (Peroxisome Proliferator-Activated Receptor Gamma Coactivator 1-alpha)
RN  - 0 (Ppargc1a protein, mouse)
RN  - 0 (Transforming Growth Factor beta)
RN  - JMS50MPO89 (Losartan)
SB  - IM
MH  - Animals
MH  - Cell Line
MH  - Collagen Type I/metabolism
MH  - Drugs, Chinese Herbal/*pharmacology
MH  - Fibronectins/genetics/*metabolism
MH  - Fibrosis
MH  - Kidney Diseases/*drug therapy/metabolism/*pathology
MH  - Kidney Tubules/drug effects/metabolism/pathology
MH  - Losartan/pharmacology
MH  - Male
MH  - Medicine, Chinese Traditional
MH  - Medicine, Korean Traditional
MH  - Mice, Inbred C57BL
MH  - Muscle, Skeletal/cytology/*metabolism/physiopathology
MH  - Peroxisome Proliferator-Activated Receptor Gamma Coactivator 1-alpha/metabolism
MH  - Transforming Growth Factor beta/genetics/metabolism
MH  - Ureteral Obstruction/pathology
MH  - Mice
OTO - NOTNLM
OT  - Herbal product
OT  - Irisin
OT  - Kidney fibrosis
OT  - Muscle atrophy
OT  - PGC1α
EDAT- 2020/10/30 06:00
MHDA- 2021/01/16 06:00
CRDT- 2020/10/29 20:11
PHST- 2020/05/11 00:00 [received]
PHST- 2020/10/06 00:00 [revised]
PHST- 2020/10/16 00:00 [accepted]
PHST- 2020/10/30 06:00 [pubmed]
PHST- 2021/01/16 06:00 [medline]
PHST- 2020/10/29 20:11 [entrez]
AID - S0944-7113(20)30224-5 [pii]
AID - 10.1016/j.phymed.2020.153393 [doi]
PST - ppublish
SO  - Phytomedicine. 2021 Jan;80:153393. doi: 10.1016/j.phymed.2020.153393. Epub 2020 
      Oct 17.

PMID- 37661635
OWN - NLM
STAT- MEDLINE
DCOM- 20231216
LR  - 20240201
IS  - 1582-4934 (Electronic)
IS  - 1582-1838 (Print)
IS  - 1582-1838 (Linking)
VI  - 27
IP  - 23
DP  - 2023 Dec
TI  - Role and molecular mechanism of ghrelin in degenerative musculoskeletal 
      disorders.
PG  - 3681-3691
LID - 10.1111/jcmm.17944 [doi]
AB  - Ghrelin is a brain-gut peptide, and the first 28-peptide that was found in the 
      gastric mucosa. It has a growth hormone (GH)-releasing hormone-like effect and 
      can potently promote the release of GH from pituitary GH cells; however, it is 
      unable to stimulate GH synthesis. Therefore, ghrelin is believed to play a role 
      in promoting bone growth and development. The correlation between ghrelin and 
      some degenerative diseases of the musculoskeletal system has been reported 
      recently, and ghrelin may be one of the factors influencing degenerative 
      pathologies, such as osteoporosis, osteoarthritis, sarcopenia and intervertebral 
      disc degeneration. With population ageing, the risk of health problems caused by 
      degenerative diseases of the musculoskeletal system gradually increases. In this 
      article, the roles of ghrelin in musculoskeletal disorders are summarized to 
      reveal the potential effects of ghrelin as a key target in the treatment of 
      related bone and muscle diseases and the need for further research.
CI  - © 2023 The Authors. Journal of Cellular and Molecular Medicine published by 
      Foundation for Cellular and Molecular Medicine and John Wiley & Sons Ltd.
FAU - Sun, Jianfeng
AU  - Sun J
AD  - Deparment of Orthopedics, Xiangya Hospital, Central South University, Changsha, 
      Hunan, China.
AD  - Xiangya School of Medicine, Central South University, Changsha, Hunan, China.
FAU - Tan, Yibo
AU  - Tan Y
AD  - Deparment of Orthopedics, Xiangya Hospital, Central South University, Changsha, 
      Hunan, China.
AD  - Xiangya School of Medicine, Central South University, Changsha, Hunan, China.
FAU - Su, Jingyue
AU  - Su J
AD  - Department of Sports Medicine, The First Affiliated Hospital of Shenzhen 
      University, Shenzhen Second People's Hospital, Shenzhen, Guangdong, China.
FAU - Mikhail, Herasimenka
AU  - Mikhail H
AD  - Republican Scientific and Practical Center of Traumatology and Orthopedics, 
      Minsk, Belarus.
FAU - Pavel, Volotovski
AU  - Pavel V
AD  - Republican Scientific and Practical Center of Traumatology and Orthopedics, 
      Minsk, Belarus.
FAU - Deng, Zhenhan
AU  - Deng Z
AUID- ORCID: 0000-0003-0522-8269
AD  - Department of Sports Medicine, The First Affiliated Hospital of Shenzhen 
      University, Shenzhen Second People's Hospital, Shenzhen, Guangdong, China.
FAU - Li, Yusheng
AU  - Li Y
AD  - Deparment of Orthopedics, Xiangya Hospital, Central South University, Changsha, 
      Hunan, China.
AD  - National Clinical Research Center for Geriatric Disorders, Xiangya Hospital, 
      Central South University, Changsha, Hunan, China.
LA  - eng
GR  - 2021A1515220030/Guangdong Basic and Applied Basic Research Foundation/
GR  - 2021RC3025/Hunan Yong Talents of Science and Technology/
GR  - 2020CX045/Innovation-Driven Project of Central South University/
GR  - 2021LNJJ05/National Clinical Research Center for Geriatric Disorders/
GR  - 2019YFA0111900/National Key R&amp;D Program of China/
GR  - 81874030/National Natural Science Foundation of China/
GR  - 82072506/National Natural Science Foundation of China/
GR  - 2020SK2075/Provincial Key R&amp;D Program of Hunan/
GR  - RCYX20210609103902019/Shenzhen Science and Technology Program/
GR  - 2021075/the Administration of Traditional Chinese Medicine of Hunan Province/
GR  - CX20210360/the Hunan Provincial Innovation Foundation for Postgraduate/
GR  - 2021zzts1024/the Independent Exploration, Innovation Project for Postgraduate 
      Students of Central South University/
GR  - 320.6750.2020-03-14/Wu Jieping Medical Foundation/
PT  - Journal Article
PT  - Research Support, Non-U.S. Gov't
PT  - Review
DEP - 20230903
PL  - England
TA  - J Cell Mol Med
JT  - Journal of cellular and molecular medicine
JID - 101083777
RN  - 0 (Ghrelin)
RN  - 9002-72-6 (Growth Hormone)
RN  - 12629-01-5 (Human Growth Hormone)
SB  - IM
MH  - *Ghrelin/genetics
MH  - Growth Hormone
MH  - *Human Growth Hormone
PMC - PMC10718156
OTO - NOTNLM
OT  - ageing
OT  - ghrelin
OT  - intervertebral disc degeneration
OT  - osteoarthritis
OT  - osteoporosis
OT  - sarcopenia
COIS- The authors declare that they have no conflict of interest.
EDAT- 2023/09/04 06:43
MHDA- 2023/12/17 09:43
PMCR- 2023/09/03
CRDT- 2023/09/04 01:45
PHST- 2023/07/19 00:00 [revised]
PHST- 2023/02/02 00:00 [received]
PHST- 2023/08/24 00:00 [accepted]
PHST- 2023/12/17 09:43 [medline]
PHST- 2023/09/04 06:43 [pubmed]
PHST- 2023/09/04 01:45 [entrez]
PHST- 2023/09/03 00:00 [pmc-release]
AID - JCMM17944 [pii]
AID - 10.1111/jcmm.17944 [doi]
PST - ppublish
SO  - J Cell Mol Med. 2023 Dec;27(23):3681-3691. doi: 10.1111/jcmm.17944. Epub 2023 Sep 
      3.

PMID- 37594142
OWN - NLM
STAT- MEDLINE
DCOM- 20230913
LR  - 20231102
IS  - 1751-7176 (Electronic)
IS  - 1524-6175 (Print)
IS  - 1524-6175 (Linking)
VI  - 25
IP  - 9
DP  - 2023 Sep
TI  - Geriatric sarcopenia is associated with hypertension: A systematic review and 
      meta-analysis.
PG  - 808-816
LID - 10.1111/jch.14714 [doi]
AB  - This meta-analysis aimed to explore the potential relationship between senile 
      sarcopenia and hypertension in older people. A comprehensive search was conducted 
      in PubMed, Embase, Web of Science, and the Cochrane Library, up to November 2022. 
      Ten studies comprising 14 804 participants were enrolled. The odds ratio (OR) and 
      95% confidence interval (CI) was pooled to evaluate the correlation between 
      sarcopenia and hypertension in older people utilizing a random-effects model. 
      Subgroup and sensitivity analyses were then carried out to explore the potential 
      sources of heterogeneity. The results revealed a substantial correlation between 
      sarcopenia and hypertension among older people (OR = 1.39, 95% CI: 1.15-1.67, 
      p < .01). Further subgroup analysis revealed an association between sarcopenic 
      obesity and hypertension (OR = 1.49, 95% CI: 1.37-1.62, p < .01). In conclusions, 
      our findings highlighted a significant relationship between sarcopenia and 
      hypertension among older people, with sarcopenic obesity amplifying this risk.
CI  - © 2023 The Authors. The Journal of Clinical Hypertension published by Wiley 
      Periodicals LLC.
FAU - Quan, Yawen
AU  - Quan Y
AUID- ORCID: 0009-0008-2813-9174
AD  - Department of Geriatric Cardiovascular Diseases, Hebei General Hospital, 
      Shijiazhuang, Hebei, China.
AD  - Graduate School of Hebei Medical University, Shijiazhuang, Hebei, China.
FAU - Wang, Chang
AU  - Wang C
AD  - Department of Geriatric Cardiovascular Diseases, Hebei General Hospital, 
      Shijiazhuang, Hebei, China.
AD  - Graduate School of North China University of Technology, Tangshan, Hebei, China.
FAU - Wang, Linfeng
AU  - Wang L
AD  - Department of Geriatric Cardiovascular Diseases, Hebei General Hospital, 
      Shijiazhuang, Hebei, China.
AD  - Graduate School of Hebei North College, Zhangjiakou, Hebei, China.
FAU - Li, Gang
AU  - Li G
AD  - Department of Geriatric Cardiovascular Diseases, Hebei General Hospital, 
      Shijiazhuang, Hebei, China.
LA  - eng
PT  - Journal Article
PT  - Meta-Analysis
PT  - Research Support, Non-U.S. Gov't
PT  - Systematic Review
DEP - 20230818
PL  - United States
TA  - J Clin Hypertens (Greenwich)
JT  - Journal of clinical hypertension (Greenwich, Conn.)
JID - 100888554
SB  - IM
MH  - Humans
MH  - Aged
MH  - *Sarcopenia/complications/epidemiology
MH  - *Hypertension/complications/epidemiology
MH  - Obesity/complications/epidemiology
MH  - Odds Ratio
PMC - PMC10497027
OTO - NOTNLM
OT  - hypertension
OT  - meta-analysis
OT  - older adult
OT  - sarcopenia
COIS- The authors declare no conflicts of interest.
EDAT- 2023/08/18 12:42
MHDA- 2023/09/13 06:42
PMCR- 2023/08/18
CRDT- 2023/08/18 07:43
PHST- 2023/07/27 00:00 [revised]
PHST- 2023/05/12 00:00 [received]
PHST- 2023/07/30 00:00 [accepted]
PHST- 2023/09/13 06:42 [medline]
PHST- 2023/08/18 12:42 [pubmed]
PHST- 2023/08/18 07:43 [entrez]
PHST- 2023/08/18 00:00 [pmc-release]
AID - JCH14714 [pii]
AID - 10.1111/jch.14714 [doi]
PST - ppublish
SO  - J Clin Hypertens (Greenwich). 2023 Sep;25(9):808-816. doi: 10.1111/jch.14714. 
      Epub 2023 Aug 18.

PMID- 35807547
OWN - NLM
STAT- MEDLINE
DCOM- 20220712
LR  - 20221220
IS  - 1420-3049 (Electronic)
IS  - 1420-3049 (Linking)
VI  - 27
IP  - 13
DP  - 2022 Jul 4
TI  - Identification and Evaluation of Traditional Chinese Medicine Natural Compounds 
      as Potential Myostatin Inhibitors: An In Silico Approach.
LID - 10.3390/molecules27134303 [doi]
LID - 4303
AB  - Myostatin (MSTN), a negative regulator of muscle mass, is reported to be 
      increased in conditions linked with muscle atrophy, sarcopenia, and other 
      muscle-related diseases. Most pharmacologic approaches that treat muscle 
      disorders are ineffective, emphasizing the emergence of MSTN inhibition. In this 
      study, we used computational screening to uncover natural small bioactive 
      inhibitors from the Traditional Chinese Medicine database (~38,000 compounds) for 
      the MSTN protein. Potential ligands were screened, based on binding affinity 
      (150), physicochemical (53) and ADMET properties (17). We found two hits 
      (ZINC85592908 and ZINC85511481) with high binding affinity and specificity, and 
      their binding patterns with MSTN protein. In addition, molecular dynamic 
      simulations were run on each complex to better understand the interaction 
      mechanism of MSTN with the control (curcumin) and the hit compounds (ZINC85592908 
      and ZINC85511481). We determined that the hits bind to the active pocket site 
      (Helix region) and trigger conformational changes in the MSTN protein. Since the 
      stability of the ZINC85592908 compound was greater than the MSTN control, we 
      believe that ZINC85592908 has therapeutic potential against the MSTN protein and 
      may hinder downstream singling by inhibiting the MSTN protein and increasing 
      myogenesis in the skeletal muscle tissues.
FAU - Ali, Shahid
AU  - Ali S
AUID- ORCID: 0000-0002-4724-5086
AD  - Department of Medical Biotechnology, Yeungnam University, Gyeongsan 38541, Korea.
AD  - Research Institute of Cell Culture, Yeungnam University, Gyeongsan 38541, Korea.
FAU - Ahmad, Khurshid
AU  - Ahmad K
AUID- ORCID: 0000-0002-1095-8445
AD  - Department of Medical Biotechnology, Yeungnam University, Gyeongsan 38541, Korea.
AD  - Research Institute of Cell Culture, Yeungnam University, Gyeongsan 38541, Korea.
FAU - Shaikh, Sibhghatulla
AU  - Shaikh S
AUID- ORCID: 0000-0002-7489-2393
AD  - Department of Medical Biotechnology, Yeungnam University, Gyeongsan 38541, Korea.
AD  - Research Institute of Cell Culture, Yeungnam University, Gyeongsan 38541, Korea.
FAU - Lim, Jeong Ho
AU  - Lim JH
AUID- ORCID: 0000-0002-0375-8170
AD  - Department of Medical Biotechnology, Yeungnam University, Gyeongsan 38541, Korea.
AD  - Research Institute of Cell Culture, Yeungnam University, Gyeongsan 38541, Korea.
FAU - Chun, Hee Jin
AU  - Chun HJ
AD  - Department of Medical Biotechnology, Yeungnam University, Gyeongsan 38541, Korea.
AD  - Research Institute of Cell Culture, Yeungnam University, Gyeongsan 38541, Korea.
FAU - Ahmad, Syed Sayeed
AU  - Ahmad SS
AUID- ORCID: 0000-0002-2829-2768
AD  - Department of Medical Biotechnology, Yeungnam University, Gyeongsan 38541, Korea.
AD  - Research Institute of Cell Culture, Yeungnam University, Gyeongsan 38541, Korea.
FAU - Lee, Eun Ju
AU  - Lee EJ
AUID- ORCID: 0000-0003-2496-0463
AD  - Department of Medical Biotechnology, Yeungnam University, Gyeongsan 38541, Korea.
AD  - Research Institute of Cell Culture, Yeungnam University, Gyeongsan 38541, Korea.
FAU - Choi, Inho
AU  - Choi I
AD  - Department of Medical Biotechnology, Yeungnam University, Gyeongsan 38541, Korea.
AD  - Research Institute of Cell Culture, Yeungnam University, Gyeongsan 38541, Korea.
LA  - eng
GR  - 2020R1A6A1A03044512/Basic Science Research Program through the National Research 
      Foundation of Korea (NRF)/
GR  - NRF-2021R1A2C2004177/National Research Foundation of Korea (NRF)/
GR  - NRF-2019R1C1C1006542/National Research Foundation of Korea (NRF)/
PT  - Journal Article
DEP - 20220704
PL  - Switzerland
TA  - Molecules
JT  - Molecules (Basel, Switzerland)
JID - 100964009
RN  - 0 (Myostatin)
SB  - IM
MH  - Computer Simulation
MH  - Drug Evaluation, Preclinical
MH  - *Medicine, Chinese Traditional
MH  - Molecular Dynamics Simulation
MH  - Muscle Development/drug effects
MH  - Muscular Diseases/*drug therapy/physiopathology
MH  - Myostatin/*antagonists & inhibitors
MH  - Protein Binding
PMC - PMC9268423
OTO - NOTNLM
OT  - MD simulations
OT  - muscle-related diseases
OT  - myogenesis
OT  - myostatin
OT  - natural compounds
OT  - traditional Chinese medicine
COIS- The authors declare that they have no conflict of interest.
EDAT- 2022/07/10 06:00
MHDA- 2022/07/14 06:00
PMCR- 2022/07/04
CRDT- 2022/07/09 01:19
PHST- 2022/06/15 00:00 [received]
PHST- 2022/06/29 00:00 [revised]
PHST- 2022/07/01 00:00 [accepted]
PHST- 2022/07/09 01:19 [entrez]
PHST- 2022/07/10 06:00 [pubmed]
PHST- 2022/07/14 06:00 [medline]
PHST- 2022/07/04 00:00 [pmc-release]
AID - molecules27134303 [pii]
AID - molecules-27-04303 [pii]
AID - 10.3390/molecules27134303 [doi]
PST - epublish
SO  - Molecules. 2022 Jul 4;27(13):4303. doi: 10.3390/molecules27134303.

PMID- 36564014
OWN - NLM
STAT- MEDLINE
DCOM- 20230203
LR  - 20230403
IS  - 2190-6009 (Electronic)
IS  - 2190-5991 (Print)
IS  - 2190-5991 (Linking)
VI  - 14
IP  - 1
DP  - 2023 Feb
TI  - Cross-sectional and longitudinal associations between body flexibility and 
      sarcopenia.
PG  - 534-544
LID - 10.1002/jcsm.13157 [doi]
AB  - BACKGROUND: The associations between body flexibility and sarcopenia were not 
      well understood. This study aimed to explore the cross-sectional and longitudinal 
      associations of flexibility with sarcopenia. METHODS: Our study selected 
      participants aged 50-80 from the WELL-China cohort and the Lanxi cohort. 
      Participants from the urban area of the Lanxi cohort were followed up 4 years 
      later. Body flexibility was measured by the sit-and-reach test. Muscle mass was 
      evaluated by dual-energy X-ray absorptiometry. Muscle strength was evaluated 
      using handgrip strength. Sarcopenia was defined as having both low muscle mass 
      and low muscle strength. We used multivariable logistic regressions to assess the 
      cross-sectional associations of body flexibility with low muscle mass, low muscle 
      strength and sarcopenia. We also used multivariable logistic regressions to 
      explore the associations of baseline flexibility and 4-year changes in 
      flexibility with incident low muscle mass, low muscle strength and sarcopenia. 
      RESULTS: A total of 9453 participants were enrolled in the cross-sectional study, 
      and 1233 participants were included in the longitudinal analyses. In the 
      cross-sectional analyses, compared with low body flexibility, high body 
      flexibility was inversely associated with low muscle mass (odds ratio [OR], 0.58; 
      95% confidence interval [CI], 0.50-0.68; P < 0.001), low muscle strength (OR, 
      0.62; 95% CI, 0.55-0.69; P < 0.001) and sarcopenia (OR, 0.52; 95% CI, 0.41-0.65; 
      P < 0.001), and these associations did not differ in different age groups, sex or 
      physical activity levels. In the longitudinal analyses, compared with 
      participants with low body flexibility, participants with high body flexibility 
      had lower risk of the incident low muscle strength (OR, 0.53; 95% CI, 0.38-0.74; 
      P < 0.001) and sarcopenia (OR, 0.36; 95% CI, 0.21-0.61; P < 0.001), but not 
      incident low muscle mass (OR, 0.59; 95% CI, 0.33-1.06; P = 0.076). Every 1-cm 
      increase in flexibility during 4 years was associated with reduced risk of 
      incident low muscle mass (OR, 0.96; 95% CI, 0.93-1.00; P = 0.025), low muscle 
      strength (OR, 0.96; 95% CI, 0.94-0.98; P = 0.002) and sarcopenia (OR, 0.96; 95% 
      CI, 0.93-0.99; P = 0.007). CONCLUSIONS: High flexibility was associated with 
      reduced risk of incident low muscle strength and sarcopenia. Increases in 
      flexibility were associated with reduced risk of incident low muscle mass, low 
      muscle strength and sarcopenia. Flexibility exercises and monitoring the dynamic 
      change of flexibility might be helpful in preventing sarcopenia among adults aged 
      50 years or over.
CI  - © 2022 The Authors. Journal of Cachexia, Sarcopenia and Muscle published by John 
      Wiley & Sons Ltd on behalf of Society on Sarcopenia, Cachexia and Wasting 
      Disorders.
FAU - Gao, Peng
AU  - Gao P
AD  - Chronic Disease Research Institute, The Children's Hospital, and National 
      Clinical Research Center for Child Health, School of Public Health, School of 
      Medicine, Zhejiang University, Hangzhou, Zhejiang, China.
AD  - Department of Nutrition and Food Hygiene, School of Public Health, School of 
      Medicine, Zhejiang University, Hangzhou, Zhejiang, China.
FAU - Gan, Da
AU  - Gan D
AD  - Chronic Disease Research Institute, The Children's Hospital, and National 
      Clinical Research Center for Child Health, School of Public Health, School of 
      Medicine, Zhejiang University, Hangzhou, Zhejiang, China.
AD  - Department of Nutrition and Food Hygiene, School of Public Health, School of 
      Medicine, Zhejiang University, Hangzhou, Zhejiang, China.
FAU - Li, Shanshan
AU  - Li S
AD  - Chronic Disease Research Institute, The Children's Hospital, and National 
      Clinical Research Center for Child Health, School of Public Health, School of 
      Medicine, Zhejiang University, Hangzhou, Zhejiang, China.
AD  - Department of Nutrition and Food Hygiene, School of Public Health, School of 
      Medicine, Zhejiang University, Hangzhou, Zhejiang, China.
FAU - Kang, Qingcong
AU  - Kang Q
AD  - Chronic Disease Research Institute, The Children's Hospital, and National 
      Clinical Research Center for Child Health, School of Public Health, School of 
      Medicine, Zhejiang University, Hangzhou, Zhejiang, China.
AD  - Department of Nutrition and Food Hygiene, School of Public Health, School of 
      Medicine, Zhejiang University, Hangzhou, Zhejiang, China.
FAU - Wang, Xiaoyan
AU  - Wang X
AD  - Chronic Disease Research Institute, The Children's Hospital, and National 
      Clinical Research Center for Child Health, School of Public Health, School of 
      Medicine, Zhejiang University, Hangzhou, Zhejiang, China.
AD  - Department of Nutrition and Food Hygiene, School of Public Health, School of 
      Medicine, Zhejiang University, Hangzhou, Zhejiang, China.
FAU - Zheng, Weifang
AU  - Zheng W
AD  - Lanxi Hospital of Traditional Chinese Medicine, Lanxi, Zhejiang, China.
FAU - Xu, Xiaochen
AU  - Xu X
AD  - Chronic Disease Research Institute, The Children's Hospital, and National 
      Clinical Research Center for Child Health, School of Public Health, School of 
      Medicine, Zhejiang University, Hangzhou, Zhejiang, China.
AD  - Department of Nutrition and Food Hygiene, School of Public Health, School of 
      Medicine, Zhejiang University, Hangzhou, Zhejiang, China.
FAU - Zhao, Xueyin
AU  - Zhao X
AD  - Chronic Disease Research Institute, The Children's Hospital, and National 
      Clinical Research Center for Child Health, School of Public Health, School of 
      Medicine, Zhejiang University, Hangzhou, Zhejiang, China.
AD  - Department of Nutrition and Food Hygiene, School of Public Health, School of 
      Medicine, Zhejiang University, Hangzhou, Zhejiang, China.
FAU - He, Wei
AU  - He W
AD  - Chronic Disease Research Institute, The Children's Hospital, and National 
      Clinical Research Center for Child Health, School of Public Health, School of 
      Medicine, Zhejiang University, Hangzhou, Zhejiang, China.
AD  - Department of Nutrition and Food Hygiene, School of Public Health, School of 
      Medicine, Zhejiang University, Hangzhou, Zhejiang, China.
FAU - Wu, Joyce
AU  - Wu J
AD  - Stanford Prevention Research Center, Department of Medicine, Stanford School of 
      Medicine, Stanford University, Stanford, CA, USA.
FAU - Lu, Ying
AU  - Lu Y
AD  - Department of Biomedical Data Sciences, Stanford School of Medicine, Stanford 
      University, Stanford, CA, USA.
FAU - Hsing, Ann W
AU  - Hsing AW
AD  - Stanford Prevention Research Center, Department of Medicine, Stanford School of 
      Medicine, Stanford University, Stanford, CA, USA.
AD  - Department of Epidemiology and Population Health, Stanford School of Medicine, 
      Stanford University, Stanford, CA, USA.
AD  - Stanford Cancer Institute, Stanford School of Medicine, Stanford University, 
      Stanford, CA, USA.
FAU - Zhu, Shankuan
AU  - Zhu S
AUID- ORCID: 0000-0002-9509-7364
AD  - Chronic Disease Research Institute, The Children's Hospital, and National 
      Clinical Research Center for Child Health, School of Public Health, School of 
      Medicine, Zhejiang University, Hangzhou, Zhejiang, China.
AD  - Department of Nutrition and Food Hygiene, School of Public Health, School of 
      Medicine, Zhejiang University, Hangzhou, Zhejiang, China.
LA  - eng
GR  - Nutrilite Health Institute Wellness Fund/
GR  - Cyrus Tang Foundation/
GR  - China Medical Board (CMB)/
GR  - Hsun K. Chou Fund of Zhejiang University Education Foundation/
PT  - Journal Article
PT  - Research Support, Non-U.S. Gov't
DEP - 20221223
PL  - Germany
TA  - J Cachexia Sarcopenia Muscle
JT  - Journal of cachexia, sarcopenia and muscle
JID - 101552883
SB  - IM
MH  - Adult
MH  - Humans
MH  - *Sarcopenia/epidemiology
MH  - Cross-Sectional Studies
MH  - Hand Strength
MH  - Muscle, Skeletal/diagnostic imaging/physiology
MH  - Muscle Strength/physiology
PMC - PMC9891982
OTO - NOTNLM
OT  - change in flexibility
OT  - change in muscle mass and muscle strength
OT  - muscle mass
OT  - muscle strength
OT  - sit-and-reach test
COIS- The authors declare that they have no conflict of interest.
EDAT- 2022/12/24 06:00
MHDA- 2023/02/04 06:00
PMCR- 2022/12/23
CRDT- 2022/12/23 19:32
PHST- 2022/11/06 00:00 [revised]
PHST- 2022/05/13 00:00 [received]
PHST- 2022/11/25 00:00 [accepted]
PHST- 2022/12/24 06:00 [pubmed]
PHST- 2023/02/04 06:00 [medline]
PHST- 2022/12/23 19:32 [entrez]
PHST- 2022/12/23 00:00 [pmc-release]
AID - JCSM13157 [pii]
AID - 10.1002/jcsm.13157 [doi]
PST - ppublish
SO  - J Cachexia Sarcopenia Muscle. 2023 Feb;14(1):534-544. doi: 10.1002/jcsm.13157. 
      Epub 2022 Dec 23.

PMID- 33743428
OWN - NLM
STAT- MEDLINE
DCOM- 20210601
LR  - 20240226
IS  - 1873-7072 (Electronic)
IS  - 0308-8146 (Linking)
VI  - 353
DP  - 2021 Aug 15
TI  - Identifying Codium fragile extract components and their effects on muscle weight 
      and exercise endurance.
PG  - 129463
LID - S0308-8146(21)00469-6 [pii]
LID - 10.1016/j.foodchem.2021.129463 [doi]
AB  - Codium fragile (CF) is a type of green algae consumed as kimchi in Asia. 
      UPLC-QTOF-MS/MS analysis showed that CF contain lysophosphatidyl choline, 
      canthaxanthin, retinoic acid, α-tocopherol, and unsaturated fatty acids, which 
      reportedly improve skeletal muscle health. However, the effect of CF on skeletal 
      muscle mass and function remains to be elucidated. In mice fed with CF extracts, 
      exercise endurance and muscle weight increased. CF extracts enhanced protein 
      synthesis and myogenic differentiation through the mTORC1 pathway. CF extracts 
      also promoted oxidative muscle fiber formation and mitochondrial biogenesis 
      through the PGC-1α-related signaling pathway. Upregulation of PGC-1α by CF 
      extracts was abolished by EX527 SIRT1 inhibitor treatment. Changed signaling 
      molecules in the CF extracts were partially regulated by canthaxanthin, a new 
      compound in CF extracts, suggesting that canthaxanthin contribute synergistically 
      to the effect of CF extracts. Therefore, CF is a potential food source for sport 
      nutrition or prevention of sarcopenia.
CI  - Copyright © 2021 Elsevier Ltd. All rights reserved.
FAU - Ahn, Jisong
AU  - Ahn J
AD  - Natural Materials and Metabolism Research Group, Korea Food Research Institute, 
      Wanju-gun 55365, Republic of Korea; Department of Food Science and Technology, 
      Chonbuk National University, Jeonju-si 54896, Republic of Korea.
FAU - Kim, Min Jung
AU  - Kim MJ
AD  - Healthcare Research Group, Korea Food Research Institute, Wanju-gun 55365, 
      Republic of Korea.
FAU - Yoo, Ahyoung
AU  - Yoo A
AD  - Natural Materials and Metabolism Research Group, Korea Food Research Institute, 
      Wanju-gun 55365, Republic of Korea; Department of Food and Nutrition, Chungnam 
      National University, Daejeon 34134, Republic of Korea.
FAU - Ahn, Jiyun
AU  - Ahn J
AD  - Natural Materials and Metabolism Research Group, Korea Food Research Institute, 
      Wanju-gun 55365, Republic of Korea; Division of Food Biotechnology, University of 
      Science and Technology, Daejeon 34113, Republic of Korea.
FAU - Ha, Tae Youl
AU  - Ha TY
AD  - Natural Materials and Metabolism Research Group, Korea Food Research Institute, 
      Wanju-gun 55365, Republic of Korea; Division of Food Biotechnology, University of 
      Science and Technology, Daejeon 34113, Republic of Korea.
FAU - Jung, Chang Hwa
AU  - Jung CH
AD  - Natural Materials and Metabolism Research Group, Korea Food Research Institute, 
      Wanju-gun 55365, Republic of Korea; Division of Food Biotechnology, University of 
      Science and Technology, Daejeon 34113, Republic of Korea.
FAU - Seo, Hyo Deok
AU  - Seo HD
AD  - Natural Materials and Metabolism Research Group, Korea Food Research Institute, 
      Wanju-gun 55365, Republic of Korea.
FAU - Jang, Young Jin
AU  - Jang YJ
AD  - Natural Materials and Metabolism Research Group, Korea Food Research Institute, 
      Wanju-gun 55365, Republic of Korea; Major of Food Science & Technology, Seoul 
      Women's University, Seoul 01797, Republic of Korea. Electronic address: 
      jyj@swu.ac.kr.
LA  - eng
PT  - Journal Article
DEP - 20210307
PL  - England
TA  - Food Chem
JT  - Food chemistry
JID - 7702639
RN  - 0 (6-chloro-2,3,4,9-tetrahydro-1H-carbazole-1-carboxamide)
RN  - 0 (Carbazoles)
RN  - 0 (Peroxisome Proliferator-Activated Receptor Gamma Coactivator 1-alpha)
RN  - 0 (Plant Extracts)
RN  - 0 (Ppargc1a protein, mouse)
RN  - 4C3C6403MU (Canthaxanthin)
SB  - IM
MH  - Animals
MH  - Canthaxanthin/analysis
MH  - Carbazoles/pharmacology
MH  - Chlorophyta/*chemistry
MH  - Male
MH  - Mice, Inbred C57BL
MH  - Muscle, Skeletal/*drug effects/physiology
MH  - Organ Size/drug effects
MH  - Organelle Biogenesis
MH  - Peroxisome Proliferator-Activated Receptor Gamma Coactivator 1-alpha/metabolism
MH  - Physical Conditioning, Animal/physiology
MH  - Physical Endurance/*drug effects/physiology
MH  - Plant Extracts/analysis/*chemistry/*pharmacology
MH  - Seaweed/chemistry
MH  - Signal Transduction/drug effects
MH  - Tandem Mass Spectrometry
MH  - Up-Regulation/drug effects
MH  - Mice
OTO - NOTNLM
OT  - Codium fragile
OT  - ERRγ
OT  - Exercise endurance
OT  - Muscle weight
OT  - PGC-1α
OT  - Protein synthesis
OT  - SIRT1
EDAT- 2021/03/21 06:00
MHDA- 2021/06/02 06:00
CRDT- 2021/03/20 20:14
PHST- 2020/07/28 00:00 [received]
PHST- 2021/02/04 00:00 [revised]
PHST- 2021/02/22 00:00 [accepted]
PHST- 2021/03/21 06:00 [pubmed]
PHST- 2021/06/02 06:00 [medline]
PHST- 2021/03/20 20:14 [entrez]
AID - S0308-8146(21)00469-6 [pii]
AID - 10.1016/j.foodchem.2021.129463 [doi]
PST - ppublish
SO  - Food Chem. 2021 Aug 15;353:129463. doi: 10.1016/j.foodchem.2021.129463. Epub 2021 
      Mar 7.

PMID- 36590214
OWN - NLM
STAT- PubMed-not-MEDLINE
LR  - 20230103
IS  - 2296-861X (Print)
IS  - 2296-861X (Electronic)
IS  - 2296-861X (Linking)
VI  - 9
DP  - 2022
TI  - Association between sarcopenia and prognosis of hepatocellular carcinoma: A 
      systematic review and meta-analysis.
PG  - 978110
LID - 10.3389/fnut.2022.978110 [doi]
LID - 978110
AB  - BACKGROUND: Sarcopenia, characterized by the loss of muscle mass, strength, and 
      physical ability, occurs with aging and certain chronic illnesses such as chronic 
      liver diseases and cancer. Sarcopenia is common in liver cirrhosis and 
      hepatocellular carcinoma (HCC). Previous reports of association between 
      sarcopenia and prognosis of HCC have been inconsistent. Therefore, the present 
      systematic review and meta-analysis aimed to investigate the impact of sarcopenia 
      on the survival of patients with HCC. METHODS: A systematic literature search was 
      conducted using PubMed, EMBASE, and Web of Science electronic databases from 
      inception to May 1, 2022. We included retrospective or prospective studies 
      investigating the association between sarcopenia and overall survival (OS) and/or 
      progression free survival (PFS) of HCC. We applied the Quality in Prognosis 
      Studies (QUIPS) instrument to evaluate the risk of bias and quality of included 
      studies. The primary and secondary outcomes were the associations of sarcopenia 
      with OS and PFS, respectively, expressed by a pooled hazard ratio (HR) and 
      corresponding 95% confidence interval (CI). Subgroup analysis and sensitivity 
      analysis were performed. We further evaluated the publication bias by the funnel 
      plot and Begg's test. RESULTS: A total of 42 studies comprising 8,445 patients 
      were included. The majority of included studies were at an overall low risk of 
      bias. The pooled prevalence of sarcopenia was 39% (95% CI: 33-45%) (n = 8,203). 
      Sarcopenia was associated with an increased risk of shorter OS, with a pooled 
      adjusted HR of 1.84 (95% CI: 1.62-2.09). An independent association between 
      sarcopenia and reduced PFS was observed (HR = 1.33, 95% CI: 1.12-1.56). 
      CONCLUSION: The prevalence of sarcopenia was approximately 39% among patients 
      with HCC. Sarcopenia was independently associated with reduced OS and PFS in HCC 
      irrespective of treatment modalities. It is imperative that interventions aimed 
      at alleviating sarcopenia and restoring muscle mass be implemented in order to 
      improve the survival of patients with HCC. SYSTEMATIC REVIEW REGISTRATION: 
      [https://www.crd.york.ac.uk/prospero/display_record.php?ID=CRD42022337797], 
      identifier [CRD42022337797].
CI  - Copyright © 2022 Jiang, Wang, Fu, Zhang, Feng, Wang, Wang, Zhang and Deng.
FAU - Jiang, Chuan
AU  - Jiang C
AD  - Department of Anoenterology, The Affiliated Hospital of Shandong University of 
      Traditional Chinese Medicine, Shandong Provincial Hospital of Traditional Chinese 
      Medicine, Jinan, China.
FAU - Wang, Yanyan
AU  - Wang Y
AD  - Health Management Center, Qilu Hospital of Shandong University, Jinan, China.
FAU - Fu, Wei
AU  - Fu W
AD  - Health Management Center, Qilu Hospital of Shandong University, Jinan, China.
FAU - Zhang, Guozhuan
AU  - Zhang G
AD  - Department of Pain Management, Qilu Hospital of Shandong University, Jinan, 
      China.
FAU - Feng, Xiaoshan
AU  - Feng X
AD  - Department of Endocrinology, Shandong Provincial Hospital Affiliated to Shandong 
      First Medical University, Jinan, China.
FAU - Wang, Xing
AU  - Wang X
AD  - College of Clinical and Basic Medical Sciences, Shandong First Medical University 
      and Shandong Academy of Medical Sciences, Jinan, China.
FAU - Wang, Fang
AU  - Wang F
AD  - School of Public Health, Shandong First Medical University and Shandong Academy 
      of Medical Sciences, Jinan, China.
FAU - Zhang, Le
AU  - Zhang L
AD  - School of Public Health, Shandong First Medical University and Shandong Academy 
      of Medical Sciences, Jinan, China.
FAU - Deng, Yang
AU  - Deng Y
AD  - School of Public Health, Shandong First Medical University and Shandong Academy 
      of Medical Sciences, Jinan, China.
LA  - eng
PT  - Systematic Review
DEP - 20221214
PL  - Switzerland
TA  - Front Nutr
JT  - Frontiers in nutrition
JID - 101642264
PMC - PMC9794869
OTO - NOTNLM
OT  - hepatocellular carcinoma
OT  - meta-analysis
OT  - prognosis
OT  - sarcopenia
OT  - skeletal muscle index
COIS- The authors declare that the research was conducted in the absence of any 
      commercial or financial relationships that could be construed as a potential 
      conflict of interest.
EDAT- 2023/01/03 06:00
MHDA- 2023/01/03 06:01
PMCR- 2022/01/01
CRDT- 2023/01/02 04:19
PHST- 2022/06/25 00:00 [received]
PHST- 2022/12/02 00:00 [accepted]
PHST- 2023/01/02 04:19 [entrez]
PHST- 2023/01/03 06:00 [pubmed]
PHST- 2023/01/03 06:01 [medline]
PHST- 2022/01/01 00:00 [pmc-release]
AID - 10.3389/fnut.2022.978110 [doi]
PST - epublish
SO  - Front Nutr. 2022 Dec 14;9:978110. doi: 10.3389/fnut.2022.978110. eCollection 
      2022.

PMID- 37084601
OWN - NLM
STAT- MEDLINE
DCOM- 20230613
LR  - 20231119
IS  - 1872-6976 (Electronic)
IS  - 0167-4943 (Linking)
VI  - 112
DP  - 2023 Sep
TI  - Non-pharmacological interventions for community-dwelling older adults with 
      possible sarcopenia or sarcopenia: a scoping review.
PG  - 105022
LID - S0167-4943(23)00100-0 [pii]
LID - 10.1016/j.archger.2023.105022 [doi]
AB  - BACKGROUND: Sarcopenia is a progressive, age-related muscle disease that, if left 
      untreated, imposes significant personal, social, and economic burdens. OBJECTIVE: 
      To compile and document the nature and extent of existing studies exploring 
      non-pharmacological interventions as a strategy to prevent or treat possible 
      sarcopenia or sarcopenia in community-dwelling older adults. METHOD: Thirteen 
      databases were searched up from January 2010 to March 2023 and filters were 
      limited to English and Chinese language. Studies with older adults (≥60 y) in the 
      community were included. The review was conducted and reported according to the 
      PRISMA-ScR guidance and seven stages of methodology framework. A descriptive 
      synthesis of trial characteristics and effectiveness was conducted. RESULTS: A 
      total of 59 studies were included in the analysis. Most studies were RCTs. Few 
      studies enrolled older adults with possible sarcopenia. The 70-79 age group has 
      been studied more than any other age group. Six intervention types were 
      identified, including exercise-only, nutrition-only, health education-only, 
      traditional Chinese medicine-only, multicomponent intervention and control type. 
      Majority of exercise-only interventions received resistance-based exercise. In 
      nutrition-only category, overall food intervention or nutrients intervention was 
      more than dietary pattern. Moreover, exercise plus nutrition was the main 
      sub-type in multicomponent interventions. Health education-only and traditional 
      Chinese medicine-only interventions were less frequently identified. Most studies 
      had high and moderate compliance. CONCLUSION: There is evidence for the 
      effectiveness of exercise and exercise plus nutrition interventions in improving 
      muscle strength and physical performance, whereas the effectiveness of other 
      intervention types or their combinations requires additional research. SCOPING 
      REVIEW REGISTRATION: Open Science Framework (OSF) Registration DOI 
      10.17605/OSF.IO/RK3TE.
CI  - Copyright © 2023. Published by Elsevier B.V.
FAU - Shi, Ya
AU  - Shi Y
AD  - School of Health Sciences, Faculty of Biology, Medicine & Health, The University 
      of Manchester, Manchester, UK; School of Nursing & School of Public Health, 
      Yangzhou University, Yangzhou, Jiangsu province, China. Electronic address: 
      ya.shi@postgrad.manchester.ac.uk.
FAU - Tang, Yimin
AU  - Tang Y
AD  - School of Health Sciences, Faculty of Biology, Medicine & Health, The University 
      of Manchester, Manchester, UK. Electronic address: 
      yimin.tang@postgrad.manchester.ac.uk.
FAU - Stanmore, Emma
AU  - Stanmore E
AD  - School of Health Sciences, Faculty of Biology, Medicine & Health, The University 
      of Manchester, Manchester, UK; Manchester Institute for Collaborative Research on 
      Ageing, Manchester, UK; Manchester Academic Health Science Centre, Manchester, 
      UK; Manchester University NHS Foundation Trust, Manchester, UK. Electronic 
      address: emma.stanmore@manchester.ac.uk.
FAU - McGarrigle, Lisa
AU  - McGarrigle L
AD  - School of Health Sciences, Faculty of Biology, Medicine & Health, The University 
      of Manchester, Manchester, UK; Manchester Institute for Collaborative Research on 
      Ageing, Manchester, UK; Manchester Academic Health Science Centre, Manchester, 
      UK. Electronic address: lisa.mcgarrigle@manchester.ac.uk.
FAU - Todd, Chris
AU  - Todd C
AD  - School of Health Sciences, Faculty of Biology, Medicine & Health, The University 
      of Manchester, Manchester, UK; Manchester Institute for Collaborative Research on 
      Ageing, Manchester, UK; Manchester Academic Health Science Centre, Manchester, 
      UK; Manchester University NHS Foundation Trust, Manchester, UK. Electronic 
      address: chris.todd@manchester.ac.uk.
LA  - eng
PT  - Journal Article
PT  - Research Support, Non-U.S. Gov't
PT  - Review
DEP - 20230406
PL  - Netherlands
TA  - Arch Gerontol Geriatr
JT  - Archives of gerontology and geriatrics
JID - 8214379
SB  - IM
MH  - Aged
MH  - Humans
MH  - Diet
MH  - Exercise
MH  - Independent Living
MH  - Muscle Strength/physiology
MH  - *Sarcopenia/therapy
OTO - NOTNLM
OT  - Community
OT  - Geriatrics
OT  - Non-pharmacological intervention
OT  - Possible sarcopenia
OT  - Sarcopenia
OT  - Scoping review
COIS- Declaration of Competing Interest None declared.
EDAT- 2023/04/22 10:42
MHDA- 2023/06/12 06:42
CRDT- 2023/04/21 18:06
PHST- 2023/02/01 00:00 [received]
PHST- 2023/03/17 00:00 [revised]
PHST- 2023/04/05 00:00 [accepted]
PHST- 2023/06/12 06:42 [medline]
PHST- 2023/04/22 10:42 [pubmed]
PHST- 2023/04/21 18:06 [entrez]
AID - S0167-4943(23)00100-0 [pii]
AID - 10.1016/j.archger.2023.105022 [doi]
PST - ppublish
SO  - Arch Gerontol Geriatr. 2023 Sep;112:105022. doi: 10.1016/j.archger.2023.105022. 
      Epub 2023 Apr 6.

PMID- 37098831
OWN - NLM
STAT- MEDLINE
DCOM- 20230518
LR  - 20230813
IS  - 2542-5641 (Electronic)
IS  - 0366-6999 (Print)
IS  - 0366-6999 (Linking)
VI  - 136
IP  - 8
DP  - 2023 Apr 20
TI  - Machine and deep learning-based clinical characteristics and laboratory markers 
      for the prediction of sarcopenia.
PG  - 967-973
LID - 10.1097/CM9.0000000000002633 [doi]
AB  - BACKGROUND: Sarcopenia is an age-related progressive skeletal muscle disorder 
      involving the loss of muscle mass or strength and physiological function. 
      Efficient and precise AI algorithms may play a significant role in the diagnosis 
      of sarcopenia. In this study, we aimed to develop a machine learning model for 
      sarcopenia diagnosis using clinical characteristics and laboratory indicators of 
      aging cohorts. METHODS: We developed models of sarcopenia using the baseline data 
      from the West China Health and Aging Trend (WCHAT) study. For external 
      validation, we used the Xiamen Aging Trend (XMAT) cohort. We compared the support 
      vector machine (SVM), random forest (RF), eXtreme Gradient Boosting (XGB), and 
      Wide and Deep (W&D) models. The area under the receiver operating curve (AUC) and 
      accuracy (ACC) were used to evaluate the diagnostic efficiency of the models. 
      RESULTS: The WCHAT cohort, which included a total of 4057 participants for the 
      training and testing datasets, and the XMAT cohort, which consisted of 553 
      participants for the external validation dataset, were enrolled in this study. 
      Among the four models, W&D had the best performance (AUC = 0.916 ± 0.006, ACC = 
      0.882 ± 0.006), followed by SVM (AUC =0.907 ± 0.004, ACC = 0.877 ± 0.006), XGB 
      (AUC = 0.877 ± 0.005, ACC = 0.868 ± 0.005), and RF (AUC = 0.843 ± 0.031, ACC = 
      0.836 ± 0.024) in the training dataset. Meanwhile, in the testing dataset, the 
      diagnostic efficiency of the models from large to small was W&D (AUC = 0.881, ACC 
      = 0.862), XGB (AUC = 0.858, ACC = 0.861), RF (AUC = 0.843, ACC = 0.836), and SVM 
      (AUC = 0.829, ACC = 0.857). In the external validation dataset, the performance 
      of W&D (AUC = 0.970, ACC = 0.911) was the best among the four models, followed by 
      RF (AUC = 0.830, ACC = 0.769), SVM (AUC = 0.766, ACC = 0.738), and XGB (AUC = 
      0.722, ACC = 0.749). CONCLUSIONS: The W&D model not only had excellent diagnostic 
      performance for sarcopenia but also showed good economic efficiency and 
      timeliness. It could be widely used in primary health care institutions or 
      developing areas with an aging population. TRIAL REGISTRATION: Chictr.org, ChiCTR 
      1800018895.
CI  - Copyright © 2023 The Chinese Medical Association, produced by Wolters Kluwer, 
      Inc. under the CC-BY-NC-ND license.
FAU - Zhang, He
AU  - Zhang H
AD  - Department of Laboratory Medicine, West China Hospital, Sichuan University, 
      Chengdu, Sichuan 610041, China.
FAU - Yin, Mengting
AU  - Yin M
AD  - Department of Laboratory Medicine, West China Hospital, Sichuan University, 
      Chengdu, Sichuan 610041, China.
FAU - Liu, Qianhui
AU  - Liu Q
AD  - Department of Laboratory Medicine, West China Hospital, Sichuan University, 
      Chengdu, Sichuan 610041, China.
FAU - Ding, Fei
AU  - Ding F
AD  - Department of Laboratory Medicine, West China Hospital, Sichuan University, 
      Chengdu, Sichuan 610041, China.
FAU - Hou, Lisha
AU  - Hou L
AD  - Department of Geriatrics and National Clinical Research Center for Geriatrics, 
      West China Hospital, Sichuan University, Chengdu, Sichuan 610041, China.
FAU - Deng, Yiping
AU  - Deng Y
AD  - Department of Geriatrics and National Clinical Research Center for Geriatrics, 
      West China Hospital, Sichuan University, Chengdu, Sichuan 610041, China.
FAU - Cui, Tao
AU  - Cui T
AD  - Department of Gynecology and Obstetrics, West China Second University Hospital, 
      Sichuan University, Chengdu, Sichuan 610041, China.
AD  - Key Laboratory of Birth Defects and Related Diseases of Women and Children 
      (Sichuan University), Ministry of Education, Chengdu, Sichuan 610041, China.
FAU - Han, Yixian
AU  - Han Y
AD  - Department of Gynecology and Obstetrics, West China Second University Hospital, 
      Sichuan University, Chengdu, Sichuan 610041, China.
AD  - Key Laboratory of Birth Defects and Related Diseases of Women and Children 
      (Sichuan University), Ministry of Education, Chengdu, Sichuan 610041, China.
FAU - Pang, Weiguang
AU  - Pang W
AD  - Key Laboratory of Intelligent Computing in Medical Image, Ministry of Education, 
      Northeastern University, Shenyang, Liaoning 110819, China.
FAU - Ye, Wenbin
AU  - Ye W
AD  - Department of Geriatrics, Xiamen Hospital of Traditional Chinese Medicine, 
      Beijing University of Chinese Medicine, Xiamen, Fujian 361015, China.
FAU - Yue, Jirong
AU  - Yue J
AD  - Department of Geriatrics and National Clinical Research Center for Geriatrics, 
      West China Hospital, Sichuan University, Chengdu, Sichuan 610041, China.
FAU - He, Yong
AU  - He Y
AD  - Department of Laboratory Medicine, West China Hospital, Sichuan University, 
      Chengdu, Sichuan 610041, China.
LA  - eng
PT  - Journal Article
DEP - 20230407
PL  - China
TA  - Chin Med J (Engl)
JT  - Chinese medical journal
JID - 7513795
RN  - 0 (Biomarkers)
SB  - IM
MH  - Humans
MH  - Aged
MH  - *Sarcopenia/diagnosis
MH  - *Deep Learning
MH  - Aging
MH  - Algorithms
MH  - Biomarkers
PMC - PMC10278711
EDAT- 2023/04/26 12:41
MHDA- 2023/05/18 06:42
PMCR- 2023/04/20
CRDT- 2023/04/26 09:33
PHST- 2022/05/20 00:00 [received]
PHST- 2023/05/18 06:42 [medline]
PHST- 2023/04/26 12:41 [pubmed]
PHST- 2023/04/26 09:33 [entrez]
PHST- 2023/04/20 00:00 [pmc-release]
AID - 00029330-202304200-00010 [pii]
AID - CMJ-2022-1400 [pii]
AID - 10.1097/CM9.0000000000002633 [doi]
PST - ppublish
SO  - Chin Med J (Engl). 2023 Apr 20;136(8):967-973. doi: 10.1097/CM9.0000000000002633. 
      Epub 2023 Apr 7.

PMID- 38167445
OWN - NLM
STAT- MEDLINE
DCOM- 20240105
LR  - 20240106
IS  - 2045-2322 (Electronic)
IS  - 2045-2322 (Linking)
VI  - 14
IP  - 1
DP  - 2024 Jan 2
TI  - Association between sarcopenia and osteoarthritis among the US adults: a 
      cross-sectional study.
PG  - 296
LID - 10.1038/s41598-023-50528-z [doi]
LID - 296
AB  - The association between sarcopenia and OA still presents many uncertainties. We 
      aimed to assess whether sarcopenia is associated with occurrence of OA in US 
      adults. We conducted a cross-sectional study consisting of 11,456 participants 
      from National Health and Nutrition Examination Survey 1999-2006. Sarcopenia was 
      defined by a low muscle mass. The skeletal muscle index (SMI) was calculated as 
      the appendicular skeletal muscle mass divided by body mass indexes (BMI) or body 
      weight. OA status was assessed by using self-reported questionnaire. We evaluated 
      the association between sarcopenia and OA using multivariate regression models. 
      In addition, subgroup and interaction analysis were performed. Sarcopenia was 
      associated with OA when it was defined by the BMI-adjusted SMI (OR = 1.23 [95% 
      CI, 1.01, 1.51]; P = 0.038) and defined by the weight-adjusted SMI (OR = 1.30 
      [95% CI, 1.10, 1.55]; P = 0.003). Subgroup and interaction analysis found that 
      the strongest positive association mainly exists in smoker (OR = 1.54 [95% CI, 
      1.21, 1.95], Pint = 0.006), and this association is not significant in other 
      groups. In conclusion, we found that sarcopenia was associated with occurrence of 
      OA. Subgroup analysis revealed that the association between sarcopenia and OA was 
      more pronounced in smoker. Further well-designed prospective cohort studies are 
      needed to assess our results.
CI  - © 2023. The Author(s).
FAU - Peng, Peng
AU  - Peng P
AD  - Guangzhou University of Chinese Medicine, Guangzhou, People's Republic of China.
FAU - Wu, Jiawei
AU  - Wu J
AD  - Guangzhou University of Chinese Medicine, Guangzhou, People's Republic of China.
FAU - Fang, Weihua
AU  - Fang W
AD  - Guangzhou University of Chinese Medicine, Guangzhou, People's Republic of China.
FAU - Tian, Jiaqing
AU  - Tian J
AD  - Guangzhou University of Chinese Medicine, Guangzhou, People's Republic of China.
FAU - He, Mincong
AU  - He M
AD  - Guangdong Research Institute for Orthopedics and Traumatology of Chinese 
      Medicine, No. 261, Longxi Road, Liwan District, Guangzhou, 510378, People's 
      Republic of China.
AD  - Department of Orthopaedics, The Third Affiliated Hospital, Guangzhou University 
      of Chinese Medicine, Guangzhou, People's Republic of China.
FAU - Xiao, Fangjun
AU  - Xiao F
AD  - Guangzhou University of Chinese Medicine, Guangzhou, People's Republic of China.
FAU - Lin, Kun
AU  - Lin K
AD  - Guangzhou University of Chinese Medicine, Guangzhou, People's Republic of China.
FAU - Xu, Xuemeng
AU  - Xu X
AD  - Guangdong Provincial Second Hospital of Traditional Chinese Medicine, No. 60, 
      Hengfu Road, Yuexiu District, Guangzhou, 510405, People's Republic of China.
FAU - He, Wei
AU  - He W
AD  - Guangdong Research Institute for Orthopedics and Traumatology of Chinese 
      Medicine, No. 261, Longxi Road, Liwan District, Guangzhou, 510378, People's 
      Republic of China.
AD  - Department of Orthopaedics, The Third Affiliated Hospital, Guangzhou University 
      of Chinese Medicine, Guangzhou, People's Republic of China.
FAU - Liu, Wengang
AU  - Liu W
AD  - Guangdong Provincial Second Hospital of Traditional Chinese Medicine, No. 60, 
      Hengfu Road, Yuexiu District, Guangzhou, 510405, People's Republic of China. 
      914194079@qq.com.
FAU - Wei, Qiushi
AU  - Wei Q
AD  - Guangdong Research Institute for Orthopedics and Traumatology of Chinese 
      Medicine, No. 261, Longxi Road, Liwan District, Guangzhou, 510378, People's 
      Republic of China. weiqshi@126.com.
AD  - Department of Orthopaedics, The Third Affiliated Hospital, Guangzhou University 
      of Chinese Medicine, Guangzhou, People's Republic of China. weiqshi@126.com.
LA  - eng
GR  - 82004392/National Natural Science Foundation of China/
GR  - 81873327/National Natural Science Foundation of China/
GR  - 82274544/National Natural Science Foundation of China/
GR  - 2021XK05/"Double First-class" and High-level University Discipline Collaborative 
      Innovation Team of Guangzhou University of Chinese Medicine/
GR  - 2021XK41/"Double First-class" and High-level University Discipline Collaborative 
      Innovation Team of Guangzhou University of Chinese Medicine/
GR  - 2019KQNCX017/Foundation of Guangdong Educational Committee for Youth Scientists/
PT  - Journal Article
DEP - 20240102
PL  - England
TA  - Sci Rep
JT  - Scientific reports
JID - 101563288
SB  - IM
MH  - Adult
MH  - Humans
MH  - *Sarcopenia/complications/epidemiology/diagnosis
MH  - Cross-Sectional Studies
MH  - Nutrition Surveys
MH  - Prospective Studies
MH  - Muscle, Skeletal
MH  - *Osteoarthritis/complications/epidemiology
PMC - PMC10761973
COIS- The authors declare no competing interests.
EDAT- 2024/01/04 01:18
MHDA- 2024/01/05 06:43
PMCR- 2024/01/02
CRDT- 2024/01/03 09:51
PHST- 2023/07/18 00:00 [received]
PHST- 2023/12/20 00:00 [accepted]
PHST- 2024/01/05 06:43 [medline]
PHST- 2024/01/04 01:18 [pubmed]
PHST- 2024/01/03 09:51 [entrez]
PHST- 2024/01/02 00:00 [pmc-release]
AID - 10.1038/s41598-023-50528-z [pii]
AID - 50528 [pii]
AID - 10.1038/s41598-023-50528-z [doi]
PST - epublish
SO  - Sci Rep. 2024 Jan 2;14(1):296. doi: 10.1038/s41598-023-50528-z.

PMID- 38469680
OWN - NLM
STAT- MEDLINE
DCOM- 20240411
LR  - 20240425
IS  - 1758-535X (Electronic)
IS  - 1079-5006 (Print)
IS  - 1079-5006 (Linking)
VI  - 79
IP  - 5
DP  - 2024 May 1
TI  - Pain Characteristics and Progression to Sarcopenia in Chinese Middle-Aged and 
      Older Adults: A 4-Year Longitudinal Study.
LID - 10.1093/gerona/glae080 [doi]
LID - glae080
AB  - BACKGROUND: It is imperative for public health to identify the factors that 
      contribute to the progression of sarcopenia among middle-aged and older adults. 
      Our study aimed to investigate the association between pain characteristics and 
      the progression to sarcopenia and its subcomponents among middle-aged and older 
      adults in China. METHODS: We included 5 568 participants from the China Health 
      and Retirement Longitudinal Study. All participants completed assessments for 
      pain characteristics and sarcopenia. Pain assessment included pain status 
      (baseline pain, incident pain, and pain persistence) and pain distribution 
      (single-site pain and multisite pain) using a self-report questionnaire. 
      Diagnosis of sarcopenia followed The Asian Working Group for Sarcopenia 2019 
      consensus. The odds ratios (ORs) and 95% confidence intervals (CIs) were obtained 
      by logical regression analysis. RESULTS: Participants who reported baseline pain, 
      multisite pain, pain persistence, or multisite pain persistence were more likely 
      to progress to sarcopenia than those without pain, with ORs of 1.33 (95% CI: 
      1.08-1.65), 1.44 (95% CI: 1.15-1.80), 1.63 (95% CI: 1.23-2.14), and 1.59 (95% CI: 
      1.19-2.11), respectively. Even after adjusting for other covariates such as 
      gender, age, residential area, education level, marital status, smoking, alcohol 
      consumption, comorbidities, and falls, these associations remained significant. 
      Additionally, pain persistence and multisite pain persistence were significantly 
      associated with low grip strength and clinically meaningful Short Physical 
      Performance Battery decline, but not with low muscle mass. CONCLUSIONS: Our study 
      showed that pain, especially pain persistence, was closely correlated to the 
      increased risk of progression to sarcopenia in Chinese middle-aged and older 
      adults.
CI  - © The Author(s) 2024. Published by Oxford University Press on behalf of The 
      Gerontological Society of America.
FAU - Chen, Jintao
AU  - Chen J
AD  - Department of Geriatrics, The First Affiliated Hospital, Zhejiang University 
      School of Medicine, Hangzhou, China.
FAU - Yan, Liying
AU  - Yan L
AD  - Department of General Practice, The Second Affiliated Hospital, Jiangxi Medical 
      College, Nanchang University, Nanchang, China.
FAU - Chu, Jingjing
AU  - Chu J
AD  - Department of Medical Records, The First Affiliated Hospital, Zhejiang University 
      School of Medicine, Hangzhou, China.
FAU - Wang, Xinyi
AU  - Wang X
AD  - Department of Geriatrics, The First Affiliated Hospital, Zhejiang University 
      School of Medicine, Hangzhou, China.
FAU - Xu, Zherong
AU  - Xu Z
AD  - Department of Geriatrics, The First Affiliated Hospital, Zhejiang University 
      School of Medicine, Hangzhou, China.
AD  - Key Laboratory of Frailty Research in Older People, Zhejiang Provincial 
      Administration of Traditional Chinese Medicine, Hangzhou, China.
LA  - eng
PT  - Journal Article
PL  - United States
TA  - J Gerontol A Biol Sci Med Sci
JT  - The journals of gerontology. Series A, Biological sciences and medical sciences
JID - 9502837
SB  - IM
MH  - Humans
MH  - Middle Aged
MH  - Aged
MH  - *Sarcopenia/diagnosis/epidemiology/complications
MH  - Longitudinal Studies
MH  - Hand Strength/physiology
MH  - Pain/complications
MH  - Smoking
PMC - PMC11005774
OTO - NOTNLM
OT  - CHARLS
OT  - Pain characteristics
OT  - Sarcopenia
COIS- None.
EDAT- 2024/03/12 06:42
MHDA- 2024/04/11 06:43
PMCR- 2024/03/12
CRDT- 2024/03/12 04:43
PHST- 2023/09/13 00:00 [received]
PHST- 2024/04/11 06:43 [medline]
PHST- 2024/03/12 06:42 [pubmed]
PHST- 2024/03/12 04:43 [entrez]
PHST- 2024/03/12 00:00 [pmc-release]
AID - 7626063 [pii]
AID - glae080 [pii]
AID - 10.1093/gerona/glae080 [doi]
PST - ppublish
SO  - J Gerontol A Biol Sci Med Sci. 2024 May 1;79(5):glae080. doi: 
      10.1093/gerona/glae080.

PMID- 36401254
OWN - NLM
STAT- MEDLINE
DCOM- 20221122
LR  - 20221122
IS  - 2662-7671 (Electronic)
IS  - 2662-7671 (Linking)
VI  - 22
IP  - 1
DP  - 2022 Nov 18
TI  - A study protocol for a randomized controlled trial to assess the efficacy of 
      Baduanjin exercise on older adults with sarcopenia in China.
PG  - 298
LID - 10.1186/s12906-022-03778-9 [doi]
LID - 298
AB  - BACKGROUND: Accompanied by the decline of physiological functions, the decrease 
      of physical activity, and comorbidities, older adults are susceptible to 
      sarcopenia because of accelerated loss of muscle mass. Resistance training is 
      recommended by different clinical practice guidelines. However, most older adults 
      have difficulty in taking recommended high-load resistance training programs, and 
      there are limited exercise options form them. Baduanjin, a traditional Chinese 
      mind-body exercise with relatively low intensity and simple movements, has the 
      potential benefits of improving physical functions and may be feasible in 
      treating sarcopenia and preventing its adverse health outcomes in older patients. 
      With the emergence of the concept of gut-muscle axis, this study aims to 
      determine the efficacy of Baduanjin exercise on Chinese older adults with 
      sarcopenia and explore its underlying mechanism. METHODS: This is a 24-week, 
      assessor-blinded, randomized controlled trial. Individuals aged 60 to 84 years 
      old will be screened for sarcopenia. 90 participants with sarcopenia will be 
      enrolled and randomly assigned (1:1) into the Baduanjin exercise or resistance 
      training group, and 20 participants without sarcopenia will be set as the 
      non-sarcopenia control group. The primary outcome is the scores of Short Physical 
      Performance Battery. The secondary outcomes are body composition, handgrip 
      strength, walking speed, global cognitive function, and incidence of falls. These 
      outcomes will be assessed at baseline, the 12th week and the 24th week. While 
      stool samples from participants will be collected at baseline and the 24th week 
      for analyzing the abundance of gut microbiome. Data will be analyzed in an 
      intention-to-treat protocol. DISCUSSION: The results of this study will determine 
      whether Baduanjin exercise can be an alternative non-pharmacological approach for 
      older adults with sarcopenia. If they can show positive significance, it will 
      promote Baduanjin exercise in clinical practice among these patients and inform 
      further research involving exercise interventions on the optimal types, timing, 
      and intensity to ameliorate sarcopenia for elderly people. TRIAL REGISTRATION: 
      Chinese Clinical Trial Registry; Registration number: ChiCTR2100051871; 
      Prospectively registered on October 8th, 2021.
CI  - © 2022. The Author(s).
FAU - Yue, Shengnan
AU  - Yue S
AD  - Department of Geriatrics, Hospital of Chengdu University of Traditional Chinese 
      Medicine, Chengdu, 610072, Sichuan, China.
FAU - Zhang, Jing
AU  - Zhang J
AD  - Department of Geriatrics, Hospital of Chengdu University of Traditional Chinese 
      Medicine, Chengdu, 610072, Sichuan, China.
FAU - Li, Jiaxin
AU  - Li J
AD  - Department of Geriatrics, Hospital of Chengdu University of Traditional Chinese 
      Medicine, Chengdu, 610072, Sichuan, China.
AD  - School of Clinical Medicine, Chengdu University of Traditional Chinese Medicine, 
      Chengdu, 610075, Sichuan, China.
FAU - Hao, Yanwei
AU  - Hao Y
AD  - Department of Geriatrics, Hospital of Chengdu University of Traditional Chinese 
      Medicine, Chengdu, 610072, Sichuan, China.
AD  - School of Clinical Medicine, Chengdu University of Traditional Chinese Medicine, 
      Chengdu, 610075, Sichuan, China.
FAU - Wang, Shaofeng
AU  - Wang S
AD  - School of Clinical Medicine, Chengdu University of Traditional Chinese Medicine, 
      Chengdu, 610075, Sichuan, China.
FAU - Liu, Tianyu
AU  - Liu T
AD  - School of Physical Education and Health, Chengdu University of Traditional 
      Chinese Medicine, Chengdu, 611137, Sichuan, China.
FAU - Zhong, Wen
AU  - Zhong W
AD  - Department of Geriatrics, Hospital of Chengdu University of Traditional Chinese 
      Medicine, Chengdu, 610072, Sichuan, China.
FAU - Chen, Chongli
AU  - Chen C
AD  - Department of Geriatrics, Hospital of Chengdu University of Traditional Chinese 
      Medicine, Chengdu, 610072, Sichuan, China.
FAU - Wang, Fei
AU  - Wang F
AD  - Department of Geriatrics, Hospital of Chengdu University of Traditional Chinese 
      Medicine, Chengdu, 610072, Sichuan, China.
FAU - Li, Bin
AU  - Li B
AUID- ORCID: 0000-0002-7123-6286
AD  - Department of Geriatrics, Hospital of Chengdu University of Traditional Chinese 
      Medicine, Chengdu, 610072, Sichuan, China. libin@cdutcm.edu.cn.
LA  - eng
GR  - 2021MS058/Sichuan Provincial Administration of Traditional Chinese Medicine/
GR  - CGY2022-504/Health Commission of Sichuan Province/
GR  - YB-20-13/National Traditional Chinese Medicine Education Development Center (CN)/
PT  - Clinical Trial Protocol
PT  - Journal Article
DEP - 20221118
PL  - England
TA  - BMC Complement Med Ther
JT  - BMC complementary medicine and therapies
JID - 101761232
SB  - IM
MH  - Humans
MH  - Aged
MH  - Middle Aged
MH  - Aged, 80 and over
MH  - *Hand Strength
MH  - *Exercise
MH  - China
MH  - Exercise Therapy
MH  - Randomized Controlled Trials as Topic
PMC - PMC9673889
OTO - NOTNLM
OT  - Baduanjin
OT  - Older adults
OT  - Physical function
OT  - Randomized controlled trial
OT  - Sarcopenia
COIS- The authors confirm that they have no competing interests.
EDAT- 2022/11/20 06:00
MHDA- 2022/11/23 06:00
PMCR- 2022/11/18
CRDT- 2022/11/19 00:08
PHST- 2022/08/19 00:00 [received]
PHST- 2022/11/03 00:00 [accepted]
PHST- 2022/11/19 00:08 [entrez]
PHST- 2022/11/20 06:00 [pubmed]
PHST- 2022/11/23 06:00 [medline]
PHST- 2022/11/18 00:00 [pmc-release]
AID - 10.1186/s12906-022-03778-9 [pii]
AID - 3778 [pii]
AID - 10.1186/s12906-022-03778-9 [doi]
PST - epublish
SO  - BMC Complement Med Ther. 2022 Nov 18;22(1):298. doi: 10.1186/s12906-022-03778-9.

PMID- 36388790
OWN - NLM
STAT- PubMed-not-MEDLINE
LR  - 20221119
IS  - 2305-5839 (Print)
IS  - 2305-5847 (Electronic)
IS  - 2305-5839 (Linking)
VI  - 10
IP  - 20
DP  - 2022 Oct
TI  - Immunosenescence is a therapeutic target for frailty in older adults: a narrative 
      review.
PG  - 1142
LID - 10.21037/atm-22-4405 [doi]
LID - 1142
AB  - BACKGROUND AND OBJECTIVE: Aging refers to a progressive decrease in functional 
      performance, leading to increased mortality risk. At present, life expectancy is 
      increasing worldwide and is expected to exceed 80 years by 2040. However, this 
      increase in life expectancy also indicates a rise in the incidence and prevalence 
      of diseases, such as cardiovascular, neurological, musculoskeletal, and 
      oncological diseases, which are associated with aging. The exact underlying 
      mechanisms of aging remain unknown, and whether it is a programmed process or the 
      consequence of an accumulation of stress events remains unclear. Thus, more 
      scientific research is needed to improve the management of complex and frail 
      patients. METHODS: Several databases were searched with the following key words: 
      immunosenescence, inflamm-aging, frailty, sarcopenia and skeletal muscle, etc. 
      KEY CONTENT AND FINDINGS: Skeletal muscle is the core phenotype of frailty and 
      sarcopenia. Immune aging and skeletal muscle decline interplay with each other 
      and form a vicious circle. Maintaining muscle health is beneficial for immune 
      function and delays the onset of frailty. Particularly, in the context of the 
      ongoing corona virus disease (COVID)-19 pandemic, studies have shown that the 
      elderly are more prone to the consequences of the SARS-CoV-2 virus. It has been 
      reported that the rates of hospitalization in the 65-74, 75-84, and ≥85 years old 
      group were 5×, 8×, and 10× greater than the 18-29 years old group, with 
      corresponding COVID-19-related deaths being 60×, 140×, and 330× that of the 
      younger reference group, respectively. Considering the above, this review aims to 
      discuss the relationship between immunosenescence, skeletal muscle, and frailty, 
      and to explore immunosenescence as a potential therapeutic target to prevent 
      frailty and extend healthspan, with some emphasis on the effects of the COVID-19 
      pandemic on the elderly. CONCLUSIONS: Immunosenescence is a promising potential 
      therapeutic target for frailty and is worthy of further investigation.
CI  - 2022 Annals of Translational Medicine. All rights reserved.
FAU - Jia, Huanan
AU  - Jia H
AD  - Geriatric Department, Hospital of Chengdu University of Traditional Chinese 
      Medicine, Chengdu, China.
FAU - Huang, Wei
AU  - Huang W
AD  - Geriatric Department, Hanyuan County Chinese Medicine Hospital, Ya'an, China.
FAU - Liu, Chuanfeng
AU  - Liu C
AD  - Geriatric Department, Hospital of Chengdu University of Traditional Chinese 
      Medicine, Chengdu, China.
FAU - Tang, Shiyu
AU  - Tang S
AD  - Clinical Medical School, Chengdu University of Traditional Chinese Medicine, 
      Chengdu, China.
FAU - Zhang, Jing
AU  - Zhang J
AD  - Geriatric Department, Hospital of Chengdu University of Traditional Chinese 
      Medicine, Chengdu, China.
FAU - Chen, Chongli
AU  - Chen C
AD  - Geriatric Department, Hospital of Chengdu University of Traditional Chinese 
      Medicine, Chengdu, China.
FAU - Tian, Yuan
AU  - Tian Y
AD  - College of Geriatric Health, Chengdu Medical College, Chengdu, China.
FAU - Zhong, Wen
AU  - Zhong W
AD  - Geriatric Department, Hospital of Chengdu University of Traditional Chinese 
      Medicine, Chengdu, China.
LA  - eng
PT  - Journal Article
PT  - Review
PL  - China
TA  - Ann Transl Med
JT  - Annals of translational medicine
JID - 101617978
PMC - PMC9652526
OTO - NOTNLM
OT  - Immunosenescence
OT  - frailty
OT  - inflamm-aging
OT  - sarcopenia
COIS- Conflicts of Interest: All authors have completed the ICMJE uniform disclosure 
      form (available at 
      https://atm.amegroups.com/article/view/10.21037/atm-22-4405/coif). The authors 
      have no conflicts of interest to declare.
EDAT- 2022/11/18 06:00
MHDA- 2022/11/18 06:01
PMCR- 2022/10/01
CRDT- 2022/11/17 12:17
PHST- 2022/08/23 00:00 [received]
PHST- 2022/09/26 00:00 [accepted]
PHST- 2022/11/17 12:17 [entrez]
PHST- 2022/11/18 06:00 [pubmed]
PHST- 2022/11/18 06:01 [medline]
PHST- 2022/10/01 00:00 [pmc-release]
AID - atm-10-20-1142 [pii]
AID - 10.21037/atm-22-4405 [doi]
PST - ppublish
SO  - Ann Transl Med. 2022 Oct;10(20):1142. doi: 10.21037/atm-22-4405.

PMID- 37476407
OWN - NLM
STAT- PubMed-not-MEDLINE
LR  - 20230722
IS  - 2296-861X (Print)
IS  - 2296-861X (Electronic)
IS  - 2296-861X (Linking)
VI  - 10
DP  - 2023
TI  - Association between digestive diseases and sarcopenia among Chinese middle-aged 
      and older adults: a prospective cohort study based on nationally representative 
      survey.
PG  - 1097860
LID - 10.3389/fnut.2023.1097860 [doi]
LID - 1097860
AB  - OBJECTIVES: Patients with digestive diseases frequently suffer from dyspepsia and 
      malabsorption, which may lead to muscle loss due to malnutrition. However, it is 
      not clear whether digestive diseases are associated with sarcopenia. This study 
      aims to explore the longitudinal association between digestive diseases and 
      sarcopenia in middle-aged and older adults based on a nationally representative 
      survey from China. METHODS: We used a prospective cohort study including 7,025 
      middle-aged and older adults aged ≥45 years from the 2011 to 2015 waves China 
      Health and Retirement Longitudinal Study (CHARLS). Digestive diseases were 
      identified using self-report. The assessment of sarcopenia was based on the Asian 
      Working Group for Sarcopenia 2019 Consensus and included three components of 
      muscle strength, physical performance, and muscle mass. Cox hazards regression 
      was used to examine the association between digestive diseases and sarcopenia. 
      RESULTS: The prevalence of digestive diseases and the incidence of sarcopenia in 
      middle-aged and older adults were 22.6% (95% CI = 21.6-23.6%) and 8.5% (95% CI = 
      7.8-9.1%). After adjusting for 15 covariates composed of three sets (demographic 
      characteristics, lifestyles, and health status), digestive diseases were 
      associated with a higher risk of sarcopenia (HR = 1.241, 95% CI = 1.034-1.490, P 
      < 0.05). The associations were more pronounced among men, older adults aged 
      60-79, rural residents, and married people. In addition, the association between 
      digestive diseases and sarcopenia was robust in the sensitivity analysis. 
      CONCLUSION: Digestive diseases were associated with an increased risk of 
      sarcopenia in middle-aged and older adults aged ≥45 years. Early intervention of 
      digestive diseases may help to reduce the incidence of sarcopenia in middle-aged 
      and older adults.
CI  - Copyright © 2023 Cui, Li, Ye, Yang, Chu, Jia, Feng, Lin and Zhang.
FAU - Cui, Guanghui
AU  - Cui G
AD  - Department of Integrated Traditional Chinese and Western Medicine, Peking 
      University First Hospital, Beijing, China.
AD  - Institute of Integrated Traditional Chinese and Western Medicine, Peking 
      University, Beijing, China.
FAU - Li, Shaojie
AU  - Li S
AD  - School of Public Health, Peking University, Beijing, China.
AD  - China Center for Health Development Studies, Peking University, Beijing, China.
FAU - Ye, Hui
AU  - Ye H
AD  - Department of Integrated Traditional Chinese and Western Medicine, Peking 
      University First Hospital, Beijing, China.
AD  - Institute of Integrated Traditional Chinese and Western Medicine, Peking 
      University, Beijing, China.
FAU - Yang, Yao
AU  - Yang Y
AD  - Department of Integrated Traditional Chinese and Western Medicine, Peking 
      University First Hospital, Beijing, China.
AD  - Institute of Integrated Traditional Chinese and Western Medicine, Peking 
      University, Beijing, China.
FAU - Chu, Yingming
AU  - Chu Y
AD  - Department of Integrated Traditional Chinese and Western Medicine, Peking 
      University First Hospital, Beijing, China.
AD  - Institute of Integrated Traditional Chinese and Western Medicine, Peking 
      University, Beijing, China.
FAU - Jia, Xiaofen
AU  - Jia X
AD  - Department of Integrated Traditional Chinese and Western Medicine, Peking 
      University First Hospital, Beijing, China.
AD  - Institute of Integrated Traditional Chinese and Western Medicine, Peking 
      University, Beijing, China.
FAU - Feng, Yue
AU  - Feng Y
AD  - Department of Integrated Traditional Chinese and Western Medicine, Peking 
      University First Hospital, Beijing, China.
AD  - Institute of Integrated Traditional Chinese and Western Medicine, Peking 
      University, Beijing, China.
FAU - Lin, Miaomiao
AU  - Lin M
AD  - Department of Integrated Traditional Chinese and Western Medicine, Peking 
      University First Hospital, Beijing, China.
AD  - Institute of Integrated Traditional Chinese and Western Medicine, Peking 
      University, Beijing, China.
FAU - Zhang, Xuezhi
AU  - Zhang X
AD  - Department of Integrated Traditional Chinese and Western Medicine, Peking 
      University First Hospital, Beijing, China.
AD  - Institute of Integrated Traditional Chinese and Western Medicine, Peking 
      University, Beijing, China.
LA  - eng
PT  - Journal Article
DEP - 20230705
PL  - Switzerland
TA  - Front Nutr
JT  - Frontiers in nutrition
JID - 101642264
PMC - PMC10354238
OTO - NOTNLM
OT  - CHARLS
OT  - China
OT  - digestive diseases
OT  - middle-aged and older adults
OT  - sarcopenia
COIS- The authors declare that the research was conducted in the absence of any 
      commercial or financial relationships that could be construed as a potential 
      conflict of interest.
EDAT- 2023/07/21 06:43
MHDA- 2023/07/21 06:44
PMCR- 2023/01/01
CRDT- 2023/07/21 04:05
PHST- 2022/12/05 00:00 [received]
PHST- 2023/06/20 00:00 [accepted]
PHST- 2023/07/21 06:44 [medline]
PHST- 2023/07/21 06:43 [pubmed]
PHST- 2023/07/21 04:05 [entrez]
PHST- 2023/01/01 00:00 [pmc-release]
AID - 10.3389/fnut.2023.1097860 [doi]
PST - epublish
SO  - Front Nutr. 2023 Jul 5;10:1097860. doi: 10.3389/fnut.2023.1097860. eCollection 
      2023.

PMID- 37559054
OWN - NLM
STAT- MEDLINE
DCOM- 20230811
LR  - 20231123
IS  - 1749-799X (Electronic)
IS  - 1749-799X (Linking)
VI  - 18
IP  - 1
DP  - 2023 Aug 9
TI  - Correlation between bone mineral density and sarcopenia in US adults: a 
      population-based study.
PG  - 588
LID - 10.1186/s13018-023-04034-7 [doi]
LID - 588
AB  - INTRODUCTION: In the aging process of the body, in addition to changes in fat and 
      muscle content, there is also bone loss, implying the possibility of a strong 
      muscle-bone-lipid link. In this study, we initially investigated the relationship 
      between lumbar BMD and low muscle mass and the relationship between 
      "muscle-bone-lipid." METHODS: The datasets from the National Health and Nutrition 
      Examination Survey (NHANES) 2011-2018 were used in a cross-sectional 
      investigation. BMD and appendicular skeletal muscle (ASM) were measured by 
      dual-energy X-ray absorptiometry (DXA), and appendicular skeletal muscle was 
      adjusted by body mass index (BMI) as a marker of sarcopenia. Weighted 
      multivariate regression and logistic regression analysis were used to explore the 
      independent relationship between lumbar BMD and sarcopenia. Fitted smoothing 
      curves and threshold effect analysis were used to describe the nonlinear 
      relationship. RESULT: In 8386 participants with ages 20-59 years, there was a 
      negative association between lumbar BMD and sarcopenia. In the fully adjusted 
      model, the risk of developing sarcopenia decreased by 93% for each 1-unit 
      increase in lumbar BMD (OR = 0.07, 95%CI 0.03-0.20). The risk of sarcopenia was 
      58% lower in participants in the highest quartile of lumbar BMD than in those in 
      the lowest quartile (OR = 0.42, 95%CI 0.27-0.64). This negative association was 
      more pronounced in the population of women with BMI ≥ 25. CONCLUSION: Our 
      findings suggest that lumbar BMD is negatively associated with sarcopenia in US 
      adults. The dynamic balance between "muscle-bone-lipid" is likely to be related 
      to the pathogenesis of bone loss.
CI  - © 2023. BioMed Central Ltd., part of Springer Nature.
FAU - Cheng, Lulu
AU  - Cheng L
AD  - College of Acupuncture-Moxibustion and Tuina, Anhui University of Chinese 
      Medicine, Hefei, 230012, China. Chenglulu958@163.com.
AD  - Graduate School, Wuhan Sports University, Wuhan, 430079, China. 
      Chenglulu958@163.com.
FAU - Wang, Siyu
AU  - Wang S
AD  - Graduate School, Wuhan Sports University, Wuhan, 430079, China.
LA  - eng
GR  - KJ2021ZD0062/Anhui Provincial Department of Education/
PT  - Journal Article
DEP - 20230809
PL  - England
TA  - J Orthop Surg Res
JT  - Journal of orthopaedic surgery and research
JID - 101265112
RN  - 0 (Lipids)
SB  - IM
MH  - Humans
MH  - Adult
MH  - Female
MH  - Bone Density/physiology
MH  - *Sarcopenia/diagnostic imaging/epidemiology
MH  - Nutrition Surveys
MH  - Cross-Sectional Studies
MH  - Absorptiometry, Photon
MH  - *Bone Diseases, Metabolic
MH  - Lipids
PMC - PMC10410911
OTO - NOTNLM
OT  - Lumbar bone mineral density
OT  - Muscle–bone–lipid
OT  - NHANES
OT  - Osteoporosis
OT  - Sarcopenia
COIS- The authors declare that they have no competing interests.
EDAT- 2023/08/10 00:42
MHDA- 2023/08/11 06:43
PMCR- 2023/08/09
CRDT- 2023/08/09 23:37
PHST- 2023/06/09 00:00 [received]
PHST- 2023/07/21 00:00 [accepted]
PHST- 2023/08/11 06:43 [medline]
PHST- 2023/08/10 00:42 [pubmed]
PHST- 2023/08/09 23:37 [entrez]
PHST- 2023/08/09 00:00 [pmc-release]
AID - 10.1186/s13018-023-04034-7 [pii]
AID - 4034 [pii]
AID - 10.1186/s13018-023-04034-7 [doi]
PST - epublish
SO  - J Orthop Surg Res. 2023 Aug 9;18(1):588. doi: 10.1186/s13018-023-04034-7.

PMID- 37800817
OWN - NLM
STAT- MEDLINE
DCOM- 20231009
LR  - 20231107
IS  - 1536-5964 (Electronic)
IS  - 0025-7974 (Print)
IS  - 0025-7974 (Linking)
VI  - 102
IP  - 40
DP  - 2023 Oct 6
TI  - Causality between sarcopenia-related traits and major depressive disorder: A 
      bi-directional, two-sample Mendelian randomized study.
PG  - e35071
LID - 10.1097/MD.0000000000035071 [doi]
LID - e35071
AB  - Observational studies have demonstrated an association between sarcopenia and 
      depression. However, these studies may be influenced by confounding factors, and 
      the causal relationship between sarcopenia and major depressive disorder (MDD) 
      remains unclear. This study aimed to apply the Mendelian randomization (MR) 
      method to address confounding factors and assess the causal effect of sarcopenia 
      on MDD. A two-way, two-sample MR method was employed in this study. Instrumental 
      variables of genome-wide significance level were obtained from the open 
      large-scale genome-wide association study summary data. MR analysis was conducted 
      using inverse variance weighted, MR-Egger, and weighted median methods. The 
      reliability of the results was verified using the heterogeneity test, pleiotropy 
      test, and leave-one-out method for sensitivity analysis. Grip strength 
      (right-hand grip strength: odds ratio [OR] = 0.880, 95% confidence interval [CI] 
      0.786-0.987, P = .027; left-hand grip strength: OR = 0.814, 95% CI 0.725-0.913, 
      P < .001) and usual walking pace (OR = 0.673, 95% CI 0.506-0.896, P = .007) 
      exhibited a direct causal effect on MDD. MDD had a significant causal effect on 
      appendicular lean mass (β = -0.065, 95% CI -0.110, -0.019, P = .005). There was a 
      causal relationship between sarcopenia-related traits and MDD. Loss of muscle 
      strength, rather than skeletal muscle mass, is correlated with an increased risk 
      of MDD. Furthermore, individuals with MDD are more likely to experience loss of 
      skeletal muscle mass.
CI  - Copyright © 2023 the Author(s). Published by Wolters Kluwer Health, Inc.
FAU - Zhang, Yu
AU  - Zhang Y
AD  - Chengdu University of Traditional Chinese Medicine, Chengdu, Sichuan, China.
AD  - Shaanxi Provincial Hospital of Chinese Medicine, Xi'an, Shaanxi, China.
FAU - Yang, Mengfan
AU  - Yang M
AD  - Chengdu University of Traditional Chinese Medicine, Chengdu, Sichuan, China.
FAU - Li, Mingquan
AU  - Li M
AUID- ORCID: 0000-0003-2823-8056
AD  - Hospital of Chengdu University of Traditional Chinese Medicine, Chengdu, Sichuan, 
      China.
LA  - eng
PT  - Journal Article
PT  - Randomized Controlled Trial
PL  - United States
TA  - Medicine (Baltimore)
JT  - Medicine
JID - 2985248R
SB  - IM
MH  - Humans
MH  - *Depressive Disorder, Major/complications/genetics
MH  - *Sarcopenia/complications/genetics
MH  - Genome-Wide Association Study
MH  - Hand Strength
MH  - Reproducibility of Results
MH  - Mendelian Randomization Analysis
PMC - PMC10553098
COIS- The authors have no conflicts of interest to disclose.
EDAT- 2023/10/06 12:43
MHDA- 2023/10/09 06:42
PMCR- 2023/10/06
CRDT- 2023/10/06 08:24
PHST- 2023/10/09 06:42 [medline]
PHST- 2023/10/06 12:43 [pubmed]
PHST- 2023/10/06 08:24 [entrez]
PHST- 2023/10/06 00:00 [pmc-release]
AID - 00005792-202310060-00068 [pii]
AID - 10.1097/MD.0000000000035071 [doi]
PST - ppublish
SO  - Medicine (Baltimore). 2023 Oct 6;102(40):e35071. doi: 
      10.1097/MD.0000000000035071.

PMID- 36111339
OWN - NLM
STAT- PubMed-not-MEDLINE
LR  - 20220917
IS  - 2296-634X (Print)
IS  - 2296-634X (Electronic)
IS  - 2296-634X (Linking)
VI  - 10
DP  - 2022
TI  - Skeletal muscle oxidative stress and inflammation in aging: Focus on antioxidant 
      and anti-inflammatory therapy.
PG  - 964130
LID - 10.3389/fcell.2022.964130 [doi]
LID - 964130
AB  - With aging, the progressive loss of skeletal muscle will have negative effect on 
      multiple physiological parameters, such as exercise, respiration, 
      thermoregulation, and metabolic homeostasis. Accumulating evidence reveals that 
      oxidative stress and inflammation are the main pathological characteristics of 
      skeletal muscle during aging. Here, we focus on aging-related sarcopenia, 
      summarize the relationship between aging and sarcopenia, and elaborate on 
      aging-mediated oxidative stress and oxidative damage in skeletal muscle and its 
      critical role in the occurrence and development of sarcopenia. In addition, we 
      discuss the production of excessive reactive oxygen species in aging skeletal 
      muscle, which reduces the ability of skeletal muscle satellite cells to 
      participate in muscle regeneration, and analyze the potential molecular mechanism 
      of ROS-mediated mitochondrial dysfunction in aging skeletal muscle. Furthermore, 
      we have also paid extensive attention to the possibility and potential regulatory 
      pathways of skeletal muscle aging and oxidative stress mediate inflammation. 
      Finally, in response to the abnormal activity of oxidative stress and 
      inflammation during aging, we summarize several potential antioxidant and 
      anti-inflammatory strategies for the treatment of sarcopenia, which may provide 
      beneficial help for improving sarcopenia during aging.
CI  - Copyright © 2022 Chen, Wang, Deng, Lian and Yu.
FAU - Chen, Mingming
AU  - Chen M
AD  - College of Animal Science and Technology, China Agricultural University, Beijing, 
      China.
FAU - Wang, Yiyi
AU  - Wang Y
AD  - Zhejiang A&F University, Zhejiang Provincial Key Laboratory of Characteristic 
      Traditional Chinese Medicine Resources Protection and Innovative Utilization, 
      Lin'an, China.
FAU - Deng, Shoulong
AU  - Deng S
AD  - NHC Key Laboratory of Human Disease Comparative Medicine, Institute of Laboratory 
      Animal Sciences, Chinese Academy of Medical Sciences and Comparative Medicine 
      Center, Peking Union Medical College, Beijing, China.
FAU - Lian, Zhengxing
AU  - Lian Z
AD  - College of Animal Science and Technology, China Agricultural University, Beijing, 
      China.
FAU - Yu, Kun
AU  - Yu K
AD  - College of Animal Science and Technology, China Agricultural University, Beijing, 
      China.
LA  - eng
PT  - Journal Article
PT  - Review
DEP - 20220830
PL  - Switzerland
TA  - Front Cell Dev Biol
JT  - Frontiers in cell and developmental biology
JID - 101630250
PMC - PMC9470179
OTO - NOTNLM
OT  - aging
OT  - inflammation
OT  - oxidative stress
OT  - skeletal muscle
OT  - treatment strategy
COIS- The authors declare that the research was conducted in the absence of any 
      commercial or financial relationships that could be construed as a potential 
      conflict of interest.
EDAT- 2022/09/17 06:00
MHDA- 2022/09/17 06:01
PMCR- 2022/01/01
CRDT- 2022/09/16 02:49
PHST- 2022/06/08 00:00 [received]
PHST- 2022/08/10 00:00 [accepted]
PHST- 2022/09/16 02:49 [entrez]
PHST- 2022/09/17 06:00 [pubmed]
PHST- 2022/09/17 06:01 [medline]
PHST- 2022/01/01 00:00 [pmc-release]
AID - 964130 [pii]
AID - 10.3389/fcell.2022.964130 [doi]
PST - epublish
SO  - Front Cell Dev Biol. 2022 Aug 30;10:964130. doi: 10.3389/fcell.2022.964130. 
      eCollection 2022.

PMID- 37571354
OWN - NLM
STAT- MEDLINE
DCOM- 20230816
LR  - 20230816
IS  - 2072-6643 (Electronic)
IS  - 2072-6643 (Linking)
VI  - 15
IP  - 15
DP  - 2023 Aug 1
TI  - Physical Activity, Sedentary Behavior, Fruit and Vegetable Consumption, and 
      Sarcopenia in Older Chinese Adults: A Cross-Sectional Study.
LID - 10.3390/nu15153417 [doi]
LID - 3417
AB  - PURPOSE: The purpose of this study was to investigate the association between 
      moderate to vigorous physical activity (MVPA), sedentary behavior, fruit and 
      vegetable intake, and the risk of sarcopenia among older Chinese adults. METHODS: 
      This cross-sectional study enrolled 5418 older Chinese adults who participated in 
      the Study on Global Aging and Adult Health (SAGE). Participants reported 
      information about their physical activity, sedentary behavior, and dietary habits 
      (fruit and vegetable intake). Sarcopenia was defined as the presence of low 
      skeletal muscle mass and either a slow gait speed or weak handgrip strength. A 
      multiple logistic regression model was employed to determine the relationship 
      between MVPA, sedentary behavior, fruit and vegetable intake, and the risk of 
      sarcopenia. RESULTS: Only 32.63% of participants met all three recommendations 
      (for MVPA, sedentary behavior, and fruit and vegetable intake). Compared with 
      meeting none of the recommendations, meeting all three recommendations was 
      associated with a lower risk of sarcopenia (OR = 0.63, 95% CI = 0.41-0.98). 
      Moreover, meeting the recommendation for sufficient fruit and vegetable intake 
      (OR = 0.69, 95% CI = 0.58-0.83), MVPA and fruit/vegetable intake (OR = 0.67, 95% 
      CI = 0.52-0.86), and sedentary behavior and fruit/vegetable intake (OR = 0.69, 
      95% CI = 0.48-0.98) was associated with a lower risk of sarcopenia. CONCLUSION: 
      Our findings indicate that in this large representative sample of older Chinese 
      adults, meeting lifestyle recommendations for MVPA, sedentary behavior, and fruit 
      and vegetable intake protected against sarcopenia.
FAU - Zhang, Yanjie
AU  - Zhang Y
AUID- ORCID: 0000-0002-7964-2326
AD  - Physical Education Unit, School of Humanities and Social Science, The Chinese 
      University of Hong Kong, Shenzhen, Shenzhen 518172, China.
FAU - Liu, Xiaolei
AU  - Liu X
AD  - Chinese Traditional Regimen Exercise Intervention Research Center, Beijing Sport 
      University, Beijing 100084, China.
FAU - Ma, Yongzhi
AU  - Ma Y
AD  - Martial Arts Culture Research Center, Tsinghua University, Beijing 100084, China.
FAU - Li, Xinxing
AU  - Li X
AUID- ORCID: 0000-0002-1221-428X
AD  - Department of Physical Education, Seoul National University, Seoul 08826, 
      Republic of Korea.
LA  - eng
GR  - R01 AG034479/AG/NIA NIH HHS/United States
GR  - R21 AG034263/AG/NIA NIH HHS/United States
PT  - Journal Article
DEP - 20230801
PL  - Switzerland
TA  - Nutrients
JT  - Nutrients
JID - 101521595
SB  - IM
MH  - Humans
MH  - Adult
MH  - Middle Aged
MH  - Aged
MH  - *Vegetables
MH  - Fruit
MH  - *Sarcopenia/epidemiology/prevention & control
MH  - Cross-Sectional Studies
MH  - Hand Strength
MH  - Sedentary Behavior
MH  - East Asian People
MH  - Exercise/physiology
PMC - PMC10420903
OTO - NOTNLM
OT  - nutrition
OT  - physical activity
OT  - sarcopenia
OT  - sedentary
COIS- The authors declare no conflict of interest.
EDAT- 2023/08/12 10:49
MHDA- 2023/08/16 06:42
PMCR- 2023/08/01
CRDT- 2023/08/12 01:21
PHST- 2023/06/28 00:00 [received]
PHST- 2023/07/20 00:00 [revised]
PHST- 2023/07/28 00:00 [accepted]
PHST- 2023/08/16 06:42 [medline]
PHST- 2023/08/12 10:49 [pubmed]
PHST- 2023/08/12 01:21 [entrez]
PHST- 2023/08/01 00:00 [pmc-release]
AID - nu15153417 [pii]
AID - nutrients-15-03417 [pii]
AID - 10.3390/nu15153417 [doi]
PST - epublish
SO  - Nutrients. 2023 Aug 1;15(15):3417. doi: 10.3390/nu15153417.

PMID- 38395763
OWN - NLM
STAT- MEDLINE
DCOM- 20240226
LR  - 20240227
IS  - 1471-2318 (Electronic)
IS  - 1471-2318 (Linking)
VI  - 24
IP  - 1
DP  - 2024 Feb 23
TI  - Dyslipidemia is associated with sarcopenia of the elderly: a meta-analysis.
PG  - 181
LID - 10.1186/s12877-024-04761-4 [doi]
LID - 181
AB  - PURPOSE: Sarcopenia is a pathological change characterized by muscle loss in 
      older people. According to the reports, there is controversy on the relationship 
      between dyslipidemia and sarcopenia. Therefore, this meta-analysis aimed to 
      explore the association between sarcopenia and dyslipidemia. METHODS: We searched 
      the Cochrane Library, Web of Science, PubMed, China National Knowledge 
      Infrastructure (CNKI), Wan Fang, China Science and Technology Journal Database 
      (VIP Database) for case‒control studies to extract data on the odds ratio (OR) 
      between sarcopenia and dyslipidemia and the MD(mean difference) of TC, LDL-C, 
      HDL-C, TG, and TG/HDL-C between sarcopenia and nonsarcopenia. The JBI(Joanna 
      Briggs) guidelines were used to evaluate the quality. Excel 2021, Review Manager 
      5.3 and Stata 16.0 were used for the statistical analysis. RESULTS: Twenty 
      studies were included in the meta-analysis, 19 of which were evaluated as good 
      quality. The overall OR of the relationship between sarcopenia and dyslipidemia 
      was 1.47, and the MD values of TC, LDL-C, HDL-C, TG, and TG/HDL-C were 1.10, 
      1.95, 1.27, 30.13, and 0.16 respectively. In female, compared with the 
      non-sarcopnia, the MD of TC, LDL-C, HDL-C, TG of sarcopenia were 
      - 1.67,2.21,1.02,-3.18 respectively. In male, the MD of TC, LDL-C, HDL-C, TG 
      between sarcopenia and non-sarcopenia were - 0.51, 1.41, 5.77, -0.67. The OR 
      between sarcopenia and dyslipidemia of the non-China region was 4.38, and it was 
      0.9 in China. In the group(> 60), MD of TC between sarcopenia and non-sarcopenia 
      was 2.63, while it was 1.54 in the group(20-60). CONCLUSION: Dyslipidemia was 
      associated with sarcopenia in the elderly, which was affected by sex, region and 
      age.
CI  - © 2024. The Author(s).
FAU - Bi, Bingqing
AU  - Bi B
AUID- ORCID: 0009-0005-2804-2477
AD  - School of Public Health, Capital Medical University, Beijing, 100069, China.
FAU - Dong, Xinying
AU  - Dong X
AD  - School of Public Health, Capital Medical University, Beijing, 100069, China.
FAU - Yan, Meilin
AU  - Yan M
AD  - School of Traditional Chinese Medicine, Capital Medical University, Beijing, 
      100069, China.
FAU - Zhao, Zhuo
AU  - Zhao Z
AD  - School of Public Health, Capital Medical University, Beijing, 100069, China.
FAU - Liu, Ruitong
AU  - Liu R
AD  - School of Public Health, Capital Medical University, Beijing, 100069, China.
FAU - Li, Shugang
AU  - Li S
AD  - School of Public Health, Capital Medical University, Beijing, 100069, China. 
      lishugang@ccmu.edu.cn.
FAU - Wu, Hao
AU  - Wu H
AD  - School of General Practice and Continuing Education, Capital Medical University, 
      Beijing, 100069, China. wushunzhe@ccmu.edu.cn.
LA  - eng
GR  - 2022-1-005, Key Discipline Member-02-44/Beijing High Level Public Health 
      Technical Talents Training Plan/
GR  - 2022-1-005, Key Discipline Member-02-44/Beijing High Level Public Health 
      Technical Talents Training Plan/
GR  - 2022-1-005, Key Discipline Member-02-44/Beijing High Level Public Health 
      Technical Talents Training Plan/
GR  - 2022-1-005, Key Discipline Member-02-44/Beijing High Level Public Health 
      Technical Talents Training Plan/
GR  - 2022-1-005, Key Discipline Member-02-44/Beijing High Level Public Health 
      Technical Talents Training Plan/
GR  - 2022-1-005, Key Discipline Member-02-44/Beijing High Level Public Health 
      Technical Talents Training Plan/
GR  - 2022-1-005, Key Discipline Member-02-44/Beijing High Level Public Health 
      Technical Talents Training Plan/
PT  - Journal Article
PT  - Meta-Analysis
DEP - 20240223
PL  - England
TA  - BMC Geriatr
JT  - BMC geriatrics
JID - 100968548
RN  - 0 (Cholesterol, LDL)
RN  - 0 (Triglycerides)
SB  - IM
MH  - Humans
MH  - Male
MH  - Female
MH  - Aged
MH  - Cholesterol, LDL
MH  - *Sarcopenia/diagnosis/epidemiology/complications
MH  - *Dyslipidemias/diagnosis/epidemiology/complications
MH  - Case-Control Studies
MH  - China
MH  - Triglycerides
PMC - PMC10885450
OTO - NOTNLM
OT  - Dyslipidemia
OT  - HDL-C
OT  - LDL-C
OT  - Sarcopenia
OT  - TC
OT  - TG
COIS- The authors declare no competing interests. On behalf of all authors, the 
      corresponding author states that there is no conflict of interest.
EDAT- 2024/02/24 11:42
MHDA- 2024/02/26 06:44
PMCR- 2024/02/23
CRDT- 2024/02/23 23:32
PHST- 2023/10/28 00:00 [received]
PHST- 2024/01/30 00:00 [accepted]
PHST- 2024/02/26 06:44 [medline]
PHST- 2024/02/24 11:42 [pubmed]
PHST- 2024/02/23 23:32 [entrez]
PHST- 2024/02/23 00:00 [pmc-release]
AID - 10.1186/s12877-024-04761-4 [pii]
AID - 4761 [pii]
AID - 10.1186/s12877-024-04761-4 [doi]
PST - epublish
SO  - BMC Geriatr. 2024 Feb 23;24(1):181. doi: 10.1186/s12877-024-04761-4.

PMID- 37862732
OWN - NLM
STAT- MEDLINE
DCOM- 20231120
LR  - 20240121
IS  - 1873-6815 (Electronic)
IS  - 0531-5565 (Linking)
VI  - 183
DP  - 2023 Nov
TI  - A bibliometric analysis of inflammation in sarcopenia from 2007 to 2022.
PG  - 112316
LID - S0531-5565(23)00237-1 [pii]
LID - 10.1016/j.exger.2023.112316 [doi]
AB  - OBJECTIVE: In recent years, the impact of inflammation regulation on the 
      progression of sarcopenia has garnered significant attention in research. 
      However, there has been a lack of bibliometric analysis on the literature 
      pertaining to inflammation in sarcopenia. This study was designed for the purpose 
      of exploring the current research trends in this field as well as general 
      situations and hot spots through bibliometric analysis. METHODS: Searches were 
      performed on the Web of Science Core Collection for articles related to 
      inflammation in sarcopenia from 2007 to 2022, and selected in compliance with 
      PRISMA guidelines. A variety of data were analyzed and visualized using VOSviewer 
      and CiteSpace, including countries, institutions, authors, keywords, journals, 
      and publications. RESULTS: 1833 articles were obtained in the last 16 years in 
      all. The number of publications and citations increased from 2007 to 2022, with a 
      notable rise occurring after 2016. Based on the results, the United States, the 
      University of Melbourne, Nutrients, and Marzetti Emanuele were the most 
      productive countries, institutions, journals, and authors, respectively. The 
      primary keywords were oxidative stress and insulin resistance, and the burst 
      detection analysis of keywords found that there is a possibility that future 
      research will focus on "Inflammatory Bowel Disease". CONCLUSION: This is the 
      first bibliometric analysis of inflammation in sarcopenia. The interaction 
      between oxidative stress, insulin resistance and inflammation in sarcopenia is 
      regarded as the current research priorities. As sarcopenia becomes more 
      prevalent, a focus will be placed on determining the molecular mechanisms and 
      therapeutic targets for regulating inflammation to intervene in sarcopenia.
CI  - Copyright © 2023 The Authors. Published by Elsevier Inc. All rights reserved.
FAU - Zhang, Yujie
AU  - Zhang Y
AD  - Shuguang Hospital Affiliated to Shanghai University of Traditional Chinese 
      Medicine, Shanghai 201203, China.
FAU - Zhao, Ye
AU  - Zhao Y
AD  - Shuguang Hospital Affiliated to Shanghai University of Traditional Chinese 
      Medicine, Shanghai 201203, China.
FAU - Rong, Jiaqi
AU  - Rong J
AD  - Shuguang Hospital Affiliated to Shanghai University of Traditional Chinese 
      Medicine, Shanghai 201203, China.
FAU - Liu, Kaoqiang
AU  - Liu K
AD  - Shuguang Hospital Affiliated to Shanghai University of Traditional Chinese 
      Medicine, Shanghai 201203, China.
FAU - Zhan, Yunfan
AU  - Zhan Y
AD  - Shuguang Hospital Affiliated to Shanghai University of Traditional Chinese 
      Medicine, Shanghai 201203, China.
FAU - Chai, Yongli
AU  - Chai Y
AD  - Shuguang Hospital Affiliated to Shanghai University of Traditional Chinese 
      Medicine, Shanghai 201203, China.
FAU - Ning, Jiawei
AU  - Ning J
AD  - Shuguang Hospital Affiliated to Shanghai University of Traditional Chinese 
      Medicine, Shanghai 201203, China.
FAU - Yuan, Wei'an
AU  - Yuan W
AD  - Shuguang Hospital Affiliated to Shanghai University of Traditional Chinese 
      Medicine, Shanghai 201203, China. Electronic address: weian_1980@163.com.
LA  - eng
PT  - Journal Article
PT  - Research Support, Non-U.S. Gov't
DEP - 20231019
PL  - England
TA  - Exp Gerontol
JT  - Experimental gerontology
JID - 0047061
SB  - IM
MH  - Humans
MH  - *Sarcopenia
MH  - *Insulin Resistance
MH  - Inflammation
MH  - Bibliometrics
MH  - Nutrients
OTO - NOTNLM
OT  - Bibliometric
OT  - CiteSpace
OT  - Inflammation
OT  - Sarcopenia
OT  - VOSviewer
COIS- Declaration of competing interest The authors declare that they have no known 
      competing financial interests or personal relationships that could have appeared 
      to influence the work reported in this paper.
EDAT- 2023/10/20 18:46
MHDA- 2023/11/20 06:54
CRDT- 2023/10/20 18:00
PHST- 2023/08/30 00:00 [received]
PHST- 2023/10/13 00:00 [revised]
PHST- 2023/10/17 00:00 [accepted]
PHST- 2023/11/20 06:54 [medline]
PHST- 2023/10/20 18:46 [pubmed]
PHST- 2023/10/20 18:00 [entrez]
AID - S0531-5565(23)00237-1 [pii]
AID - 10.1016/j.exger.2023.112316 [doi]
PST - ppublish
SO  - Exp Gerontol. 2023 Nov;183:112316. doi: 10.1016/j.exger.2023.112316. Epub 2023 
      Oct 19.

PMID- 25533145
OWN - NLM
STAT- MEDLINE
DCOM- 20160331
LR  - 20181202
IS  - 1873-4111 (Electronic)
IS  - 0378-5122 (Linking)
VI  - 80
IP  - 2
DP  - 2015 Feb
TI  - Osteosarcopenic obesity and fall prevention strategies.
PG  - 126-32
LID - S0378-5122(14)00362-4 [pii]
LID - 10.1016/j.maturitas.2014.11.009 [doi]
AB  - Sarcopenia, obesity, and osteoporosis are three interrelated entities which may 
      share common pathophysiological factors. In the last decades, overall survival 
      has drastically increased. Postmenopausal women, due to their estrogen depletion, 
      are at higher risk of developing any of these three conditions or the three, 
      which is termed osteosarcopenic obesity. One of the most common health problems 
      among these patients is the elevated risk of falls and fractures. Falls and 
      fall-related injuries are one of the major causes of mortality and morbidity in 
      older adults, and have a significant impact on social, economical and 
      health-related costs. Several extrinsic and intrinsic risk factors have been 
      described that play a role in the etiology of falls. A therapeutic approach to 
      osteosarcopenic obesity aimed at the prevention of falls must include several 
      factors, and act on those risk elements which can be effectively modified. An 
      adequate weight-loss diet and a good nutritional intake, with an appropriate 
      amount of vitamin D and the right protein/carbohydrates ratio, may contribute to 
      the prevention of falls. The recommendation of physical exercise, both 
      traditional (resistance or aerobic training) and more recent varieties (Tai Chi, 
      Pilates, body vibration), can improve balance and positively contribute to fall 
      prevention, whether by itself or in combination with other therapeutic 
      strategies. Finally, a pharmacological approach, especially one focused on 
      hormone therapy, has shown to have a positive effect on postmenopausal women's 
      balance, leading to a decreased risk of falls.
CI  - Copyright © 2014 Elsevier Ireland Ltd. All rights reserved.
FAU - Hita-Contreras, Fidel
AU  - Hita-Contreras F
AD  - Department of Health Sciences, Faculty of Health Sciences, University of Jaén, 
      E-23071 Jaén, Spain. Electronic address: fhita@ujaen.es.
FAU - Martínez-Amat, Antonio
AU  - Martínez-Amat A
AD  - Department of Health Sciences, Faculty of Health Sciences, University of Jaén, 
      E-23071 Jaén, Spain. Electronic address: amamat@ujaen.es.
FAU - Cruz-Díaz, David
AU  - Cruz-Díaz D
AD  - Department of Health Sciences, Faculty of Health Sciences, University of Jaén, 
      E-23071 Jaén, Spain. Electronic address: dcruz@ujaen.es.
FAU - Pérez-López, Faustino R
AU  - Pérez-López FR
AD  - University of Zaragoza, Faculty of Medicine and Lozano Blesa University Hospital, 
      E-50009 Zaragoza, Spain. Electronic address: faustino.perez@unizar.es.
LA  - eng
PT  - Journal Article
PT  - Review
DEP - 20141125
PL  - Ireland
TA  - Maturitas
JT  - Maturitas
JID - 7807333
RN  - 0 (Bone Density Conservation Agents)
RN  - 1406-16-2 (Vitamin D)
SB  - IM
MH  - Accidental Falls/*prevention & control
MH  - Bone Density Conservation Agents/*therapeutic use
MH  - *Diet, Reducing
MH  - Exercise
MH  - *Exercise Therapy
MH  - Humans
MH  - Obesity/complications/*therapy
MH  - Osteoporosis/complications/*therapy
MH  - Osteoporotic Fractures/*prevention & control
MH  - *Physical Therapy Modalities
MH  - Postural Balance
MH  - Sarcopenia/complications/*therapy
MH  - Vitamin D/therapeutic use
OTO - NOTNLM
OT  - Fall prevention
OT  - Obesity
OT  - Osteoporosis
OT  - Osteosarcopenic obesity
OT  - Postural balance
OT  - Sarcopenia
EDAT- 2014/12/24 06:00
MHDA- 2016/04/01 06:00
CRDT- 2014/12/24 06:00
PHST- 2014/11/13 00:00 [received]
PHST- 2014/11/18 00:00 [accepted]
PHST- 2014/12/24 06:00 [entrez]
PHST- 2014/12/24 06:00 [pubmed]
PHST- 2016/04/01 06:00 [medline]
AID - S0378-5122(14)00362-4 [pii]
AID - 10.1016/j.maturitas.2014.11.009 [doi]
PST - ppublish
SO  - Maturitas. 2015 Feb;80(2):126-32. doi: 10.1016/j.maturitas.2014.11.009. Epub 2014 
      Nov 25.

PMID- 33309409
OWN - NLM
STAT- MEDLINE
DCOM- 20211210
LR  - 20211214
IS  - 1532-8503 (Electronic)
IS  - 1051-2276 (Linking)
VI  - 31
IP  - 4
DP  - 2021 Jul
TI  - Association Between Sarcopenia and Its Components and Dependency in Activities of 
      Daily Living in Patients on Hemodialysis.
PG  - 397-402
LID - S1051-2276(20)30231-4 [pii]
LID - 10.1053/j.jrn.2020.08.016 [doi]
AB  - OBJECTIVES: To investigate the association of sarcopenia and its components 
      (muscle mass, muscle strength, and physical performance) with dependency in 
      activities of daily living (ADLs) in maintaining patients on hemodialysis. DESIGN 
      AND METHODS: This is a cross-sectional study. Sarcopenia was identified according 
      to the Asian Working Group for Sarcopenia 2019 criteria. Basic ADLs (BADLs) and 
      instrumental ADLs (IADLs) were assessed. Logistic regression was used to estimate 
      the association of sarcopenia and its components with dependency. Area under the 
      receiver-operating characteristic curve of gait speed corresponding with 
      dependency was calculated. RESULTS: A total of 238 patients on hemodialysis were 
      included. The proportion of enrolled male candidates was 67.6%, and the average 
      age was 60.9 years. In all, 49.2% (n = 117) and 30.7% (n = 73) of patients on 
      dialysis were diagnosed with sarcopenia and severe sarcopenia, respectively. 
      Dependency in BADLs was 21.0% (n = 50), and dependency in IADLs was 41.2% 
      (n = 98). Severe sarcopenia was significantly associated with dependency in BADLs 
      and IADLs after adjustment of clinical covariables (odds ratio [OR], 4.68 [95% 
      confidence interval (CI): 2.11-10.40]; OR, 3.24 [95% CI: 1.61-6.53], 
      respectively), whereas those effects for sarcopenia were not significant. With 
      all three sarcopenia components in the analysis model, high gait speed remained 
      strongly associated with low function dependency in BADLs and IADLs (per 0.1 m/s 
      increase of gait speed: OR, 0.52 [95% CI: 0.41-0.66]; and 0.46 [95% CI: 
      0.35-0.59], respectively). Area under the receiver-operating characteristic curve 
      of gait speed corresponding with dependency in BADLs and IADLs was 0.827 (0.759, 
      0.896) and 0.878 (0.832, 0.925), respectively. CONCLUSIONS: Severe sarcopenia was 
      closely related to dependency in ADL in patients on hemodialysis. Gait speed was 
      the most important factor affecting dependency in sarcopenia and had good 
      diagnostic accuracy for screening dependency in ADL.
CI  - Copyright © 2020 National Kidney Foundation, Inc. Published by Elsevier Inc. All 
      rights reserved.
FAU - Cheng, Dongsheng
AU  - Cheng D
AD  - Department of Nephrology, Shanghai Jiao Tong University Affiliated Sixth People's 
      Hospital, Shanghai, China.
FAU - Zhang, Qi
AU  - Zhang Q
AD  - Department of Nephrology, Shanghai Jiao Tong University Affiliated Sixth People's 
      Hospital, Shanghai, China; TianLin Community Health Center, Shanghai, China.
FAU - Wang, Zhi
AU  - Wang Z
AD  - Department of Nephrology, Shanghai Jiao Tong University Affiliated Sixth People's 
      Hospital, Shanghai, China; Shanghai University of Traditional Chinese Medicine, 
      Shanghai, China.
FAU - Li, Junhui
AU  - Li J
AD  - Department of Nephrology, Shanghai Jiao Tong University Affiliated Sixth People's 
      Hospital, Shanghai, China.
FAU - Jian, Guihua
AU  - Jian G
AD  - Department of Nephrology, Shanghai Jiao Tong University Affiliated Sixth People's 
      Hospital, Shanghai, China. Electronic address: gh238@qq.com.
FAU - Wang, Niansong
AU  - Wang N
AD  - Department of Nephrology, Shanghai Jiao Tong University Affiliated Sixth People's 
      Hospital, Shanghai, China. Electronic address: wangniansong2012@163.com.
LA  - eng
PT  - Journal Article
DEP - 20201210
PL  - United States
TA  - J Ren Nutr
JT  - Journal of renal nutrition : the official journal of the Council on Renal 
      Nutrition of the National Kidney Foundation
JID - 9112938
SB  - IM
MH  - *Activities of Daily Living
MH  - Cross-Sectional Studies
MH  - Hand Strength
MH  - Humans
MH  - Male
MH  - Middle Aged
MH  - Muscle Strength
MH  - Renal Dialysis
MH  - *Sarcopenia/epidemiology
EDAT- 2020/12/15 06:00
MHDA- 2021/12/15 06:00
CRDT- 2020/12/14 10:12
PHST- 2020/05/10 00:00 [received]
PHST- 2020/08/01 00:00 [revised]
PHST- 2020/08/30 00:00 [accepted]
PHST- 2020/12/15 06:00 [pubmed]
PHST- 2021/12/15 06:00 [medline]
PHST- 2020/12/14 10:12 [entrez]
AID - S1051-2276(20)30231-4 [pii]
AID - 10.1053/j.jrn.2020.08.016 [doi]
PST - ppublish
SO  - J Ren Nutr. 2021 Jul;31(4):397-402. doi: 10.1053/j.jrn.2020.08.016. Epub 2020 Dec 
      10.

PMID- 37640577
OWN - NLM
STAT- MEDLINE
DCOM- 20231220
LR  - 20240208
IS  - 1545-7214 (Electronic)
IS  - 1064-7481 (Linking)
VI  - 32
IP  - 1
DP  - 2024 Jan
TI  - Genetically Proxied Sarcopenia-Related Muscle Traits and Depression: Evidence 
      from the FinnGen Cohort.
PG  - 32-41
LID - S1064-7481(23)00375-5 [pii]
LID - 10.1016/j.jagp.2023.08.001 [doi]
AB  - BACKGROUND: Sarcopenia and depression are common and often coexist in the 
      elderly. This study aims to determine the impact of sarcopenia-related muscle 
      traits on depression. METHODS: A two-sample Mendelian randomization (MR) study 
      was performed on the summary-level data from the FinnGen cohort to estimate the 
      causal association of appendicular lean mass (ALM), walking pace, or low hand 
      grip strength with depression. Additionally, multivariable MR (MVMR) was 
      performed to assess the dependence of each muscle trait in the causality and 
      adjust the effect of body mass index (BMI). Supplementary backward MR analyses 
      were performed to estimate the effect of depression on sarcopenia-related muscle 
      traits. RESULTS: Univariable MR analyses demonstrated that there were causal 
      associations of ALM (odds ratio [OR]: 0.94; 95% confidence interval [CI]: 
      0.88-0.99), walking pace (OR: 0.53; 95% CI: 0.32-0.88), and low hand grip 
      strength (OR: 1.20; 95% CI: 1.05-1.38) with depression. MVMR analyses showed that 
      ALM was the only trait that had a significant causal relationship with depression 
      (OR: 0.91; 95% CI: 0.85-0.98) after accounting for the other two muscle traits. 
      Moreover, the independent association of ALM with depression remained (OR: 0.92; 
      95% CI: 0.85-0.99) after being adjusted by BMI. The backward MR analyses showed 
      no causal associations of depression with any sarcopenia-related muscle traits. 
      CONCLUSION: Low muscle mass independently increases the risk of depression. This 
      study determined the muscle-related risk factors of depression, which may help 
      establish the causality between sarcopenia and depression and provide 
      evidence-based recommendations for improving mental health in the elderly.
CI  - Copyright © 2023 American Association for Geriatric Psychiatry. Published by 
      Elsevier Inc. All rights reserved.
FAU - Lv, Zhengtao
AU  - Lv Z
AD  - Department of Orthopedics (ZL, JZ), Tongji Hospital, Tongji Medical College, 
      Huazhong University of Science and Technology, Wuhan, China.
FAU - Zhao, Yingchao
AU  - Zhao Y
AD  - Cancer Center (YZ), Union Hospital, Tongji Medical College, Huazhong University 
      of Science and Technology, Wuhan, China; Institute of Radiation Oncology (YZ), 
      Union Hospital, Tongji Medical College, Huazhong University of Science and 
      Technology, Wuhan, China.
FAU - Cui, Jiarui
AU  - Cui J
AD  - Longhua Hospital (JC), Shanghai University of Traditional Chinese Medicine, 
      Shanghai, China.
FAU - Zhang, Jiaming
AU  - Zhang J
AD  - Department of Orthopedics (ZL, JZ), Tongji Hospital, Tongji Medical College, 
      Huazhong University of Science and Technology, Wuhan, China. Electronic address: 
      jiaming_zhangtjmc@icloud.com.
LA  - eng
PT  - Journal Article
DEP - 20230809
PL  - England
TA  - Am J Geriatr Psychiatry
JT  - The American journal of geriatric psychiatry : official journal of the American 
      Association for Geriatric Psychiatry
JID - 9309609
SB  - IM
MH  - Aged
MH  - Humans
MH  - Body Mass Index
MH  - Depression/epidemiology/genetics
MH  - Hand Strength/physiology
MH  - Muscle, Skeletal
MH  - *Sarcopenia/complications/epidemiology/genetics
MH  - Mendelian Randomization Analysis
OTO - NOTNLM
OT  - Sarcopenia
OT  - depression
OT  - grip strength
OT  - muscle mass
OT  - walking pace
EDAT- 2023/08/29 00:41
MHDA- 2023/12/17 09:42
CRDT- 2023/08/28 21:57
PHST- 2023/04/14 00:00 [received]
PHST- 2023/08/02 00:00 [revised]
PHST- 2023/08/03 00:00 [accepted]
PHST- 2023/12/17 09:42 [medline]
PHST- 2023/08/29 00:41 [pubmed]
PHST- 2023/08/28 21:57 [entrez]
AID - S1064-7481(23)00375-5 [pii]
AID - 10.1016/j.jagp.2023.08.001 [doi]
PST - ppublish
SO  - Am J Geriatr Psychiatry. 2024 Jan;32(1):32-41. doi: 10.1016/j.jagp.2023.08.001. 
      Epub 2023 Aug 9.

PMID- 38419525
OWN - NLM
STAT- MEDLINE
DCOM- 20240506
LR  - 20240506
IS  - 1099-1573 (Electronic)
IS  - 0951-418X (Linking)
VI  - 38
IP  - 5
DP  - 2024 May
TI  - Impact of Chinese herbal medicine on sarcopenia in enhancing muscle mass, 
      strength, and function: A systematic review and meta-analysis of randomized 
      controlled trials.
PG  - 2303-2322
LID - 10.1002/ptr.8154 [doi]
AB  - Sarcopenia has become important to the public health with the increase in the 
      aging population in society. However, the therapeutic effects of conventional 
      approaches, including pharmacotherapy, exercise, and nutritional intervention, 
      are far from satisfactory. Chinese herbal medicine is a new treatment format with 
      interesting possibilities in sarcopenia has been widely practiced. The study aims 
      to explore the effectiveness of Chinese herbal medicine in sarcopenia. We 
      comprehensively searched the following electronic databases: Medline, EMBASE, APA 
      PsycInfo, Cochrane Library, Web of Science, PubMed, and Chinese database from the 
      establishment of the database to December 2022 (no language restrictions). 
      Randomized controlled clinical studies on the use of Chinese herbal medicine in 
      sarcopenia were selected in compliance with PRISMA guidelines. Review Manager and 
      Stata were used for statistical analysis and the mean difference and standardized 
      mean difference were adopted. Of 277 identified studies, 17 were eligible and 
      included in our analysis (N = 1440 participants). The results showed that Chinese 
      herbal medicine can improve total efficiency (RR = 1.29, 95% CI [1.21, 1.36], 
      p < 0.00001) in sarcopenia and enhance muscle mass (SMD = 1.02, 95% CI [0.55, 
      1.50], p < 0.0001), and muscle strength measured by grip strength (SMD = 0.66, 
      95% CI [0.36, 0.96], p < 0.0001), measured by 60°/s knee extension peak TQ 
      (MD = 5.63, 95% CI [-0.30, 11.57], p = 0.06) and muscle function measured by 
      6-meter walking speed (SMD = 1.34, 95% CI [0.60, 2.08], p = 0.0004), measured by 
      the short physical performance battery of 1.50%, 95% CI (1.05, 1.95), measured by 
      the EuroQoL 5-dimension of (SMD = 0.27, 95% CI [-0.10, 0.65], p = 0.16), 
      suggesting that Chinese herbal medicine alone or combined with conventional 
      treatment has ameliorating effect on sarcopenia. Chinese herbal medicine is a 
      potential therapeutic strategy in sarcopenia. The funnel plot and Egger's test 
      indicated publication bias. To confirm our conclusions, further high-quality 
      studies should be conducted.
CI  - © 2024 The Authors. Phytotherapy Research published by John Wiley & Sons Ltd.
FAU - Zhang, Yujie
AU  - Zhang Y
AUID- ORCID: 0000-0003-1588-8842
AD  - Clinical Research Center, Shuguang Hospital Affiliated to Shanghai University of 
      Traditional Chinese Medicine, Shanghai, China.
FAU - Liu, Kaoqiang
AU  - Liu K
AD  - Clinical Research Center, Shuguang Hospital Affiliated to Shanghai University of 
      Traditional Chinese Medicine, Shanghai, China.
FAU - Zhan, Yunfan
AU  - Zhan Y
AD  - Clinical Research Center, Shuguang Hospital Affiliated to Shanghai University of 
      Traditional Chinese Medicine, Shanghai, China.
FAU - Zhao, Ye
AU  - Zhao Y
AD  - Clinical Research Center, Shuguang Hospital Affiliated to Shanghai University of 
      Traditional Chinese Medicine, Shanghai, China.
FAU - Chai, Yongli
AU  - Chai Y
AD  - Clinical Research Center, Shuguang Hospital Affiliated to Shanghai University of 
      Traditional Chinese Medicine, Shanghai, China.
FAU - Ning, Jiawei
AU  - Ning J
AD  - Clinical Research Center, Shuguang Hospital Affiliated to Shanghai University of 
      Traditional Chinese Medicine, Shanghai, China.
FAU - Pan, Hui
AU  - Pan H
AD  - Clinical Research Center, Shuguang Hospital Affiliated to Shanghai University of 
      Traditional Chinese Medicine, Shanghai, China.
FAU - Kong, Lingjun
AU  - Kong L
AD  - Clinical Research Center, Shuguang Hospital Affiliated to Shanghai University of 
      Traditional Chinese Medicine, Shanghai, China.
FAU - Yuan, Wei'an
AU  - Yuan W
AD  - Clinical Research Center, Shuguang Hospital Affiliated to Shanghai University of 
      Traditional Chinese Medicine, Shanghai, China.
LA  - eng
GR  - ZY(2021-2023)-0211/Three-year Action Program of Shanghai Municipality for 
      Traditional Chinese Medicine/
GR  - SHDC2022CRW010/Shanghai Shenkang hospital development center of Construction of 
      Exemplary research wards/
GR  - 20MC1920600/Clinical Medical Research Center Project of Shanghai Chronic 
      musculoskeletal disease/
GR  - A1-U21-205-0103/Innovation Program of Shanghai Municipal Education Commission: 
      Integrated traditional Chinese and Western Medicine - Chinese patent medicine 
      clinical evaluation platform/
GR  - SHDC2022CRT018/Shanghai Shenkang hospital development center of Innovation 
      Project of Medical-enterprise integration/
PT  - Journal Article
PT  - Meta-Analysis
PT  - Review
PT  - Systematic Review
DEP - 20240229
PL  - England
TA  - Phytother Res
JT  - Phytotherapy research : PTR
JID - 8904486
RN  - 0 (Drugs, Chinese Herbal)
SB  - IM
MH  - *Sarcopenia/drug therapy
MH  - Humans
MH  - *Drugs, Chinese Herbal/therapeutic use/pharmacology
MH  - *Randomized Controlled Trials as Topic
MH  - *Muscle Strength/drug effects
MH  - Muscle, Skeletal/drug effects
OTO - NOTNLM
OT  - Chinese herbal medicine
OT  - meta‐analysis
OT  - randomized controlled trial
OT  - sarcopenia
OT  - systematic review
EDAT- 2024/02/29 06:43
MHDA- 2024/05/06 06:44
CRDT- 2024/02/29 03:18
PHST- 2023/12/31 00:00 [revised]
PHST- 2023/04/07 00:00 [received]
PHST- 2024/01/28 00:00 [accepted]
PHST- 2024/05/06 06:44 [medline]
PHST- 2024/02/29 06:43 [pubmed]
PHST- 2024/02/29 03:18 [entrez]
AID - 10.1002/ptr.8154 [doi]
PST - ppublish
SO  - Phytother Res. 2024 May;38(5):2303-2322. doi: 10.1002/ptr.8154. Epub 2024 Feb 29.

PMID- 30083536
OWN - NLM
STAT- PubMed-not-MEDLINE
LR  - 20240329
IS  - 2296-861X (Print)
IS  - 2296-861X (Electronic)
IS  - 2296-861X (Linking)
VI  - 5
DP  - 2018
TI  - Clinical Practice Guidelines and Evidence for the Efficacy of Traditional 
      Japanese Herbal Medicine (Kampo) in Treating Geriatric Patients.
PG  - 66
LID - 10.3389/fnut.2018.00066 [doi]
LID - 66
AB  - Frailty is defined as a state of increased vulnerability to poor resolution of 
      homeostasis following stress, which increases the risk of adverse outcomes such 
      as falls, delirium, and disability in the elderly. Recently in Japan, clinical 
      practice guidelines (CPG) have recommended kampo treatment. We conducted a search 
      for reports on Japanese CPG and kampo medicine in the treatment of symptoms in 
      the elderly. The search was performed using the databases PubMed, Ichushi Web, 
      J-Stage, Japan Medical Publishers Association, Medical Information Network 
      Distribution Service, and CPG containing kampo products in Japan; reports from 
      January 1st, 2012 to October 31st, 2017 were reviewed. Over the past 5 years, 
      nine CPGs have recommended kampo treatment based on the evidence for improvement 
      in skin symptoms, cough, gastro-intestinal dysfunction, urinary dysfunction, and 
      dementia. Treatments with kampo medicine are performed depending on the 
      coexistence of manifestations based on the original kampo concept, i.e., 
      cognitive dysfunction and dementia with sarcopenia showing urinary disorder. Each 
      kampo formula includes multiple crude drugs that have several pharmacological 
      functions; these drugs include alkaloids, glycosides, and polysaccharides. Thus, 
      kampo formula has an effect on multiple organs and coordinates the relationship 
      between the brain, endocrine system, immune system, and skeletal muscles. Kampo 
      treatment can be considered as supporting holistic medicine in elderly 
      individuals with frailty.
FAU - Takayama, Shin
AU  - Takayama S
AD  - Department of Education and Support for Regional Medicine, Department of Kampo 
      Medicine, Tohoku University Hospital, Sendai, Japan.
FAU - Arita, Ryutaro
AU  - Arita R
AD  - Department of Education and Support for Regional Medicine, Department of Kampo 
      Medicine, Tohoku University Hospital, Sendai, Japan.
FAU - Kikuchi, Akiko
AU  - Kikuchi A
AD  - Department of Education and Support for Regional Medicine, Department of Kampo 
      Medicine, Tohoku University Hospital, Sendai, Japan.
FAU - Ohsawa, Minoru
AU  - Ohsawa M
AD  - Department of Education and Support for Regional Medicine, Department of Kampo 
      Medicine, Tohoku University Hospital, Sendai, Japan.
FAU - Kaneko, Soichiro
AU  - Kaneko S
AD  - Department of Education and Support for Regional Medicine, Department of Kampo 
      Medicine, Tohoku University Hospital, Sendai, Japan.
FAU - Ishii, Tadashi
AU  - Ishii T
AD  - Department of Education and Support for Regional Medicine, Department of Kampo 
      Medicine, Tohoku University Hospital, Sendai, Japan.
LA  - eng
PT  - Journal Article
PT  - Review
DEP - 20180723
PL  - Switzerland
TA  - Front Nutr
JT  - Frontiers in nutrition
JID - 101642264
PMC - PMC6064728
OTO - NOTNLM
OT  - elderly
OT  - geriatrics
OT  - guidelines
OT  - herbal medicine
OT  - kampo medicine
OT  - review
EDAT- 2018/08/08 06:00
MHDA- 2018/08/08 06:01
PMCR- 2018/01/01
CRDT- 2018/08/08 06:00
PHST- 2018/05/22 00:00 [received]
PHST- 2018/07/02 00:00 [accepted]
PHST- 2018/08/08 06:00 [entrez]
PHST- 2018/08/08 06:00 [pubmed]
PHST- 2018/08/08 06:01 [medline]
PHST- 2018/01/01 00:00 [pmc-release]
AID - 10.3389/fnut.2018.00066 [doi]
PST - epublish
SO  - Front Nutr. 2018 Jul 23;5:66. doi: 10.3389/fnut.2018.00066. eCollection 2018.

PMID- 38510656
OWN - NLM
STAT- PubMed-not-MEDLINE
LR  - 20240322
IS  - 1663-9812 (Print)
IS  - 1663-9812 (Electronic)
IS  - 1663-9812 (Linking)
VI  - 15
DP  - 2024
TI  - Mechanism of traditional Chinese medicine in elderly diabetes mellitus and a 
      systematic review of its clinical application.
PG  - 1339148
LID - 10.3389/fphar.2024.1339148 [doi]
LID - 1339148
AB  - Objective: Affected by aging, the elderly diabetes patients have many 
      pathological characteristics different from the young people, including more 
      complications, vascular aging, cognitive impairment, osteoporosis, and 
      sarcopenia. This article will explore their pathogenesis and the mechanism of 
      Traditional Chinese medicine (TCM) intervention, and use the method of systematic 
      review to evaluate the clinical application of TCM in elderly diabetes. Method: 
      Searching for randomized controlled trials (RCTs) published from January 2000 to 
      November 2023 in the following databases: Web of Science, Pubmed, Embase, 
      Cochrane Library, Sinomed, China National Knowledge Internet, Wanfang and VIP. 
      They were evaluated by three subgroups of Traditional Chinese Prescription, 
      Traditional Chinese patent medicines and Traditional Chinese medicine extracts 
      for their common prescriptions, drugs, adverse reactions and the quality of them. 
      Results and Conclusion: TCM has the advantages of multi-target and synergistic 
      treatment in the treatment of elderly diabetes. However, current clinical 
      researches have shortcomings including the inclusion of age criteria and 
      diagnosis of subjects are unclear, imprecise research design, non-standard 
      intervention measures, and its safety needs further exploration. In the future, 
      the diagnosis of elderly people with diabetes needs to be further clarified. 
      Traditional Chinese patent medicines included in the pharmacopoeia can be used to 
      conduct more rigorous RCTs, and then gradually standardize the traditional 
      Chinese medicine prescriptions and traditional Chinese medicine extracts, 
      providing higher level evidence for the treatment of elderly diabetes with 
      traditional Chinese medicine.
CI  - Copyright © 2024 Zhang, Hu, Jin, Wang, Zhang and Zhao.
FAU - Zhang, Qiqi
AU  - Zhang Q
AD  - Institute of Metabolic Diseases, Guang'anmen Hospital, Chinese Academy of Chinese 
      Medical Sciences, Beijing, China.
FAU - Hu, Shiwan
AU  - Hu S
AD  - Institute of Metabolic Diseases, Guang'anmen Hospital, Chinese Academy of Chinese 
      Medical Sciences, Beijing, China.
AD  - Graduate School, Beijing University of Chinese Medicine, Beijing, China.
FAU - Jin, Zishan
AU  - Jin Z
AD  - Institute of Metabolic Diseases, Guang'anmen Hospital, Chinese Academy of Chinese 
      Medical Sciences, Beijing, China.
AD  - Graduate School, Beijing University of Chinese Medicine, Beijing, China.
FAU - Wang, Sicheng
AU  - Wang S
AD  - Institute of Metabolic Diseases, Guang'anmen Hospital, Chinese Academy of Chinese 
      Medical Sciences, Beijing, China.
FAU - Zhang, Boxun
AU  - Zhang B
AD  - Department of Endocrinology, Hospital of Chengdu University of Traditional 
      Chinese Medicine, Chengdu, China.
FAU - Zhao, Linhua
AU  - Zhao L
AD  - Institute of Metabolic Diseases, Guang'anmen Hospital, Chinese Academy of Chinese 
      Medical Sciences, Beijing, China.
LA  - eng
PT  - Journal Article
PT  - Review
DEP - 20240306
PL  - Switzerland
TA  - Front Pharmacol
JT  - Frontiers in pharmacology
JID - 101548923
PMC - PMC10953506
OTO - NOTNLM
OT  - cognitive impairment
OT  - elderly diabetes mellitus
OT  - hypoglycemia
OT  - osteoporosis
OT  - sarcopenia
OT  - systematic review
OT  - traditional Chinese medicine
OT  - vascular aging
COIS- The authors declare that the research was conducted in the absence of any 
      commercial or financial relationships that could be construed as a potential 
      conflict of interest.
EDAT- 2024/03/21 06:43
MHDA- 2024/03/21 06:44
PMCR- 2024/03/06
CRDT- 2024/03/21 04:13
PHST- 2023/11/15 00:00 [received]
PHST- 2024/01/31 00:00 [accepted]
PHST- 2024/03/21 06:44 [medline]
PHST- 2024/03/21 06:43 [pubmed]
PHST- 2024/03/21 04:13 [entrez]
PHST- 2024/03/06 00:00 [pmc-release]
AID - 1339148 [pii]
AID - 10.3389/fphar.2024.1339148 [doi]
PST - epublish
SO  - Front Pharmacol. 2024 Mar 6;15:1339148. doi: 10.3389/fphar.2024.1339148. 
      eCollection 2024.

PMID- 30146513
OWN - NLM
STAT- MEDLINE
DCOM- 20190513
LR  - 20190513
IS  - 0917-5857 (Print)
IS  - 0917-5857 (Linking)
VI  - 28
IP  - 9
DP  - 2018
TI  - [Aging-related frailty and sarcopenia. Kampo medicine for frailty and 
      sarcopenia.].
PG  - 1257-1262
AB  - In Japan, which is entering a super-aged society, the prevention of long-term 
      care and bedridden caused by frailty and sarcopenia have been recognized as an 
      urgent need. The pathology of frailty and sarcopenia includes broad problems of 
      senility. A traditional herbal medicine is known to improve symptoms across the 
      organs, many herbal medicines administered by examining the balance of mind and 
      body are effective for frailty and sarcopenia. "The Safety Drug Therapy Guideline 
      2015 for the Elderly" was fully revised in 2015. In this guideline, traditional 
      herbal medicines, which are suggested to be useful for the elderly, have been 
      taken up, and the evidence of which is being accumulated. We regarded frailty and 
      sarcopenia as 'kidney-Qi' deficiency, a concept that represents aging phenomenon 
      in Kampo medicine and clarified the anti-sarcopenic effects of Go-sha-jinki-gan, 
      a 'kidney-Qi'-tonifying medicine, using animal experimental models.
FAU - Kajimoto, Katsufumi
AU  - Kajimoto K
AD  - Department of Advanced Hybrid medicine, Osaka University Graduate School of 
      Medicine, Japan.
FAU - Nakata, Hideyuki
AU  - Nakata H
AD  - Department of Advanced Hybrid medicine, Osaka University Graduate School of 
      Medicine, Japan.
FAU - Hagihara, Keisuke
AU  - Hagihara K
LA  - jpn
PT  - Journal Article
PL  - Japan
TA  - Clin Calcium
JT  - Clinical calcium
JID - 9433326
SB  - IM
MH  - Aged
MH  - Animals
MH  - Frail Elderly
MH  - *Frailty
MH  - Humans
MH  - Japan
MH  - Medicine, Kampo
MH  - *Sarcopenia/drug therapy
EDAT- 2018/08/28 06:00
MHDA- 2019/05/14 06:00
CRDT- 2018/08/28 06:00
PHST- 2018/08/28 06:00 [entrez]
PHST- 2018/08/28 06:00 [pubmed]
PHST- 2019/05/14 06:00 [medline]
AID - 180912571262 [pii]
PST - ppublish
SO  - Clin Calcium. 2018;28(9):1257-1262.

PMID- 37964970
OWN - NLM
STAT- MEDLINE
DCOM- 20240214
LR  - 20240228
IS  - 1664-2392 (Print)
IS  - 1664-2392 (Electronic)
IS  - 1664-2392 (Linking)
VI  - 14
DP  - 2023
TI  - Methods and research progress in the construction of animal models of 
      osteosarcopenia: a scoping review.
PG  - 1228937
LID - 10.3389/fendo.2023.1228937 [doi]
LID - 1228937
AB  - BACKGROUND: Osteosarcopenia(OS) is a significant health concern resulting from 
      the ageing process. Currently, as the population grows older, the prevalence of 
      OS, a disease that entails the synchronous degeneration of muscles and bones, is 
      mounting. This poses a serious threat to the health of the elderly while placing 
      an enormous burden on social care. In order to comprehend the pathological 
      mechanism of OS and develop clinical drugs, it is pertinent to construct an 
      efficient animal model of OS. To investigate the modeling techniques of diverse 
      experimental models of OS and elucidate their respective benefits and drawbacks, 
      with the purpose of furnishing a theoretical foundation to advance experimental 
      research on OS. METHODS: We searched PubMed, Embase database, China Knowledge 
      Network, Wanfang data platform and Vipshop journal platform databases from 2000 
      through to September 1, 2023. We included animal studies on sarcopenia or 
      osteoporosis or osteosarcopenia or sarcopenia-osteoporosis, modeling methods for 
      osteosarcopenia. Two independently screened study abstracts and full reports and 
      complete data extraction. RESULTS: Eventually, Of 112, 106 citations screened. 
      4938 underwent full-text review and 38 met the inclusion criteria. we reviewed 
      and analyzed the literature and categorized the animal models of OS into the 
      following five categories: Aging OS models; Hormonal deficiency model of 
      OS;Chemical injection to induce OS;Disuse OS models and Genetic engineering OS 
      models. CONCLUSION: This review outlines animal modeling approaches for OS, 
      providing a comprehensive summary of their advantages and disadvantages. The 
      different models were evaluated and selected based on their respective strengths 
      and weaknesses to enable higher quality research outcomes in various research 
      directions. The most widely used and established approach is considered to be the 
      ageing and chemical injection OS model, which has the advantages of excellent 
      reproducibility and low cost. THE TRANSLATIONAL POTENTIAL OF THIS ARTICLE: To 
      gain a profound comprehension of the pathological mechanism of OS and to devise 
      efficacious clinical treatments, it is imperative to establish a viable 
      laboratory animal model of OS. This article surveys various modeling techniques 
      assessing their benefits, drawbacks and areas of applicability while 
      predominantly employing mice as the primary model animal. Additionally, the 
      evaluation indicators of OS models are briefly described.
CI  - Copyright © 2023 Weiwei, Wang, Hou and Zhan.
FAU - Weiwei
AU  - Weiwei
AD  - The Second Hospital of Liaoning University of Traditional Chinese Medicine, 
      Shenyang, China.
FAU - Wang, Shixuan
AU  - Wang S
AD  - The Second Hospital of Liaoning University of Traditional Chinese Medicine, 
      Shenyang, China.
FAU - Hou, Decai
AU  - Hou D
AD  - Affiliated Hospital of Liaoning University of Traditional Chinese Medicine, 
      Shenyang, China.
FAU - Zhan, Libin
AU  - Zhan L
AD  - Liaoning University of Traditional Chinese Medicine, Experimental Platform, 
      Shenyang, China.
LA  - eng
PT  - Journal Article
PT  - Research Support, Non-U.S. Gov't
PT  - Review
DEP - 20231027
PL  - Switzerland
TA  - Front Endocrinol (Lausanne)
JT  - Frontiers in endocrinology
JID - 101555782
SB  - IM
MH  - Humans
MH  - Animals
MH  - Mice
MH  - Aged
MH  - *Sarcopenia/epidemiology
MH  - Reproducibility of Results
MH  - *Osteoporosis/epidemiology
MH  - Aging/physiology
MH  - Models, Animal
PMC - PMC10641866
OTO - NOTNLM
OT  - advantages and disadvantages
OT  - aging
OT  - animal models
OT  - osteosarcopenia
OT  - review
COIS- The authors declare that the research was conducted in the absence of any 
      commercial or financial relationships that could be construed as a potential 
      conflict of interest.
EDAT- 2023/11/15 06:42
MHDA- 2024/02/13 00:42
PMCR- 2023/01/01
CRDT- 2023/11/15 04:13
PHST- 2023/06/17 00:00 [received]
PHST- 2023/10/09 00:00 [accepted]
PHST- 2024/02/13 00:42 [medline]
PHST- 2023/11/15 06:42 [pubmed]
PHST- 2023/11/15 04:13 [entrez]
PHST- 2023/01/01 00:00 [pmc-release]
AID - 10.3389/fendo.2023.1228937 [doi]
PST - epublish
SO  - Front Endocrinol (Lausanne). 2023 Oct 27;14:1228937. doi: 
      10.3389/fendo.2023.1228937. eCollection 2023.

PMID- 35365027
OWN - NLM
STAT- MEDLINE
DCOM- 20220405
LR  - 20220405
IS  - 2224-5839 (Electronic)
IS  - 2224-5820 (Linking)
VI  - 11
IP  - 3
DP  - 2022 Mar
TI  - Factors affecting sarcopenia in older patients with chronic diseases.
PG  - 972-983
LID - 10.21037/apm-22-201 [doi]
AB  - BACKGROUND: Sarcopenia is an age-related disease characterized by a progressive 
      loss of systemic muscle mass and/or decreased muscle strength and physical 
      function. The occurrence of sarcopenia in patients with chronic diseases will not 
      only cause further deterioration of diseases and adverse clinical outcomes, but 
      also lead to high medical cost, suggesting a necessity and a great significance 
      to explore the associated factors of sarcopenia in chronic patients in order to 
      improve their quality of life. This study aimed to investigate factors affecting 
      sarcopenia among older hospitalized patients with chronic diseases. METHODS: A 
      total of 121 older patients with chronic diseases admitted to the Department of 
      Geriatrics of Affiliated Kunshan Hospital of Jiangsu University from May 2019 to 
      April 2021 were enrolled. According to the diagnostic criteria of sarcopenia 
      formulated by the Asian Working Group for Sarcopenia (AWGS), the subjects were 
      divided into a sarcopenia group (n=57) and a non-sarcopenia group (n=64). We 
      analyzed the associated factors including bone mineral density, nutritional 
      biomarkers, hormone levels and inflammatory cytokines. RESULTS: Compared to the 
      non-sarcopenia group, the sarcopenia group was of older average age (P<0.001), 
      exhibited a lower body mass index (BMI) (P<0.001), a lower bone mineral density 
      (BMD) of the femoral neck (P<0.01), and a higher incidence of osteoporosis. In 
      terms of hematology, the sarcopenia group exhibited significantly lower serum 
      iron and zinc levels (both P<0.05), a higher growth hormone (GH) level (P<0.05), 
      a significantly lower IGF-1 level (P<0.01), and a lower level of iron (P<0.01). 
      Poor nutritional status (assessed via measurement of albumin and prealbumin 
      levels) positively correlated with sarcopenia (P<0.01). CONCLUSIONS: Sarcopenia 
      is closely associated with aging, and has a close relationship with osteoporosis. 
      Anemia, malnutrition, vitamin and trace element deficiencies, changes in hormone 
      levels, and chronic inflammation are correlated with sarcopenia. Patients with 
      these features above call for the screenig of sarcopenia. Additionally, these 
      characteristics may help providing clues for further research on the pathogenesis 
      and risk factors of sarcopenia, along with disease prevention and intervention.
FAU - Xu, Bingqing
AU  - Xu B
AD  - Department of Geriatric Medicine, Affiliated Kunshan Hospital of Jiangsu 
      University, Suzhou, China.
FAU - Guo, Zhengli
AU  - Guo Z
AD  - Department of Geriatric Medicine, Affiliated Kunshan Hospital of Jiangsu 
      University, Suzhou, China.
FAU - Jiang, Binxian
AU  - Jiang B
AD  - Department of Emergency, Kunshan Hospital of Traditional Chinese Medicine, 
      Suzhou, China.
FAU - Zhang, Kaiyu
AU  - Zhang K
AD  - Department of Geriatric Medicine, Affiliated Kunshan Hospital of Jiangsu 
      University, Suzhou, China.
FAU - Zhu, Wenyu
AU  - Zhu W
AD  - Department of Geriatric Medicine, Affiliated Kunshan Hospital of Jiangsu 
      University, Suzhou, China.
FAU - Lian, Xiaoyi
AU  - Lian X
AD  - Department of Geriatric Medicine, Affiliated Kunshan Hospital of Jiangsu 
      University, Suzhou, China.
FAU - Xu, Yihui
AU  - Xu Y
AD  - Department of Geriatric Medicine, Affiliated Kunshan Hospital of Jiangsu 
      University, Suzhou, China.
FAU - Zhao, Zhijuan
AU  - Zhao Z
AD  - Department of Geriatric Medicine, Affiliated Kunshan Hospital of Jiangsu 
      University, Suzhou, China.
FAU - Liu, Lei
AU  - Liu L
AD  - Department of Geriatric Medicine, Affiliated Kunshan Hospital of Jiangsu 
      University, Suzhou, China.
LA  - eng
PT  - Journal Article
PL  - China
TA  - Ann Palliat Med
JT  - Annals of palliative medicine
JID - 101585484
SB  - IM
MH  - Aged
MH  - Bone Density
MH  - Chronic Disease
MH  - Cross-Sectional Studies
MH  - Humans
MH  - Quality of Life
MH  - *Sarcopenia/complications/diagnosis
OTO - NOTNLM
OT  - Sarcopenia
OT  - associated factors
OT  - case-control study
EDAT- 2022/04/03 06:00
MHDA- 2022/04/06 06:00
CRDT- 2022/04/02 05:21
PHST- 2021/11/23 00:00 [received]
PHST- 2022/03/18 00:00 [accepted]
PHST- 2022/04/02 05:21 [entrez]
PHST- 2022/04/03 06:00 [pubmed]
PHST- 2022/04/06 06:00 [medline]
AID - 10.21037/apm-22-201 [doi]
PST - ppublish
SO  - Ann Palliat Med. 2022 Mar;11(3):972-983. doi: 10.21037/apm-22-201.

PMID- 38264210
OWN - NLM
STAT- PubMed-not-MEDLINE
LR  - 20240125
IS  - 1664-8021 (Print)
IS  - 1664-8021 (Electronic)
IS  - 1664-8021 (Linking)
VI  - 14
DP  - 2023
TI  - Genetic causality and site-specific relationship between sarcopenia and 
      osteoarthritis: a bidirectional Mendelian randomization study.
PG  - 1340245
LID - 10.3389/fgene.2023.1340245 [doi]
LID - 1340245
AB  - Background: Previous studies demonstrated a controversial relationship between 
      sarcopenia (SP) and osteoarthritis (OA) and their genetic causality is unclear. 
      Thus, we conducted a Mendelian randomization (MR) analysis to evaluate the 
      possible causal association between sarcopenia-related traits (appendicular lean 
      mass (ALM), grip strength, usual walking pace) and OA. Method: We used pooled 
      genetic data from the UK Biobank for ALM(n = 450,243), left-hand grip strength (n 
      = 461,026), right-hand grip strength (n = 461,089) and usual walking pace (n = 
      459,915). Moreover, summary statistics for OA were obtained from the latest study 
      conducted by the Genetics of Osteoarthritis Consortium, including all OA (n = 
      826,690), hand OA (n = 303,7782), hip OA (n = 353,388) and knee OA (n = 396,054). 
      The primary method for estimating causal effects was the inverse-variance 
      weighted (IVW) method, with the utilizing of false discovery rate adjusted p 
      values (P (FDR)). Additional MR methods such as MR-Egger regression, MR 
      pleiotropy residual sum and outlier (MR-PRESSO), weighted median were employed as 
      supplementary analyses. Results: We discovered ALM (odds ratio (OR) = 1.103, 95% 
      confidence interval (CI) = 1.052-1.156, P (FDR) = 2.87E-04), hand grip strength 
      (left, IVW OR = 0.823, 95% CI = 0.712 to 0.952, P (FDR) = 0.020; right, OR = 
      0.826, 95% CI = 0.718 to 0.950, P (FDR) = 0.020), and usual walking pace (OR = 
      0.339, 95% CI = 0.204 to 0.564, P (FDR) = 2.38E-04) were causally associated with 
      OA risk. In the reverse MR analysis, we identified a causal effect of OA on ALM 
      (β = -0.258, 95% CI = -0.369 to 0.146, P (FDR) = 0.6.07E-06), grip strength 
      (left, β = -0.064, 95% CI = -0.104 to 0.024, P (FDR) = 0.002; right, β = -0.055, 
      95% CI = -0.095 to 0.014, P (FDR) = 0.008), and usual walking pace (β = -0.104, 
      95% CI = -0.147 to 0.061, P (FDR) = 1.61E-05). Conclusion: This present study 
      suggests an obvious causality of SP on OA, with condition exhibiting 
      site-specific effects, while evidence was also provided for the causal effect of 
      OA on SP.
CI  - Copyright © 2024 Jia, Deng, Su, Shi, Qin, Yu, Yin, Liu and Shi.
FAU - Jia, Xue-Min
AU  - Jia XM
AD  - Shandong First Medical University and Shandong Academy of Medical Sciences, 
      Jinan, Shandong, China.
AD  - Neck-Shoulder and Lumbocrural Pain Hospital of Shandong First Medical University, 
      Shandong First Medical University and Shandong Academy of Medical Sciences, 
      Jinan, Shandong, China.
FAU - Deng, Ting-Ting
AU  - Deng TT
AD  - College of Traditional Chinese Medicine, Shandong University of Traditional 
      Chinese Medicine, Jinan, China.
FAU - Su, Hang
AU  - Su H
AD  - College of Rehabilitation, Shandong University of Traditional Chinese Medicine, 
      Jinan, Shandong, China.
FAU - Shi, Hao-Jun
AU  - Shi HJ
AD  - School of TCM, Macau University of Science and Technology, Macau, China.
FAU - Qin, Hao
AU  - Qin H
AD  - Neck-Shoulder and Lumbocrural Pain Hospital of Shandong First Medical University, 
      Shandong First Medical University and Shandong Academy of Medical Sciences, 
      Jinan, Shandong, China.
FAU - Yu, Gong-Chang
AU  - Yu GC
AD  - Shandong First Medical University and Shandong Academy of Medical Sciences, 
      Jinan, Shandong, China.
FAU - Yin, Ying
AU  - Yin Y
AD  - Affiliated Hospital of Shandong University of Traditional Chinese Medicine, 
      Jinan, Shandong, China.
FAU - Liu, Fan-Jie
AU  - Liu FJ
AD  - Shandong First Medical University and Shandong Academy of Medical Sciences, 
      Jinan, Shandong, China.
AD  - Neck-Shoulder and Lumbocrural Pain Hospital of Shandong First Medical University, 
      Shandong First Medical University and Shandong Academy of Medical Sciences, 
      Jinan, Shandong, China.
FAU - Shi, Bin
AU  - Shi B
AD  - Shandong First Medical University and Shandong Academy of Medical Sciences, 
      Jinan, Shandong, China.
AD  - Neck-Shoulder and Lumbocrural Pain Hospital of Shandong First Medical University, 
      Shandong First Medical University and Shandong Academy of Medical Sciences, 
      Jinan, Shandong, China.
LA  - eng
PT  - Journal Article
DEP - 20240108
PL  - Switzerland
TA  - Front Genet
JT  - Frontiers in genetics
JID - 101560621
PMC - PMC10804883
OTO - NOTNLM
OT  - Mendelian randomization
OT  - causal relationship
OT  - degenerative musculoskeletal diseases
OT  - osteoarthritis
OT  - sarcopenia
COIS- The authors declare that the research was conducted in the absence of any 
      commercial or financial relationships that could be construed as a potential 
      conflict of interest.
EDAT- 2024/01/24 06:42
MHDA- 2024/01/24 06:43
PMCR- 2024/01/08
CRDT- 2024/01/24 03:48
PHST- 2023/11/17 00:00 [received]
PHST- 2023/12/18 00:00 [accepted]
PHST- 2024/01/24 06:43 [medline]
PHST- 2024/01/24 06:42 [pubmed]
PHST- 2024/01/24 03:48 [entrez]
PHST- 2024/01/08 00:00 [pmc-release]
AID - 1340245 [pii]
AID - 10.3389/fgene.2023.1340245 [doi]
PST - epublish
SO  - Front Genet. 2024 Jan 8;14:1340245. doi: 10.3389/fgene.2023.1340245. eCollection 
      2023.

PMID- 35027085
OWN - NLM
STAT- PubMed-not-MEDLINE
LR  - 20220119
IS  - 2055-0928 (Electronic)
IS  - 2055-0928 (Linking)
VI  - 8
IP  - 1
DP  - 2022 Jan 13
TI  - An extract of Rosaceae, Solanaceae and Zingiberaceae increases health span and 
      mobility in Caenorhabditis elegans.
PG  - 5
LID - 10.1186/s40795-022-00498-8 [doi]
LID - 5
AB  - BACKGROUND: Members of the Rosaceae, Solanaceae and Zingiberaceae families which 
      include fruits such as cherries, tomatoes and ginger are known to have health 
      promoting effects. There is growing interest in consuming these "functional 
      foods" as a means to increase health and healthy ageing. However, many studies 
      explore the effect of these foods in isolation, not as a blend of multiple 
      functional foods. METHODS: In this study, an extract containing the dried 
      berries, fruits, and roots of members of these families was prepared, which we 
      called Bioact®180. The nematode Caenorhabditis elegans was used to evaluate the 
      effects of Bioact®180 on lifespan and health endpoints, including muscle and 
      mitochondria structure and locomotion. RESULTS: Exposure to the 1000 µg/mL of 
      Bioact®180 extract, containing 4% total phenols, were healthier, as observed by 
      an increase in mean lifespan with and small but significant increase in maximal 
      lifespan. Nematodes exposed to Bioact®180 displayed better mobility in mid-life 
      stages as well as enhanced mitochondrial morphology, which was more comparable to 
      younger animals, suggesting that these worms are protected to some degree from 
      sarcopenia. CONCLUSIONS: Together, our findings reveal that Bioact®180, a blend 
      of fruits and roots from Rosaceae, Solanaceae and Zingiberaceae family members 
      has anti-aging effects. Bioact®180 promotes health and lifespan extension in C. 
      elegans, corresponding to functional improvements in mobility.
CI  - © 2022. The Author(s).
FAU - Hughes, Samantha
AU  - Hughes S
AD  - BioCentre, HAN University of Applied Sciences, 6525EM, Nijmegen, Netherlands.
AD  - Department of Environment and Health, Vrije Universiteit Amsterdam, De Boelelaan 
      1085, 1081HV, Amsterdam, Netherlands.
FAU - Kolsters, Nikki
AU  - Kolsters N
AD  - BioCentre, HAN University of Applied Sciences, 6525EM, Nijmegen, Netherlands.
FAU - van de Klashorst, David
AU  - van de Klashorst D
AD  - BioCentre, HAN University of Applied Sciences, 6525EM, Nijmegen, Netherlands.
FAU - Kreuter, Emanuel
AU  - Kreuter E
AD  - Bioactive Botanicals Swiss AG, Emeligarten 6, 8592, Uttwil, Switzerland.
FAU - Berger Büter, Karin
AU  - Berger Büter K
AD  - Bioactive Botanicals Swiss AG, Emeligarten 6, 8592, Uttwil, Switzerland. 
      kberger@bb-international.ch.
LA  - eng
PT  - Journal Article
DEP - 20220113
PL  - England
TA  - BMC Nutr
JT  - BMC nutrition
JID - 101672434
PMC - PMC8756710
OTO - NOTNLM
OT  - C. elegans
OT  - Health span
OT  - Mitochondria
OT  - Muscle
OT  - Plant extract
OT  - Sarcopenia
COIS- Karin Berger Büter and Emanuel Kreuter are of Bioactive Botanicals Swiss AG and 
      have invented the composition of Bioact®180. All other authors have no competing 
      interest to declare.
EDAT- 2022/01/15 06:00
MHDA- 2022/01/15 06:01
PMCR- 2022/01/13
CRDT- 2022/01/14 05:32
PHST- 2021/09/11 00:00 [received]
PHST- 2022/01/03 00:00 [accepted]
PHST- 2022/01/14 05:32 [entrez]
PHST- 2022/01/15 06:00 [pubmed]
PHST- 2022/01/15 06:01 [medline]
PHST- 2022/01/13 00:00 [pmc-release]
AID - 10.1186/s40795-022-00498-8 [pii]
AID - 498 [pii]
AID - 10.1186/s40795-022-00498-8 [doi]
PST - epublish
SO  - BMC Nutr. 2022 Jan 13;8(1):5. doi: 10.1186/s40795-022-00498-8.

PMID- 35538156
OWN - NLM
STAT- MEDLINE
DCOM- 20220512
LR  - 20220716
IS  - 2045-2322 (Electronic)
IS  - 2045-2322 (Linking)
VI  - 12
IP  - 1
DP  - 2022 May 10
TI  - Relationship between tooth loss and sarcopenia in suburban community-dwelling 
      older adults in Shanghai and Tianjin of China.
PG  - 7618
LID - 10.1038/s41598-022-11714-7 [doi]
LID - 7618
AB  - Both sarcopenia and loss of teeth are associated with aging. The purpose of this 
      study was to investigate potential relationships between tooth loss and 
      sarcopenia and its components in suburban community-dwelling older adults of 
      Shanghai and Tianjin, China. The subjects were 1494 people over 60 years of age 
      (40.7% men; aged 71.64 ± 5.97 years) from Chongming District of Shanghai and 
      Hangu District of Tianjin. Asian Working Group for Sarcopenia(AWGS) criteria were 
      used to define sarcopenia. Muscle mass, muscle strength, and physical performance 
      were assessed using a bioelectrical impedance analyzer, a grip strength test, and 
      a four-meter walk test, respectively. The subjects were divided into groups 
      depending on self-reported loss of teeth. Our studies found no correlation 
      between tooth loss and sarcopenia or muscle mass. However, the walking speed of 
      female participants with at least 10 teeth lost was 0.059 m/s slower than that of 
      participants with fewer than 10 teeth lost (p < 0.001), and grip strength was 
      1.577 kg lower among male participants with at least 10 teeth lost than among 
      males with fewer than 10 teeth lost (p = 0.023). These results are consistent 
      with the importance of good oral hygiene in preventing declines of physical 
      performance in older adults.
CI  - © 2022. The Author(s).
FAU - Wang, Feng
AU  - Wang F
AD  - Department of Rehabilitation Medicine, Shanghai University of Medicine and Health 
      Sciences Affiliated Zhoupu Hospital, 1500 Zhouyuan Road, Pudong New District, 
      Shanghai, 201318, China.
AD  - Shanghai University of Medicine and Health Sciences, 279 Zhouzhu Highway, 
      Shanghai, 201318, China.
AD  - Shanghai University of Traditional Chinese Medicine, Shanghai, China.
FAU - Wang, Jingru
AU  - Wang J
AD  - Department of Rehabilitation Medicine, Shanghai University of Medicine and Health 
      Sciences Affiliated Zhoupu Hospital, 1500 Zhouyuan Road, Pudong New District, 
      Shanghai, 201318, China.
AD  - Shanghai University of Medicine and Health Sciences, 279 Zhouzhu Highway, 
      Shanghai, 201318, China.
AD  - Shanghai University of Traditional Chinese Medicine, Shanghai, China.
FAU - Han, Peipei
AU  - Han P
AD  - Shanghai University of Medicine and Health Sciences, 279 Zhouzhu Highway, 
      Shanghai, 201318, China.
FAU - Liu, Yuewen
AU  - Liu Y
AD  - Shanghai University of Medicine and Health Sciences, 279 Zhouzhu Highway, 
      Shanghai, 201318, China.
FAU - Ma, Weibo
AU  - Ma W
AD  - Shanghai University of Medicine and Health Sciences, 279 Zhouzhu Highway, 
      Shanghai, 201318, China.
AD  - Shanghai University of Traditional Chinese Medicine, Shanghai, China.
FAU - Zhang, Hui
AU  - Zhang H
AD  - Shanghai Hongkou District Jiangwan Hospital, Shanghai, China.
FAU - Wu, Ning
AU  - Wu N
AD  - Shanghai University of Medicine and Health Sciences, 279 Zhouzhu Highway, 
      Shanghai, 201318, China.
FAU - Sang, Sijia
AU  - Sang S
AD  - Shanghai University of Medicine and Health Sciences, 279 Zhouzhu Highway, 
      Shanghai, 201318, China.
FAU - Xia, Yining
AU  - Xia Y
AD  - Shanghai University of Medicine and Health Sciences, 279 Zhouzhu Highway, 
      Shanghai, 201318, China.
FAU - Pan, Jiangtao
AU  - Pan J
AD  - Shanghai University of Medicine and Health Sciences, 279 Zhouzhu Highway, 
      Shanghai, 201318, China.
FAU - Liu, Yang
AU  - Liu Y
AD  - Shanghai University of Medicine and Health Sciences, 279 Zhouzhu Highway, 
      Shanghai, 201318, China.
FAU - Xie, Fandi
AU  - Xie F
AD  - Shanghai Hongkou District Jiangwan Hospital, Shanghai, China.
FAU - Niu, Shumeng
AU  - Niu S
AD  - Shanghai Hongkou District Jiangwan Hospital, Shanghai, China.
FAU - Hu, Hao
AU  - Hu H
AD  - Shanghai Hongkou District Jiangwan Hospital, Shanghai, China.
FAU - Wang, Hongbing
AU  - Wang H
AD  - Department of Rehabilitation, Shanghai Fourth Rehabilitation Hospital, Shanghai, 
      China.
FAU - Yu, Ying
AU  - Yu Y
AD  - Department of Rehabilitation Medicine, Shanghai University of Medicine and Health 
      Sciences Affiliated Zhoupu Hospital, 1500 Zhouyuan Road, Pudong New District, 
      Shanghai, 201318, China. yuying@sumhs.edu.cn.
AD  - Shanghai University of Medicine and Health Sciences, 279 Zhouzhu Highway, 
      Shanghai, 201318, China. yuying@sumhs.edu.cn.
FAU - Guo, Qi
AU  - Guo Q
AD  - Department of Rehabilitation Medicine, Shanghai University of Medicine and Health 
      Sciences Affiliated Zhoupu Hospital, 1500 Zhouyuan Road, Pudong New District, 
      Shanghai, 201318, China. guoqijp@gmail.com.
AD  - Shanghai University of Medicine and Health Sciences, 279 Zhouzhu Highway, 
      Shanghai, 201318, China. guoqijp@gmail.com.
LA  - eng
PT  - Journal Article
PT  - Research Support, Non-U.S. Gov't
DEP - 20220510
PL  - England
TA  - Sci Rep
JT  - Scientific reports
JID - 101563288
SB  - IM
MH  - Aged
MH  - China/epidemiology
MH  - Female
MH  - Geriatric Assessment/methods
MH  - Hand Strength/physiology
MH  - Humans
MH  - Independent Living
MH  - Male
MH  - Middle Aged
MH  - Muscle Strength/physiology
MH  - Prevalence
MH  - *Sarcopenia/epidemiology
MH  - *Tooth Loss/epidemiology
PMC - PMC9090906
COIS- The authors declare no competing interests.
EDAT- 2022/05/11 06:00
MHDA- 2022/05/14 06:00
PMCR- 2022/05/10
CRDT- 2022/05/10 23:21
PHST- 2021/07/11 00:00 [received]
PHST- 2022/04/22 00:00 [accepted]
PHST- 2022/05/10 23:21 [entrez]
PHST- 2022/05/11 06:00 [pubmed]
PHST- 2022/05/14 06:00 [medline]
PHST- 2022/05/10 00:00 [pmc-release]
AID - 10.1038/s41598-022-11714-7 [pii]
AID - 11714 [pii]
AID - 10.1038/s41598-022-11714-7 [doi]
PST - epublish
SO  - Sci Rep. 2022 May 10;12(1):7618. doi: 10.1038/s41598-022-11714-7.

PMID- 38201986
OWN - NLM
STAT- MEDLINE
DCOM- 20240112
LR  - 20240113
IS  - 2072-6643 (Electronic)
IS  - 2072-6643 (Linking)
VI  - 16
IP  - 1
DP  - 2024 Jan 3
TI  - Ashwagandha Ethanol Extract Attenuates Sarcopenia-Related Muscle Atrophy in Aged 
      Mice.
LID - 10.3390/nu16010157 [doi]
LID - 157
AB  - The investigation focused on the impact of Withania somnifera (ashwagandha) 
      extract (WSE) on age-related mechanisms affecting skeletal muscle 
      sarcopenia-related muscle atrophy in aged mice. Beyond evaluating muscular 
      aspects, the study explored chronic low-grade inflammation, muscle regeneration, 
      and mitochondrial biogenesis. WSE administration, in comparison to the control 
      group, demonstrated no significant differences in body weight, diet, or water 
      intake, affirming its safety profile. Notably, WSE exhibited a propensity to 
      reduce epidermal and abdominal fat while significantly increasing muscle mass at 
      a dosage of 200 mg/kg. The muscle-to-fat ratio, adjusted for body weight, 
      increased across all treatment groups. WSE administration led to a reduction in 
      the pro-inflammatory cytokines TNF-α and IL-1β, mitigating 
      inflammation-associated muscle atrophy. In a 12-month-old mouse model equivalent 
      to a 50-year-old human, WSE effectively preserved muscle strength, stabilized 
      grip strength, and increased muscle tissue weight. Positive effects were observed 
      in running performance and endurance. Mechanistically, WSE balanced muscle 
      protein synthesis/degradation, promoted fiber differentiation, and enhanced 
      mitochondrial biogenesis through the IGF-1/Akt/mTOR pathway. This study provides 
      compelling evidence for the anti-sarcopenic effects of WSE, positioning it as a 
      promising candidate for preventing sarcopenia pending further clinical 
      validation.
FAU - Ko, Jin-Sung
AU  - Ko JS
AD  - Department of Biomedical Science & BK21 Four NBM Global Research Center for 
      Regenerative Medicine, Dankook University, Cheonan 31116, Chungnam, Republic of 
      Korea.
FAU - Chang, Bo-Yoon
AU  - Chang BY
AD  - Institute of Pharmaceutical Research and Development, College of Pharmacy, 
      Wonkwang University, Iksan 54538, Jeonbuk, Republic of Korea.
FAU - Choi, Young-Ju
AU  - Choi YJ
AD  - Department of Biomedical Science & BK21 Four NBM Global Research Center for 
      Regenerative Medicine, Dankook University, Cheonan 31116, Chungnam, Republic of 
      Korea.
FAU - Choi, Ji-Soo
AU  - Choi JS
AD  - R&D Center, NSTbio Co., Ltd., 32 Songdogwahak-ro, Yeonsu-gu, Incheon 21984, 
      Republic of Korea.
FAU - Kwon, Hee-Yeon
AU  - Kwon HY
AD  - R&D Center, NSTbio Co., Ltd., 32 Songdogwahak-ro, Yeonsu-gu, Incheon 21984, 
      Republic of Korea.
FAU - Lee, Jae-Yeon
AU  - Lee JY
AD  - R&D Center, NSTbio Co., Ltd., 32 Songdogwahak-ro, Yeonsu-gu, Incheon 21984, 
      Republic of Korea.
FAU - Kim, Sung-Yeon
AU  - Kim SY
AD  - Institute of Pharmaceutical Research and Development, College of Pharmacy, 
      Wonkwang University, Iksan 54538, Jeonbuk, Republic of Korea.
FAU - Choung, Se-Young
AU  - Choung SY
AD  - Department of Preventive Pharmacy, College of Pharmacy, Dankook University, 
      Cheonan 31116, Chungnam, Republic of Korea.
LA  - eng
GR  - S3197415/The Technology development Program/
PT  - Journal Article
DEP - 20240103
PL  - Switzerland
TA  - Nutrients
JT  - Nutrients
JID - 101521595
RN  - V038D626IF (Ashwagandha)
RN  - 3K9958V90M (Ethanol)
RN  - 0 (Plant Extracts)
SB  - IM
MH  - Humans
MH  - Animals
MH  - Mice
MH  - Infant
MH  - Middle Aged
MH  - *Sarcopenia/drug therapy/prevention & control
MH  - *Withania
MH  - Muscular Atrophy/drug therapy/etiology/prevention & control
MH  - Ethanol
MH  - Inflammation
MH  - Body Weight
MH  - *Plant Extracts
PMC - PMC10781061
OTO - NOTNLM
OT  - Withania somnifera extract
OT  - in vitro
OT  - in vivo
OT  - muscle atrophy
OT  - sarcopenia
COIS- Author Ji-Soo Choi, Hee-Yeon Kwon, Jae-Yeon Lee were employed by the company 
      NSTbio Co., Ltd. The remaining authors declare that the research was conducted in 
      the absence of any commercial or financial relationships that could be construed 
      as a potential conflict of interest.
EDAT- 2024/01/11 07:43
MHDA- 2024/01/12 06:42
PMCR- 2024/01/03
CRDT- 2024/01/11 01:09
PHST- 2023/11/27 00:00 [received]
PHST- 2023/12/23 00:00 [revised]
PHST- 2023/12/28 00:00 [accepted]
PHST- 2024/01/12 06:42 [medline]
PHST- 2024/01/11 07:43 [pubmed]
PHST- 2024/01/11 01:09 [entrez]
PHST- 2024/01/03 00:00 [pmc-release]
AID - nu16010157 [pii]
AID - nutrients-16-00157 [pii]
AID - 10.3390/nu16010157 [doi]
PST - epublish
SO  - Nutrients. 2024 Jan 3;16(1):157. doi: 10.3390/nu16010157.

PMID- 36997488
OWN - NLM
STAT- MEDLINE
DCOM- 20230403
LR  - 20230403
IS  - 1440-6047 (Electronic)
IS  - 0964-7058 (Linking)
VI  - 32
IP  - 1
DP  - 2023
TI  - Possible sarcopenia and its risk factors in a home for seniors in Shanghai.
PG  - 70-76
LID - 10.6133/apjcn.202303_32(1).0011 [doi]
AB  - BACKGROUND AND OBJECTIVES: The Asian Working Group for Sarcopenia (AWGS) 
      recommended various measures for identifying patients with possible sarcopenia in 
      its 2019 consensus. The present survey aimed to assess older adults in a senior 
      home to determine the prevalence and associated factors for possible sarcope-nia 
      and to compare the differences between various assessment pathways based on AWGS 
      2019 criteria. METHODS AND STUDY DESIGN: This cross-sectional study examined 583 
      participants of a senior home. Patients with possible sarcopenia were determined 
      through the following four pathways: [I] calf circumference (CC) + handgrip 
      strength (HGS); [II] SARC-F+HGS; (III) SARC-CalF+HGS; and (IV) CC, SARC-F, and/or 
      SARC-CalF+HGS. RESULTS: The four assessment pathways revealed a high prevalence 
      of possible sarcopenia in the older adults in the senior home ([I]=50.6%; 
      [II]=46.8%; [III]=48.2%; [IV]=65.9%). There is significant difference in 
      prevalence between pathway IV and the other pathways (p<0.001). A multivariate 
      analysis revealed that advanced age, risk of malnutrition, malnutrition, high 
      level of care, an exercise frequency of <3 times per week, and osteoporosis were 
      correlated with a higher risk of possible sarcopenia. By contrast, oral 
      nutritional supplements (ONS) reduced the risk of possible sarcopenia. 
      CONCLUSIONS: This survey reported a high prevalence of possible sarcopenia in the 
      older adults of the senior home and determined the associated influencing 
      factors. Furthermore, our findings suggested that pathway IV is the most suitable 
      pathway for the examined older adults which enabled the detection and early 
      intervention of more possible sarcopenia.
FAU - Sun, Jianqin
AU  - Sun J
AD  - Clinical Nutrition Center, Fudan University Affiliated to Hua Dong Hospital, 
      Shanghai, China. Email: jianqins@163.com.
FAU - Yuan, Wuke
AU  - Yuan W
AD  - School of Public Health, Shanghai University of Traditional Chinese Medicine, 
      Shanghai, China.
FAU - Chen, Min
AU  - Chen M
AD  - Clinical Nutrition Center, Fudan University Affiliated to Hua Dong Hospital, 
      Shanghai, China.
FAU - Chen, Yanqiu
AU  - Chen Y
AD  - Clinical Nutrition Center, Fudan University Affiliated to Hua Dong Hospital, 
      Shanghai, China.
FAU - Xu, Danfeng
AU  - Xu D
AD  - Clinical Nutrition Center, Fudan University Affiliated to Hua Dong Hospital, 
      Shanghai, China.
FAU - Li, Zhen
AU  - Li Z
AD  - Clinical Nutrition Center, Fudan University Affiliated to Hua Dong Hospital, 
      Shanghai, China.
FAU - Bai, Huijing
AU  - Bai H
AD  - Clinical Nutrition Center, Fudan University Affiliated to Hua Dong Hospital, 
      Shanghai, China.
FAU - Xu, Qi
AU  - Xu Q
AD  - School of Public Health, Shanghai University of Traditional Chinese Medicine, 
      Shanghai, China.
FAU - Jiang, Yuanrong
AU  - Jiang Y
AD  - Wilmar (Shanghai) Biotechnology Research & Development Center Co., Ltd., 
      Shanghai, China.
FAU - Gu, Jie
AU  - Gu J
AD  - Wilmar (Shanghai) Biotechnology Research & Development Center Co., Ltd., 
      Shanghai, China.
FAU - Li, Shengqi
AU  - Li S
AD  - Wilmar (Shanghai) Biotechnology Research & Development Center Co., Ltd., 
      Shanghai, China.
FAU - Su, Chenxi
AU  - Su C
AD  - Wilmar (Shanghai) Biotechnology Research & Development Center Co., Ltd., 
      Shanghai, China.
FAU - Gu, Lili
AU  - Gu L
AD  - Shanghai XiJiao Union Retirement Center, Shanghai, China.
FAU - Fang, Jiaxin
AU  - Fang J
AD  - Shanghai XiJiao Union Retirement Center, Shanghai, China.
FAU - Zhu, Xinyao
AU  - Zhu X
AD  - Shanghai XiJiao Union Retirement Center, Shanghai, China.
LA  - eng
PT  - Journal Article
PL  - China
TA  - Asia Pac J Clin Nutr
JT  - Asia Pacific journal of clinical nutrition
JID - 9440304
SB  - IM
MH  - Humans
MH  - Aged
MH  - Infant, Newborn
MH  - *Sarcopenia/epidemiology
MH  - Hand Strength
MH  - Cross-Sectional Studies
MH  - China/epidemiology
MH  - Risk Factors
MH  - *Malnutrition
MH  - Geriatric Assessment/methods
MH  - Surveys and Questionnaires
EDAT- 2023/03/31 06:00
MHDA- 2023/04/03 06:41
CRDT- 2023/03/30 22:51
PHST- 2023/04/03 06:41 [medline]
PHST- 2023/03/30 22:51 [entrez]
PHST- 2023/03/31 06:00 [pubmed]
AID - 10.6133/apjcn.202303_32(1).0011 [doi]
PST - ppublish
SO  - Asia Pac J Clin Nutr. 2023;32(1):70-76. doi: 10.6133/apjcn.202303_32(1).0011.

PMID- 34095166
OWN - NLM
STAT- PubMed-not-MEDLINE
LR  - 20210608
IS  - 2296-858X (Print)
IS  - 2296-858X (Electronic)
IS  - 2296-858X (Linking)
VI  - 8
DP  - 2021
TI  - Effects and Moderators of Exercise on Sarcopenic Components in Sarcopenic 
      Elderly: A Systematic Review and Meta-Analysis.
PG  - 649748
LID - 10.3389/fmed.2021.649748 [doi]
LID - 649748
AB  - Background: Sarcopenia is a muscle disease in loss of muscle strength, mass, and 
      function associated with aging. Although protective effects of exercise on muscle 
      mass and function are generally recognized, research findings in sarcopenic 
      adults are inconsistent. It is necessary to conduct a systematic review to 
      determine the effects of exercise on muscle strength, body composition, and 
      physical performance in older adults with sarcopenia, and to examine the 
      potential moderators including sociodemographic characteristics and 
      exercise-related factors. Methods: Six electronical academic databases (Medline, 
      Embase, CINAHL, Scopus, Cochrane Library, and SPORTDiscus) were used to retrieve 
      the eligible studies from inception to May 2020. Two reviewers independently 
      selected and extracted the data from each included study, and effect sizes were 
      calculated by employing random-effect models with 95% confidential interval (CI). 
      The Physiotherapy Evidence Database (PEDro) scale was used to assess study 
      quality. Results: Seventeen studies (985 participants with sarcopenia, aged 
      67.6-86 years) were included in this review study. The meta-analytic results 
      showed significant improvements in muscle strength [grip strength, SMD = 0.30, 
      95% CI (0.15, 0.45), I (2) = 6%, p < 0.01; knee extension, SMD = 0.32, 95% CI 
      (0.15, 0.50), I (2) = 0%, p < 0.01; and chair and stand, SMD = 0.56, 95% CI 
      (0.30, 0.81), I (2) = 36%, p < 0.01], in physical performance [timed up and go, 
      SMD = 0.74, 95% CI (0.48, 1.00), I (2) = 0%, p < 0.01; and gait speed, SMD = 
      0.59, 95% CI (0.35, 0.82), I (2) = 62%, p < 0.01], and in body composition 
      [skeletal muscle mass index, SMD = 0.37, 95% CI (0.15, 0.58), I (2) = 16%, p < 
      0.01; and appendicular skeletal muscle, SMD = 0.31, 95% CI (0.13, 0.49), I (2) = 
      20%, p < 0.01]. However, there were no significant differences in other body 
      composition (SMD = 0.20-0.36). Additionally, meta-regression revealed that the 
      higher percent of female participants was significantly associated with improved 
      gait speed (β = 0.0096, p = 0.03) and decreased skeletal muscle mass index (β = 
      -0.0092, p = 0.01). Conclusions: The current meta-analysis suggests that exercise 
      is a beneficial therapy, which has protective effects for older adults with 
      sarcopenia. Some beneficial effects may be moderated by gender and exercise 
      intensity.
CI  - Copyright © 2021 Zhang, Zou, Chen, Bae, Kim, Liu and Song.
FAU - Zhang, Yanjie
AU  - Zhang Y
AD  - Health and Exercise Science Laboratory, Institute of Sports Science, Seoul 
      National University, Seoul, South Korea.
AD  - Physical Education Unit, School of Humanities and Social Science, The Chinese 
      University of Hong Kong-Shenzhen, Shenzhen, China.
FAU - Zou, Liye
AU  - Zou L
AD  - Exercise Psychophysiology Laboratory, Institute of KEEP Collaborative Innovation 
      and Mental, School of Psychology, Shenzhen University, Shenzhen, China.
FAU - Chen, Si-Tong
AU  - Chen ST
AD  - Institute for Health and Sport, Victoria University, Melbourne, VIC, Australia.
FAU - Bae, Jun Hyun
AU  - Bae JH
AD  - Health and Exercise Science Laboratory, Institute of Sports Science, Seoul 
      National University, Seoul, South Korea.
FAU - Kim, Dae Young
AU  - Kim DY
AD  - Health and Exercise Science Laboratory, Institute of Sports Science, Seoul 
      National University, Seoul, South Korea.
FAU - Liu, Xiaolei
AU  - Liu X
AD  - Chinese Traditional Regimen Exercise Intervention Research Center, Beijing Sport 
      University, Beijing, China.
FAU - Song, Wook
AU  - Song W
AD  - Health and Exercise Science Laboratory, Institute of Sports Science, Seoul 
      National University, Seoul, South Korea.
AD  - Institute on Aging, Seoul National University, Seoul, South Korea.
LA  - eng
PT  - Systematic Review
DEP - 20210519
PL  - Switzerland
TA  - Front Med (Lausanne)
JT  - Frontiers in medicine
JID - 101648047
PMC - PMC8169963
OTO - NOTNLM
OT  - meta—analysis
OT  - muscle function
OT  - physical exercise
OT  - physical performance
OT  - sarcopenia
COIS- The authors declare that the research was conducted in the absence of any 
      commercial or financial relationships that could be construed as a potential 
      conflict of interest.
EDAT- 2021/06/08 06:00
MHDA- 2021/06/08 06:01
PMCR- 2021/05/19
CRDT- 2021/06/07 06:04
PHST- 2021/01/05 00:00 [received]
PHST- 2021/04/06 00:00 [accepted]
PHST- 2021/06/07 06:04 [entrez]
PHST- 2021/06/08 06:00 [pubmed]
PHST- 2021/06/08 06:01 [medline]
PHST- 2021/05/19 00:00 [pmc-release]
AID - 10.3389/fmed.2021.649748 [doi]
PST - epublish
SO  - Front Med (Lausanne). 2021 May 19;8:649748. doi: 10.3389/fmed.2021.649748. 
      eCollection 2021.

PMID- 37386374
OWN - NLM
STAT- MEDLINE
DCOM- 20230712
LR  - 20230712
IS  - 1471-2474 (Electronic)
IS  - 1471-2474 (Linking)
VI  - 24
IP  - 1
DP  - 2023 Jun 29
TI  - Exploring the correlation between serum fibroblast growth factor-21 levels and 
      Sarcopenia: a systematic review and meta-analysis.
PG  - 533
LID - 10.1186/s12891-023-06641-1 [doi]
LID - 533
AB  - BACKGROUND: Fibroblast growth factor 21 (FGF-21) plays an important role in the 
      growth and metabolism of skeletal muscle cells. This study aims to systemically 
      review the evidence regarding the relationship between FGF-21 levels and 
      Sarcopenia, as well as the related influential factors. METHODS: This review was 
      conducted according to the PRISMA guidelines. We comprehensively searched PubMed, 
      EMBASE, the Web of Science, Scopus, and Chinese Databases (CNKI, Wan Fang, VIP, 
      and CBM) up to 1 May 2023. 3 investigators performed independent literature 
      screening and data extraction of the included literature, and two investigators 
      performed an independent quality assessment of case-control studies using the 
      Joanna Briggs Institute (JBI) tool. Data analysis was performed using Review 
      Manager 5.4 software. For continuous various outcomes, mean difference (MD) or 
      standard mean difference (SMD) with 95% confidence intervals (CIs) was applied 
      for assessment by fixed-effect or random-effect model analysis. The heterogeneity 
      test was performed by the Q-statistic and quantified using I(2), and publication 
      bias was evaluated using a funnel plot. RESULTS: Five studies with a total of 625 
      cases were included in the review. Meta-analysis showed lower BMI in the 
      sarcopenia group [MD= -2.88 (95% CI, -3. 49, -2.27); P < 0.00001; I(2) = 0%], 
      significantly reduced grip strength in the sarcopenia group compared to the 
      non-sarcopenia group [MD = -7.32(95% CI, -10.42,-4.23); P < 0.00001; I(2) = 93%]. 
      No statistically significant differences in serum FGF21 levels were found when 
      comparing the two groups of subjects [SMD = 0.31(95% CI, -0.42, 1.04); P = 0.41; 
      I(2) = 94%], and no strong correlation was found between the onset of sarcopenia 
      and serum FGF21 levels. CONCLUSION: The diagnosis of sarcopenia is followed by a 
      more significant decrease in muscle mass and strength, but there is a lack of 
      strong evidence to support a direct relationship between elevated organismal 
      FGF21 and sarcopenia, and it is not convincing to use FGF21 as a biological or 
      diagnostic marker for sarcopenia. The currently used diagnostic criteria for 
      sarcopenia and setting of cut-off values for each evaluation parameter no longer 
      seem to match clinical practice.
CI  - © 2023. The Author(s).
FAU - Liu, Hao
AU  - Liu H
AD  - School of Health Preservation and Rehabilitation, Chengdu University of 
      Traditional Chinese Medicine, Chengdu, 610075, China.
FAU - He, Xia
AU  - He X
AD  - Affiliated Sichuan Provincial Rehabilitation Hospital of the Chengdu University 
      of Traditional Chinese Medicine, Chengdu, 611135, China. 1694828730@qq.com.
FAU - Deng, Xiao-Yan
AU  - Deng XY
AD  - Tianhui Town Community Health Center, Chengdu, 610081, China.
FAU - Yan, Jing-Lu
AU  - Yan JL
AD  - Tianhui Town Community Health Center, Chengdu, 610081, China.
LA  - eng
GR  - 2018YFC2002302/National Key Research and Development Program of China/
PT  - Journal Article
PT  - Meta-Analysis
PT  - Systematic Review
DEP - 20230629
PL  - England
TA  - BMC Musculoskelet Disord
JT  - BMC musculoskeletal disorders
JID - 100968565
RN  - 0 (fibroblast growth factor 21)
RN  - 62031-54-3 (Fibroblast Growth Factors)
RN  - 0 (Biomarkers)
SB  - IM
MH  - Humans
MH  - Case-Control Studies
MH  - *Fibroblast Growth Factors/blood
MH  - *Sarcopenia/blood/diagnosis
MH  - Biomarkers/blood
PMC - PMC10308684
OTO - NOTNLM
OT  - Sarcopenia; Fibroblast growth factor-21; Correlation
COIS- The authors declare no competing interests.
EDAT- 2023/06/30 01:06
MHDA- 2023/07/03 06:42
PMCR- 2023/06/29
CRDT- 2023/06/29 23:36
PHST- 2022/12/13 00:00 [received]
PHST- 2023/06/15 00:00 [accepted]
PHST- 2023/07/03 06:42 [medline]
PHST- 2023/06/30 01:06 [pubmed]
PHST- 2023/06/29 23:36 [entrez]
PHST- 2023/06/29 00:00 [pmc-release]
AID - 10.1186/s12891-023-06641-1 [pii]
AID - 6641 [pii]
AID - 10.1186/s12891-023-06641-1 [doi]
PST - epublish
SO  - BMC Musculoskelet Disord. 2023 Jun 29;24(1):533. doi: 10.1186/s12891-023-06641-1.

PMID- 33710261
OWN - NLM
STAT- MEDLINE
DCOM- 20210628
LR  - 20230214
IS  - 1938-3207 (Electronic)
IS  - 0002-9165 (Linking)
VI  - 113
IP  - 6
DP  - 2021 Jun 1
TI  - Effect of Schisandra chinensis Baillon extracts and regular low-intensity 
      exercise on muscle strength and mass in older adults: a randomized, double-blind, 
      placebo-controlled trial.
PG  - 1440-1446
LID - 10.1093/ajcn/nqaa447 [doi]
AB  - BACKGROUND: Studies suggest that Schisandra chinensis Baillon (Sc) may enhance 
      muscle strength and mass because of its anti-inflammatory and antioxidant 
      properties. OBJECTIVES: We aimed to examine the effects and safety of consumption 
      of Sc extract (SCe) for 12 wk on muscle strength and mass in older adults with 
      relatively low muscle mass who do low-intensity exercise. METHODS: A randomized, 
      double-blind, placebo-controlled trial was performed in adults >50 y of age. 
      Fifty-four participants were randomly assigned into 2 groups and, for 12 wk, 
      received either 1 g SCe/d or a placebo. All participants were required to walk 
      for 30-60 min/d for >3 d/wk during the trial period. At baseline and at 4 and 12 
      wk after treatment, the participants were examined for knee extension strength 
      using Biodex isokinetic dynamometers, handgrip strengths, and body composition, 
      and blood tests were performed. The Euro-QoL-5D (EQ-5D) questionnaire and the FFQ 
      were administered at baseline and at 12 wk after treatment. Physical activity was 
      assessed using a self-recorded daily exercise log and an accelerometer during the 
      study. RESULTS: SCe supplementation over 12 wk caused a higher increase in right 
      knee extensor strength by 10.2 Nm (95% CI: 3.7, 16.8 Nm; P = 0.003) and left knee 
      extensor strength by 6.7 Nm (95% CI: 0.3, 13.1 Nm; P = 0.041) than did the 
      placebo. However, no differences were observed in the muscle mass, 
      anti-inflammatory markers, antioxidative markers, and EQ-5D score between the 
      groups. None of the participants experienced adverse events. CONCLUSIONS: SCe 
      supplementation may enhance skeletal muscle strength but not mass in older adults 
      who perform low-intensity exercise. This trial was registered at 
      clinicaltrials.gov as NCT03402308.
CI  - © The Author(s) 2021. Published by Oxford University Press on behalf of the 
      American Society for Nutrition.
FAU - Cho, Young H
AU  - Cho YH
AUID- ORCID: 0000-0003-2176-6227
AD  - Department of Family Medicine, Pusan National University Yangsan Hospital, 
      Yangsan, Republic of Korea.
FAU - Lee, Sang Y
AU  - Lee SY
AUID- ORCID: 0000-0002-3585-9910
AD  - Department of Family Medicine, Pusan National University Yangsan Hospital, 
      Yangsan, Republic of Korea.
AD  - Department of Medical Education, Pusan National University School of Medicine, 
      Yangsan, Republic of Korea.
FAU - Lee, Chang-Hyung
AU  - Lee CH
AD  - Department of Rehabilitation Medicine, Pusan National University Yangsan 
      Hospital, Yangsan, Republic of Korea.
FAU - Park, Jong-Hwan
AU  - Park JH
AD  - Health Convergence Medicine Laboratory, Biomedical Research Institute, Pusan 
      National University Hospital, Pusan, Republic of Korea.
FAU - So, Yong S
AU  - So YS
AD  - Department of Physical Education, Dong-A University, Pusan, Republic of Korea.
LA  - eng
SI  - ClinicalTrials.gov/NCT03402308
PT  - Journal Article
PT  - Randomized Controlled Trial
PL  - United States
TA  - Am J Clin Nutr
JT  - The American journal of clinical nutrition
JID - 0376027
RN  - 0 (Plant Extracts)
SB  - IM
MH  - Aged
MH  - Aging
MH  - *Body Composition
MH  - Double-Blind Method
MH  - Exercise/*physiology
MH  - Female
MH  - Humans
MH  - Male
MH  - Middle Aged
MH  - *Muscle Strength
MH  - Plant Extracts/chemistry/*pharmacology
MH  - Schisandra/*chemistry
OTO - NOTNLM
OT  - Schisandra chinensis
OT  - dietary supplements
OT  - muscle
OT  - randomized controlled trial
OT  - sarcopenia
OT  - strength
EDAT- 2021/03/13 06:00
MHDA- 2021/06/29 06:00
CRDT- 2021/03/12 12:39
PHST- 2020/05/08 00:00 [received]
PHST- 2020/12/29 00:00 [accepted]
PHST- 2021/03/13 06:00 [pubmed]
PHST- 2021/06/29 06:00 [medline]
PHST- 2021/03/12 12:39 [entrez]
AID - S0002-9165(22)00723-7 [pii]
AID - 10.1093/ajcn/nqaa447 [doi]
PST - ppublish
SO  - Am J Clin Nutr. 2021 Jun 1;113(6):1440-1446. doi: 10.1093/ajcn/nqaa447.

PMID- 27156950
OWN - NLM
STAT- MEDLINE
DCOM- 20180514
LR  - 20181202
IS  - 1874-6128 (Electronic)
IS  - 1874-6098 (Linking)
VI  - 10
IP  - 2
DP  - 2017
TI  - Can Unconventional Exercise be Helpful in the Treatment, Management and 
      Prevention of Osteosarcopenic Obesity?
PG  - 106-121
LID - 10.2174/1874609809666160509122725 [doi]
AB  - BACKGROUND: Body composition changes occur with aging; bone and muscle mass 
      decrease while fat mass increases. The collective term for these changes is 
      osteosarcopenic obesity. It is known that conventional resistance exercise 
      programs build/maintain lean mass and reduce fat mass. However, unconventional 
      (to Western society/medicine) forms of exercise may be viable for the 
      treatment/prevention of osteosarcopenic obesity. OBJECTIVE: The purpose of this 
      review is to assess relatively unconventional exercises for their efficacy in 
      maintaining/improving bone and muscle mass and reducing fat mass. METHOD: A 
      literature search for unconventional exercise showed Tai Chi, yoga, Pilates, 
      whole body vibration, electrical stimulation of muscle, and the Alexander 
      Technique were considered alternative/ unconventional. A PubMed and Medline 
      search for human data using combinations and synonyms of osteoporosis, sarcopenia 
      and obesity, and each exercise was then conducted. RESULTS: Tai Chi, yoga, and 
      Pilates, in addition to whole body vibration, electrical stimulation of muscle, 
      and the Alexander Technique are all considered low impact. Tai Chi, yoga, and 
      Pilates not only physically support the body, but also increase balance and 
      quality of life. The devices showed promise in reducing or preventing muscle 
      atrophy in older people that are unable to perform conventional exercises. 
      CONCLUSION: Any exercise, conventional or otherwise, especially in sedentary 
      older people, at risk of, or diagnosed with osteosarcopenic obesity may be better 
      than none. Exercise prescriptions should suit the patient and the desired 
      outcomes; the patient should not be forced to fit an exercise prescription, so 
      all potential forms of exercise should be considered.
CI  - Copyright© Bentham Science Publishers; For any queries, please email at 
      epub@benthamscience.org.
FAU - Kelly, Owen J
AU  - Kelly OJ
AD  - Abbott Nutrition, 3300 Stelzer Road, RP3-2, Columbus, Ohio 43219, United States.
FAU - Gilman, Jennifer C
AU  - Gilman JC
LA  - eng
PT  - Journal Article
PT  - Review
PL  - United Arab Emirates
TA  - Curr Aging Sci
JT  - Current aging science
JID - 101473576
SB  - IM
MH  - Adiposity
MH  - Age Factors
MH  - Exercise Therapy/*methods
MH  - Healthy Lifestyle
MH  - Humans
MH  - Obesity/etiology/physiopathology/prevention & control/*therapy
MH  - Osteoporosis/etiology/physiopathology/prevention & control/*therapy
MH  - Risk Factors
MH  - *Risk Reduction Behavior
MH  - Sarcopenia/etiology/physiopathology/prevention & control/*therapy
MH  - Sedentary Behavior
MH  - Treatment Outcome
OTO - NOTNLM
OT  - Alexander technique
OT  - Pilates
OT  - Thai Chi
OT  - electrical stimulation
OT  - osteosarcopenic obesity
OT  - quality of life
OT  - yoga
EDAT- 2016/05/10 06:00
MHDA- 2018/05/15 06:00
CRDT- 2016/05/10 06:00
PHST- 2016/03/18 00:00 [received]
PHST- 2016/04/28 00:00 [revised]
PHST- 2016/05/05 00:00 [accepted]
PHST- 2016/05/10 06:00 [pubmed]
PHST- 2018/05/15 06:00 [medline]
PHST- 2016/05/10 06:00 [entrez]
AID - CAS-EPUB-75521 [pii]
AID - 10.2174/1874609809666160509122725 [doi]
PST - ppublish
SO  - Curr Aging Sci. 2017;10(2):106-121. doi: 10.2174/1874609809666160509122725.

PMID- 31304089
OWN - NLM
STAT- PubMed-not-MEDLINE
LR  - 20201001
IS  - 2213-4220 (Print)
IS  - 2213-4239 (Electronic)
IS  - 2213-4220 (Linking)
VI  - 8
IP  - 3
DP  - 2019 Sep
TI  - The Effects of Tai Chi Mind-Body Approach on the Mechanisms of Gulf War Illness: 
      an Umbrella Review.
PG  - 167-172
LID - 10.1016/j.imr.2019.05.003 [doi]
AB  - Gulf War illness (GWI) is a chronic and multisymptom disorder affecting military 
      veterans deployed to the 1991 Persian Gulf War. It is characterized by a range of 
      acute and chronic symptoms, including but not limited to, fatigue, sleep 
      disturbances, psychological problems, cognitive deficits, widespread pain, and 
      respiratory and gastrointestinal difficulties. The prevalence of many of these 
      chronic symptoms affecting Gulf War veterans occur at markedly elevated rates 
      compared to nondeployed contemporary veterans. To date, no effective treatments 
      for GWI have been identified. The overarching goal of this umbrella review was to 
      critically evaluate the evidence for the potential of Tai Chi mind-body exercise 
      to benefit and alleviate GWI symptomology. Based on the most prevalent GWI 
      chronic symptoms and case definitions established by the Centers for Disease 
      Control and Prevention and the Kansas Gulf War Veterans Health Initiative 
      Program, we reviewed and summarized the evidence from 7 published systematic 
      reviews and meta-analyses. Our findings suggest that Tai Chi may have the 
      potential for distinct therapeutic benefits on the major prevalent symptoms of 
      GWI. Future clinical trials are warranted to examine the feasibility, efficacy, 
      durability and potential mechanisms of Tai Chi for improving health outcomes and 
      relieving symptomology in GWI.
FAU - Reid, Kieran F
AU  - Reid KF
AD  - Nutrition, Exercise Physiology and Sarcopenia Laboratory, Jean Mayer USDA Human 
      Nutrition Research Center on Aging at Tufts University, Boston, MA, USA.
FAU - Bannuru, Raveendhara R
AU  - Bannuru RR
AD  - Center for Complementary and Integrative Medicine and Division of Rheumatology, 
      Tufts Medical Center, Tufts University School of Medicine, Boston, MA. USA.
FAU - Wang, Chenchen
AU  - Wang C
AD  - Center for Complementary and Integrative Medicine and Division of Rheumatology, 
      Tufts Medical Center, Tufts University School of Medicine, Boston, MA. USA.
FAU - Mori, DeAnna L
AU  - Mori DL
AD  - VA Boston Healthcare System and Boston University School of Medicine, Boston, MA, 
      USA.
FAU - Niles, Barbara L
AU  - Niles BL
AD  - National Center for PTSD, VA Boston Healthcare System and Boston University 
      School of Medicine, Boston, MA, USA.
LA  - eng
GR  - I01 CX001422/CX/CSRD VA/United States
GR  - K23 AT009374/AT/NCCIH NIH HHS/United States
PT  - Journal Article
PT  - Review
DEP - 20190530
PL  - Netherlands
TA  - Integr Med Res
JT  - Integrative medicine research
JID - 101612707
PMC - PMC6600798
OTO - NOTNLM
OT  - Gulf War Illness
OT  - Mechanisms
OT  - Tai Chi.
EDAT- 2019/07/16 06:00
MHDA- 2019/07/16 06:01
PMCR- 2019/05/30
CRDT- 2019/07/16 06:00
PHST- 2019/04/16 00:00 [received]
PHST- 2019/05/10 00:00 [revised]
PHST- 2019/05/13 00:00 [accepted]
PHST- 2019/07/16 06:00 [entrez]
PHST- 2019/07/16 06:00 [pubmed]
PHST- 2019/07/16 06:01 [medline]
PHST- 2019/05/30 00:00 [pmc-release]
AID - S2213-4220(19)30096-4 [pii]
AID - 10.1016/j.imr.2019.05.003 [doi]
PST - ppublish
SO  - Integr Med Res. 2019 Sep;8(3):167-172. doi: 10.1016/j.imr.2019.05.003. Epub 2019 
      May 30.

PMID- 37688926
OWN - NLM
STAT- Publisher
LR  - 20231016
IS  - 1878-0334 (Electronic)
IS  - 1871-4021 (Linking)
VI  - 17
IP  - 9
DP  - 2023 Sep
TI  - A narrative review on the impact of sarcopenic obesity and its psychological 
      consequence in quality of life.
PG  - 102846
LID - S1871-4021(23)00142-X [pii]
LID - 10.1016/j.dsx.2023.102846 [doi]
AB  - BACKGROUND AND AIM: Sarcopenia is a multifactorial metabolic-mediated 
      complication that affects most of the geriatric population physically and 
      mentally. In this study, we intended to study the association between sarcopenia 
      and psychologically related symptoms. Primary objective of the study is to 
      explore the interplay between sarcopenic obesity, psychological consequences and 
      Quality of life in the affected population. The secondary objective is to discuss 
      the diagnostic, treatment approaches and also the role of clinical pharmacist. 
      METHOD: The psychology-related complication and sarcopenia association was 
      enumerated in this study based on previous clinical research findings. RESULT: 
      The clinical evidence shows a strong correlation between sarcopenia and Mental 
      health and its health consequences and reflection on the quality of life. 
      CONCLUSION: Sarcopenia induced mental disturbance has been affirmed in many 
      studies. We believe effective right pharmacological therapy and
[truncated: 1,164,338 more chars]
