# Supplementary material for: The potential of acupuncture in treating sarcopenia: a systematic review and meta-analysis of randomized controlled trials
Source: Front Public Health. 2025 Nov 10;13:1696030. doi: 10.3389/fpubh.2025.1696030 (PMC12640850; doi:10.3389/fpubh.2025.1696030)
Supplement: Supplementary file 1 [file Supplementary_file_1.zip › Supporting Information/0.Search data/PubMedSearchHistory.csv]

Search number	Query	Sort By	Filters	Search Details	Results	Time
6				(("medicine, chinese traditional"[MeSH Terms] OR ("medicine"[All Fields] AND "chinese"[All Fields] AND "traditional"[All Fields]) OR "chinese traditional medicine"[All Fields] OR ("traditional"[All Fields] AND "chinese"[All Fields] AND "medicine"[All Fields]) OR "traditional chinese medicine"[All Fields] OR ("medicine, chinese traditional"[MeSH Terms] OR ("medicine"[All Fields] AND "chinese"[All …	395	12:01:25
5	((acupuncture) OR (moxibustion) OR (manipulation) OR (massage)) AND (Sarcopenia*)			("acupunctural"[All Fields] OR "acupuncture"[MeSH Terms] OR "acupuncture"[All Fields] OR "acupuncture therapy"[MeSH Terms] OR ("acupuncture"[All Fields] AND "therapy"[All Fields]) OR "acupuncture therapy"[All Fields] OR "acupuncture s"[All Fields] OR "acupunctured"[All Fields] OR "acupunctures"[All Fields] OR "acupuncturing"[All Fields] OR ("moxibustion"[MeSH Terms] OR "moxibustion"[All Fields]))…	98	11:58:01
4	((qigong) OR (Qi Gong) OR (Ch'i Kung) OR (ba duan jin) OR (baduanjin) OR (taiji) OR (tai ji) OR (taichi) OR (tai chi) OR (wuqinxi) OR (wu qin xi) OR (quan) OR (yijinjing) OR (yi jin jing) OR (traditional chinese exercise)) AND (Sarcopenia*)			("qigong"[MeSH Terms] OR "qigong"[All Fields] OR ("qigong"[MeSH Terms] OR "qigong"[All Fields] OR ("qi"[All Fields] AND "gong"[All Fields]) OR "qi gong"[All Fields]) OR ("qigong"[MeSH Terms] OR "qigong"[All Fields] OR ("ch i"[All Fields] AND "kung"[All Fields]) OR "ch i kung"[All Fields]) OR ("ba"[All Fields] AND (duan, jin[Author] OR duan jin[Author])) OR "baduanjin"[All Fields] OR ("tai ji"[MeS…	59	11:57:29
3	((Herbal Medicine) OR (Plant Extracts) OR (Extracts, Plant) OR (Plant Extract) OR (Extract, Plant) OR (Herbal Medicines) OR (Medicines, Herbal)) AND (Sarcopenia*)			("plant extracts"[MeSH Terms] OR ("plant"[All Fields] AND "extracts"[All Fields]) OR "plant extracts"[All Fields] OR ("herbal"[All Fields] AND "medicine"[All Fields]) OR "herbal medicine"[All Fields] OR "herbal medicine"[MeSH Terms] OR ("plant extracts"[MeSH Terms] OR ("plant"[All Fields] AND "extracts"[All Fields]) OR "plant extracts"[All Fields]) OR ("plant extracts"[MeSH Terms] OR ("plant"[All…	111	11:53:30
2	((traditional Chinese medicine) OR (Traditional Chinese Medicine) OR (Chung I Hsueh) OR (Hsueh, Chung) OR (Traditional Medicine, Chinese) OR (Zhong Yi Xue) OR (Chinese Traditional Medicine) OR (Chinese Medicine, Traditional) OR (Traditional Tongue Diagnosis) OR (Tongue Diagnoses, Traditional) OR (Tongue Diagnosis, Traditional) OR (Traditional Tongue Diagnoses) OR (Traditional Tongue Assessment) O…			("medicine, chinese traditional"[MeSH Terms] OR ("medicine"[All Fields] AND "chinese"[All Fields] AND "traditional"[All Fields]) OR "chinese traditional medicine"[All Fields] OR ("traditional"[All Fields] AND "chinese"[All Fields] AND "medicine"[All Fields]) OR "traditional chinese medicine"[All Fields] OR ("medicine, chinese traditional"[MeSH Terms] OR ("medicine"[All Fields] AND "chinese"[All F…	181	11:53:11
1	Sarcopenia*			"sarcopenia*"[All Fields]	21,186	11:52:50
