# Supplementary material for: The potential of acupuncture in treating sarcopenia: a systematic review and meta-analysis of randomized controlled trials
Source: Front Public Health. 2025 Nov 10;13:1696030. doi: 10.3389/fpubh.2025.1696030 (PMC12640850; doi:10.3389/fpubh.2025.1696030)
Supplement: Supplementary file 1 [file Supplementary_file_1.zip › Supporting Information/0.Search data/Scopus.ris]

TY  - JOUR
AU  - Ozkur, M.
AU  - Benlier, N.
AU  - Takan, I.
AU  - Vasileiou, C.
AU  - Georgakilas, A.G.
AU  - Pavlopoulou, A.
AU  - Cetin, Z.
AU  - Saygili, E.I.
TI  - Ginger for Healthy Ageing: A Systematic Review on Current Evidence of Its Antioxidant, Anti-Inflammatory, and Anticancer Properties
PY  - 2022
T2  - Oxidative Medicine and Cellular Longevity
VL  - 2022
C7  - 4748447
DO  - 10.1155/2022/4748447
UR  - https://www-scopus-com.wwaker.top/inward/record.uri?eid=2-s2.0-85130242520&doi=10.1155%2f2022%2f4748447&partnerID=40&md5=90cd83ffb5b2fa73ad67c8680ae753b9
AD  - Department Of Medical Pharmacology, Faculty Of Medicine, Sanko University, Gaziantep, Turkey
AD  - Izmir Biomedicine And Genome Center, Balcova, Izmir, 35340, Turkey
AD  - Izmir International Biomedicine And Genome Institute, Dokuz Eylül University, Balcova, Izmir, 35220, Turkey
AD  - Dna Damage Laboratory, Physics Department, School Of Applied Mathematical And Physical Sciences, National Technical University Of Athens, Athens, 157 80, Greece
AD  - Department Of Medical Biology, School Of Medicine, Sanko University, Gaziantep, Turkey
AD  - Department Of Biological And Biomedical Sciences, Graduate Education Institute, Sanko University, Gaziantep, Turkey
AD  - Department Of Medical Biochemistry, School Of Medicine, Sanko University, Gaziantep, Turkey
AD  - Department Of Molecular Medicine, Graduate Education Institute, Sanko University, Gaziantep, Turkey
AB  - The world's population is ageing at an accelerated pace. Ageing is a natural, physiological but highly complex and multifactorial process that all species in the Tree of Life experience over time. Physical and mental disabilities, and age-related diseases, would increase along with the increasing life expectancy. Ginger (Zingiber officinale) is a plant that belongs to the Zingiberaceae family, native to Southeast Asia. For hundreds of years, ginger has been consumed in various ways by the natives of Asian countries, both as culinary and medicinal herb for the treatment of many diseases. Mounting evidence suggests that ginger can promote healthy ageing, reduce morbidity, and prolong healthy lifespan. Ginger, a well-known natural product, has been demonstrated to possess antioxidant, anti-inflammatory, anticancer, and antimicrobial properties, as well as an outstanding antiviral activity due to a high concentration of antiviral compounds. In this review, the current evidence on the potential role of ginger and its active compounds in the prevention of ageing is discussed.  © 2022 Mehtap Ozkur et al.
KW  - Aging
KW  - Diseases
KW  - Life
KW  - Processes
KW  - Review
KW  - Southeast Asia
KW  - Trees
KW  - Anti-Inflammatory Agents
KW  - Antioxidants
KW  - Antiviral Agents
KW  - Ginger
KW  - Healthy Aging
KW  - Plant Extracts
KW  - Antioxidants
KW  - Diseases
KW  - antiinflammatory agent
KW  - antioxidant
KW  - antivirus agent
KW  - plant extract
KW  - Anti-inflammatories
KW  - Anticancer properties
KW  - Complex Processes
KW  - Inflammatory properties
KW  - Multifactorial process
KW  - On currents
KW  - On-currents
KW  - Systematic Review
KW  - Tree of life
KW  - World population
KW  - Alzheimer disease
KW  - antiinflammatory activity
KW  - antineoplastic activity
KW  - antioxidant activity
KW  - coronavirus disease 2019
KW  - cutaneous parameters
KW  - DNA damage
KW  - endocrine disease
KW  - ginger
KW  - healthy aging
KW  - heart protection
KW  - human
KW  - immunomodulation
KW  - nausea and vomiting
KW  - neuroprotection
KW  - nonhuman
KW  - osteoarthritis
KW  - Parkinson disease
KW  - Review
KW  - sarcopenia
KW  - supplementation
KW  - Food additives
PB  - Hindawi Limited
SN  - 19420900 (ISSN)
C2  - 35585878
LA  - English
J2  - Oxidative Med. Cell. Longevity
M3  - Review
DB  - Scopus
N1  - Export Date: 24 May 2024; Cited By: 30; Correspondence Address: M. Ozkur; Department Of Medical Pharmacology, Faculty Of Medicine, Sanko University, Gaziantep, Turkey; email: mozkur@sanko.edu.tr; A.G. Georgakilas; Dna Damage Laboratory, Physics Department, School Of Applied Mathematical And Physical Sciences, National Technical University Of Athens, Athens, 157 80, Greece; email: alexg@mail.ntua.gr; E.I. Saygili; Department Of Medical Biochemistry, School Of Medicine, Sanko University, Gaziantep, Turkey; email: isaygili@sanko.edu.tr
ER  -

TY  - JOUR
AU  - Lee, H.
AU  - Kim, S.Y.
AU  - Lim, Y.
TI  - Annona muricate Extract Supplementation Contributes to Improve Aberrant Multi-Organ Energy Metabolism via Muscle–Brain Connectivity in Diabetic Mice
PY  - 2023
T2  - Nutrients
VL  - 15
IS  - 11
C7  - 2559
DO  - 10.3390/nu15112559
UR  - https://www-scopus-com.wwaker.top/inward/record.uri?eid=2-s2.0-85161833541&doi=10.3390%2fnu15112559&partnerID=40&md5=13d259b72ae95112bd1549dbd037221a
AD  - Department of Food and Nutrition, Kyung Hee University, 26 Kyunghee-Daero, Dongdaemun-Gu, Seoul, 02447, South Korea
AD  - Gachon Institute of Pharmaceutical Science, Gachon University, 191 Hambakmoero, Yeonsu-gu, Incheon, 21936, South Korea
AB  - Type 2 diabetes mellitus (T2DM) is related with the incidence of sarcopenia and cognitive impairment that reduces quality of life in the elderly. Recent evidence has demonstrated that sarcopenia is associated with cognitive dysfunction, and muscle-derived endocrine factors might contribute to cognitive function by the skeletal muscle–brain endocrine loop. This study investigated the beneficial effects of Annona muricata (AM, graviola) on multi-organ energy metabolism with muscle–brain connectivity via brain function-related myokines in mice. Body composition, fasting blood glucose level, insulin, HbA1c%, histopathological changes, and the protein levels of insulin-signaling, energy metabolism, neuroprotection, inflammation, and protein-degradation pathways were measured. AM extract (AME) treatment selectively enhanced insulin signaling in the skeletal muscle and hippocampus of T2DM mice. Furthermore, AME treatment effectively increased muscle-derived fibroblast growth factor 21 (FGF21), cathepsin-B (CTSB), irisin, brain-derived neurotrophic factor (BDNF), and liver-derived FGF21 that contribute to whole-body energy homeostasis. In particular, AME increased the levels of circulating myokines (FGF21, BDNF, irisin, and CTSB), and these were accordance with the hippocampal neurotrophic factors (BDNF and CTSB) in T2DM mice. In conclusion, we suggest that AME would be a potential nutraceutical for improving the energy metabolism associated with muscle–brain connectivity via brain function-related myokines in T2DM. © 2023 by the authors.
KW  - brain
KW  - cognitive dysfunction
KW  - energy metabolism
KW  - hepatokines
KW  - myokines
KW  - sarcopenia
KW  - skeletal muscle
KW  - type 2 diabetes mellitus
KW  - Animals
KW  - Annona
KW  - Brain
KW  - Brain-Derived Neurotrophic Factor
KW  - Diabetes Mellitus, Experimental
KW  - Diabetes Mellitus, Type 2
KW  - Dietary Supplements
KW  - Energy Metabolism
KW  - Fibronectins
KW  - Insulin
KW  - Mice
KW  - Muscle, Skeletal
KW  - Quality of Life
KW  - Sarcopenia
KW  - Annona muricata extract
KW  - brain derived neurotrophic factor
KW  - cathepsin B
KW  - fibroblast growth factor 21
KW  - glucose
KW  - hemoglobin A1c
KW  - insulin
KW  - irisin
KW  - ketamine
KW  - brain derived neurotrophic factor
KW  - fibronectin
KW  - insulin
KW  - aged
KW  - animal experiment
KW  - animal model
KW  - animal tissue
KW  - Annona muricata
KW  - Article
KW  - body composition
KW  - brain function
KW  - controlled study
KW  - drug megadose
KW  - energy metabolism
KW  - fasting blood glucose level
KW  - hemoglobin blood level
KW  - hippocampus
KW  - histopathology
KW  - insulin blood level
KW  - insulin signaling
KW  - low drug dose
KW  - male
KW  - mouse
KW  - neuroprotection
KW  - non insulin dependent diabetes mellitus
KW  - nonhuman
KW  - plant leaf
KW  - protein degradation
KW  - skeletal muscle
KW  - supplementation
KW  - animal
KW  - Annona
KW  - brain
KW  - complication
KW  - dietary supplement
KW  - energy metabolism
KW  - experimental diabetes mellitus
KW  - metabolism
KW  - non insulin dependent diabetes mellitus
KW  - quality of life
KW  - sarcopenia
PB  - MDPI
SN  - 20726643 (ISSN)
C2  - 37299522
LA  - English
J2  - Nutrients
M3  - Article
DB  - Scopus
N1  - Export Date: 24 May 2024; Cited By: 0; Correspondence Address: Y. Lim; Department of Food and Nutrition, Kyung Hee University, Seoul, 26 Kyunghee-Daero, Dongdaemun-Gu, 02447, South Korea; email: ylim@khu.ac.kr
ER  -

TY  - JOUR
AU  - Kim, J.
AU  - Lee, J.-Y.
AU  - Kim, C.Y.
TI  - A Comprehensive Review of Pathological Mechanisms and Natural Dietary Ingredients for the Management and Prevention of Sarcopenia
PY  - 2023
T2  - Nutrients
VL  - 15
IS  - 11
C7  - 2625
DO  - 10.3390/nu15112625
UR  - https://www-scopus-com.wwaker.top/inward/record.uri?eid=2-s2.0-85161930441&doi=10.3390%2fnu15112625&partnerID=40&md5=ad4755513ecac6990deff1a1958c96dd
AD  - Research Institute of Human Ecology, Yeungnam University, Gyeongbuk, Gyeongsan, 38541, South Korea
AD  - Department of Food and Nutrition, Yeungnam University, Gyeongbuk, Gyeongsan, 38541, South Korea
AB  - Sarcopenia is characterized by an age-related loss of skeletal muscle mass and function and has been recognized as a clinical disease by the World Health Organization since 2016. Substantial evidence has suggested that dietary modification can be a feasible tool to combat sarcopenia. Among various natural dietary ingredients, the present study focused on botanical and marine extracts, phytochemicals, and probiotics. Aims of this review were (1) to provide basic concepts including the definition, diagnosis, prevalence, and adverse effects of sarcopenia, (2) to describe possible pathological mechanisms including protein homeostasis imbalance, inflammation, mitochondrial dysfunction, and satellite cells dysfunction, and (3) to analyze recent experimental studies reporting potential biological functions against sarcopenia. A recent literature review for dietary ingredients demonstrated that protein homeostasis is maintained via an increase in the PI3K/Akt pathway and/or a decrease in the ubiquitin–proteasome system. Regulation of inflammation has primarily targeted inhibition of NF-κB signaling. Elevated Pgc-1α or Pax7 expression reverses mitochondrial or satellite cell dysfunction. This review provides the current knowledge on dietary components with the potential to assist sarcopenia prevention and/or treatment. Further in-depth studies are required to elucidate the role of and develop various dietary materials for healthier aging, particularly concerning muscle health. © 2023 by the authors.
KW  - aging
KW  - bioactive compounds
KW  - botanical extracts
KW  - marine extracts
KW  - muscle
KW  - probiotics
KW  - sarcopenia
KW  - Aging
KW  - Diet
KW  - Humans
KW  - Mitochondria
KW  - Muscle, Skeletal
KW  - Phosphatidylinositol 3-Kinases
KW  - Proteasome Endopeptidase Complex
KW  - Sarcopenia
KW  - natural product
KW  - phytochemical
KW  - plant extract
KW  - probiotic agent
KW  - phosphatidylinositol 3 kinase
KW  - proteasome
KW  - chronic low grade inflammation
KW  - diet therapy
KW  - disorders of mitochondrial functions
KW  - human
KW  - mitochondrial biogenesis
KW  - mitochondrial dynamics
KW  - nonhuman
KW  - pathophysiology
KW  - prevalence
KW  - protein homeostasis
KW  - Review
KW  - sarcopenia
KW  - satellite cell
KW  - skeletal muscle
KW  - aging
KW  - diet
KW  - metabolism
KW  - mitochondrion
KW  - physiology
KW  - sarcopenia
PB  - MDPI
SN  - 20726643 (ISSN)
C2  - 37299588
LA  - English
J2  - Nutrients
M3  - Review
DB  - Scopus
N1  - Export Date: 24 May 2024; Cited By: 2; Correspondence Address: C.Y. Kim; Research Institute of Human Ecology, Yeungnam University, Gyeongsan, Gyeongbuk, 38541, South Korea; email: cykim@yu.ac.kr
ER  -

TY  - JOUR
AU  - Yue, S.
AU  - Zhang, J.
AU  - Li, J.
AU  - Hao, Y.
AU  - Wang, S.
AU  - Liu, T.
AU  - Zhong, W.
AU  - Chen, C.
AU  - Wang, F.
AU  - Li, B.
TI  - A study protocol for a randomized controlled trial to assess the efficacy of Baduanjin exercise on older adults with sarcopenia in China
PY  - 2022
T2  - BMC Complementary Medicine and Therapies
VL  - 22
IS  - 1
C7  - 298
DO  - 10.1186/s12906-022-03778-9
UR  - https://www-scopus-com.wwaker.top/inward/record.uri?eid=2-s2.0-85142162269&doi=10.1186%2fs12906-022-03778-9&partnerID=40&md5=45b40ac4f80b19ad8ea32d9829928dfc
AD  - Department of Geriatrics, Hospital of Chengdu University of Traditional Chinese Medicine, Sichuan, Chengdu, 610072, China
AD  - School of Clinical Medicine, Chengdu University of Traditional Chinese Medicine, Sichuan, Chengdu, 610075, China
AD  - School of Physical Education and Health, Chengdu University of Traditional Chinese Medicine, Sichuan, Chengdu, 611137, China
AB  - Background: Accompanied by the decline of physiological functions, the decrease of physical activity, and comorbidities, older adults are susceptible to sarcopenia because of accelerated loss of muscle mass. Resistance training is recommended by different clinical practice guidelines. However, most older adults have difficulty in taking recommended high-load resistance training programs, and there are limited exercise options form them. Baduanjin, a traditional Chinese mind-body exercise with relatively low intensity and simple movements, has the potential benefits of improving physical functions and may be feasible in treating sarcopenia and preventing its adverse health outcomes in older patients. With the emergence of the concept of gut-muscle axis, this study aims to determine the efficacy of Baduanjin exercise on Chinese older adults with sarcopenia and explore its underlying mechanism. Methods: This is a 24-week, assessor-blinded, randomized controlled trial. Individuals aged 60 to 84 years old will be screened for sarcopenia. 90 participants with sarcopenia will be enrolled and randomly assigned (1:1) into the Baduanjin exercise or resistance training group, and 20 participants without sarcopenia will be set as the non-sarcopenia control group. The primary outcome is the scores of Short Physical Performance Battery. The secondary outcomes are body composition, handgrip strength, walking speed, global cognitive function, and incidence of falls. These outcomes will be assessed at baseline, the 12th week and the 24th week. While stool samples from participants will be collected at baseline and the 24th week for analyzing the abundance of gut microbiome. Data will be analyzed in an intention-to-treat protocol. Discussion: The results of this study will determine whether Baduanjin exercise can be an alternative non-pharmacological approach for older adults with sarcopenia. If they can show positive significance, it will promote Baduanjin exercise in clinical practice among these patients and inform further research involving exercise interventions on the optimal types, timing, and intensity to ameliorate sarcopenia for elderly people. Trial registration: Chinese Clinical Trial Registry; Registration number: ChiCTR2100051871; Prospectively registered on October 8th, 2021. © 2022, The Author(s).
KW  - Baduanjin
KW  - Older adults
KW  - Physical function
KW  - Randomized controlled trial
KW  - Sarcopenia
KW  - Aged
KW  - Aged, 80 and over
KW  - China
KW  - Exercise
KW  - Exercise Therapy
KW  - Hand Strength
KW  - Humans
KW  - Middle Aged
KW  - Randomized Controlled Trials as Topic
KW  - adult
KW  - aged
KW  - Article
KW  - bioenergy
KW  - body composition
KW  - cognition
KW  - controlled study
KW  - exercise
KW  - falling
KW  - fatigue
KW  - feces
KW  - feces microflora
KW  - female
KW  - fitness
KW  - follow up
KW  - grip strength
KW  - health education
KW  - heart rate
KW  - human
KW  - major clinical study
KW  - male
KW  - outcome assessment
KW  - physical activity
KW  - randomized controlled trial
KW  - resistance training
KW  - sarcopenia
KW  - vital sign
KW  - walking speed
KW  - China
KW  - hand strength
KW  - kinesiotherapy
KW  - middle aged
KW  - randomized controlled trial (topic)
KW  - very elderly
PB  - BioMed Central Ltd
SN  - 26627671 (ISSN)
C2  - 36401254
LA  - English
J2  - BMC Compl. Med.Therapies
M3  - Article
DB  - Scopus
N1  - Export Date: 24 May 2024; Cited By: 0; Correspondence Address: B. Li; Department of Geriatrics, Hospital of Chengdu University of Traditional Chinese Medicine, Chengdu, Sichuan, 610072, China; email: libin@cdutcm.edu.cn
ER  -

TY  - JOUR
AU  - Yeh, T.-S.
AU  - Lei, T.-H.
AU  - Liu, J.-F.
AU  - Hsu, M.-C.
TI  - Astragalus membranaceus Enhances Myotube Hypertrophy through PI3K-Mediated Akt/mTOR Signaling Phosphorylation
PY  - 2022
T2  - Nutrients
VL  - 14
IS  - 8
C7  - 1670
DO  - 10.3390/nu14081670
UR  - https://www-scopus-com.wwaker.top/inward/record.uri?eid=2-s2.0-85128544690&doi=10.3390%2fnu14081670&partnerID=40&md5=3e740ce87db7e93b2f289163c8a2d415
AD  - School of Public Health, Nantong University, Nantong, 226019, China
AD  - College of Physical Education, Hubei Normal University, Huangshi, 435002, China
AD  - Department of Nutrition and Health Sciences, Chang Gung University of Science and Technology, Taoyuan, 33303, Taiwan
AD  - Department of Sports Medicine, Kaohsiung Medical University, Kaohsiung, 80708, Taiwan
AD  - Department of Medical Research, Kaohsiung Medical University Hospital, Kaohsiung, 80708, Taiwan
AB  - Astragalus membranaceus (AM) is classified as a high-class traditional herbal medicine, which has strengthened vitality and multifunctional pharmacological activities, but limited em-pirical evidence is available to support its effects in muscular hypertrophy. It evokes skeletal muscle hypertrophy by increasing anabolic pathway, which is essential to prevent sarcopenia in elderly population. In this study, we examined the effects of AM on skeletal muscle hypertrophy by fo-cusing on the molecular mechanism. We employed an in vitro model to investigate whether AM-treated skeletal muscle, as represented by myotube C2C12 cells, was hypertrophic, and to further investigate the efficacy of AM-activated phosphorylation of PI3K/Akt/mTOR signaling that must occur prior to myotube hypertrophy. The results showed that the myotubes formed larger multinucleated myotubes with increased diameter and thickness (1.16-fold relative to control group, p <0.05). Administration of PI3K and mTOR inhibitors abolished AM-induced muscular hypertrophy. Moreover, AM-induced PI3K-mediated myotube hypertrophy was accompanied by the activation of Akt and mTOR signaling. We concluded that the AM is a nutritional activator to enhance muscular hypertrophy by increasing PI3K/Akt/mTOR signaling phosphorylation. As the AM is effective in myotube hypertrophy, AM and its derivatives may be promising candidates for ergogenic aid to prevent sarcopenia. © 2022 by the authors. Licensee MDPI, Basel, Switzerland.
KW  - geriatrics
KW  - Huangqi
KW  - mTOR
KW  - sarcopenia
KW  - traditional Chinese medicine
KW  - Aged
KW  - Astragalus propinquus
KW  - Humans
KW  - Hypertrophy
KW  - Muscle Fibers, Skeletal
KW  - Phosphatidylinositol 3-Kinases
KW  - Phosphorylation
KW  - Proto-Oncogene Proteins c-akt
KW  - Sarcopenia
KW  - TOR Serine-Threonine Kinases
KW  - Astragalus root
KW  - mammalian target of rapamycin
KW  - mammalian target of rapamycin inhibitor
KW  - phosphatidylinositol 3 kinase
KW  - sirolimus
KW  - wortmannin
KW  - MTOR protein, human
KW  - protein kinase B
KW  - target of rapamycin kinase
KW  - aged
KW  - Akt signaling
KW  - Article
KW  - Astragalus membranaceus
KW  - C2C12 cell line
KW  - Chinese medicine
KW  - controlled study
KW  - drug efficacy
KW  - geriatrics
KW  - human
KW  - human cell
KW  - in vitro study
KW  - muscle hypertrophy
KW  - myotube
KW  - nonhuman
KW  - prevention
KW  - protein phosphorylation
KW  - sarcopenia
KW  - signal transduction
KW  - skeletal muscle
KW  - thickness
KW  - hypertrophy
KW  - metabolism
KW  - phosphorylation
KW  - sarcopenia
KW  - skeletal muscle cell
PB  - MDPI
SN  - 20726643 (ISSN)
C2  - 35458232
LA  - English
J2  - Nutrients
M3  - Article
DB  - Scopus
N1  - Export Date: 24 May 2024; Cited By: 5; Correspondence Address: J.-F. Liu; Department of Nutrition and Health Sciences, Chang Gung University of Science and Technology, Taoyuan, 33303, Taiwan; email: liujenfa@mail.cgust.edu.tw; M.-C. Hsu; Department of Sports Medicine, Kaohsiung Medical University, Kaohsiung, 80708, Taiwan; email: meichich@gmail.com
ER  -

TY  - JOUR
AU  - Ko, J.-S.
AU  - Chang, B.-Y.
AU  - Choi, Y.-J.
AU  - Choi, J.-S.
AU  - Kwon, H.-Y.
AU  - Lee, J.-Y.
AU  - Kim, S.-Y.
AU  - Choung, S.-Y.
TI  - Ashwagandha Ethanol Extract Attenuates Sarcopenia-Related Muscle Atrophy in Aged Mice
PY  - 2024
T2  - Nutrients
VL  - 16
IS  - 1
C7  - 157
DO  - 10.3390/nu16010157
UR  - https://www-scopus-com.wwaker.top/inward/record.uri?eid=2-s2.0-85181945423&doi=10.3390%2fnu16010157&partnerID=40&md5=cf929c83bf6a25385004e1a83b4b9e93
AD  - Department of Biomedical Science & BK21 Four NBM Global Research Center for Regenerative Medicine, Dankook University, Chungnam, Cheonan, 31116, South Korea
AD  - Institute of Pharmaceutical Research and Development, College of Pharmacy, Wonkwang University, Jeonbuk, Iksan, 54538, South Korea
AD  - RD Center, NSTbio Co., Ltd, 32 Songdogwahak-ro, Yeonsu-gu, Incheon, 21984, South Korea
AD  - Department of Preventive Pharmacy, College of Pharmacy, Dankook University, Chungnam, Cheonan, 31116, South Korea
AB  - The investigation focused on the impact of Withania somnifera (ashwagandha) extract (WSE) on age-related mechanisms affecting skeletal muscle sarcopenia-related muscle atrophy in aged mice. Beyond evaluating muscular aspects, the study explored chronic low-grade inflammation, muscle regeneration, and mitochondrial biogenesis. WSE administration, in comparison to the control group, demonstrated no significant differences in body weight, diet, or water intake, affirming its safety profile. Notably, WSE exhibited a propensity to reduce epidermal and abdominal fat while significantly increasing muscle mass at a dosage of 200 mg/kg. The muscle-to-fat ratio, adjusted for body weight, increased across all treatment groups. WSE administration led to a reduction in the pro-inflammatory cytokines TNF-α and IL-1β, mitigating inflammation-associated muscle atrophy. In a 12-month-old mouse model equivalent to a 50-year-old human, WSE effectively preserved muscle strength, stabilized grip strength, and increased muscle tissue weight. Positive effects were observed in running performance and endurance. Mechanistically, WSE balanced muscle protein synthesis/degradation, promoted fiber differentiation, and enhanced mitochondrial biogenesis through the IGF-1/Akt/mTOR pathway. This study provides compelling evidence for the anti-sarcopenic effects of WSE, positioning it as a promising candidate for preventing sarcopenia pending further clinical validation. © 2024 by the authors.
KW  - in vitro
KW  - in vivo
KW  - muscle atrophy
KW  - sarcopenia
KW  - Withania somnifera extract
KW  - Animals
KW  - Body Weight
KW  - Ethanol
KW  - Humans
KW  - Infant
KW  - Inflammation
KW  - Mice
KW  - Middle Aged
KW  - Muscular Atrophy
KW  - Plant Extracts
KW  - Sarcopenia
KW  - Withania
KW  - alanine aminotransferase
KW  - alcohol
KW  - aspartate aminotransferase
KW  - atrogin 1
KW  - dexamethasone
KW  - interleukin 1
KW  - interleukin 1beta
KW  - interleukin 6
KW  - maltodextrin
KW  - mammalian target of rapamycin
KW  - messenger RNA
KW  - muscle protein
KW  - muscle RING finger 1 protein
KW  - MyoD protein
KW  - myogenin
KW  - myostatin
KW  - protein kinase B
KW  - Schisandra chinensis extract
KW  - somatomedin C
KW  - tumor necrosis factor
KW  - Withania somnifera extract
KW  - plant extract
KW  - Withania somnifera
KW  - abdominal fat
KW  - adipose tissue
KW  - adipose tissue weight
KW  - aged
KW  - aging
KW  - Akt/mTOR signaling
KW  - alanine aminotransferase blood level
KW  - animal cell
KW  - animal experiment
KW  - animal model
KW  - animal tissue
KW  - Article
KW  - aspartate aminotransferase blood level
KW  - blood sampling
KW  - body weight gain
KW  - C2C12 cell line
KW  - cell differentiation
KW  - chronic low grade inflammation
KW  - controlled study
KW  - dietary intake
KW  - drug determination
KW  - drug isolation
KW  - drug safety
KW  - drug synthesis
KW  - endurance
KW  - epidermal fat
KW  - exhaustion
KW  - fast muscle fiber
KW  - fluid intake
KW  - gastrocnemius muscle
KW  - gene expression profiling
KW  - grip strength
KW  - high performance liquid chromatography
KW  - histology
KW  - leg muscle
KW  - male
KW  - measurement
KW  - mitochondrial biogenesis
KW  - mouse
KW  - mRNA expression level
KW  - muscle atrophy
KW  - muscle cell
KW  - muscle function
KW  - muscle mass
KW  - muscle regeneration
KW  - muscle strength
KW  - muscle to fat ratio
KW  - musculoskeletal system parameters
KW  - myotube
KW  - nonhuman
KW  - protein degradation
KW  - protein expression
KW  - protein synthesis
KW  - quadriceps femoris muscle
KW  - running
KW  - sarcopenia
KW  - slow muscle fiber
KW  - soleus muscle
KW  - spray drying
KW  - treatment duration
KW  - upregulation
KW  - Withania somnifera
KW  - animal
KW  - body weight
KW  - human
KW  - infant
KW  - inflammation
KW  - middle aged
KW  - muscle atrophy
KW  - sarcopenia
KW  - Withania
PB  - Multidisciplinary Digital Publishing Institute (MDPI)
SN  - 20726643 (ISSN)
C2  - 38201986
LA  - English
J2  - Nutrients
M3  - Article
DB  - Scopus
N1  - Export Date: 24 May 2024; Cited By: 0; Correspondence Address: S.-Y. Choung; Department of Preventive Pharmacy, College of Pharmacy, Dankook University, Cheonan, Chungnam, 31116, South Korea; email: sychoung@dankook.ac.kr
ER  -

TY  - JOUR
AU  - Zhou, C.
AU  - Ma, H.
AU  - Liu, C.
AU  - Yang, L.
TI  - Exploring traditional Chinese medicine as a potential treatment for sarcopenia: A network pharmacology and data mining analysis of drug selection and efficacy
PY  - 2023
T2  - Medicine (United States)
VL  - 102
IS  - 41
SP  - E35404
DO  - 10.1097/MD.0000000000035404
UR  - https://www-scopus-com.wwaker.top/inward/record.uri?eid=2-s2.0-85174751114&doi=10.1097%2fMD.0000000000035404&partnerID=40&md5=1a6e6eb36d494eb906507e6a87e5270a
AD  - The First Clinical Medical Research Institute, Shaanxi University of Chinese Medicine, Shaanxi, China
AD  - Affiliated Hospital of Chinese Medicine, Shaanxi University of Chinese Medicine, Shaanxi, China
AB  - Sarcopenia, as an increasingly pressing clinical issue, can be ameliorated through employment of traditional Chinese medicines. However, the current lack of specific pharmacological interventions for Sarcopenia necessitates further exploration of novel possibilities in traditional Chinese medicine for the treatment of this condition, utilizing advanced methodologies such as web pharmacology and data mining. Screening the essential targets of Sarcopenia, conducting matching between target and active molecules, as well as active molecules and herbs. Employing data mining techniques to analyze the screening outcomes, and molecular docking to compare the binding activities of active molecules with target proteins. The approach of using herbs for the treatment of Sarcopenia involves 13 targets, with 414 active compounds and 367 types of herbs. Data mining reveals that the herbs used in treating Sarcopenia are primarily characterized by their bitter taste, exerting their effects through dispelling dampness and promoting blood circulation. Moreover, 2 new formulas are postulated. Furthermore, molecular docking analysis indicates that the main active components of the herbs can be observed to tightly bind with the targets. Through network pharmacology and molecular docking, our findings reveal that herbs contain 15 key active components and 5 key targets, which correspond to 7 major herbs and 2 new formulas. Academically, these findings hold significant reference value for the development of novel drugs targeting Sarcopenia.  Copyright © 2023 the Author(s). Published by Wolters Kluwer Health, Inc.
KW  - data mining
KW  - molecular docking
KW  - network pharmacology
KW  - sarcopenia
KW  - Traditional Chinese medicine
KW  - Data Mining
KW  - Drugs, Chinese Herbal
KW  - Humans
KW  - Medicine, Chinese Traditional
KW  - Molecular Docking Simulation
KW  - Network Pharmacology
KW  - Sarcopenia
KW  - 5,7 dihydroxy 2 (4 hydroxyphenyl)chroman 4 one
KW  - acacetin
KW  - baicalein
KW  - beta carotene
KW  - beta catenin
KW  - catechin
KW  - caveolin 1
KW  - Chinese drug
KW  - Chinese medicinal formula
KW  - diosgenin
KW  - ellagic acid
KW  - epicatechin
KW  - epidermal growth factor receptor
KW  - estrogen receptor
KW  - flavonoid
KW  - formononetin
KW  - Glycyrrhiza glabra root
KW  - herbaceous agent
KW  - hypoxia inducible factor 1alpha
KW  - interleukin 2
KW  - interleukin 6
KW  - isorhamnetin
KW  - kaempferol
KW  - ligand
KW  - luteolin
KW  - mammalian target of rapamycin
KW  - naringenin
KW  - protein p53
KW  - protein serine threonine kinase
KW  - quercetin
KW  - S6 kinase
KW  - somatomedin C receptor
KW  - STAT3 protein
KW  - transcription factor FKHR
KW  - unclassified drug
KW  - herbaceous agent
KW  - Akt signaling
KW  - Article
KW  - binding affinity
KW  - bitter taste
KW  - Chinese herb
KW  - Chinese medicine
KW  - circulation
KW  - data mining
KW  - drug efficacy
KW  - drug screening
KW  - drug targeting
KW  - exercise
KW  - herbal medicine
KW  - human
KW  - meridian system
KW  - molecular docking
KW  - muscle atrophy
KW  - muscle function
KW  - muscle regeneration
KW  - nonhuman
KW  - observational study
KW  - prescription
KW  - protein protein interaction
KW  - reference value
KW  - sarcopenia
KW  - skeletal muscle
KW  - systems pharmacology
KW  - traditional medicine
KW  - chemistry
KW  - Chinese medicine
KW  - molecular docking
KW  - procedures
PB  - Lippincott Williams and Wilkins
SN  - 00257974 (ISSN)
C2  - 37832096
LA  - English
J2  - Medicine
M3  - Article
DB  - Scopus
N1  - Export Date: 24 May 2024; Cited By: 0; Correspondence Address: L. Yang; The First Clinical Medical Research Institute, Shaanxi University of Chinese Medicine, Shaanxi, China; email: ylx18391076233@163.com; CODEN: MEDIA
ER  -

TY  - JOUR
AU  - Kim, H.-J.
AU  - Jung, D.-W.
AU  - Williams, D.R.
TI  - Age Is Just a Number: Progress and Obstacles in the Discovery of New Candidate Drugs for Sarcopenia
PY  - 2023
T2  - Cells
VL  - 12
IS  - 22
C7  - 2608
DO  - 10.3390/cells12222608
UR  - https://www-scopus-com.wwaker.top/inward/record.uri?eid=2-s2.0-85177834870&doi=10.3390%2fcells12222608&partnerID=40&md5=28f80f6cbad71e055621304a580aebf3
AD  - New Drug Targets Laboratory, School of Life Sciences, Gwangju Institute of Science and Technology, Gwangju, 61005, South Korea
AB  - Sarcopenia is a disease characterized by the progressive loss of skeletal muscle mass and function that occurs with aging. The progression of sarcopenia is correlated with the onset of physical disability, the inability to live independently, and increased mortality. Due to global increases in lifespan and demographic aging in developed countries, sarcopenia has become a major socioeconomic burden. Clinical therapies for sarcopenia are based on physical therapy and nutritional support, although these may suffer from low adherence and variable outcomes. There are currently no clinically approved drugs for sarcopenia. Consequently, there is a large amount of pre-clinical research focusing on discovering new candidate drugs and novel targets. In this review, recent progress in this research will be discussed, along with the challenges that may preclude successful translational research in the clinic. The types of drugs examined include mitochondria-targeting compounds, anti-diabetes agents, small molecules that target non-coding RNAs, protein therapeutics, natural products, and repositioning candidates. In light of the large number of drugs and targets being reported, it can be envisioned that clinically approved pharmaceuticals to prevent the progression or even mitigate sarcopenia may be within reach. © 2023 by the authors.
KW  - aging
KW  - drug discovery
KW  - sarcopenia
KW  - skeletal muscle
KW  - Aging
KW  - Humans
KW  - Longevity
KW  - Mitochondria
KW  - Muscle, Skeletal
KW  - Sarcopenia
KW  - 15 hydroxyprostaglandin dehydrogenase
KW  - adenosine triphosphate sensitive potassium channel
KW  - antidiabetic agent
KW  - asporin
KW  - atrogenes atrogin 1
KW  - axonin 1
KW  - bam15
KW  - CD36 antigen
KW  - coffee skin silver skin extract
KW  - creatine kinase
KW  - dexamethasone
KW  - dipeptidyl peptidase IV inhibitor
KW  - dulaglutide
KW  - dynamin I
KW  - elamipretide
KW  - empagliflozin
KW  - etanercept
KW  - farnesol
KW  - fisetin
KW  - gdf11pro fc
KW  - glibenclamide
KW  - growth differentiation factor 11
KW  - hesperidin
KW  - hydroxymethylglutaryl coenzyme A reductase kinase
KW  - immunoglobulin enhancer binding protein
KW  - initiation factor 4E binding protein 1
KW  - interferon inducible guanylate binding protein
KW  - klotho protein
KW  - leukocyte immunoglobulin like receptor subfamily B member 1
KW  - liraglutide
KW  - lithium
KW  - lobeglitazone
KW  - losartan
KW  - luteolin
KW  - malotilate
KW  - manganese superoxide dismutase
KW  - meglitinide
KW  - membrane protein
KW  - metformin
KW  - metrnl
KW  - microRNA 23a 3p
KW  - microRNA 29b
KW  - microRNA 690
KW  - mito tempol
KW  - mitofusin 1
KW  - mitofusin 2
KW  - mitogen activated protein kinase kinase 1
KW  - mitoquinone mesylate
KW  - mrl 45696
KW  - muscle relaxant agent
KW  - muscle RING finger 1 protein
KW  - myostatin
KW  - n oleoylethanolamine
KW  - nicotinamide adenine dinucleotide adenosine diphosphate ribosyltransferase 4
KW  - olive extract
KW  - peroxisome proliferator activated receptor gamma coactivator 1alpha
KW  - pioglitazone
KW  - plant extract
KW  - psicose
KW  - reactive oxygen metabolite
KW  - scatter factor
KW  - semaglutide
KW  - sodium glucose cotransporter 2 inhibitor
KW  - somatomedin C
KW  - sulfonylurea
KW  - superoxide dismutase
KW  - SYISL protein
KW  - trametinib
KW  - transcription factor FKHRL1
KW  - transforming growth factor beta
KW  - tumor necrosis factor
KW  - ubiquitin protein ligase E3
KW  - unclassified drug
KW  - untranslated RNA
KW  - vildagliptin
KW  - vorinostat
KW  - aging
KW  - bipolar disorder
KW  - down regulation
KW  - drug repositioning
KW  - energy metabolism
KW  - high performance liquid chromatography
KW  - human
KW  - inflammation
KW  - liver regeneration
KW  - Mediterranean diet
KW  - mortality
KW  - muscle atrophy
KW  - muscle mass
KW  - non insulin dependent diabetes mellitus
KW  - nonhuman
KW  - nutritional support
KW  - oxidative stress
KW  - physical disability
KW  - randomized controlled trial (topic)
KW  - Review
KW  - sarcopenia
KW  - skeletal muscle
KW  - translational research
KW  - transmission electron microscopy
KW  - upregulation
KW  - longevity
KW  - mitochondrion
KW  - physiology
PB  - Multidisciplinary Digital Publishing Institute (MDPI)
SN  - 20734409 (ISSN)
C2  - 37998343
LA  - English
J2  - Cells
M3  - Review
DB  - Scopus
N1  - Export Date: 24 May 2024; Cited By: 1; Correspondence Address: D.-W. Jung; New Drug Targets Laboratory, School of Life Sciences, Gwangju Institute of Science and Technology, Gwangju, 61005, South Korea; email: jung@gist.ac.kr; D.R. Williams; New Drug Targets Laboratory, School of Life Sciences, Gwangju Institute of Science and Technology, Gwangju, 61005, South Korea; email: darren@gist.ac.kr
ER  -

TY  - JOUR
AU  - Tung, H.-T.
AU  - Chen, K.-M.
AU  - Chou, C.-P.
AU  - Belcastro, F.
AU  - Hsu, H.-F.
AU  - Kuo, C.-F.
TI  - Acupunch Exercise Improved Muscle Mass, Hand Grip Strength, and Sleep Quality of Institutional Older Adults with Probable Sarcopenia
PY  - 2023
T2  - Journal of Applied Gerontology
VL  - 42
IS  - 5
SP  - 888
EP  - 897
DO  - 10.1177/07334648221141413
UR  - https://www-scopus-com.wwaker.top/inward/record.uri?eid=2-s2.0-85143610669&doi=10.1177%2f07334648221141413&partnerID=40&md5=a67b44cd911d7c828cc3b4b321d100a9
AD  - Department of Nursing, Fooyin University, Kaohsiung, Taiwan
AD  - College of Nursing, Kaohsiung Medical University, Kaohsiung, Taiwan
AD  - Center for Long-term Care Research, Kaohsiung Medical University, Kaohsiung, Taiwan
AD  - Department of Medical Research, Kaohsiung Medical University Hospital, Kaohsiung, Taiwan
AD  - Department of Family Medicine, Kaohsiung Chang Gung Memorial Hospital, Kaohsiung, Taiwan
AD  - College of Medicine, Chang Gung University, Taiwan
AD  - Department of Education and Psychology, University of Dubuque, Dubuque, IA, United States
AB  - This study tested the effectiveness of a 6-month vitality acupunch (VA) exercise program on muscle mass, hand grip strength, and sleep quality in institutional older adults with probable sarcopenia. A cluster randomized controlled trial was conducted. A total of 103 older adults were assigned to the experimental group (n = 52) and control group (n = 51) according to the institution they inhabited. After the 6-month VA exercise intervention, the experimental group showed significant increases in muscle mass (F = 5.93, p =.017), hand grip strength (F = 56.73, p <.001), and improved sleep quality (F = 23.20, p <.001) compared to the control group. Based on the meridian theory that promotes qi and blood circulation, VA exercise has positive effects on muscle mass, hand grip strength, and sleep quality in older adults with probable sarcopenia. © The Author(s) 2022.
KW  - acupunch exercise
KW  - calf circumference
KW  - muscle mass
KW  - muscle strength
KW  - sarcopenic older adults
KW  - sleep quality
KW  - Aged
KW  - Hand Strength
KW  - Humans
KW  - Muscle Strength
KW  - Muscle, Skeletal
KW  - Sarcopenia
KW  - Sleep Quality
KW  - acupuncture
KW  - adult
KW  - Article
KW  - body fat
KW  - body meridian
KW  - bone disease
KW  - calf circumference
KW  - cardiopulmonary function
KW  - circulation
KW  - cognition
KW  - controlled study
KW  - demographics
KW  - design
KW  - elasticity
KW  - exercise
KW  - female
KW  - grip strength
KW  - hand grip
KW  - human
KW  - interview
KW  - male
KW  - middle aged
KW  - muscle mass
KW  - muscle strength
KW  - Pittsburgh Sleep Quality Index
KW  - quality of life
KW  - questionnaire
KW  - randomized controlled trial
KW  - reliability
KW  - sarcopenia
KW  - self care
KW  - six minute walk test
KW  - sleep disorder
KW  - sleep quality
KW  - sleep time
KW  - aged
KW  - hand strength
KW  - physiology
KW  - sarcopenia
KW  - skeletal muscle
KW  - sleep quality
PB  - SAGE Publications Inc.
SN  - 07334648 (ISSN)
C2  - 36448359
LA  - English
J2  - J. Appl. Gerontol.
M3  - Article
DB  - Scopus
N1  - Export Date: 24 May 2024; Cited By: 2; Correspondence Address: K.-M. Chen; College of Nursing, Kaohsiung Medical University, Kaohsiung, Taiwan; email: kmc@kmu.edu.tw; CODEN: JAGED
ER  -

TY  - JOUR
AU  - Shin, J.-E.
AU  - Jeon, S.-H.
AU  - Lee, S.-J.
AU  - Choung, S.-Y.
TI  - The Administration of Panax Ginseng Berry Extract Attenuates High-Fat-Diet-Induced Sarcopenic Obesity in C57BL/6 Mice
PY  - 2022
T2  - Nutrients
VL  - 14
IS  - 9
C7  - 1747
DO  - 10.3390/nu14091747
UR  - https://www-scopus-com.wwaker.top/inward/record.uri?eid=2-s2.0-85128576682&doi=10.3390%2fnu14091747&partnerID=40&md5=5d5b7911f14423e47fd40f6974b20aee
AD  - Department of Life and Nanopharmaceutical Sciences, Graduate School, Kyung Hee University, Seoul, 02447, South Korea
AD  - Department of Biomedical and Pharmaceutical Sciences, Graduate School, Kyung Hee University, 26, Kyungheedae-ro, Dongdaemun-gu, Seoul, 02447, South Korea
AD  - Holistic Bio Co, Seongnam, 13494, South Korea
AD  - Department of Preventive Pharmacy and Toxicology, College of Pharmacy, Kyung Hee University, 26, Kyungheedae-ro, Dongdaemun-gu, Seoul, 02447, South Korea
AB  - Sarcopenia and obesity are serious health problems that are highly related to several metabolic diseases. Sarcopenic obesity, a combined state of sarcopenia and obesity, results in higher risks of metabolic diseases and even mortality than sarcopenia or obesity alone. Therefore, the development of therapeutic agents for sarcopenic obesity is crucial. C57BL/6 mice were fed with a high-fat diet (HFD) for 9 weeks. Then, mice were administered with Panax ginseng berry extract (GBE) for an additional 4 weeks, with continuous HFD intake. GBE significantly decreased the food efficiency ratio, serum lipid and insulin levels, adipose tissue weights, and adipocyte size. It significantly increased the grip strength, muscle masses, and myofiber cross-sectional area. It deactivated the protein kinase C (PKC) theta and zeta, resulting in activation of the phosphoinositide 3-kinase (PI3K)/protein kinase B (Akt) pathway, which is known to regulate muscle synthesis and degradation. Furthermore, it inhibited the production of inflammatory cytokines in the muscle tissue. GBE attenuated both obesity and sarcopenia. Thus, GBE is a potential agent to prevent or treat sarcopenic obesity. © 2022 by the authors. Licensee MDPI, Basel, Switzerland.
KW  - degradation
KW  - ginseng berry extract
KW  - inflammation
KW  - PI3K/Akt pathway
KW  - protein synthesis
KW  - sarcopenic obesity
KW  - Animals
KW  - Diet, High-Fat
KW  - Fruit
KW  - Mice
KW  - Mice, Inbred C57BL
KW  - Obesity
KW  - Panax
KW  - Phosphatidylinositol 3-Kinases
KW  - Plant Extracts
KW  - Sarcopenia
KW  - antiobesity agent
KW  - carboxymethylcellulose
KW  - cytokine
KW  - fat
KW  - ginseng berry extract
KW  - ginseng extract
KW  - ginsenoside Rb 1
KW  - ginsenoside Rb 2
KW  - ginsenoside Rc
KW  - ginsenoside Rd
KW  - ginsenoside Re
KW  - ginsenoside Rg 1
KW  - ginsenoside Rg 2
KW  - insulin
KW  - lipid
KW  - phosphatidylinositol 3 kinase
KW  - protein kinase B
KW  - protein kinase C theta
KW  - protein kinase C zeta
KW  - unclassified drug
KW  - phosphatidylinositol 3 kinase
KW  - plant extract
KW  - adipocyte
KW  - adipose tissue
KW  - adipose tissue weight
KW  - animal cell
KW  - animal experiment
KW  - animal model
KW  - animal tissue
KW  - antiobesity activity
KW  - Article
KW  - attenuation
KW  - berry
KW  - C57BL 6 mouse
KW  - controlled study
KW  - diet-induced obesity
KW  - dietary intake
KW  - drug determination
KW  - food intake
KW  - ginseng
KW  - grip strength
KW  - inflammation
KW  - insulin blood level
KW  - lipid blood level
KW  - lipid diet
KW  - male
KW  - mouse
KW  - muscle cell
KW  - muscle mass
KW  - muscle tissue
KW  - nonhuman
KW  - Pi3K/Akt signaling
KW  - protein degradation
KW  - protein synthesis
KW  - sarcopenic obesity
KW  - adverse event
KW  - animal
KW  - C57BL mouse
KW  - complication
KW  - fruit
KW  - lipid diet
KW  - metabolism
KW  - obesity
KW  - Panax
KW  - sarcopenia
PB  - MDPI
SN  - 20726643 (ISSN)
C2  - 35565712
LA  - English
J2  - Nutrients
M3  - Article
DB  - Scopus
N1  - Export Date: 24 May 2024; Cited By: 7; Correspondence Address: S.-Y. Choung; Department of Life and Nanopharmaceutical Sciences, Graduate School, Kyung Hee University, Seoul, 02447, South Korea; email: sychoung@khu.ac.kr
ER  -

TY  - JOUR
AU  - Bagherniya, M.
AU  - Mahdavi, A.
AU  - Shokri-Mashhadi, N.
AU  - Banach, M.
AU  - Von Haehling, S.
AU  - Johnston, T.P.
AU  - Sahebkar, A.
TI  - The beneficial therapeutic effects of plant-derived natural products for the treatment of sarcopenia
PY  - 2022
T2  - Journal of Cachexia, Sarcopenia and Muscle
VL  - 13
IS  - 6
SP  - 2772
EP  - 2790
DO  - 10.1002/jcsm.13057
UR  - https://www-scopus-com.wwaker.top/inward/record.uri?eid=2-s2.0-85135773358&doi=10.1002%2fjcsm.13057&partnerID=40&md5=668396677298687b27a73c58c203a64f
AD  - Department of Community Nutrition, School of Nutrition and Food Science, Isfahan University of Medical Sciences, Isfahan, Iran
AD  - Food Security Research Center, Isfahan University of Medical Sciences, Isfahan, Iran
AD  - Anesthesia and Critical Care Research Center, Isfahan University of Medical Sciences, Isfahan, Iran
AD  - Department of Clinical Nutrition, School of Nutrition and Food Science, Food Security Research Center, Isfahan University of Medical Sciences, Isfahan, Iran
AD  - Department of Hypertension, WAM University Hospital in Lodz, Medical University of Lodz, Lodz, Poland
AD  - Cardiovascular Research Centre, University of Zielona-Gora, Zielona-Gora, Poland
AD  - Department of Cardiology and Pneumology, University of Göttingen Medical Center, Göttingen, Germany
AD  - German Center for Cardiovascular Research (DZHK), partner site Göttingen, Göttingen, Germany
AD  - Division of Pharmacology and Pharmaceutical Sciences, School of Pharmacy, University of Missouri-Kansas City, Kansas City, MO, United States
AD  - Biotechnology Research Center, Pharmaceutical Technology Institute, Mashhad University of Medical Sciences, Mashhad, Iran
AD  - Applied Biomedical Research Center, Mashhad University of Medical Sciences, Mashhad, Iran
AD  - School of Medicine, The University of Western Australia, Perth, Australia
AB  - Sarcopenia is an age-related muscle disorder typically associated with a poor quality of life. Its definition has evolved over time, and several underlying causes of sarcopenia in the elderly have been proposed. However, the exact mechanisms involved in sarcopenia, as well as effective treatments for this condition, are not fully understood. The purpose of this article was to conduct a comprehensive review of previous evidence regarding the definition, diagnosis, risk factors, and efficacy of plant-derived natural products for sarcopenia. The methodological approach for the current narrative review was performed using PubMed, Scopus, and Web of Science databases, as well as Google Scholar (up to March 2021) in order to satisfy our objectives. The substantial beneficial effects along with the safety of some plant-derived natural products including curcumin, resveratrol, catechin, soy protein, and ginseng on sarcopenia are reported in this review. Based on clinical studies, nutraceuticals and functional foods may have beneficial effects on physical performance, including handgrip and knee-extension strength, weight-lifting capacity, time or distance travelled before feeling fatigued, mitochondrial function, muscle fatigue, mean muscle fibre area, and total number of myonuclei. In preclinical studies, supplementation with herbs and natural bioactive compounds resulted in beneficial effects including increased plantaris mass, skeletal muscle mass and strength production, increased expression of anabolic factors myogenin, Myf5 and MyoD, enhanced mitochondrial capacity, and inhibition of muscle atrophy and sarcopenia. We found that several risk factors such as nutritional status, physical inactivity, inflammation, oxidative stress, endocrine system dysfunction, insulin resistance, history of chronic disease, mental health, and genetic factors are linked or associated with sarcopenia. The substantial beneficial effects of some nutraceuticals and functional foods on sarcopenia, including curcumin, resveratrol, catechin, soy protein, and ginseng, without any significant side effects, are reported in this review. Plant-derived natural products might have a beneficial effect on various components of sarcopenia. Nevertheless, due to limited human trials, the clinical benefits of plant-derived natural products remain inconclusive. It is suggested that comprehensive longitudinal clinical studies to better understand risk factors over time, as well as identifying a treatment strategy for sarcopenia that is based on its pathophysiology, be undertaken in future investigations. © 2022 The Authors. Journal of Cachexia, Sarcopenia and Muscle published by John Wiley & Sons Ltd on behalf of Society on Sarcopenia, Cachexia and Wasting Disorders.
KW  - Inflammation
KW  - Medicinal plants
KW  - Muscle disorder
KW  - Nutraceuticals
KW  - Sarcopenia
KW  - Aged
KW  - Biological Products
KW  - Hand Strength
KW  - Humans
KW  - Muscle Strength
KW  - Quality of Life
KW  - Sarcopenia
KW  - Soybean Proteins
KW  - catechin
KW  - curcumin
KW  - Ginkgo biloba extract
KW  - ginseng extract
KW  - herbaceous agent
KW  - MyoD protein
KW  - myogenic factor 5
KW  - myogenin
KW  - nutraceutical
KW  - resveratrol
KW  - soybean protein
KW  - biological product
KW  - soybean protein
KW  - aging
KW  - chronic disease
KW  - drug safety
KW  - fatigue
KW  - functional food
KW  - ginseng
KW  - hand grip
KW  - heredity
KW  - human
KW  - information retrieval
KW  - insulin resistance
KW  - knee function
KW  - Medline
KW  - mental health
KW  - mitochondrion
KW  - muscle atrophy
KW  - muscle mass
KW  - muscle strength
KW  - pathophysiology
KW  - physical performance
KW  - plantaris muscle
KW  - preclinical study
KW  - Review
KW  - sarcopenia
KW  - Scopus
KW  - search engine
KW  - supplementation
KW  - tea
KW  - walking distance
KW  - Web of Science
KW  - weight lifting
KW  - aged
KW  - hand strength
KW  - physiology
KW  - quality of life
KW  - sarcopenia
PB  - John Wiley and Sons Inc
SN  - 21905991 (ISSN)
C2  - 35961944
LA  - English
J2  - J. Cachexia Sarcopenia Muscle
M3  - Review
DB  - Scopus
N1  - Export Date: 24 May 2024; Cited By: 39; Correspondence Address: A. Sahebkar; Biotechnology Research Center, Pharmaceutical Technology Institute, Mashhad University of Medical Sciences, Mashhad, Iran; email: amir_saheb2000@yahoo.com
ER  -

TY  - JOUR
AU  - Niu, K.
AU  - Liu, Y.-L.
AU  - Yang, F.
AU  - Wang, Y.
AU  - Zhou, X.-Z.
AU  - Qu, Q.
TI  - Efficacy of traditional Chinese exercise for sarcopenia: A systematic review and meta-analysis of randomized controlled trials
PY  - 2022
T2  - Frontiers in Neuroscience
VL  - 16
C7  - 1094054
DO  - 10.3389/fnins.2022.1094054
UR  - https://www-scopus-com.wwaker.top/inward/record.uri?eid=2-s2.0-85145569359&doi=10.3389%2ffnins.2022.1094054&partnerID=40&md5=4198e969ba7e6819af4f67e3ec5a2379
AD  - College of Traditional Chinese Medicine, Hainan Medical University, Haikou, China
AD  - Department of Neurology, Minhang Hospital, Fudan University, Shanghai, China
AD  - Department of Massage, Hangzhou Hospital of Traditional Chinese Medicine Affiliated to Zhejiang Chinese Medical University, Hangzhou, China
AB  - Objective: To conduct a systematic review and meta-analysis to evaluate the effectiveness of Traditional Chinese Exercise (TCE) for sarcopenia. Methods: A literature search was conducted in eight online databases from inception until September 2022. Based on the Cochrane risk of bias tool, randomized controlled trials (RCTs) with RoB score ≥ 4 were included for further analyses. The primary outcome was muscle strength and physical function, and the secondary outcomes were adverse events. Data collection and analyses were conducted by RevMan 5.4 Software. GRADE system was used to evaluate the certainty of evidence. Results: A total of 13 eligible RCTs with 718 subjects were identified and included in this study. Among them, 10 RCTs involved Yijinjing; 2 involved Tai Chi; and 1 involved Baduanjin. Meta-analyses showed that TCE had better clinical effects than control measures in the chair stand test (P < 0.00001, I2 = 38%; Certainty of evidence: Moderate), squatting-to-standing test (P < 0.00001, I2 = 0%; Certainty of evidence: Moderate), 6-m gait speed (P < 0.00001, I2 = 13%; Certainty of evidence: Moderate), Time Up and Go Test (P = 0.03, I2 = 81%; Certainty of evidence: Low), peak torque of the extensors (P = 0.03, I2 = 0%; Certainty of evidence: Moderate), total work of the extensors (P = 0.03, I2 = 35%; Certainty of evidence: Moderate), peak torque of the flexors (P = 0.03, I2 = 47%; Certainty of evidence: Low), total work of the flexors (P = 0.02, I2 = 42%; Certainty of evidence: Low), the average power of the flexors (P = 0.03, I2 = 30%; Certainty of evidence: Moderate), and balance function (P < 0.00001, I2 = 53%; Certainty of evidence: Low). In additional, no adverse events were reported in participants who receive TCE. Conclusion: The findings of the present systematic review, at least to a certain extent, provided supporting evidence for the routine use of TCE for sarcopenia. Copyright © 2022 Niu, Liu, Yang, Wang, Zhou and Qu.
KW  - meta-analysis
KW  - sarcopenia
KW  - systematic review
KW  - traditional Chinese exercise
KW  - traditional Chinese medicine
KW  - adverse event
KW  - average power of the flexor
KW  - Baduanjin
KW  - body equilibrium
KW  - chair stand test
KW  - Chinese medicine
KW  - clinical effectiveness
KW  - clinical outcome
KW  - Cochrane risk of bias tool
KW  - evidence based medicine
KW  - exercise
KW  - GRADE approach
KW  - human
KW  - meta analysis
KW  - motor dysfunction assessment
KW  - muscle strength
KW  - peak torque of the extensor
KW  - peak torque of the flexor
KW  - publication bias
KW  - randomized controlled trial (topic)
KW  - Review
KW  - RoB score
KW  - sarcopenia
KW  - scoring system
KW  - squatting to standing test
KW  - statistical analysis
KW  - systematic review
KW  - Tai Chi
KW  - timed up and go test
KW  - total work of the extensor
KW  - total work of the flexor
KW  - traditional Chinese exercise
KW  - walking speed
PB  - Frontiers Media S.A.
SN  - 16624548 (ISSN)
LA  - English
J2  - Front. Neurosci.
M3  - Review
DB  - Scopus
N1  - Export Date: 24 May 2024; Cited By: 0; Correspondence Address: X.-Z. Zhou; College of Traditional Chinese Medicine, Hainan Medical University, Haikou, China; email: hy0204046@hainmc.edu.cn; Q. Qu; Department of Massage, Hangzhou Hospital of Traditional Chinese Medicine Affiliated to Zhejiang Chinese Medical University, Hangzhou, China; email: htcmquq@163.com
ER  -

TY  - JOUR
AU  - de Oliveira Zanuso, B.
AU  - de Oliveira dos Santos, A.R.
AU  - Miola, V.F.B.
AU  - Gissoni Campos, L.M.
AU  - Spilla, C.S.G.
AU  - Barbalho, S.M.
TI  - Panax ginseng and aging related disorders: A systematic review
PY  - 2022
T2  - Experimental Gerontology
VL  - 161
C7  - 111731
DO  - 10.1016/j.exger.2022.111731
UR  - https://www-scopus-com.wwaker.top/inward/record.uri?eid=2-s2.0-85124193764&doi=10.1016%2fj.exger.2022.111731&partnerID=40&md5=dcac46b6fd8700948f7adfdddb44a9d9
AD  - Department of Biochemistry and Pharmacology, School of Medicine, University of Marília (UNIMAR), Avenida Higino Muzzi Filho, 1001 São Paulo, Marília, Brazil
AD  - Postgraduate Program in Structural and Functional Interactions in Rehabilitation, University of Marilia (UNIMAR), Avenida Hygino Muzzy Filho, 1001 São Paulo, Marília, 17525-902, Brazil
AD  - Department of Biochemistry and Nutrition, Faculty of Food Technology of Marília, São Paulo, Marília, Brazil
AB  - The aging process predisposes numerous homeostatic disorders, metabolic disorders, cardiovascular diseases, neurodegenerative diseases, and cancer. Changes in diet and lifestyle and therapeutic adjuvants are essential to minimize the effects of comorbidities associated with aging. Natural products such as Panax ginseng have been used to treat and prevent diseases related to aging. This review aims to investigate the effects of Panax ginseng in various conditions associated with aging, such as inflammation, oxidative stress, mitochondrial dysfunction, apoptosis, neurodegenerative and metabolic disorders, cardiovascular diseases, and cancer. The ginsenosides, chemical constituents found in Panax ginseng, can inhibit the effects of inflammatory cytokines, inhibit signaling pathways that induce inflammation, and inhibit cells that participate in inflammatory processes. Besides, ginsenosides are involved in neuroprotective effects on the central nervous system due to anti-apoptotic, antioxidant, and anti-inflammatory effects. The use of ginseng extract showed actions on lipid homeostasis, positively regulating high-density lipoprotein, down-regulating low-density lipoprotein and triglyceride levels, and producing beneficial effects on vascular endothelial function. The use of this plant in cancer resulted in improved quality of life and mood. It decreased symptoms of fatigue, nausea, vomiting, and dyspnea, reducing anxiety. Panax ginseng has been shown to exert potent therapeutic benefits that can act as a complementary treatment in managing patients with chronic diseases related to aging. © 2022 Elsevier Inc.
KW  - Aging
KW  - Cardiovascular diseases
KW  - Metabolic diseases
KW  - Neurodegenerative diseases
KW  - Panax ginseng
KW  - Aging
KW  - Ginsenosides
KW  - Humans
KW  - Panax
KW  - Plant Extracts
KW  - Quality of Life
KW  - alanine aminotransferase
KW  - antineoplastic agent
KW  - aspartate aminotransferase
KW  - chikusetsu saponin
KW  - cisplatin
KW  - dexamethasone
KW  - fluorouracil
KW  - folinic acid
KW  - gemcitabine
KW  - ginseng extract
KW  - ginsenol K g1
KW  - ginsenoside
KW  - ginsenoside Rb 1
KW  - ginsenoside Rb 2
KW  - ginsenoside Rc
KW  - ginsenoside Rd
KW  - ginsenoside Re
KW  - ginsenoside Rf
KW  - ginsenoside Rf 2
KW  - ginsenoside Rg 2
KW  - ginsenoside Rg 3
KW  - ginsenoside Rg 5
KW  - ginsenoside Rh 1
KW  - ginsenoside Rh 2
KW  - gintonin
KW  - herbaceous agent
KW  - high density lipoprotein
KW  - low density lipoprotein
KW  - oxaliplatin
KW  - placebo
KW  - protopanaxadiol
KW  - triacylglycerol
KW  - unclassified drug
KW  - ginsenoside
KW  - plant extract
KW  - acute ischemic stroke
KW  - aging
KW  - alanine aminotransferase blood level
KW  - Alzheimer disease
KW  - antiapoptotic activity
KW  - antiinflammatory activity
KW  - antiobesity activity
KW  - antioxidant activity
KW  - antiproliferative activity
KW  - anxiety disorder
KW  - apoptosis
KW  - aspartate aminotransferase blood level
KW  - brain hemorrhage
KW  - cardiovascular disease
KW  - colorectal cancer
KW  - combination drug therapy
KW  - degenerative disease
KW  - depression
KW  - diabetic neuropathy
KW  - diarrhea
KW  - disorders of mitochondrial functions
KW  - dizziness
KW  - dose response
KW  - down regulation
KW  - drug absorption
KW  - drug bioavailability
KW  - drug dose comparison
KW  - drug efficacy
KW  - drug megadose
KW  - drug safety
KW  - dyspnea
KW  - fatigue
KW  - flushing
KW  - gastrointestinal symptom
KW  - Ginkgo biloba
KW  - ginseng
KW  - headache
KW  - heart palpitation
KW  - heat sensation
KW  - human
KW  - hypercholesterolemia
KW  - hyperglycemia
KW  - hypertension
KW  - hypoglycemia
KW  - increased appetite
KW  - inflammation
KW  - insomnia
KW  - irritability
KW  - lipid homeostasis
KW  - low drug dose
KW  - malignant neoplasm
KW  - menopausal syndrome
KW  - metabolic disorder
KW  - metabolic syndrome X
KW  - mild cognitive impairment
KW  - monotherapy
KW  - mood
KW  - multiple sclerosis
KW  - nausea
KW  - nervousness
KW  - neurologic disease
KW  - neuroprotection
KW  - neutropenia
KW  - neutrophil count
KW  - non insulin dependent diabetes mellitus
KW  - non small cell lung cancer
KW  - nonhuman
KW  - obesity
KW  - ovary carcinoma
KW  - oxidative stress
KW  - prehypertension
KW  - pruritus
KW  - quality of life
KW  - rash
KW  - Review
KW  - sarcopenia
KW  - side effect
KW  - signal transduction
KW  - single drug dose
KW  - skin disease
KW  - systematic review
KW  - urticaria
KW  - vascular endothelium
KW  - vomiting
KW  - aging
KW  - Panax
PB  - Elsevier Inc.
SN  - 05315565 (ISSN)
C2  - 35143871
LA  - English
J2  - Exp. Gerontol.
M3  - Review
DB  - Scopus
N1  - Export Date: 24 May 2024; Cited By: 42; Correspondence Address: S.M. Barbalho; Department of Biochemistry and Pharmacology, School of Medicine, University of Marília, Marília, Av. Higino Muzzi Filho 1001 SP, 15525-902, Brazil; email: smbarbalho@gmail.com; CODEN: EXGEA
ER  -

TY  - JOUR
AU  - Li, Z.-R.
AU  - Ma, Y.-J.
AU  - Zhuang, J.
AU  - Tao, X.-C.
AU  - Guo, C.-Y.
AU  - Liu, S.-T.
AU  - Zhu, R.-R.
AU  - Wang, J.-X.
AU  - Fang, L.
TI  - Ditangquan exercises based on safe-landing strategies prevent falls and injury among older individuals with sarcopenia
PY  - 2022
T2  - Frontiers in Medicine
VL  - 9
C7  - 936314
DO  - 10.3389/fmed.2022.936314
UR  - https://www-scopus-com.wwaker.top/inward/record.uri?eid=2-s2.0-85137776784&doi=10.3389%2ffmed.2022.936314&partnerID=40&md5=7950df7f9235efb5b50f6a45ec2303fe
AD  - Yueyang Hospital of Integrated Traditional Chinese and Western Medicine, Shanghai University of Traditional Chinese Medicine, Shanghai, China
AD  - Department of Rehabilitation, Shanghai East Hospital, Shanghai, China
AD  - School of Rehabilitation Science, Shanghai University of Traditional Chinese Medicine, Shanghai, China
AB  - Background: Sarcopenia is the age-related loss of skeletal muscle mass and function; it is a risk factor for falls among older individuals. Few studies have focused on training such individuals to adopt a safe-landing strategy that would protect them from fall-related injuries. Ditangquan is a traditional Chinese martial art comprising movements that conform to the principles of safe landing. This study aims to investigate the effectiveness of Ditangquan in preventing fall-related injuries among older individuals with sarcopenia. Methods: A total of 70 participants (21 males and 49 females with sarcopenia) between 60 and 80 years of age were recruited from three local communities and randomly assigned to the Ditangquan exercise group (DG) or the control group (CG) in a 1:1 ratio. Three times a week for 24 weeks, both the DG and CG received an hour of conventional exercise and an hour of Ditangquan exercise based on safe landing. Primary outcomes were the modified falls efficacy scale (MFES), the number of falls, and fall injuries; the secondary outcome was the Timed Up & Go (TUG) test. Results: The DG had significantly fewer falls (1 vs. 8, P = 0.028) and fall injuries (0 vs. 6, P = 0.025) than the CG. Furthermore, at the end of the study, the DG had a significantly improved MFES (mean difference: 32.17 scores; 95% CI: 21.32, 43.02; P <0.001) and TUGT (mean difference: −4.94 s; 95% CI: −7.95, −1.93; P = 0.002) as compared with the CG. Conclusion: Ditangquan exercise based on the safe-landing strategy effectively improves the functional mobility of the elderly, reduces the occurrence of falls and injuries, and increases the individual's confidence in preventing falls. Copyright © 2022 Li, Ma, Zhuang, Tao, Guo, Liu, Zhu, Wang and Fang.
KW  - fall injury prevention
KW  - modified falls efficacy scale
KW  - safe landing
KW  - sarcopenia
KW  - traditional Chinese exercise
KW  - accident prevention
KW  - adult
KW  - aged
KW  - Article
KW  - body constitution
KW  - body mass
KW  - cognition
KW  - controlled study
KW  - Ditangquan exercise
KW  - falling
KW  - Falls Efficacy Scale
KW  - fear of falling
KW  - female
KW  - human
KW  - intention to treat analysis
KW  - kinesiotherapy
KW  - major clinical study
KW  - male
KW  - martial art
KW  - outcome assessment
KW  - prospective study
KW  - randomized controlled trial
KW  - sarcopenia
KW  - self report
KW  - stretching
KW  - timed up and go test
KW  - very elderly
KW  - warm up
PB  - Frontiers Media S.A.
SN  - 2296858X (ISSN)
LA  - English
J2  - Front. Med.
M3  - Article
DB  - Scopus
N1  - Export Date: 24 May 2024; Cited By: 1; Correspondence Address: L. Fang; Yueyang Hospital of Integrated Traditional Chinese and Western Medicine, Shanghai University of Traditional Chinese Medicine, Shanghai, China; email: fanglei586@126.com
ER  -

TY  - JOUR
AU  - Zheng, B.
AU  - Zhang, Y.
AU  - Huang, L.
AU  - Shen, X.
AU  - Zhao, F.
AU  - Yan, S.
TI  - Early onset age increases the risk of musculoskeletal damage in patients with type 2 diabetes
PY  - 2023
T2  - Frontiers in Endocrinology
VL  - 14
C7  - 1270674
DO  - 10.3389/fendo.2023.1270674
UR  - https://www-scopus-com.wwaker.top/inward/record.uri?eid=2-s2.0-85180444733&doi=10.3389%2ffendo.2023.1270674&partnerID=40&md5=efa4be54daa0fcd5dac0aa5361775ad3
AD  - Department of Endocrinology, The First Affiliated Hospital, Fujian Medical University, Fuzhou, China
AD  - Department of Endocrinology, National Regional Medical Center, Fujian Medical University, Binhai Campus of the First Affiliated Hospital, Fuzhou, China
AD  - Clinical Research Center for Metabolic Diseases of Fujian Province, The First Affiliated Hospital, Fujian Medical University, Fuzhou, China
AD  - Fujian Key Laboratory of Glycolipid and Bone Mineral Metabolism, The First Affiliated Hospital, Fujian Medical University, Fuzhou, China
AD  - Diabetes Research Institute of Fujian Province, The First Affiliated Hospital, Fujian Medical University, Fuzhou, China
AD  - Metabolic Diseases Research Institute, The First Affiliated Hospital, Fujian Medical University, Fuzhou, China
AB  - Introduction: It’s not clear whether there are differences in musculoskeletal damage and body composition among different age groups of type 2 diabetes. Therefore, the purpose of this study is to analyze the difference between early-onset type 2 diabetes (EOT2D) and non-early-onset type 2 diabetes (NOT2D) in musculoskeletal damage. Methods: A total of 964 patients with type 2 diabetes mellitus were selected by 1:1 propensity score matching, including 534 males and 430 females, with an average age of 52 ± 7 years and an average course of 10 ± 8.5 years. Bone mineral density and body composition were measured, and combined with biochemical tests, linear regression and binary logic regression were used to analyze the relationship between EOT2D, NOT2D and musculoskeletal damage. In addition, 414 patients with T2DM were selected according to whether they were hospitalized twice or not, and the median follow-up period was 44 months. COX survival analysis further elucidates the relationship between EOT2D, NOT2D and musculoskeletal damage. Results: Compared with patients with non-early-onset type 2 diabetes, A/G was negatively correlated with the age of onset, and had statistical significance. EOT2D has a higher risk of sarcopenia, osteoporosis and even musculoskeletal damage. With the prolongation of the course of the disease, the risk of muscle mass and/or bone mineral density decrease in EOT2D increases. Conclusion: EOT2D brings a greater risk of sarcopenia and/or osteoporosis, as well as a higher risk of reduced ASM and BMD. In addition, fat distribution may be more central. Copyright © 2023 Zheng, Zhang, Huang, Shen, Zhao and Yan.
KW  - diabetes
KW  - musculoskeletal damage
KW  - onset-age
KW  - osteoporosis
KW  - sarcopenia
KW  - C peptide
KW  - creatinine
KW  - hemoglobin A1c
KW  - high density lipoprotein cholesterol
KW  - low density lipoprotein cholesterol
KW  - thiazolidine derivative
KW  - triacylglycerol
KW  - acupuncture
KW  - adult
KW  - Article
KW  - blood pressure
KW  - body composition
KW  - body weight loss
KW  - bone density
KW  - calcium blood level
KW  - cohort analysis
KW  - cross-sectional study
KW  - diabetic foot
KW  - diabetic nephropathy
KW  - diabetic neuropathy
KW  - diabetic retinopathy
KW  - diastolic blood pressure
KW  - estimated glomerular filtration rate
KW  - fat mass
KW  - female
KW  - follow up
KW  - glucose blood level
KW  - high performance liquid chromatography
KW  - hip circumference
KW  - hospitalization
KW  - human
KW  - hypertension
KW  - lumbar vertebra
KW  - major clinical study
KW  - male
KW  - muscle mass
KW  - musculoskeletal disease
KW  - non insulin dependent diabetes mellitus
KW  - osteoarthritis
KW  - osteolysis
KW  - osteoporosis
KW  - propensity score
KW  - sarcopenia
KW  - systolic blood pressure
PB  - Frontiers Media SA
SN  - 16642392 (ISSN)
LA  - English
J2  - Front. Endocrinol.
M3  - Article
DB  - Scopus
N1  - Export Date: 24 May 2024; Cited By: 1; Correspondence Address: S. Yan; Department of Endocrinology, The First Affiliated Hospital, Fujian Medical University, Fuzhou, China; email: fjyansunjie@163.com
ER  -

TY  - JOUR
AU  - Berretta, M.
AU  - Montopoli, M.
AU  - Cazzavillan, S.
AU  - Ceppa, F.
AU  - Santagà, D.
AU  - Berti, C.
AU  - Garozzo, D.
TI  - Integrative multidisciplinary approaches by the Integrative Medicine Research Group (IMRG): a new frontier in cancer setting
PY  - 2023
T2  - European Review for Medical and Pharmacological Sciences
VL  - 27
IS  - 21
SP  - 10507
EP  - 10521
DO  - 10.26355/eurrev_202311_34327
UR  - https://www-scopus-com.wwaker.top/inward/record.uri?eid=2-s2.0-85177452796&doi=10.26355%2feurrev_202311_34327&partnerID=40&md5=6e38ece180c2f32acc89e3074d805ae9
AD  - Department of Clinical and Experimental Medicine, University of Messina, Messina, Italy
AD  - Integrative Medicine Research Group, IMRG Noceto, Parma, Italy
AD  - Department of Pharmaceutical and Pharmacological Sciences, University of Padua, Padua, Italy
AD  - Veneto Institute of Molecular Medicine, University of Padua, Padua, Italy
AD  - Department of Biology and Biotechnology “L. Spallanzani”, University of Pavia, Pavia, Italy
AD  - AVD Reform Scientific Direction, Noceto, Italy
AD  - Department of Clinical Science and Translational Medicine, School of Sports Medicine, University Tor Vergata, Rome, Italy
AB  - This conference addresses the topic of integrative, multidisciplinary approaches to cancer settings according to evidence-based medicine. The multidisciplinary approach of the researchers involved characterizes this new and complex scenario. The Integrative Medicine Research Group (IMRG) has always been committed to the activities and dissemination of CAM in cancer patients, focusing on the safety and efficacy of these approaches. Thus, one of the main goals of IMRG is to demonstrate that CAM can support cancer patients during treatment and improve their quality of life and survival. In addition, IMRG’s multidisciplinary network is ever vigilant in assessing the risks of interactions between cancer drugs and nutraceuticals. We hope that the integrative medicine approach can be transferred to the level of all chronic diseases, including oncology. © 2023 Verduci Editore s.r.l. All rights reserved.
KW  - Cancer disease
KW  - Integrative oncology
KW  - Interactions
KW  - Medicinal mushrooms
KW  - Patients
KW  - Physical activity
KW  - Treatment
KW  - Chronic Disease
KW  - Humans
KW  - Integrative Medicine
KW  - Medical Oncology
KW  - Neoplasms
KW  - Quality of Life
KW  - Agaricus blazei extract
KW  - antineoplastic agent
KW  - Auricularia auricula extract
KW  - colecalciferol
KW  - Cordyceps sinensis extract
KW  - Ganoderma lucidum extract
KW  - Grifola frondosa extract
KW  - Lentinula edodes extract
KW  - nutraceutical
KW  - plant extract
KW  - unclassified drug
KW  - alternative medicine
KW  - Article
KW  - Ayurveda
KW  - biofeedback
KW  - breast cancer
KW  - cancer patient
KW  - cancer survival
KW  - Chinese medicine
KW  - chiropractic
KW  - chronic disease
KW  - dietary supplement
KW  - drug efficacy
KW  - drug research
KW  - drug safety
KW  - evidence based medicine
KW  - herbal medicine
KW  - homeopathy
KW  - human
KW  - hypnosis
KW  - immune system
KW  - immunonutrition
KW  - inflammation
KW  - interdisciplinary research
KW  - massage
KW  - meditation
KW  - micotherapy
KW  - neuropathy
KW  - nonhuman
KW  - oncology
KW  - physical activity
KW  - quality of life
KW  - reflexology
KW  - rehabilitation care
KW  - Reiki
KW  - risk benefit analysis
KW  - risk factor
KW  - sarcopenia
KW  - Tai Chi
KW  - therapeutic touch
KW  - vitamin supplementation
KW  - yoga
KW  - integrative medicine
KW  - neoplasm
KW  - oncology
PB  - Verduci Editore s.r.l
SN  - 11283602 (ISSN)
C2  - 37975374
LA  - English
J2  - Eur. Rev. Med. Pharmacol. Sci.
M3  - Article
DB  - Scopus
N1  - Export Date: 24 May 2024; Cited By: 0; Correspondence Address: M. Berretta; Department of Clinical and Experimental Medicine, University of Messina, Messina, Italy; email: berrettama@gmail.com; M. Montopoli; Integrative Medicine Research Group, IMRG Noceto, Parma, Italy; email: monica.montopoli@unipd.it; CODEN: RESFD
ER  -

TY  - JOUR
AU  - Zhu, Z.
AU  - Liang, T.
AU  - Dai, G.
AU  - Zheng, J.
AU  - Dong, J.
AU  - Xia, C.
AU  - Duan, B.
TI  - Extraction, structural-activity relationships, bioactivities, and application prospects of Bletilla striata polysaccharides as ingredients for functional products: A review
PY  - 2023
T2  - International Journal of Biological Macromolecules
VL  - 245
C7  - 125407
DO  - 10.1016/j.ijbiomac.2023.125407
UR  - https://www-scopus-com.wwaker.top/inward/record.uri?eid=2-s2.0-85162741918&doi=10.1016%2fj.ijbiomac.2023.125407&partnerID=40&md5=a2df57bdc7b58cee5fe952c1e9ffead2
AD  - College of Pharmaceutical Science, Dali University, Dali, 671000, China
AB  - Bletilla striata is a well-known medicinal plant with high pharmaceutical and ornamental values. Polysaccharide is the most important bioactive ingredient in B. striata and has various health benefits. Recently, B. striata polysaccharides (BSPs) have attracted much attention from industries and researchers due to their remarkable immunomodulatory, antioxidant, anti-cancer, hemostatic, anti-inflammatory, anti-microbial, gastroprotective, and liver protective effects. Despite the successful isolation and characterization of BSPs, there is still limited knowledge regarding their structure-activity relationships (SARs), safety concerns, and applications, which hinders their full utilization and development. Herein, we provided an overview of the extraction, purification, and structural features, as well as the effects of different influencing factors on the components and structures of BSPs. We also highlighted and summarized the diversity of chemistry and structure, specificity of biological activity, and SARs of BSP. The challenges and opportunities of BSPs in the food, pharmaceutical, and cosmeceutical fields are discussed, and the potential development and future study direction are scrutinized. This article provides comprehensive knowledge and underpinnings for further research and application of BSPs as therapeutic agents and multifunctional biomaterials. © 2023
KW  - Application
KW  - Biological activities
KW  - Bletilla striata polysaccharides
KW  - Extraction
KW  - Structural features
KW  - Toxicity
KW  - Antioxidants
KW  - Humans
KW  - Neoplasms
KW  - Orchidaceae
KW  - Pharmaceutical Vehicles
KW  - Plants, Medicinal
KW  - Polysaccharides
KW  - Bioactivity
KW  - Extraction
KW  - Synthetic aperture radar
KW  - antiinfective agent
KW  - antiinflammatory agent
KW  - antineoplastic agent
KW  - antioxidant
KW  - Bletilla striata polysaccharide
KW  - cosmetic
KW  - gastrointestinal agent
KW  - hemostatic agent
KW  - immunomodulating agent
KW  - liver protective agent
KW  - plant extract
KW  - polysaccharide
KW  - unclassified drug
KW  - antioxidant
KW  - drug vehicle
KW  - polysaccharide
KW  - Application prospect
KW  - Bioactive ingredients
KW  - Bletillum striatum polysaccharide
KW  - Functional products
KW  - Health benefits
KW  - Immunomodulatory
KW  - Medicinal plants
KW  - Striatum
KW  - Structural feature
KW  - Structure-activity relationships
KW  - antiinflammatory activity
KW  - antimicrobial activity
KW  - antioxidant activity
KW  - bleeding
KW  - Bletilla
KW  - Bletilla striata
KW  - breast cancer
KW  - chemical composition
KW  - chemical modification
KW  - colitis
KW  - colon cancer
KW  - cytotoxicity
KW  - drug activity
KW  - drug industry
KW  - drug isolation
KW  - drug mechanism
KW  - drug purification
KW  - food industry
KW  - geographic distribution
KW  - gingivitis
KW  - hemostasis
KW  - human
KW  - immune deficiency
KW  - immunomodulation
KW  - in vitro study
KW  - in vivo study
KW  - liver cell carcinoma
KW  - liver cirrhosis
KW  - liver injury
KW  - liver protection
KW  - medicinal plant
KW  - molecular weight
KW  - nonhuman
KW  - publication
KW  - Review
KW  - sarcopenia
KW  - scald
KW  - silicosis
KW  - stomach cancer
KW  - stomach injury
KW  - structure activity relation
KW  - tissue engineering
KW  - treatment duration
KW  - ulcer
KW  - ulcerative colitis
KW  - wound healing
KW  - chemistry
KW  - medicinal plant
KW  - neoplasm
KW  - Orchidaceae
KW  - Polysaccharides
PB  - Elsevier B.V.
SN  - 01418130 (ISSN)
C2  - 37327937
LA  - English
J2  - Int. J. Biol. Macromol.
M3  - Review
DB  - Scopus
N1  - Export Date: 24 May 2024; Cited By: 11; Correspondence Address: C. Xia; College of Pharmaceutical Science, Dali University, Dali, 671000, China; email: long7484@126.com; CODEN: IJBMD
ER  -

TY  - JOUR
AU  - Hagihara, K.
AU  - Nunomura, K.
AU  - Lin, B.
AU  - Fumimoto, M.
AU  - Watanabe, J.
AU  - Mizuhara, Y.
TI  - Gosha-jinki-Gan (GJG) shows anti-aging effects through suppression of TNF-α production by Chikusetsusaponin V
PY  - 2022
T2  - Gene
VL  - 815
C7  - 146178
DO  - 10.1016/j.gene.2021.146178
UR  - https://www-scopus-com.wwaker.top/inward/record.uri?eid=2-s2.0-85122486384&doi=10.1016%2fj.gene.2021.146178&partnerID=40&md5=9735b92df5f69cc7fd04a9870f339bd6
AD  - Osaka University Graduate School of Medicine, Department of Advanced Hybrid Medicine, Suita, 565-0871, Osaka, Japan
AD  - Osaka University Graduate School of Pharmaceutical Sciences, Suita, 565-0871, Osaka, Japan
AD  - Tsumura Kampo Research Laboratories, Kampo Research & Development Division, Tsumura & Co., 300-1192 Ibaraki, Japan
AB  - Frailty develops due to multiple factors, such as sarcopenia, chronic pain, and dementia. Go-sha-jinki-Gan (GJG) is a traditional Japanese herbal medicine used for age-related symptoms. We have reported that GJG improved sarcopenia, chronic pain, and central nervous system function through suppression of tumor necrosis factor-alpha (TNF-α) production. In the present study, GJG was found to reduce the production of TNF-α in the soleus muscle of senescence-accelerated mice at 12 weeks and 36 weeks. GJG did not change the differentiation of C2C12 cells with 2% horse serum. GJG significantly decreased the expression of Muscle atrophy F-box protein (MAFbx) induced by TNF-α in C2C12 cells on real-time PCR. TNF-α significantly decreased the expression of PGC-1α and negated the enhancing effect of GJG for the expression of PGC-1α on digital PCR. Examining 20 chemical compounds derived from GJG, cinnamaldehyde from cinnamon bark and Chikusetsusaponin V (CsV) from Achyrantes Root dose-dependently decreased the production of TNF-⍺ in RAW264.7 cells stimulated by LPS. CsV inhibited the nuclear translocation of nuclear factor-kappa B (NF-κB) p65 in RAW264.7 cells. CsV showed low permeability using Caco-2 cells. However, the plasma concentration of CsV was detected from 30 min to 6 h and peaked at 1 h in the CD1 (ICR) mice after a single dose of GJG. In 8-week-old SAMP8 mice fed 4% (w/w) GJG from one week to four weeks, the plasma CsV concentration ranged from 0.0500 to 10.0 ng/mL. The evidence that CsV plays an important role in various anti-aging effects of GJG via suppression of TNF-⍺ expression is presented. © 2021
KW  - Chikusetsusaponin V
KW  - Cinnamaldehyde
KW  - Go-sha-jinki-Gan (GJG)
KW  - Goshajinkigan
KW  - Senescence-accelerated mice (SAMP8)
KW  - TNF-⍺
KW  - Active Transport, Cell Nucleus
KW  - Administration, Oral
KW  - Aging
KW  - Animals
KW  - Dose-Response Relationship, Drug
KW  - Drug Stability
KW  - Drugs, Chinese Herbal
KW  - Male
KW  - Mice
KW  - Mice, Inbred ICR
KW  - Muscle Proteins
KW  - Muscle, Skeletal
KW  - RAW 264.7 Cells
KW  - Saponins
KW  - SKP Cullin F-Box Protein Ligases
KW  - Solubility
KW  - Transcription Factor RelA
KW  - Tumor Necrosis Factor-alpha
KW  - chikusetsu saponin
KW  - cinnamaldehyde
KW  - F box protein
KW  - goshajinkigan
KW  - peroxisome proliferator activated receptor gamma coactivator 1alpha
KW  - tumor necrosis factor
KW  - chikusetsu saponin
KW  - Fbxo32 protein, mouse
KW  - goshajinkigan
KW  - herbaceous agent
KW  - muscle protein
KW  - saponin
KW  - transcription factor RelA
KW  - tumor necrosis factor
KW  - ubiquitin protein ligase
KW  - animal cell
KW  - animal experiment
KW  - animal tissue
KW  - antiaging activity
KW  - antiinflammatory activity
KW  - Article
KW  - C2C12 cell line
KW  - CD-1 mouse
KW  - cell differentiation
KW  - cinnamon
KW  - controlled study
KW  - cytokine production
KW  - cytotoxicity
KW  - drug blood level
KW  - mouse
KW  - muscle atrophy
KW  - nonhuman
KW  - RAW 264.7 cell line
KW  - real time polymerase chain reaction
KW  - senescence accelerated mouse
KW  - single drug dose
KW  - soleus muscle
KW  - aging
KW  - animal
KW  - blood
KW  - chemistry
KW  - dose response
KW  - drug effect
KW  - drug stability
KW  - Institute for Cancer Research mouse
KW  - male
KW  - metabolism
KW  - nucleocytoplasmic transport
KW  - oral drug administration
KW  - skeletal muscle
KW  - solubility
PB  - Elsevier B.V.
SN  - 03781119 (ISSN)
C2  - 34995733
LA  - English
J2  - Gene
M3  - Article
DB  - Scopus
N1  - Export Date: 24 May 2024; Cited By: 3; Correspondence Address: K. Hagihara; Department of Advanced Hybrid Medicine, Osaka University Graduate School of Medicine, Suita, 2-2 Yamadaoka, 565-0871, Japan; email: k.hagihara@kanpou.med.osaka-u.ac.jp; CODEN: GENED
ER  -

TY  - JOUR
AU  - Takayama, S.
AU  - Michihara, S.
AU  - Kimura, Y.
AU  - Morinaga, A.
AU  - Miyakawa, K.
AU  - Tsushima, N.
AU  - Otani, K.
AU  - Jinnai, A.
AU  - Aso, Y.
AU  - Okabayashi, A.
AU  - Arita, R.
AU  - Nogami, T.
AU  - Inui, A.
TI  - Review of frequently used Kampo prescriptions: Part 4, Ninjin'yoeito
PY  - 2023
T2  - Traditional and Kampo Medicine
VL  - 10
IS  - 3
SP  - 224
EP  - 252
DO  - 10.1002/tkm2.1387
UR  - https://www-scopus-com.wwaker.top/inward/record.uri?eid=2-s2.0-85173442252&doi=10.1002%2ftkm2.1387&partnerID=40&md5=8390ae66c12b480be0f9c08ccf773b54
AD  - Department of Kampo and Integrative Medicine, Tohoku University Graduate School of Medicine, Sendai, Japan
AD  - Department of Education and Support for Regional Medicine, Department of Kampo Medicine, Tohoku University Hospital, Sendai, Japan
AD  - Kampo Research Laboratories, Kracie Pharma, Ltd., Toyama, Japan
AD  - Institute of Oriental Medicine, Tokyo Women's Medical University, Tokyo, Japan
AD  - Department of Kampo Medicine, Tokai University School of Medicine, Isehara, Japan
AD  - Pharmacological Department of Herbal Medicine, Kagoshima University Graduate School of Medical and Dental Sciences, Kagoshima, Japan
AB  - Background: The source of ninjin'yoeito (NYT) is considered the ‘Formulary of Bureau of Taiping People's Welfare Pharmacy’, written around 1241–52 AD. NYT is used to treat patients with chronic fatigue, malaise with qi deficiency, and exhaustion of all five parenchymatous viscera with difficulty in recovering. Key Findings: NYT formula consists of 12 crude drugs. NYT extract for medical use is covered by the National Health Insurance system of Japan for convalescence after recovery from diseases, fatigue and malaise, anorexia, perspiration during sleep, cold limbs, and anemia. Studies have shown clinical effects of NYT: treatment of anemia, cancer treatment support, frailty, cognitive dysfunction, apathy, fatigue/malaise, anorexia, and lung diseases. Preclinical studies support clinical studies; activating ghrelin-neuropeptide Y pathway-mediated appetite-enhancing effects, inhibiting muscle volume loss through the Akt/mTOR pathway-mediated hyperphosphorylation of 4E-BP1 and FoxO1-mediated Atrogin-1, suppressing the hypothalamic–pituitary–adrenal axis by downregulating the sympathetic-adrenal-medullary axis and GABA neurons for improving sociability, promoting recovery from skeletal muscle atrophy through the activation of PGC-1α, hematopoiesis-promoting effects, and increasing the number of immune cells in immunocompromised models. The incidence of adverse events of NYT was reported as 3.09 or 2.03%. The most significant adverse effects of NYT are gastrointestinal disorders. Conclusion: Recently, NYT has been widely used to treat several symptoms and conditions under the National Health Insurance System of Japan. Clinical studies showed the efficacy of NYT to treat anemia, frailty, cognitive dysfunction, anorexia, apathy, and fatigue/malaise, as well as for long-term cancer treatment support. The pharmacological mechanisms supporting its effects are also being reported. © 2023 The Authors. Traditional & Kampo Medicine published by John Wiley & Sons Australia, Ltd on behalf of Japan Society for Oriental Medicine and Japan Society of Medical and Pharmaceutical Sciences for Traditional Medicine.
KW  - anorexia
KW  - frailty
KW  - ninjin'yoeito
KW  - recover
KW  - sarcopenia
KW  - atrogin 1
KW  - ghrelin
KW  - initiation factor 4E binding protein 1
KW  - Kampo medicine (drug)
KW  - mammalian target of rapamycin
KW  - neuropeptide Y
KW  - ninjin yoeito
KW  - peroxisome proliferator activated receptor gamma coactivator 1alpha
KW  - plant medicinal product
KW  - protein kinase B
KW  - transcription factor FKHR
KW  - unclassified drug
KW  - anemia
KW  - Angelica
KW  - anorexia
KW  - Atractylodes
KW  - Atractylodes lancea
KW  - chronic fatigue syndrome
KW  - cognitive defect
KW  - cytokine production
KW  - drug administration
KW  - drug dose
KW  - drug formulation
KW  - enzyme activity
KW  - fatigue
KW  - gastrointestinal tract function
KW  - human
KW  - hypothalamus hypophysis adrenal system
KW  - immunocompetent cell
KW  - Japan
KW  - lung disease
KW  - malaise
KW  - medicinal plant
KW  - muscle atrophy
KW  - national health insurance
KW  - neuroprotection
KW  - nonhuman
KW  - peritonitis
KW  - plant
KW  - Poria sclerotium
KW  - prevalence
KW  - Rehmannia glutinosa
KW  - Review
PB  - John Wiley and Sons Inc
SN  - 20534515 (ISSN)
LA  - English
J2  - Tead. Kampo Med.
M3  - Review
DB  - Scopus
N1  - Export Date: 24 May 2024; Cited By: 2; Correspondence Address: S. Takayama; Department of Education and Support for Regional Medicine, Department of Kampo Medicine, Tohoku University Hospital, Sendai, 1-1 Seiryo-machi, Aoba-ku, Miyagi, 980-8574, Japan; email: takayama@med.tohoku.ac.jp
ER  -

TY  - JOUR
AU  - Wu, K.-C.
AU  - Chu, P.-C.
AU  - Cheng, Y.-J.
AU  - Li, C.-I.
AU  - Tian, J.
AU  - Wu, H.-Y.
AU  - Wu, S.-H.
AU  - Lai, Y.-C.
AU  - Kao, H.-H.
AU  - Hsu, A.-L.
AU  - Lin, H.-W.
AU  - Lin, C.-H.
TI  - Development of a traditional Chinese medicine-based agent for the treatment of cancer cachexia
PY  - 2022
T2  - Journal of Cachexia, Sarcopenia and Muscle
VL  - 13
IS  - 4
SP  - 2073
EP  - 2087
DO  - 10.1002/jcsm.13028
UR  - https://www-scopus-com.wwaker.top/inward/record.uri?eid=2-s2.0-85132336896&doi=10.1002%2fjcsm.13028&partnerID=40&md5=c1fc0c7af360f4f39c882e9169b410c1
AD  - School of Pharmacy, College of Pharmacy, China Medical University, Taichung, Taiwan
AD  - Research Center for Healthy Aging, China Medical University, Taichung, Taiwan
AD  - Department of Cosmeceutics and Graduate Institute of Cosmeceutics, China Medical University, Taichung, Taiwan
AD  - Department of Physical Therapy and Graduate Institute of Rehabilitation Science, China Medical University, Taichung, Taiwan
AD  - Department of Rehabilitation, China Medical University Hospital, Taichung, Taiwan
AD  - School of Medicine, College of Medicine, China Medical University, Taichung, Taiwan
AD  - Department of Medical Research, China Medical University Hospital, Taichung, Taiwan
AD  - Institute of Cancer and Basic Medicine, Chinese Academy of Sciences, Cancer Hospital of the University of Chinese Academy of Sciences, Zhejiang Cancer Hospital, Hangzhou, China
AD  - College of Biomedical Engineering & Instrument Science, Zhejiang University, Hangzhou, China
AD  - Institute of Biological Chemistry, Academia Sinica, Taipei, Taiwan
AD  - Institute of New Drug Development, China Medical University, Taichung, Taiwan
AD  - Department of Family Medicine, China Medical University Hospital, Taichung, Taiwan
AD  - PhD Program for Aging, China Medical University, Taichung, Taiwan
AD  - Department of Internal Medicine, Division of Geriatrics & Palliative Medicine, University of Michigan Medical School, Ann Arbor, MI, United States
AD  - Department of Pharmacy, China Medical University Hospital, Taichung, Taiwan
AD  - Department of Pharmacy System, Outcomes and Policy, College of Pharmacy, University of Illinois at Chicago, Chicago, IL, United States
AD  - Department of Geriatric Medicine, China Medical University Hospital, Taichung, Taiwan
AB  - Background: Despite recent advances in understanding the pathophysiology of cancer cachexia, prevention/treatment of this debilitating disease remains an unmet medical need. Methods: We developed an integrated, multi-tiered strategy involving both in vitro and in vivo muscle atrophy platforms to identify traditional Chinese medicine (TCM)-based anti-cachectic agents. In the initial screening, we used inflammatory cytokine-induced atrophy of C2C12 myotubes as a phenotypic screening platform to assess the protective effects of TCMs. The selected TCMs were then evaluated for their abilities to protect Caenorhabditis elegans from age-related reduction of mobility and contractility, followed by the C-26 colon adenocarcinoma mouse model of cachexia to confirm the anti-muscle atrophy effects (body/skeletal muscle weights, fibre size distribution, grip strengths, and serum IL-6). Transcriptome analysis, quantitative real-time polymerase chain reaction, and immunoblotting were performed to gain understanding of the potential mechanism(s) by which effective TCM protected against C26 tumour-induced muscle atrophy. Results: Of 29 widely used TCMs, Dioscorea radix (DR) and Mu Dan Pi (MDP) showed a complete protection (all P values, 0.0002) vis-à-vis C26 conditioned medium control in the myotube atrophy platform. MDP exhibited a unique ability to ameliorate age-associated decreases in worm mobility, accompanied by improved total body contractions, relative to control (P < 0.0001 and <0.01, respectively), which, however, was not noted with DR. This differential in vivo protective effect between MDP and DR was also confirmed in the C-26 mouse model. MDP at 1000 mg/kg (MDP-H) was effective in protecting body weight loss (P < 0.05) in C-26 tumour-bearing mice without changing food or water intake, accompanied by the restoration of the fibre size distribution of hindleg skeletal muscles (P < 0.0001) and the forelimb grip strength (P < 0.05). MDP-treated C-26-tumour-bearing mice were alert, showed normal posture and better body conditions, and exhibited lower serum IL-6 levels (P = 0.06) relative to vehicle control. This decreased serum IL-6 was associated with the in vitro suppressive effect of MDP (25 and 50 μg/mL) on IL-6 secretion into culture medium by C26 cells. RNA-seq analysis, followed by quantitative real-time polymerase chain reaction and/or immunoblotting, shows that MDP's anti-cachectic effect was attributable to its ability to reverse the C-26 tumour-induced re-programming of muscle homoeostasis-associated gene expression, including that of two cachexia drivers (MuRF1 and Atrogin-1), in skeletal muscles. Conclusions: All these findings suggest the translational potential of MDP to foster new strategies for the prevention and/or treatment of cachexia. The protective effect of MDP on other types of muscle atrophy such as sarcopenia might warrant investigations. © 2022 The Authors. Journal of Cachexia, Sarcopenia and Muscle published by John Wiley & Sons Ltd on behalf of Society on Sarcopenia, Cachexia and Wasting Disorders.
KW  - C-26 tumour-bearing model
KW  - C2C12 cell model
KW  - Cachexia
KW  - Caenorhabditis elegans model
KW  - Muscle atrophy
KW  - Traditional Chinese medicine
KW  - Adenocarcinoma
KW  - Animals
KW  - Cachexia
KW  - Cell Line, Tumor
KW  - Colonic Neoplasms
KW  - Disease Models, Animal
KW  - Interleukin-6
KW  - Medicine, Chinese Traditional
KW  - Mice
KW  - Muscular Atrophy
KW  - interleukin 6
KW  - levamisole
KW  - moutan cortex
KW  - transcriptome
KW  - interleukin 6
KW  - animal cell
KW  - animal experiment
KW  - animal model
KW  - animal tissue
KW  - Article
KW  - body constitution
KW  - body position
KW  - body weight
KW  - body weight loss
KW  - cachexia
KW  - Caenorhabditis elegans
KW  - Chinese medicine
KW  - controlled study
KW  - fluid intake
KW  - food intake
KW  - forelimb
KW  - gene expression
KW  - grip strength
KW  - hindlimb
KW  - homeostasis
KW  - immunoblotting
KW  - male
KW  - mouse
KW  - muscle atrophy
KW  - muscle contraction
KW  - myotube
KW  - nonhuman
KW  - pathophysiology
KW  - phenotype
KW  - quantitative analysis
KW  - real time polymerase chain reaction
KW  - RNA sequencing
KW  - tumor volume
KW  - tumor weight
KW  - adenocarcinoma
KW  - animal
KW  - cachexia
KW  - Chinese medicine
KW  - colon tumor
KW  - disease model
KW  - genetics
KW  - metabolism
KW  - pathology
KW  - tumor cell line
PB  - John Wiley and Sons Inc
SN  - 21905991 (ISSN)
C2  - 35718751
LA  - English
J2  - J. Cachexia Sarcopenia Muscle
M3  - Article
DB  - Scopus
N1  - Export Date: 24 May 2024; Cited By: 9; Correspondence Address: H.-W. Lin; School of Pharmacy, College of Pharmacy, China Medical University, Taichung, Taiwan; email: hsiangwl@gmail.com; C.-H. Lin; School of Medicine, College of Medicine, China Medical University, Taichung, Taiwan; email: d5496@mail.cmuh.org.tw
ER  -

TY  - JOUR
AU  - Ou, Y.
AU  - Jobu, K.
AU  - Ishida, T.
AU  - Morisawa, S.
AU  - Fujita, H.
AU  - Kawada, K.
AU  - Yoshioka, S.
AU  - Miyamura, M.
TI  - Saikokeishikankyoto extract alleviates muscle atrophy in KKAy mice
PY  - 2022
T2  - Journal of Natural Medicines
VL  - 76
IS  - 2
SP  - 379
EP  - 388
DO  - 10.1007/s11418-021-01590-2
UR  - https://www-scopus-com.wwaker.top/inward/record.uri?eid=2-s2.0-85122528809&doi=10.1007%2fs11418-021-01590-2&partnerID=40&md5=97e09acaebba9efe69b778ee84921d14
AD  - Graduate School of Integrated Arts and Sciences, Kochi University, 185-1 Kohasu, Oko-cho, Kochi, Nankoku, Japan
AD  - Department of Pharmacy, Kochi Medical School Hospital, 185-1 Kohasu, Oko-cho, Kochi, Nankoku, Japan
AB  - Sarcopenic obesity is associated with increased visceral fat and decreased muscle mass, resulting in decreased insulin sensitivity, increased production of inflammatory cytokines, and oxidative stress. In this study, we first evaluated the effects of herbal medicines on the transcriptional activity of the Sirtuin 1 (sirt1) promoter in vitro as an indicator of their therapeutic effect. Our data suggested that hot water Saikokeishikankyoto (SKK) extracts increased sirt1 transcriptional activity in vitro, identifying it as a candidate therapeutic for evaluation in the KKAy type 2 diabetic obesity mouse model. These in vivo evaluations revealed that SKK treatment increased the wet weight and muscle fiber content in cross sections of the gastrocnemius muscle (GA) and restored motor function in these animals. In addition, SKK treatment reduced tumor necrosis factor-α (TNFα) expression in the sera and suppressed Atrogin1 and MuRF1 transcription in the GA samples. This treatment also increased sirt1 expression in these tissues. These results suggest that SKK inhibits skeletal muscle atrophy and improves motor function in KKAy mice by suppressing inflammation. In actual clinical practice, SKK is expected to inhibit muscle atrophy and improve motor dysfunction in sarcopenic obesity. Graphical abstract: [Figure not available: see fulltext.] © 2021, The Author(s).
KW  - KKAy
KW  - Muscle atrophy
KW  - Saikokeishikankyoto
KW  - Sarcopenia obesity
KW  - Sirtuin1
KW  - Animals
KW  - Mice
KW  - Muscle Fibers, Skeletal
KW  - Muscle, Skeletal
KW  - Muscular Atrophy
KW  - Plant Extracts
KW  - Sirtuin 1
KW  - plant extract
KW  - sirtuin 1
KW  - animal
KW  - genetics
KW  - metabolism
KW  - mouse
KW  - muscle atrophy
KW  - pathology
KW  - skeletal muscle
KW  - skeletal muscle cell
PB  - Springer Japan
SN  - 13403443 (ISSN)
C2  - 34997408
LA  - English
J2  - J. Nat. Med.
M3  - Article
DB  - Scopus
N1  - Export Date: 24 May 2024; Cited By: 0; Correspondence Address: K. Jobu; Department of Pharmacy, Kochi Medical School Hospital, Nankoku, 185-1 Kohasu, Oko-cho, Kochi, Japan; email: jm-kouheij@kochi-u.ac.jp; CODEN: JNMOB
ER  -

TY  - JOUR
AU  - Ali, S.
AU  - Ahmad, K.
AU  - Shaikh, S.
AU  - Lim, J.H.
AU  - Chun, H.J.
AU  - Ahmad, S.S.
AU  - Lee, E.J.
AU  - Choi, I.
TI  - Identification and Evaluation of Traditional Chinese Medicine Natural Compounds as Potential Myostatin Inhibitors: An In Silico Approach
PY  - 2022
T2  - Molecules
VL  - 27
IS  - 13
C7  - 4303
DO  - 10.3390/molecules27134303
UR  - https://www-scopus-com.wwaker.top/inward/record.uri?eid=2-s2.0-85133481621&doi=10.3390%2fmolecules27134303&partnerID=40&md5=50df956c84c0dad7bc835f25a14830b1
AD  - Department of Medical Biotechnology, Yeungnam University, Gyeongsan, 38541, South Korea
AD  - Research Institute of Cell Culture, Yeungnam University, Gyeongsan, 38541, South Korea
AB  - Myostatin (MSTN), a negative regulator of muscle mass, is reported to be increased in conditions linked with muscle atrophy, sarcopenia, and other muscle-related diseases. Most phar-macologic approaches that treat muscle disorders are ineffective, emphasizing the emergence of MSTN inhibition. In this study, we used computational screening to uncover natural small bioactive inhibitors from the Traditional Chinese Medicine database (~38,000 compounds) for the MSTN pro-tein. Potential ligands were screened, based on binding affinity (150), physicochemical (53) and AD-MET properties (17). We found two hits (ZINC85592908 and ZINC85511481) with high binding affinity and specificity, and their binding patterns with MSTN protein. In addition, molecular dynamic simulations were run on each complex to better understand the interaction mechanism of MSTN with the control (curcumin) and the hit compounds (ZINC85592908 and ZINC85511481). We determined that the hits bind to the active pocket site (Helix region) and trigger conformational changes in the MSTN protein. Since the stability of the ZINC85592908 compound was greater than the MSTN control, we believe that ZINC85592908 has therapeutic potential against the MSTN protein and may hinder downstream singling by inhibiting the MSTN protein and increasing myogen-esis in the skeletal muscle tissues. © 2022 by the authors. Licensee MDPI, Basel, Switzerland.
KW  - MD simulations
KW  - muscle-related diseases
KW  - myogenesis
KW  - myostatin
KW  - natural compounds
KW  - traditional Chinese medicine
KW  - Humans
KW  - Medicine, Chinese Traditional
KW  - Muscle Development
KW  - Muscle, Skeletal
KW  - Muscular Atrophy
KW  - Muscular Diseases
KW  - Myostatin
KW  - myostatin
KW  - Chinese medicine
KW  - human
KW  - metabolism
KW  - muscle atrophy
KW  - muscle development
KW  - muscle disease
KW  - skeletal muscle
PB  - MDPI
SN  - 14203049 (ISSN)
C2  - 35807547
LA  - English
J2  - Molecules
M3  - Article
DB  - Scopus
N1  - Export Date: 24 May 2024; Cited By: 13; Correspondence Address: I. Choi; Department of Medical Biotechnology, Yeungnam University, Gyeongsan, 38541, South Korea; email: inhochoi@ynu.ac.kr; CODEN: MOLEF
ER  -

TY  - JOUR
AU  - Wang, J.
AU  - Xu, M.-C.
AU  - Huang, L.-J.
AU  - Li, B.
AU  - Yang, L.
AU  - Deng, X.
TI  - Value of neutrophil-to-lymphocyte ratio for diagnosing sarcopenia in patients undergoing maintenance hemodialysis and efficacy of Baduanjin exercise combined with nutritional support
PY  - 2023
T2  - Frontiers in Neurology
VL  - 14
C7  - 1072986
DO  - 10.3389/fneur.2023.1072986
UR  - https://www-scopus-com.wwaker.top/inward/record.uri?eid=2-s2.0-85149651492&doi=10.3389%2ffneur.2023.1072986&partnerID=40&md5=f5629dd5bfc4e14bb1338605d59eaec9
AD  - Nephrology Department of Nanjing Hospital of Integrated Traditional Chinese and Western Medicine, Jiangsu, Nanjing, China
AD  - Nephrology Department of Nanjing Hospital of Traditional Chinese Medicine, Jiangsu, Nanjing, China
AB  - Objective: To investigate the value of neutrophil-to-lymphocyte ratio (NLR) for diagnosing sarcopenia in patients undergoing maintenance hemodialysis (MHD) and efficacy of Baduanjin exercise combined with nutritional support on MHD patients with sarcopenia. Methods: A total of 220 patients undergoing MHD in MHD centers were selected, among which 84 had occurred with sarcopenia confirmed by measurements from the Asian Working Group for Sarcopenia. Data were collected for analyzing the influencing factors that lead to the onset of sarcopenia in MHD patients with the use of one-way analysis of variance and multivariate logistic regression. The role of NLR in the diagnosis of sarcopenia was explored, and its correlation with relevant diagnostic measurement performance such as grip strength, gait speed and skeletal muscle mass index was analyzed. In the end, some 74 patients with sarcopenia that qualify for further intervention and observation standards were divided into observation group (Baduanjin exercise plus nutritional support) and control group (nutritional support only), which were both intervened for 12 weeks. A total of 68 patients finished all interventions, with 33 patients in the observation group and 35 in the control group. The grip strength, gait speed, skeletal muscle mass index as well as the NLR were compared between the two groups. Results: With the employment of multivariate logistic regression analysis, it was found that age, hemodialysis duration and NLR were risk factors for the onset of sarcopenia in MHD patients (P < 0.05). The area under ROC curve for NLR of MHD patients with sarcopenia was 0.695, and NLR was negatively correlated with a biochemical indicator—human blood albumin (P < 0.05). NLR was also negatively correlated with patient's grip strength, gait speed and skeletal muscle mass index, with the same correlation found in sarcopenia patients (all P < 0.05). After intervention, patient's grip strength and gait speed were both higher, and the NLR lower in the observation group than those in the control group (P < 0.05). Conclusion: The occurrence of sarcopenia in MHD patients is associated with patient's age, hemodialysis duration and NLR. Therefore, it has been concluded that NLR has certain values in the diagnosis of sarcopenia in patients undergoing MHD. Moreover, the muscular strength can be enhanced and inflammation decreased in sarcopenia patients through nutritional support and physical exercise, i.e., Bajinduan exercise. Copyright © 2023 Wang, Xu, Huang, Li, Yang and Deng.
KW  - Baduanjin exercise
KW  - maintenance hemodialysis
KW  - neutrophil-to-lymphocyte ratio (NLR)
KW  - nutritional support
KW  - sarcopenia
KW  - serum albumin
KW  - adult
KW  - age
KW  - aged
KW  - albumin blood level
KW  - analysis of variance
KW  - Article
KW  - Asian
KW  - Baduanjin exercise
KW  - cohort analysis
KW  - comparative study
KW  - controlled study
KW  - correlation analysis
KW  - diagnostic value
KW  - female
KW  - grip strength
KW  - hemodialysis
KW  - hemodialysis patient
KW  - human
KW  - human cell
KW  - kinesiotherapy
KW  - maintenance hemodialysis
KW  - major clinical study
KW  - male
KW  - middle aged
KW  - multivariate logistic regression analysis
KW  - muscle mass
KW  - neutrophil lymphocyte ratio
KW  - nutritional support
KW  - receiver operating characteristic
KW  - risk factor
KW  - sarcopenia
KW  - treatment duration
KW  - walking speed
PB  - Frontiers Media S.A.
SN  - 16642295 (ISSN)
LA  - English
J2  - Front. Neurol.
M3  - Article
DB  - Scopus
N1  - Export Date: 24 May 2024; Cited By: 1; Correspondence Address: M.-C. Xu; Nephrology Department of Nanjing Hospital of Integrated Traditional Chinese and Western Medicine, Nanjing, Jiangsu, China; email: fsyy00116@njucm.edu.cn
ER  -

TY  - JOUR
AU  - O’leary, M.F.
AU  - Jackman, S.R.
AU  - Sabou, V.R.
AU  - Campbell, M.I.
AU  - Tang, J.C.Y.
AU  - Dutton, J.
AU  - Bowtell, J.L.
TI  - Shatavari supplementation in postmenopausal women improves handgrip strength and increases vastus lateralis myosin regulatory light chain phosphorylation but does not alter markers of bone turnover
PY  - 2021
T2  - Nutrients
VL  - 13
IS  - 12
C7  - 4282
DO  - 10.3390/nu13124282
UR  - https://www-scopus-com.wwaker.top/inward/record.uri?eid=2-s2.0-85119900817&doi=10.3390%2fnu13124282&partnerID=40&md5=f0fb19e5cf2b68e9362a7c61cafd3e89
AD  - Sport and Health Sciences, College of Life and Environmental Sciences, Exeter University, Exeter, EX1 2LU, United Kingdom
AD  - Norwich Medical School, University of East Anglia, Norwich Research Park, Norwich, Norfolk, NR4 7TJ, United Kingdom
AB  - Shatavari has long been used as an Ayurvedic herb for women’s health, but empirical evidence for its effectiveness has been lacking. Shatavari contains phytoestrogenic compounds that bind to the estradiol receptor. Postmenopausal estradiol deficiency contributes to sarcopenia and osteoporosis. In a randomised double-blind trial, 20 postmenopausal women (68.5 ± 6 years) in-gested either placebo (N = 10) or shatavari (N = 10; 1000 mg/d, equivalent to 26,500 mg/d fresh weight shatavari) for 6 weeks. Handgrip and knee extensor strength were measured at baseline and at 6 weeks. Vastus lateralis (VL) biopsy samples were obtained. Data are presented as difference scores (Week 6—baseline, median ± interquartile range). Handgrip (but not knee extensor) strength was improved by shatavari supplementation (shatavari +0.7 ± 1.1 kg, placebo −0.4 ± 1.3 kg; p = 0.04). Myosin regulatory light chain phosphorylation, a known marker of improved myosin contractile function, was increased in VL following shatavari supplementation (immunoblotting; placebo −0.08 ± 0.5 a.u., shatavari +0.3 ± 1 arbitrary units (a.u.); p = 0.03). Shatavari increased the phosphorylation of Aktser473 (Aktser473 (placebo −0.6 ± 0.6 a.u., shatavari +0.2 ± 1.3 a.u; p = 0.03) in VL. Shatavari supplementation did not alter plasma markers of bone turnover (P1NP, β-CTX) and stimulation of human osteoblasts with pooled sera (N = 8 per condition) from placebo and shatavari supplemen-tation conditions did not alter cytokine or metabolic markers of osteoblast activity. Shatavari may improve muscle function and contractility via myosin conformational change and further investi-gation of its utility in conserving and enhancing musculoskeletal function, in larger and more di-verse cohorts, is warranted. © 2021 by the authors. Licensee MDPI, Basel, Switzerland.
KW  - Asparagus racemosus
KW  - Nutrition
KW  - Skeletal muscle
KW  - Aged
KW  - Asparagus Plant
KW  - Bone Remodeling
KW  - Dietary Supplements
KW  - Double-Blind Method
KW  - Female
KW  - Hand Strength
KW  - Humans
KW  - Medicine, Ayurvedic
KW  - Middle Aged
KW  - Myosin Light Chains
KW  - Phosphorylation
KW  - Postmenopause
KW  - Quadriceps Muscle
KW  - Asparagus racemosus extract
KW  - cytokine
KW  - myosin light chain
KW  - placebo
KW  - myosin light chain
KW  - aged
KW  - Article
KW  - Asparagus racemosus
KW  - bone turnover
KW  - clinical article
KW  - conformational transition
KW  - controlled clinical trial
KW  - controlled study
KW  - double blind procedure
KW  - female
KW  - grip strength
KW  - human
KW  - human cell
KW  - human tissue
KW  - immunoblotting
KW  - knee
KW  - muscle biopsy
KW  - muscle contractility
KW  - muscle function
KW  - osteoblast
KW  - parallel design
KW  - postmenopause
KW  - protein phosphorylation
KW  - Terminalia catappa
KW  - vastus lateralis muscle
KW  - asparagus
KW  - Ayurveda
KW  - bone remodeling
KW  - dietary supplement
KW  - drug effect
KW  - hand strength
KW  - metabolism
KW  - middle aged
KW  - phosphorylation
KW  - physiology
KW  - postmenopause
KW  - quadriceps femoris muscle
KW  - randomized controlled trial
PB  - MDPI
SN  - 20726643 (ISSN)
C2  - 34959836
LA  - English
J2  - Nutrients
M3  - Article
DB  - Scopus
N1  - Export Date: 24 May 2024; Cited By: 5; Correspondence Address: M.F. O’Leary; Sport and Health Sciences, College of Life and Environmental Sciences, Exeter University, Exeter, EX1 2LU, United Kingdom; email: m.oleary@exeter.ac.uk
ER  -

TY  - JOUR
AU  - Sabarathinam, S.
AU  - Dhanasekaran, D.
AU  - Ganamurali, N.
TI  - Insight on sarcopenic obesity and epicatechin as a promising treatment option
PY  - 2023
T2  - Diabetes and Metabolic Syndrome: Clinical Research and Reviews
VL  - 17
IS  - 10
C7  - 102856
DO  - 10.1016/j.dsx.2023.102856
UR  - https://www-scopus-com.wwaker.top/inward/record.uri?eid=2-s2.0-85171534554&doi=10.1016%2fj.dsx.2023.102856&partnerID=40&md5=2d2a44651ec76994f11221d84e043b3b
AD  - Drug Testing Laboratory, Interdisciplinary Institute of Indian System of Medicine (IIISM), SRM Institute of Science and Technology, Kattankulathur, Chennai, 603203, Tamil Nadu, India
AD  - Clinical Trial Unit, Metabolic Ward, Interdisciplinary Institute of Indian System of Medicine (IIISM), SRM Institute of Science and Technology, Kattankulathur, Chennai, 603203, Tamil Nadu, India
AD  - Certificate Programme-Analytical Techniques in Herbal Drug Industry, Interdisciplinary Institute of Indian System of Medicine (IIISM), SRM Institute of Science and Technology, Kattankulathur, Chennai, 603203, Tamil Nadu, India
AB  - Background and aim: Sarcopenic Obesity (SO) in the elderly population is a complex and multifactorial condition which refers to the loss of skeletal muscle mass, strength, and function associated with aging, while obesity involves excessive adipose tissue accumulation. The simultaneous occurrence of these two conditions presents a unique set of challenges to public health and clinical management. This narrative review aims to provide an overview of the use of epicatechin (EC) in the treatment of SO and its related complications. Method: A survey of studies related to preclinical and clinical evidence of Epicatechin in sarcopenic obesity and its complications was performed in the following database Medline, Scopus, ProQuest, Embase, Web of Science, and Google scholar. Followed by structural activity relationship and pharmacokinetic profile of Epicatechin was discussed in this paper. Results: The main pharmacological effect of Epicatechin is myostatin inhibition activity which has been described by both in vitro and in vivo studies earlier. The SO is directly correlated with the alteration of Myostatin. The pre-clinical and clinical studies suggest that epicatechin can be a potential candidate in the management of SO and its related complication. Conclusion: The present review describes the pharmacokinetic profile and structural activity of epicatechin respective to SO and its related complications. The goal of this review is to update the scientific community on the therapeutic potential of epicatechin in SO and age-related factors. Conduction of clinical and pre-clinical trials, also drug dosage optimization may provide with insights on the use of epicatechin in SO. © 2023 Research Trust of DiabetesIndia (DiabetesIndia) and National Diabetes Obesity and Cholesterol Foundation (N-DOC)
KW  - Epicatechin
KW  - Myostatin inhibition
KW  - Pharmacokinetics
KW  - Safety
KW  - Sarcopenic obesity
KW  - Aged
KW  - Catechin
KW  - Humans
KW  - Muscle, Skeletal
KW  - Myostatin
KW  - Obesity
KW  - Sarcopenia
KW  - epicatechin
KW  - catechin
KW  - myostatin
KW  - aged
KW  - analgesia
KW  - cardiovascular disease
KW  - chronic inflammation
KW  - drug absorption
KW  - drug clearance
KW  - drug distribution
KW  - drug excretion
KW  - drug metabolism
KW  - endocrine disease
KW  - herbal medicine
KW  - human
KW  - immunomodulation
KW  - insulin resistance
KW  - kidney dysfunction
KW  - liver disease
KW  - malignant neoplasm
KW  - malnutrition
KW  - nerve degeneration
KW  - nonhuman
KW  - oxidative stress
KW  - pathophysiology
KW  - pharmacokinetic parameters
KW  - prevalence
KW  - Review
KW  - sarcopenic obesity
KW  - sedentary lifestyle
KW  - structure activity relation
KW  - complication
KW  - obesity
KW  - physiology
KW  - sarcopenia
KW  - skeletal muscle
PB  - Elsevier Ltd
SN  - 18714021 (ISSN)
C2  - 37742361
LA  - English
J2  - Diabetes Metab. Syndr. Clin. Res. Rev.
M3  - Review
DB  - Scopus
N1  - Export Date: 24 May 2024; Cited By: 0; Correspondence Address: S. Sabarathinam; Drug Testing Laboratory (DTL) Interdisciplinary Institute of Indian System of Medicine (IIISM), Directorate of Research and Virtual Education (DRVE), SRM Institute of Science & Technology (SRM IST), Chennai, Kattankulathur, 603203, India; email: sarveshtvg@gmail.com
ER  -

TY  - JOUR
AU  - Han, M.-J.
AU  - Park, S.-J.
AU  - Lee, S.-J.
AU  - Choung, S.-Y.
TI  - The Panax ginseng Berry Extract and Soluble Whey Protein Hydrolysate Mixture Ameliorates Sarcopenia-Related Muscular Deterioration in Aged Mice
PY  - 2022
T2  - Nutrients
VL  - 14
IS  - 4
C7  - 799
DO  - 10.3390/nu14040799
UR  - https://www-scopus-com.wwaker.top/inward/record.uri?eid=2-s2.0-85124423841&doi=10.3390%2fnu14040799&partnerID=40&md5=9d482375ff4d4ebded9e8a125410ee60
AD  - Department of Life and Nanopharmaceutical Sciences, Graduate School, Kyung Hee University, 26, Kyungheedae-ro, Dongdaemun-gu, Seoul, 02447, South Korea
AD  - Health & Nutrition R&D Group, Maeil Dairies Co., Ltd., Pyeongtaek, 17714, South Korea
AD  - Holistic Bio Co., Seongnam, 13494, South Korea
AD  - Department of Preventive Pharmacy and Toxicology, College of Pharmacy, Kyung Hee University, 26, Kyungheedae-ro, Dongdaemun-gu, Seoul, 02447, South Korea
AB  - Sarcopenia is prevalent as the aging population grows. Therefore, the need for supplements for the elderly is increasing. This study aimed to investigate the efficacy and mechanism of a Panax ginseng berry extract (GBE) and soluble whey protein hydrolysate (WPH) mixture on a sarcopenia-related muscular deterioration in aged mice. Ten-month-old male C57BL/6J mice were administered three different doses of the GBE + WPH mixture for 8 weeks; 700 mg/kg, 900 mg/kg, and 1100 mg/kg. Grip strength, serum inflammatory cytokines level, and mass of muscle tissues were estimated. The deteriorating function of aging muscle was investigated via protein or gene expression. Grip strength and mass of three muscle tissues were increased significantly in a dosedependent manner, and increased anti-inflammatory cytokine alleviated systemic inflammatory state. The mixture resolved the imbalance of muscle protein turnover through activation of the PI3K/Akt pathway and increased gene expression of the muscle regeneration-related factors, while decreasing myostatin, which interferes with muscle protein synthesis and regeneration. Furthermore, we confirmed that increased mitochondria number in muscle with the improvement of mitochondrial biogenesis. These physiological changes were similar to the effects of exercise. © 2022 by the authors. Licensee MDPI, Basel, Switzerland.
KW  - Aging
KW  - Muscular deterioration
KW  - Panax ginseng berry extract
KW  - Protein turnover
KW  - Sarcopenia
KW  - Skeletal muscle
KW  - Soluble whey protein hydrolysate
KW  - Animals
KW  - Fruit
KW  - Mice
KW  - Mice, Inbred C57BL
KW  - Muscle, Skeletal
KW  - Panax
KW  - Phosphatidylinositol 3-Kinases
KW  - Plant Extracts
KW  - Protein Hydrolysates
KW  - Sarcopenia
KW  - Whey
KW  - Whey Proteins
KW  - biological marker
KW  - cytokine
KW  - ginseng berry extract plus whey protein hydrolysate
KW  - ginseng extract
KW  - interleukin 10
KW  - interleukin 6
KW  - muscle protein
KW  - myostatin
KW  - phosphatidylinositol 3 kinase
KW  - protein hydrolysate
KW  - protein kinase B
KW  - tumor necrosis factor
KW  - unclassified drug
KW  - whey protein
KW  - phosphatidylinositol 3 kinase
KW  - plant extract
KW  - protein hydrolysate
KW  - whey protein
KW  - aged
KW  - aging
KW  - animal experiment
KW  - animal model
KW  - animal tissue
KW  - antiinflammatory activity
KW  - Article
KW  - berry
KW  - chronic low grade inflammation
KW  - controlled study
KW  - dose response
KW  - drug efficacy
KW  - drug mechanism
KW  - drug mixture
KW  - exercise
KW  - gene expression level
KW  - ginseng
KW  - grip strength
KW  - male
KW  - mitochondrial biogenesis
KW  - mouse
KW  - muscle atrophy
KW  - muscle mass
KW  - muscle regeneration
KW  - muscle tissue
KW  - muscle weakness
KW  - nonhuman
KW  - Pi3K/Akt signaling
KW  - protein blood level
KW  - protein expression level
KW  - protein metabolism
KW  - protein synthesis
KW  - sarcopenia
KW  - signal transduction
KW  - skeletal muscle
KW  - animal
KW  - C57BL mouse
KW  - fruit
KW  - metabolism
KW  - Panax
KW  - sarcopenia
KW  - whey
PB  - MDPI
SN  - 20726643 (ISSN)
C2  - 35215448
LA  - English
J2  - Nutrients
M3  - Article
DB  - Scopus
N1  - Export Date: 24 May 2024; Cited By: 4; Correspondence Address: S.-Y. Choung; Department of Preventive Pharmacy and Toxicology, College of Pharmacy, Kyung Hee University, Seoul, 26, Kyungheedae-ro, Dongdaemun-gu, 02447, South Korea; email: sychoung@khu.ac.kr
ER  -

TY  - JOUR
AU  - Song, L.
AU  - Zhang, S.
TI  - Anti-Aging Activity and Modes of Action of Compounds from Natural Food Sources
PY  - 2023
T2  - Biomolecules
VL  - 13
IS  - 11
C7  - 1600
DO  - 10.3390/biom13111600
UR  - https://www-scopus-com.wwaker.top/inward/record.uri?eid=2-s2.0-85177730598&doi=10.3390%2fbiom13111600&partnerID=40&md5=f79865ac2f703643e9bc06ec5dc56cbe
AD  - Key Laboratory of Biomedical Materials of Zhangjiakou, College of Lab Medicine, Hebei North University, Zhangjiakou, 075000, China
AD  - College of Life and Geographic Sciences, Kashi University, Kashi, 844000, China
AD  - Xinjiang Key Laboratory of Biological Resources and Ecology of Pamirs Plateau, Kashi, 844000, China
AD  - Department of Marine Biology, Institute of Evolution & Marine Biodiversity, Ocean University of China, 5 Yushan Road, Qingdao, 266003, China
AB  - Aging is a natural and inescapable phenomenon characterized by a progressive deterioration of physiological functions, leading to increased vulnerability to chronic diseases and death. With economic and medical development, the elderly population is gradually increasing, which poses a great burden to society, the economy and the medical field. Thus, healthy aging has now become a common aspiration among people over the world. Accumulating evidence indicates that substances that can mediate the deteriorated physiological processes are highly likely to have the potential to prolong lifespan and improve aging-associated diseases. Foods from natural sources are full of bioactive compounds, such as polysaccharides, polyphenols, carotenoids, sterols, terpenoids and vitamins. These bioactive compounds and their derivatives have been shown to be able to delay aging and/or improve aging-associated diseases, thereby prolonging lifespan, via regulation of various physiological processes. Here, we summarize the current understanding of the anti-aging activities of the compounds, polysaccharides, polyphenols, carotenoids, sterols, terpenoids and vitamins from natural food sources, and their modes of action in delaying aging and improving aging-associated diseases. This will certainly provide a reference for further research on the anti-aging effects of bioactive compounds from natural food sources. © 2023 by the authors.
KW  - anti-aging
KW  - bioactive compounds
KW  - carotenoids
KW  - foods
KW  - lifespan
KW  - polyphenols
KW  - polysaccharides
KW  - sterols
KW  - terpenoids
KW  - vitamins
KW  - Aged
KW  - Aging
KW  - Carotenoids
KW  - Humans
KW  - Polyphenols
KW  - Polysaccharides
KW  - Sterols
KW  - Terpenes
KW  - Vitamins
KW  - acetylcholinesterase
KW  - alkaline phosphatase
KW  - amyloid precursor protein
KW  - apigenin
KW  - carotenoid
KW  - catalase
KW  - claudin 1
KW  - collagenase 3
KW  - curcumin
KW  - cyclin D1
KW  - cyclin dependent kinase 2
KW  - cyclin dependent kinase 4
KW  - flavonoid
KW  - gelatinase B
KW  - glutathione
KW  - inflammasome
KW  - lactate dehydrogenase
KW  - malonaldehyde
KW  - occludin
KW  - osteocalcin
KW  - polyphenol
KW  - polysaccharide
KW  - protein p53
KW  - sterol
KW  - terpenoid
KW  - toll like receptor 4
KW  - triacylglycerol
KW  - ubiquitin protein ligase E3
KW  - vitamin
KW  - vitamin D
KW  - xanthophyll
KW  - carotenoid
KW  - polyphenol
KW  - polysaccharide
KW  - terpene
KW  - vitamin
KW  - adaptive immunity
KW  - amino acid metabolism
KW  - AMPK signaling
KW  - antiaging activity
KW  - antioxidant activity
KW  - apoptosis
KW  - biotransformation
KW  - bone metabolism
KW  - caloric restriction
KW  - cardiovascular disease
KW  - cardiovascular risk
KW  - cell proliferation
KW  - cell viability
KW  - cognitive defect
KW  - dietary intake
KW  - DNA damage
KW  - DNA replication
KW  - Drosophila melanogaster
KW  - endoplasmic reticulum stress
KW  - enzyme activity
KW  - Eubacterium
KW  - excitotoxicity
KW  - Faecalibacterium
KW  - food intake
KW  - gene expression
KW  - healthy aging
KW  - herbal medicine
KW  - human
KW  - hypoxia
KW  - immune response
KW  - inflammation
KW  - innate immunity
KW  - Lactobacillus
KW  - lipid metabolism
KW  - liver injury
KW  - muscle atrophy
KW  - nerve degeneration
KW  - nonhuman
KW  - oxidative phosphorylation
KW  - physiology
KW  - protein expression
KW  - Review
KW  - risk factor
KW  - RNA interference
KW  - sarcopenia
KW  - signal transduction
KW  - TUNEL assay
KW  - upregulation
KW  - vascular smooth muscle cell
KW  - aged
KW  - aging
PB  - Multidisciplinary Digital Publishing Institute (MDPI)
SN  - 2218273X (ISSN)
C2  - 38002283
LA  - English
J2  - Biomolecules
M3  - Review
DB  - Scopus
N1  - Export Date: 24 May 2024; Cited By: 1; Correspondence Address: S. Zhang; College of Life and Geographic Sciences, Kashi University, Kashi, 844000, China; email: sczhang@ouc.edu.cn
ER  -

TY  - JOUR
AU  - Hughes, S.
AU  - Kolsters, N.
AU  - van de Klashorst, D.
AU  - Kreuter, E.
AU  - Berger Büter, K.
TI  - An extract of Rosaceae, Solanaceae and Zingiberaceae increases health span and mobility in Caenorhabditis elegans
PY  - 2022
T2  - BMC Nutrition
VL  - 8
IS  - 1
C7  - 5
DO  - 10.1186/s40795-022-00498-8
UR  - https://www-scopus-com.wwaker.top/inward/record.uri?eid=2-s2.0-85122994932&doi=10.1186%2fs40795-022-00498-8&partnerID=40&md5=30e837c9c8f3e32fb2903cb80427fb2f
AD  - BioCentre, HAN University of Applied Sciences, 6525EM, Nijmegen, Netherlands
AD  - Department of Environment and Health, Vrije Universiteit Amsterdam, De Boelelaan 1085, Amsterdam, 1081HV, Netherlands
AD  - Bioactive Botanicals Swiss AG, Emeligarten 6, Uttwil, 8592, Switzerland
AB  - Background: Members of the Rosaceae, Solanaceae and Zingiberaceae families which include fruits such as cherries, tomatoes and ginger are known to have health promoting effects. There is growing interest in consuming these “functional foods” as a means to increase health and healthy ageing. However, many studies explore the effect of these foods in isolation, not as a blend of multiple functional foods. Methods: In this study, an extract containing the dried berries, fruits, and roots of members of these families was prepared, which we called Bioact®180. The nematode Caenorhabditis elegans was used to evaluate the effects of Bioact®180 on lifespan and health endpoints, including muscle and mitochondria structure and locomotion. Results: Exposure to the 1000 µg/mL of Bioact®180 extract, containing 4% total phenols, were healthier, as observed by an increase in mean lifespan with and small but significant increase in maximal lifespan. Nematodes exposed to Bioact®180 displayed better mobility in mid-life stages as well as enhanced mitochondrial morphology, which was more comparable to younger animals, suggesting that these worms are protected to some degree from sarcopenia. Conclusions: Together, our findings reveal that Bioact®180, a blend of fruits and roots from Rosaceae, Solanaceae and Zingiberaceae family members has anti-aging effects. Bioact®180 promotes health and lifespan extension in C. elegans, corresponding to functional improvements in mobility. © 2022, The Author(s).
KW  - C. elegans
KW  - Health span
KW  - Mitochondria
KW  - Muscle
KW  - Plant extract
KW  - Sarcopenia
KW  - bioact 180
KW  - natural product
KW  - phenol derivative
KW  - unclassified drug
KW  - antiaging activity
KW  - Article
KW  - berry
KW  - Caenorhabditis elegans
KW  - drug determination
KW  - drug effect
KW  - drug isolation
KW  - drug synthesis
KW  - fruit
KW  - life extension
KW  - locomotion
KW  - mitochondrion
KW  - muscle cell
KW  - nonhuman
KW  - plant root
KW  - Rosaceae
KW  - Solanaceae
KW  - Zingiberaceae
PB  - BioMed Central Ltd
SN  - 20550928 (ISSN)
LA  - English
J2  - BMC Nutr.
M3  - Article
DB  - Scopus
N1  - Export Date: 24 May 2024; Cited By: 4; Correspondence Address: K. Berger Büter; Bioactive Botanicals Swiss AG, Uttwil, Emeligarten 6, 8592, Switzerland; email: kberger@bb-international.ch
ER  -

TY  - JOUR
AU  - Tang, Q.
AU  - Mu, Z.
AU  - Zhu, L.
AU  - Li, H.
AU  - Yang, S.
AU  - Li, B.
AU  - Li, H.
AU  - Zhao, X.
AU  - Yin, X.
TI  - The potential role of Yi Jin Jing in sarcopenia
ST  - 易筋经在骨骼肌减少症中的潜在作用
PY  - 2023
T2  - Chinese Journal of Rehabilitation Medicine
VL  - 38
IS  - 12
SP  - 1757
EP  - 1761
DO  - 10.3969/j.issn.1001-1242.2023.12.022
UR  - https://www-scopus-com.wwaker.top/inward/record.uri?eid=2-s2.0-85179985390&doi=10.3969%2fj.issn.1001-1242.2023.12.022&partnerID=40&md5=a5b6885bfb83396fc7700088c7394500
PB  - China-Japan Friendship Hospital
SN  - 10011242 (ISSN)
LA  - Chinese
J2  - Chin. J. Rehabil. Med.
M3  - Review
DB  - Scopus
N1  - Export Date: 24 May 2024; Cited By: 0
ER  -

TY  - JOUR
AU  - Louters, M.
AU  - Pearlman, M.
AU  - Solsrud, E.
AU  - Pearlman, A.
TI  - Functional hypogonadism among patients with obesity, diabetes, and metabolic syndrome
PY  - 2022
T2  - International Journal of Impotence Research
VL  - 34
IS  - 7
SP  - 714
EP  - 720
DO  - 10.1038/s41443-021-00496-7
UR  - https://www-scopus-com.wwaker.top/inward/record.uri?eid=2-s2.0-85119357743&doi=10.1038%2fs41443-021-00496-7&partnerID=40&md5=554b102de1f5797f270f0d1545d43129
AD  - Department of Urology, University of Michigan, Ann Arbor, MI, United States
AD  - Division of Digestive and Liver Diseases, University of Miami, Miami, FL, United States
AD  - Carver College of Medicine, University of Iowa, Iowa City, IA, United States
AD  - Department of Urology, University of Iowa Hospitals and Clinics, Iowa City, IA, United States
AB  - Testosterone deficiency, defined as low total testosterone combined with physical, cognitive, and sexual signs and/or symptoms, is a common finding in adult men. Functional hypogonadism (FH) is defined as borderline low testosterone (T) secondary to aging and/or comorbid conditions such as diabetes, obesity, and/or metabolic syndrome. The relationship between FH and metabolic disorders is multifactorial and bidirectional, and associated with a disruption of the hypothalamic–pituitary–gonadal axis. Resolution of FH requires the correct diagnosis and treatment of the underlying condition(s) with lifestyle modifications considered first-line therapy. Normalization of T levels through dietary modifications such as caloric restriction and restructuring of macronutrients have recently been explored. Exercise and sleep quality have been associated with T levels, and patients should be encouraged to practice resistance training and sleep seven to nine hours per night. Supplementation with vitamin D and Trigonella foenum-graecum may also be considered when optimizing T levels. Ultimately, treatment of FH requires a multidisciplinary approach and personalized patient care. © 2021, The Author(s), under exclusive licence to Springer Nature Limited.
KW  - Adult
KW  - Diabetes Mellitus
KW  - Humans
KW  - Hypogonadism
KW  - Male
KW  - Metabolic Syndrome
KW  - Obesity
KW  - Testosterone
KW  - adiponectin
KW  - estradiol
KW  - gonadotropin
KW  - hydrocortisone
KW  - luteinizing hormone
KW  - placebo
KW  - testosterone
KW  - vitamin D
KW  - testosterone
KW  - acupuncture
KW  - aerobic exercise
KW  - androgen therapy
KW  - behavior change
KW  - body composition
KW  - bone density
KW  - bone metabolism
KW  - caloric intake
KW  - caloric restriction
KW  - circadian rhythm
KW  - cystectomy
KW  - diabetes mellitus
KW  - diet supplementation
KW  - dietary fiber
KW  - dietary intake
KW  - electromyography
KW  - endurance training
KW  - Epworth sleepiness scale
KW  - exercise
KW  - fenugreek
KW  - glycemic load
KW  - human
KW  - hypogonadism
KW  - hypothalamus
KW  - insulin sensitivity
KW  - International Index of Erectile Function
KW  - lifestyle modification
KW  - macronutrient
KW  - metabolic syndrome X
KW  - muscle strength
KW  - obesity
KW  - orange juice
KW  - osteoblast
KW  - oxidative stress
KW  - patient care
KW  - physical activity
KW  - polysomnography
KW  - prospective study
KW  - prostatectomy
KW  - quality of life
KW  - resistance training
KW  - Review
KW  - risk factor
KW  - robot-assisted prostatectomy
KW  - sarcopenia
KW  - sexual function
KW  - sexual health
KW  - sleep deprivation
KW  - sleep disordered breathing
KW  - sleep quality
KW  - sleep time
KW  - spermatogenesis
KW  - training
KW  - vitamin D deficiency
KW  - waist circumference
KW  - yoga
KW  - adult
KW  - complication
KW  - hypogonadism
KW  - male
KW  - obesity
PB  - Springer Nature
SN  - 09559930 (ISSN)
C2  - 34775481
LA  - English
J2  - Int. J. Impotence Res.
M3  - Review
DB  - Scopus
N1  - Export Date: 24 May 2024; Cited By: 10; Correspondence Address: M. Louters; Department of Urology, University of Michigan, Ann Arbor, United States; email: mmlouters4@gmail.com; CODEN: IJIRF
ER  -

TY  - JOUR
AU  - Kim, N.-H.
AU  - Lee, J.-Y.
AU  - Kim, C.Y.
TI  - Protective Role of Ethanol Extract of Cibotium barometz (Cibotium Rhizome) against Dexamethasone-Induced Muscle Atrophy in C2C12 Myotubes
PY  - 2023
T2  - International Journal of Molecular Sciences
VL  - 24
IS  - 19
C7  - 14798
DO  - 10.3390/ijms241914798
UR  - https://www-scopus-com.wwaker.top/inward/record.uri?eid=2-s2.0-85174714485&doi=10.3390%2fijms241914798&partnerID=40&md5=9367dd13ca8c00e21da9dfbced4eb84f
AD  - Department of Food and Nutrition, Yeungnam University, Gyeongbuk, Gyeongsan, 38541, South Korea
AD  - Institute of Human Ecology, Yeungnam University, Gyeongbuk, Gyeongsan, 38541, South Korea
AB  - Sarcopenia is a progressive muscle disease characterized by the loss of skeletal muscle mass, strength, function, and physical performance. Since the disease code was assigned, attention has been focused on natural products that can protect against muscle atrophy. Cibotium barometz (Cibotium Rhizome) has been used as an herbal medicine for the treatment of bone or joint diseases in Asian countries. However, no studies have identified the mechanism of action of Cibotium Rhizome on muscle atrophy related to sarcopenia at the site of myotubes. The aim of this study was to investigate the improvement effect of the ethanol extract of Cibotium Rhizome (ECR) on dexamethasone-induced muscle atrophy in an in vitro cell model, i.e., the C2C12 myotubes. High-performance liquid chromatography was performed to examine the phytochemicals in ECR. Seven peaks in the ECR were identified, corresponding to the following compounds: protocatechuic acid, (+)-catechin hydrate, p-coumaric acid, ellagic acid, chlorogenic acid, caffeic acid, and ferulic acid. In atrophy-like conditions induced by 100 μM dexamethasone for 24 h in C2C12, ECR increased the expression of the myosin heavy chain, p-Akt, the p-mammalian target of rapamycin (mTOR), p-p70S6K, and repressed the expression of regulated in development and DNA damage responses 1 (REDD1), kruppel-like factor 15 (KLF 15), muscle atrophy F-box, and muscle-specific RING finger protein-1 in C2C12. In addition, ECR alleviated dexamethasone-induced muscle atrophy by repressing REDD1 and KLF15 transcription in C2C12 myotubes, indicating the need for further studies to provide a scientific basis for the development of useful therapeutic agents using ECR to alleviate the effects of skeletal muscle atrophy or sarcopenia. © 2023 by the authors.
KW  - Cibotium barometz (Cibotium Rhizome)
KW  - kruppel-like factor 15
KW  - muscle atrophy
KW  - regulated in development and DNA damage responses 1
KW  - sarcopenia
KW  - Dexamethasone
KW  - Muscle Fibers, Skeletal
KW  - Muscle, Skeletal
KW  - Muscular Atrophy
KW  - Plant Extracts
KW  - Rhizome
KW  - Sarcopenia
KW  - Tracheophyta
KW  - caffeic acid
KW  - catechin hydrate
KW  - caveolin 1
KW  - chlorogenic acid
KW  - Cibotium barometz extract
KW  - dexamethasone
KW  - ellagic acid
KW  - ferulic acid
KW  - kruppel like factor
KW  - kruppel like factor 15
KW  - mammalian target of rapamycin
KW  - muscle protein
KW  - muscle RING finger 1 protein
KW  - myosin heavy chain
KW  - myosin heavy chain c
KW  - para coumaric acid
KW  - phytochemical
KW  - plant extract
KW  - protein kinase B
KW  - protein p70s6k
KW  - protocatechuic acid
KW  - regulated in development and DNA damage responses 1
KW  - regulator protein
KW  - RNA 18S
KW  - sirolimus
KW  - unclassified drug
KW  - dexamethasone
KW  - plant extract
KW  - antibody labeling
KW  - Article
KW  - C2C12 cell line
KW  - Caco-2 cell line
KW  - cell differentiation
KW  - cell viability
KW  - Cibotium barometz
KW  - controlled study
KW  - corticosteroid induced myopathy
KW  - down regulation
KW  - drug absorption
KW  - drug bioavailability
KW  - drug effect
KW  - drug penetration
KW  - drug retention
KW  - drug targeting
KW  - fern
KW  - gene ontology
KW  - Giemsa stain
KW  - high performance liquid chromatography
KW  - human
KW  - human cell
KW  - immunofluorescence assay
KW  - in vitro study
KW  - KEGG
KW  - MTT assay
KW  - muscle atrophy
KW  - myotube
KW  - perennial plant
KW  - protein degradation
KW  - protein expression level
KW  - protein protein interaction
KW  - protein synthesis
KW  - real time polymerase chain reaction
KW  - retention time
KW  - chemistry
KW  - metabolism
KW  - muscle atrophy
KW  - rhizome
KW  - sarcopenia
KW  - skeletal muscle
KW  - skeletal muscle cell
KW  - vascular plant
PB  - Multidisciplinary Digital Publishing Institute (MDPI)
SN  - 16616596 (ISSN)
C2  - 37834245
LA  - English
J2  - Int. J. Mol. Sci.
M3  - Article
DB  - Scopus
N1  - Export Date: 24 May 2024; Cited By: 0; Correspondence Address: C.Y. Kim; Department of Food and Nutrition, Yeungnam University, Gyeongsan, Gyeongbuk, 38541, South Korea; email: cykim@yu.ac.kr
ER  -

TY  - JOUR
AU  - Karati, D.
AU  - Varghese, R.
AU  - Mahadik, K.R.
AU  - Sharma, R.
AU  - Kumar, D.
TI  - Plant Bioactives in the Treatment of Inflammation of Skeletal Muscles: A Molecular Perspective
PY  - 2022
T2  - Evidence-based Complementary and Alternative Medicine
VL  - 2022
C7  - 4295802
DO  - 10.1155/2022/4295802
UR  - https://www-scopus-com.wwaker.top/inward/record.uri?eid=2-s2.0-85135362896&doi=10.1155%2f2022%2f4295802&partnerID=40&md5=33d864c50d5df057b2eb8094bccb648d
AD  - Poona College of Pharmacy, Bharati Vidyapeeth (Deemed to Be) University, Maharashtra, Pune, 411038, India
AD  - Department of Rasa Shastra and Bhaishajya Kalpana, Faculty of Ayurveda, Institute of Medical Sciences, Banaras Hindu University, Uttar Pradesh, Varanasi, 221005, India
AB  - Skeletal muscle mass responds rapidly to growth stimuli, precipitating hypertrophies (increased protein synthesis) and hyperplasia (activation of the myogenic program). For ages, muscle degeneration has been attributed to changes in the intracellular myofiber pathways. These pathways are tightly regulated by hormones and lymphokines that ultimately pave the way to decreased anabolism and accelerated protein breakdown. Despite the lacunae in our understanding of specific pathways, growing bodies of evidence suggest that the changes in the myogenic/regenerative program are the major contributing factor in the development and progression of muscle wasting. In addition, inflammation plays a key role in the pathophysiology of diseases linked to the failure of skeletal muscles. Chronic inflammation with elevated levels of inflammatory mediators has been observed in a spectrum of diseases, such as inflammatory myopathies and chronic obstructive pulmonary disease (COPD). Although the pathophysiology of these diseases varies greatly, they all demonstrate sarcopenia and dysregulated skeletal muscle physiology as common symptoms. Medicinal plants harbor potential novel chemical moieties for a plenitude of illnesses, and inflammation is no exception. However, despite the vast number of potential antiinflammatory compounds found in plant extracts and isolated components, the research on medicinal plants is highly daunting. This review aims to explore the various phytoconstituents employed in the treatment of inflammatory responses in skeletal muscles, while providing an in-depth molecular insight into the latter.  © 2022 Dipanjan Karati et al.
PB  - Hindawi Limited
SN  - 1741427X (ISSN)
LA  - English
J2  - Evid.-Based Complement. Altern. Med.
M3  - Review
DB  - Scopus
N1  - Export Date: 24 May 2024; Cited By: 9
ER  -

TY  - JOUR
AU  - Midaoui, A.E.
AU  - Ghzaiel, I.
AU  - Vervandier-Fasseur, D.
AU  - Ksila, M.
AU  - Zarrouk, A.
AU  - Nury, T.
AU  - Khallouki, F.
AU  - Hessni, A.E.
AU  - Ibrahimi, S.O.
AU  - Latruffe, N.
AU  - Couture, R.
AU  - Kharoubi, O.
AU  - Brahmi, F.
AU  - Hammami, S.
AU  - Kouki, O.M.
AU  - Hammami, M.
AU  - Ghrairi, T.
AU  - Vejux, A.
AU  - Lizard, G.
TI  - Saffron (Crocus sativus L.): A Source of Nutrients for Health and for the Treatment of Neuropsychiatric and Age-Related Diseases
PY  - 2022
T2  - Nutrients
VL  - 14
IS  - 3
C7  - 597
DO  - 10.3390/nu14030597
UR  - https://www-scopus-com.wwaker.top/inward/record.uri?eid=2-s2.0-85124044314&doi=10.3390%2fnu14030597&partnerID=40&md5=cab3cb55f07db3cebc91f85a419de7f2
AD  - Department of Pharmacology and Physiology, Faculty of Medicine, University of Montreal, Montreal, H3C 3J7, QC, Canada
AD  - Department of Biology, Faculty of Sciences and Techniques Errachidia, Moulay Ismail University of Meknes, Errachidia, 52000, Morocco
AD  - Laboratory of Genetics, Neuroendocrinology, and Biotechnology, Department of Biology, Faculty of Sciences, Ibn Tofail University, Kenitra, 14020, Morocco
AD  - Team ‘Biochemistry of the Peroxisome, Inflammation and Lipid Metabolism’, University of Bourgogne Franche-Comte, Dijon, 21000, France
AD  - Lab-NAFS ‘Nutritio—Functional Food & Vascular Health’, Faculty of Medicine, LR12ES05, University Monastir, Monastir, 5000, Tunisia
AD  - Team OCS, Institute of Molecular Chemistry (ICMUB UMR CNRS 6302), University of Bourgogne Franche-Comté, Dijon, 21000, France
AD  - Laboratory Neurophysiology, Cellular Physiopathology and Valorisation of Biomolecules, LR18ES03, Department of Biology, Faculty of Sciences, University Tunis El Manar Tunis, 2092, Tunisia
AD  - Laboratory of Biochemistry, Faculty of Medicine, University of Sousse, Sousse, 4000, Tunisia
AD  - Laboratory of Experimental Biotoxicology, Biodepollution and Phytoremediation, Faculty of Life and Natural Sciences, University Oran1 ABB, Oran, 31000, Algeria
AD  - Laboratory Biomathématique, Biochimie, Biophysique et Scientométrie, Faculté des Sciences de la Nature et de la Vie, Université de Bejaia, Bejaia, 06000, Algeria
AB  - Saffron (Crocus sativus L.) is a medicinal plant, originally cultivated in the East and Middle East, and later in some Mediterranean countries. Saffron is obtained from the stigmas of the plant. Currently, the use of saffron is undergoing a revival. The medicinal virtues of saffron, its culinary use and its high added value have led to the clarification of its phytochemical profile and its biological and therapeutic characteristics. Saffron is rich in carotenoids and terpenes. The major products of saffron are crocins and crocetin (carotenoids) deriving from zeaxanthin, pirocrocin and safranal, which give it its taste and aroma, respectively. Saffron and its major compounds have powerful antioxidant and anti-inflammatory properties in vitro and in vivo. Anti-tumor properties have also been described. The goal of this review is to present the beneficial effects of saffron and its main constituent molecules on neuropsychiatric diseases (depression, anxiety and schizophrenia) as well as on the most frequent age-related diseases (cardiovascular, ocular and neurodegenerative diseases, as well as sarcopenia). Overall, the phytochemical profile of saffron confers many beneficial virtues on human health and, in particular, on the prevention of age-related diseases, which is a major asset reinforcing the interest for this medicinal plant. © 2022 by the authors.
KW  - Age-related diseases
KW  - Crocetin
KW  - Crocins
KW  - Crocus sativus
KW  - Neuropsychiatric diseases
KW  - Nutrients
KW  - Picrocrocin
KW  - Saffron
KW  - Safranal
KW  - Aging
KW  - Crocus
KW  - Humans
KW  - Nutrients
KW  - Plant Extracts
KW  - Plants, Medicinal
KW  - carotenoid
KW  - chemical compound
KW  - crocin
KW  - phytochemical
KW  - transcrocetin
KW  - zeaxanthin
KW  - plant extract
KW  - antagonistic effect
KW  - antidepressant activity
KW  - antiinflammatory activity
KW  - anxiety
KW  - apoptosis
KW  - Article
KW  - atherosclerosis
KW  - biosynthesis
KW  - botany
KW  - chemical fingerprinting
KW  - chemical structure
KW  - clinical effectiveness
KW  - Crocus sativus
KW  - degenerative disease
KW  - depression
KW  - diet supplementation
KW  - diseases
KW  - dyslipidemia
KW  - eye disease
KW  - geographic distribution
KW  - geriatric disorder
KW  - harvesting
KW  - human
KW  - hypertension
KW  - hypolipidemic activity
KW  - insulin sensitivity
KW  - medicinal plant
KW  - mental disease
KW  - mouse
KW  - nonhuman
KW  - oxidative stress
KW  - physical chemistry
KW  - rat
KW  - sarcopenia
KW  - schizophrenia
KW  - sexual behavior
KW  - aging
KW  - chemistry
KW  - Crocus
PB  - MDPI
SN  - 20726643 (ISSN)
C2  - 35276955
LA  - English
J2  - Nutrients
M3  - Article
DB  - Scopus
N1  - Export Date: 24 May 2024; Cited By: 36; Correspondence Address: A.E. Midaoui; Department of Pharmacology and Physiology, Faculty of Medicine, University of Montreal,, Montreal, H3C 3J7, Canada; email: adil.el.midaoui@umontreal.ca; G. Lizard; Team ‘Biochemistry of the Peroxisome, Inflammation and Lipid Metabolism’, University of Bourgogne Franche-Comte, Dijon, 21000, France; email: gerard.lizard@u-bourgogne.fr
ER  -

TY  - JOUR
AU  - Zha, W.
AU  - Sun, Y.
AU  - Gong, W.
AU  - Li, L.
AU  - Kim, W.
AU  - Li, H.
TI  - Ginseng and ginsenosides: Therapeutic potential for sarcopenia
PY  - 2022
T2  - Biomedicine and Pharmacotherapy
VL  - 156
C7  - 113876
DO  - 10.1016/j.biopha.2022.113876
UR  - https://www-scopus-com.wwaker.top/inward/record.uri?eid=2-s2.0-85142403461&doi=10.1016%2fj.biopha.2022.113876&partnerID=40&md5=edc7792b8329798f298d07e603e8a485
AD  - Institute of Pharmacology, Department of Pharmaceutical Sciences, Zhejiang University of Technology, Hangzhou, 310014, China
AD  - Mokhuri Korean Medicine Clinic, Gwanak-gu, Seoul, 08768, South Korea
AB  - Sarcopenia is a progressive syndrome that results in a decline in skeletal muscle mass and strength. This affects patients’ quality of life and increases the risk of falls and fractures, particularly among the elderly. With the aging of the population and the increasing number of patients with modern chronic diseases, the prevalence and complications of sarcopenia have increased, involving Akt-mediated signaling pathways, mitochondrial activity, satellite cell differentiation, inflammation and so on. Ginseng is a traditional herb medicine with extremely high medicinal value and possesses multiple pharmacological effects. This article summarizes such impacts of ginseng extracts and active ingredients on sarcopenia, and analyzes their related signaling pathways, so as to provide a reference for future research regarding the application of ginseng and ginsenosides as a potential therapy for sarcopenia. © 2022 The Authors
KW  - Autophagy
KW  - Ginseng
KW  - Mitochondria
KW  - Muscle atrophy
KW  - Sarcopenia
KW  - Signaling pathways
KW  - Aged
KW  - Aging
KW  - Ginsenosides
KW  - Humans
KW  - Muscle, Skeletal
KW  - Panax
KW  - Quality of Life
KW  - Sarcopenia
KW  - cytokine
KW  - ginseng extract
KW  - ginsenoside
KW  - neurotrophic factor
KW  - transforming growth factor beta
KW  - ginsenoside
KW  - cell fusion
KW  - ginseng
KW  - human
KW  - inflammation
KW  - mitochondrial biogenesis
KW  - nonhuman
KW  - pathogenesis
KW  - protein degradation
KW  - protein family
KW  - protein synthesis
KW  - regulatory mechanism
KW  - Review
KW  - sarcopenia
KW  - satellite cell
KW  - signal transduction
KW  - skeletal muscle
KW  - aged
KW  - aging
KW  - metabolism
KW  - Panax
KW  - quality of life
KW  - sarcopenia
PB  - Elsevier Masson s.r.l.
SN  - 07533322 (ISSN)
C2  - 36270259
LA  - English
J2  - Biomed. Pharmacother.
M3  - Review
DB  - Scopus
N1  - Export Date: 24 May 2024; Cited By: 9; Correspondence Address: W. Kim; Mokhuri Korean Medicine Clinic, Seoul, Gwanak-gu, 08768, South Korea; email: eb75lab@gmail.com; CODEN: BIPHE
ER  -

TY  - JOUR
AU  - Trang, B.T.T.
AU  - Hoang, N.H.
AU  - Yen, P.H.
AU  - Trang, D.T.
AU  - Cuc, N.T.
AU  - Yen, D.T.H.
AU  - Kim, J.
AU  - Choi, J.
AU  - Kim, S.H.
AU  - Tai, B.H.
AU  - Nhiem, N.X.
AU  - Kiem, P.V.
TI  - Discovery of 2 New Dibenzocyclooctadiene Lignans Cauliflorins A and B From Schisandra cauliflora
PY  - 2023
T2  - Natural Product Communications
VL  - 18
IS  - 5
DO  - 10.1177/1934578X231176406
UR  - https://www-scopus-com.wwaker.top/inward/record.uri?eid=2-s2.0-85159655162&doi=10.1177%2f1934578X231176406&partnerID=40&md5=28183be39cfda604778925e9b5b6ef7f
AD  - Faculty of Chemical Technology, Hanoi University of Industry, Bac Tu Liem, Hanoi, Viet Nam
AD  - Institute of Marine Biochemistry, Vietnam Academy of Science and Technology (VAST), Cau Giay, Hanoi, Viet Nam
AD  - College of Pharmacy, Yonsei Institute of Pharmaceutical Sciences, Yonsei University, Incheon, South Korea
AB  - Sarcopenia is having a serious impact on highly aged populations. A Japanese traditional medicinal remedy containing Schisandra fruits and Astragalus roots recently showed effective treatment of sarcopenia and thus needed to be investigated further. This current study selected Schisandra cauliflora fruits for investigation of their chemical constituents and evaluation of their antisarcopenia effects. Dried S cauliflora fruits were ultrasonically extracted with methylene chloride. This extract was purified by a combination of chromatographic techniques. The isolated compounds were characterized by nuclear magnetic resonance spectroscopy, electronic circular dichroism, and high resolution electrospray ionization mass spectrometry methods. Antisarcopenia activities of the isolated compounds were evaluated by their effects on the viability and proliferation of C2C12 skeletal muscle cells. Seven dibenzocyclooctadiene lignans, including 2 that had been previously undescribed, cauliflorins A and B (1 and 2), ananolignan C (3), 6-epi-ananolignan D (4), ananolignan F (5), ananonin H (6), and ananonin J (7) were isolated from the methylene chloride extract of the fruits of S cauliflora. The C2C12 cells treated with compounds 1-7 (5 µM) exhibited proliferation in the range of 75.7% ± 7.4% to 98.2% ± 11.7%, compared to 100.0% ± 6.0% of the untreated cells. Two previously undescribed and 5 known dibenzocyclooctadiene lignans were isolated from S cauliflora fruits. All the isolated compounds were inactive on the proliferative enhancement of C2C12 skeletal muscle cells. © The Author(s) 2023.
KW  - Anti-sarcopenia
KW  - cauliflorin A
KW  - cauliflorin B
KW  - dibenzocyclooctadiene lignan
KW  - Schisandra cauliflora
KW  - Schisandra fruit
KW  - 6 epi ananolignan D
KW  - ananolignan C
KW  - ananolignan F
KW  - ananonin H
KW  - ananonin J
KW  - cauliflorin A
KW  - cauliflorin B
KW  - dibenzocyclooctadiene lignan
KW  - dichloromethane
KW  - herbaceous agent
KW  - lignan derivative
KW  - unclassified drug
KW  - animal cell
KW  - antisarcopenia effect
KW  - Article
KW  - C2C12 cell line
KW  - carbon nuclear magnetic resonance
KW  - cell proliferation
KW  - cell viability
KW  - chemical composition
KW  - drug activity
KW  - drug screening
KW  - electronic circular dichroism
KW  - electrospray mass spectrometry
KW  - fruit
KW  - heteronuclear multiple bond correlation
KW  - heteronuclear single quantum coherence
KW  - mouse
KW  - nonhuman
KW  - nuclear Overhauser effect
KW  - proton nuclear magnetic resonance
KW  - sarcopenia
KW  - Schisandra
KW  - Schisandra cauliflora
KW  - ultrasound assisted extraction
PB  - SAGE Publications Inc.
SN  - 1934578X (ISSN)
LA  - English
J2  - Nat. Pro. Comm.
M3  - Article
DB  - Scopus
N1  - Export Date: 24 May 2024; Cited By: 0; Correspondence Address: B.H. Tai; Institute of Marine Biochemistry, Vietnam Academy of Science and Technology (VAST), Hanoi, Cau Giay, Viet Nam; email: bhtaiich@gmail.com; P.V. Kiem; Institute of Marine Biochemistry, Vietnam Academy of Science and Technology (VAST), Hanoi, Cau Giay, Viet Nam; email: phankiem@yahoo.com
ER  -

TY  - JOUR
AU  - Liang, H.
AU  - Wang, O.
AU  - Cheng, Z.
AU  - Xia, P.
AU  - Wang, L.
AU  - Shen, J.
AU  - Kong, X.
AU  - Zeng, Y.
AU  - Chao, A.
AU  - Yan, L.
AU  - Lin, H.
AU  - Sun, H.
AU  - Cheng, Q.
AU  - Zhu, M.
AU  - Hu, Z.
AU  - Zhang, Z.
AU  - Tang, H.
AU  - Xia, W.
TI  - Jintiange combined with alfacalcidol improves muscle strength and balance in primary osteoporosis: A randomized, double-blind, double-dummy, positive-controlled, multicenter clinical trial
PY  - 2022
T2  - Journal of Orthopaedic Translation
VL  - 35
SP  - 53
EP  - 61
DO  - 10.1016/j.jot.2022.05.002
UR  - https://www-scopus-com.wwaker.top/inward/record.uri?eid=2-s2.0-85136564177&doi=10.1016%2fj.jot.2022.05.002&partnerID=40&md5=6e68e7c6c62f156cc0b5f172978a07dc
AD  - Key Laboratory of Endocrinology of National Health Commission, Department of Endocrinology, State Key Laboratory of Complex Severe and Rare Diseases, Peking Union Medical College Hospital, Chinese Academy of Medical Science and Peking Union Medical College, Beijing, 100730, China
AD  - Department of Endocrinology, The Fourth Affiliated Hospital of Harbin Medical University, China
AD  - Department of Endocrinology, The Central Hospital of Fuling District, China
AD  - Department of Geriatric Medicine, The Eighth Medical Center of Chinese PLA General Hospital, China
AD  - Department of Endocrinology and Metabolism, The Third Affiliated Hospital of Southern Medical University, China
AD  - Osteoporosis Medical Center, Luoyang Orthopedic-Traumatological Hospital of Henan Province (Henan Provincial Orthopedic Hospital), China
AD  - Department of Osteoporosis, Honghui Hospital of Xi'an Jiaotong University Medical School, China
AD  - Department of Osteoporosis, Tianjin Hospital of Tianjin City, China
AD  - Department of Endocrinology, Changchun Central Hospital, China
AD  - Department of Orthopedic, Nanjing Drum Tower Hospital (the Affiliated Hospital of Nanjing University Medical School), China
AD  - Department of Orthopedic, First Hospital of Shanxi Medical University, China
AD  - Department of Osteoporosis, Huadong Hospital Affiliated to Fudan University, China
AD  - Department of Endocrinology and Metabolism, Tianjin Medical University General Hospital, China
AD  - Department of Orthopedic, The First Affiliated Hospital of Chongqing Medical University, China
AD  - Department of Osteoporosis and Bone Diseases, Shanghai Sixth People's Hospital Affiliated to Shanghai Jiao Tong University, China
AD  - Department of Orthopedic, Beijing Friendship Hospital, Capital Medical University, China
AB  - Objective: To investigate the effectiveness of a Chinese patent medicine, Jintiange capsules with the main component of artificial tiger bone powder, combined with alfacalcidol on muscle strength and balance of the lower extremities in patients with primary osteoporosis. Design: A randomized, double-blind, double-dummy, positive-controlled, multicenter clinical trial. Subjects and methods: A total of 400 patients diagnosed with primary osteoporosis or osteopenia were recruited and randomized into the Jintiange or control groups. During the 52-week treatment, the participants in the Jintiange group were treated with Jintiange capsules (1.2 ​g each time, 3 times per day) and calcium carbonate simulant, while those in the control group were treated with calcium carbonate (element calcium 0.3 ​g, twice a day) and a Jintiange capsule simulant. Alfacalcidol (0.25 ​μg/d) was applied in both groups. The timed up and go test (TUG), chair rising test (CRT), and tandem gait test (TGT) were performed to evaluate balance, muscle strength and fall risk of the participants. Results: There were 154 participants in the Jintiange group, and 157 participants in the control group were included in the per-protocol set. Comparing the data at week 52 from those at baseline, the TUG time decreased from 9.60 ​± ​2.25 ​s to 8.53 ​± ​2.06 ​s (p ​< ​0.001) in the Jintiange group and decreased from 9.50 ​± ​1.91 ​s to 9.11 ​± ​1.95 ​s (p ​< ​0.001) in the control group; the CRT time decreased from 11.49 ​± ​4.05 ​s to 8.57 ​± ​2.13 ​s (p ​< ​0.001) and 11.17 ​± ​3.21 ​s to 9.74 ​± ​1.98 ​s (p ​< ​0.001) in the Jintiange and control groups, respectively; the number of correct steps in the TGT increased significantly in both the control (7.40 ​± ​1.27 vs. 7.69 ​± ​0.87, p ​< ​0.01) and Jintiange groups (7.21 ​± ​1.58 vs. 7.60 ​± ​1.12, p ​< ​0.001). At the end of the study, the TUG and CRT results in the Jintiange group were superior to those in the control group (all p value ​< ​0.05), while no obvious difference was found in the TGT between the two groups. At week 52, the high fall risk proportions in the Jintiange group were significantly lower than those in the control group according to TUG (3.25% vs. 9.55%, p ​= ​0.023) and CRT (20.78% vs. 33.76%, p ​= ​0.01). Conclusion: Jintiange capsules combined with alfacalcidol can effectively improve muscle strength and the balance of the lower extremities and reduce fall risk in patients with primary osteoporosis/osteopenia. The translational potential of this article: Artificial tiger bone powder, a traditional Chinese patent medicine, can improve muscle strength and balance and reduce fall risks effectively among patients with primary osteoporosis. It might be a therapeutic option for osteoporosis individuals combined with sarcopenia to improve their muscle function. © 2022 The Authors
KW  - Artificial tiger bone powder
KW  - Balance
KW  - Fall risk
KW  - Jintiange capsule
KW  - Muscle strength
KW  - Osteoporosis
PB  - Elsevier (Singapore) Pte Ltd
SN  - 2214031X (ISSN)
LA  - English
J2  - J. Orthop. Transl.
M3  - Article
DB  - Scopus
N1  - Export Date: 24 May 2024; Cited By: 7; Correspondence Address: W. Xia; Key Laboratory of Endocrinology of National Health Commission, Department of Endocrinology, State Key Laboratory of Complex Severe and Rare Diseases, Peking Union Medical College Hospital, Chinese Academy of Medical Science and Peking Union Medical College, Beijing, 100730, China; email: xiaweibo8301@163.com
ER  -

TY  - JOUR
AU  - Hu, K.
AU  - Cassimatis, M.
AU  - Girgis, C.
TI  - Exercise and Musculoskeletal Health in Men With Low Bone Mineral Density: A Systematic Review
PY  - 2024
T2  - Archives of Rehabilitation Research and Clinical Translation
VL  - 6
IS  - 1
C7  - 100313
DO  - 10.1016/j.arrct.2023.100313
UR  - https://www-scopus-com.wwaker.top/inward/record.uri?eid=2-s2.0-85181798989&doi=10.1016%2fj.arrct.2023.100313&partnerID=40&md5=4ff417b18fe4de52d26044eb6207494d
AD  - Sydney Medical School, University of Sydney, Sydney, Australia
AD  - Discipline of Exercise and Sports Science, Sydney School of Health Sciences, Faculty of Medicine and Health, University of Sydney, Sydney, Australia
AD  - Department of Diabetes and Endocrinology, Westmead Hospital, Westmead, Australia
AD  - Faculty of Medicine and Health, University of Sydney, Sydney, Australia
AB  - Objective: This systematic review aims to determine the effects of exercise on bone and muscle health in men with low bone density. Data Sources: An electronic search in the following databases was performed: Medline, AMED, Embase, Scopus, and SPORTDiscus between January 1940 and September 2021. Study Selection: Randomized or non-randomized trials involving any form of exercise in adult men with a densitometric diagnosis of osteoporosis or osteopenia and reported outcomes relating to bone or muscle health. Two independent reviewers screened 12,018 records, resulting in 13 eligible articles. Data Extraction: One reviewer extracted data into a pre-formed table, including characteristics of the exercise intervention, population examined, and primary and secondary outcomes. Study quality was assessed by 2 independent reviewers using the Tool for assEssment of Study qualiTy and reporting in Exercise (TESTEX). Data Synthesis: Thirteen publications, originating from 6 unique trials, were eligible for inclusion, which assessed the effect of resistance training, impact training, whole body vibration, and traditional Chinese exercises. Resistance training was the most effective: it stimulates the replacement of adipose tissue with muscle, and in some cases, improved bone density. Conclusions: Exercise, especially resistance training, slowed down the natural progression of osteoporosis and sarcopenia in men. These benefits are reflected in enhancements to function, such as improved mobility and balance. Other exercise modalities, such as whole body vibration and traditional Chinese exercises, generated minimal improvements to bone health, strength, and balance. © 2023 The Authors
KW  - Bone
KW  - Exercise
KW  - Male
KW  - Muscle
KW  - Osteopenia
KW  - Osteoporosis
KW  - Rehabilitation
KW  - Systematic review
KW  - adipose tissue
KW  - body composition
KW  - body equilibrium
KW  - bone density
KW  - bone strength
KW  - Chinese medicine
KW  - densitometry
KW  - disease exacerbation
KW  - exercise intensity
KW  - human
KW  - joint mobility
KW  - male
KW  - musculoskeletal function
KW  - osteopenia
KW  - osteoporosis
KW  - patient-reported outcome
KW  - resistance training
KW  - Review
KW  - systematic review
KW  - whole body vibration
PB  - Elsevier Inc.
SN  - 25901095 (ISSN)
LA  - English
J2  - Arch. Rehab. Res. Clin. Trans.
M3  - Review
DB  - Scopus
N1  - Export Date: 24 May 2024; Cited By: 0; Correspondence Address: K. Hu; Sydney Medical School, University of Sydney, Sydney, Australia; email: Katherine.hu@health.nsw.gov.au
ER  -

TY  - JOUR
AU  - Yang, W.-Y.
AU  - Cao, H.-J.
AU  - Li, L.
AU  - Huang, C.-S.
AU  - Shi, K.-D.
AU  - Sun, A.R.-J.
AU  - Qin, L.
AU  - Wang, X.-L.
TI  - A Phytomolecule Icariin Protects from Sarcopenia Partially by Suppressing Myosin Heavy Chain Degradation in Orchiectomized Rats
PY  - 2022
T2  - Advanced Biology
VL  - 6
IS  - 12
C7  - 2200162
DO  - 10.1002/adbi.202200162
UR  - https://www-scopus-com.wwaker.top/inward/record.uri?eid=2-s2.0-85137003357&doi=10.1002%2fadbi.202200162&partnerID=40&md5=5cecb9580665c1ec43a78f9023175946
AD  - Translational Medicine R&D Center, Institute of Biomedical and Health Engineering, Shenzhen Institutes of Advanced Technology, Chinese Academy of Sciences, Shenzhen, 518000, China
AD  - Musculoskeletal Research Laboratory, Department of Orthopaedics and Traumatology, The Chinese University of Hong Kong, SAR, 999077, Hong Kong
AD  - Centre for Biomedical Technologies, Faculty of Engineering, Queensland University of Technology, Brisbane, 4000, QLD, Australia
AD  - Joint Laboratory of Chinese Academic of Science and Hong Kong for Biomaterials of the Chinese University of Hong Kong, Shenzhen, 518000, China
AB  - Treatments are lacking for sarcopenia, which is an age-related disease characterized by loss of skeletal muscle mass, strength, and/or physical performance. Icariin is a phytomolecule from herbal Epimedium, a traditional Chinese medicine widely used to treat musculoskeletal disorders for thousands of years. Here the effects of icariin against sarcopenia are investigated and the underlying mechanism is elucidated. A classic rat model of bilaterally orchiectomized (ORX) is used to induce sarcopenia. After administration for 8 weeks, compared to the control group, the forelimb grip strength, the specific tetanic forces of the soleus (SOL) and extensor digitorum longus muscle (EDL) are higher, and the fiber cross-sectional areas (CSAs) of the gastrocnemius and tibialis anterior muscle are larger in the icariin group. In addition, icariin promotes mRNA and protein expressions of myosin heavy chain (MyHC) both in SOL and EDL. Mechanistically, icariin significantly suppresses the mRNA and protein expressions of FOXO3a, atrogin-1, and MuRF-1, which are related to the degradation of myosin heavy chain. Collectively, icariin protects from sarcopenia in ORX rats characterized by enhancing grip strength and skeletal muscle contraction, as well as increasing skeletal muscle CSA by inhibiting the ubiquitination degradation of the MyHC in skeletal muscle fibers. © 2022 Wiley-VCH GmbH.
KW  - FOXO3a/MuRF-1/atrogin-1 pathway
KW  - icariin
KW  - myosin heavy chain degradation
KW  - ORX
KW  - sarcopenia
KW  - Animals
KW  - Muscle Contraction
KW  - Myosin Heavy Chains
KW  - Rats
KW  - RNA, Messenger
KW  - Sarcopenia
KW  - Diseases
KW  - Flavonoids
KW  - Muscle
KW  - Proteins
KW  - Sols
KW  - icariin
KW  - messenger RNA
KW  - myosin heavy chain
KW  - Cross sectional area
KW  - Extensor digitorum longus
KW  - FOXO3a/MuRF-1/atrogin-1 pathway
KW  - Grip strength
KW  - Icariin
KW  - Myosin heavy chain
KW  - Myosin heavy chain degradation
KW  - ORX
KW  - Sarcopenia
KW  - Skeletal muscle
KW  - animal
KW  - genetics
KW  - metabolism
KW  - muscle contraction
KW  - physiology
KW  - rat
KW  - sarcopenia
KW  - Rats
PB  - John Wiley and Sons Inc
SN  - 27010198 (ISSN)
C2  - 36026561
LA  - English
J2  - Adv. Biol.
M3  - Article
DB  - Scopus
N1  - Export Date: 24 May 2024; Cited By: 1; Correspondence Address: X.-L. Wang; Translational Medicine R&D Center, Institute of Biomedical and Health Engineering, Shenzhen Institutes of Advanced Technology, Chinese Academy of Sciences, Shenzhen, 518000, China; email: xl.wang@siat.ac.cn
ER  -

TY  - JOUR
AU  - Liao, T.
AU  - Xiong, L.
AU  - Wang, X.
AU  - Yang, S.
AU  - Liang, Z.
TI  - Mitochondrial disorders as a mechanism for the development of obese Sarcopenia
PY  - 2023
T2  - Diabetology and Metabolic Syndrome
VL  - 15
IS  - 1
C7  - 224
DO  - 10.1186/s13098-023-01192-w
UR  - https://www-scopus-com.wwaker.top/inward/record.uri?eid=2-s2.0-85175798136&doi=10.1186%2fs13098-023-01192-w&partnerID=40&md5=2b2cfbd42066d439b794651057b4e08f
AD  - School of Medicine, The First Affiliated Hospital of Southern University of Science and Technology, Shenzhen People’s Hospital (The Second Clinical Medical College, Jinan University), Shenzhen, China
AD  - Department of Geriatrics, Shenzhen People’s Hospital, (The Second Clinical Medical College, Jinan University, The First Affiliated Hospital, Southern University of Science and Technology, Shenzhen, China
AD  - Shenzhen Clinical Research Centre for Geriatrics, Shenzhen People’s Hospital, Shenzhen, China
AB  - Obese sarcopenia is a severe and prevalent disease in an aging society. Compared to sarcopenia alone, the development and advanced stage of obesity sarcopenia is faster and more severe. Diagnosis of the cause of adipocyte accumulation is also more complicated; however, no effective pharmacological treatment is available. Chronic inflammation is one of the causes of sarcopenia, and obese patients, who are more likely to develop chronic inflammation, may simultaneously suffer from obesity and sarcopenia. Mitochondrial metabolic disorders have been more easily observed in the tissue cells of patients with obesity and sarcopenia. Mitochondrial metabolic disorders include abnormal mtDNA release, mitochondrial autophagy, and dynamic mitochondrial disorders. Therefore, this review will reveal the mechanism of development of obesity myasthenia gravis from the perspective of mitochondria and discuss the currently existing small-molecule drugs. © 2023, The Author(s).
KW  - citrulline
KW  - mitochondrial DNA
KW  - plant extract
KW  - probiotic agent
KW  - resveratrol
KW  - unclassified drug
KW  - watermelon extract
KW  - cell metabolism
KW  - clinical research
KW  - disease association
KW  - disease severity
KW  - disorders of mitochondrial functions
KW  - DNA damage
KW  - human
KW  - kinesiotherapy
KW  - metabolic disorder
KW  - mitochondrion
KW  - myasthenia gravis
KW  - nonhuman
KW  - obese sarcopenia
KW  - obesity
KW  - Review
KW  - sarcopenia
KW  - skeletal muscle
PB  - BioMed Central Ltd
SN  - 17585996 (ISSN)
LA  - English
J2  - Diabetol. Metab. Syndr.
M3  - Review
DB  - Scopus
N1  - Export Date: 24 May 2024; Cited By: 0; Correspondence Address: S. Yang; School of Medicine, The First Affiliated Hospital of Southern University of Science and Technology, Shenzhen People’s Hospital (The Second Clinical Medical College, Jinan University), Shenzhen, China; email: yang.shu@szhospital.com; Z. Liang; School of Medicine, The First Affiliated Hospital of Southern University of Science and Technology, Shenzhen People’s Hospital (The Second Clinical Medical College, Jinan University), Shenzhen, China; email: liang.zhen@szhospital.com
ER  -

TY  - JOUR
AU  - Chen, B.-Y.
AU  - Chen, Y.-Z.
AU  - Shin, S.-H.
AU  - Jie, C.-Y.
AU  - Chang, Z.-L.
AU  - Ding, H.
AU  - Yang, H.
TI  - Effect of a moderate-intensity comprehensive exercise program on body composition, muscle strength, and physical performance in elderly females with sarcopenia
PY  - 2023
T2  - Heliyon
VL  - 9
IS  - 8
C7  - e18951
DO  - 10.1016/j.heliyon.2023.e18951
UR  - https://www-scopus-com.wwaker.top/inward/record.uri?eid=2-s2.0-85166913270&doi=10.1016%2fj.heliyon.2023.e18951&partnerID=40&md5=8181cd560b5485941bb9f94bb6a61ab1
AD  - Department of Physical Education, Henan University of Science and Technology, Luoyang, 471023, China
AD  - School of Sport and Exercise Science, University of Ulsan, 93 Daehak-ro, Nam-gu, Ulsan, 44610, South Korea
AB  - Objective: This study aimed at examining an eight-week moderate-intensity comprehensive exercise training program on the parameters of sarcopenia in elderly females. Methods: A total of 49 community-dwelling elderly females with sarcopenia (65.5 ± 2.5) were assigned randomly to an experiment group (EG, n = 25) and a control group (CG, n = 24). In the EG, an eight-week comprehensive exercise training program was implemented, in 1 h, 3 times per week, a total of 24 sessions. The CG only received health public education per two weeks, a total of 4 times. Subsequently, the differences between the two groups were tested through two-way repeated ANOVA. Results: ASM, SMM, and SMI in the EG were significantly improved by 0.26 kg, 0.18 kg, and 0.10 kg/m2, respectively. Group-by-time interactions were significantly different on the ASM [F (1,47) = 6.25, η2 = 0.12] and SMI [F (1,47) = 6.77, η2 = 0.13]. Muscle strength was improved 0.8 kg in the EG. Significant group-by-time interaction differences were reported in the handgrip strength [F (1,47) = 6.8, η2 = 0.13] after the eight-week intervention. Compared with the baseline, gait speed was improved a 0.05 m/s and 5-time chair stand was decreased a 0.27 s in the EG. Group-by-time interactions were significantly different in 5-time chair stand [F (1, 47) = 6.35, η2 = 0.12]. Conclusions: The moderate-intensity comprehensive exercise was confirmed as a safe and convenient exercise program. Although a load of training intensity is not sufficient to improve the gait speed, this exercise protocol is promising in delaying overall results in community-dwelling sarcopenia elderly females and contributes to the improvement of muscle mass, handgrip strength, and 5TCS. © 2023
KW  - arcopenia
KW  - Elastic bands exercise
KW  - Elderly females
KW  - Physical performance
KW  - Tai-chi
PB  - Elsevier Ltd
SN  - 24058440 (ISSN)
LA  - English
J2  - Heliyon
M3  - Article
DB  - Scopus
N1  - Export Date: 24 May 2024; Cited By: 2; Correspondence Address: S.-H. Shin; School of Sport and Exercise Science, University of Ulsan, Ulsan, 93 Daehak-ro, Nam-gu, 44610, South Korea; email: soheeshin@ulsan.ac.kr
ER  -

TY  - JOUR
AU  - Ohsawa, M.
AU  - Takimoto, Y.
AU  - Herzog, H.
AU  - Inui, A.
TI  - Neuropeptide regulation by herbal medicine
PY  - 2022
T2  - Neuropeptides
VL  - 93
C7  - 102240
DO  - 10.1016/j.npep.2022.102240
UR  - https://www-scopus-com.wwaker.top/inward/record.uri?eid=2-s2.0-85126529868&doi=10.1016%2fj.npep.2022.102240&partnerID=40&md5=0fb0bf0d94731db1931c15e4e06da98c
AD  - Department of Neuropharmacology, Graduate School of Pharmaceutical Sciences, Nagoya City University, 3-1, Tanabe-dori, Mizuho-ku, Nagoya, 467-8603, Japan
AD  - Department of medical ethics, Graduate School of Medicine, The University of Tokyo, 7-3-1, Hongo, Bunkyo-ku, Tokyo, 113-0033, Japan
AD  - Neurosciene Division, Garvan Institute of Medical Research, St Vincent's Hospital, Darlinghurst, Sydney, Australia
AD  - School of Medical Sciences, University of NSW, Sydney, NSW, Australia
AD  - Faculty of Medicine, University of NSW, Sydney, NSW, Australia
AD  - Pharmacological Department of Herbal Medicine, Kagoshima University Graduate School of Medical & Dental Sciences, 8-35-1, Sakuraga-oka, Kagoshima, Japan
KW  - Drugs, Chinese Herbal
KW  - Herbal Medicine
KW  - Neuropeptides
KW  - Phytotherapy
KW  - Plants, Medicinal
KW  - Chinese drug
KW  - hange shashin to
KW  - neuropeptide
KW  - neuropeptide Y
KW  - ninjin yoeito
KW  - protein c fos
KW  - schizandrin
KW  - shiquan dabu tang
KW  - unclassified drug
KW  - voltage gated calcium channel
KW  - herbaceous agent
KW  - neuropeptide
KW  - coronavirus disease 2019
KW  - diarrhea
KW  - drug mechanism
KW  - Editorial
KW  - fatigue
KW  - glucose homeostasis
KW  - herbal medicine
KW  - homeostasis
KW  - human
KW  - interstitial pneumonia
KW  - Kampo medicine
KW  - quality of life
KW  - sarcopenia
KW  - signal transduction
KW  - herbal medicine
KW  - medicinal plant
KW  - phytotherapy
PB  - Churchill Livingstone
SN  - 01434179 (ISSN)
C2  - 35299097
LA  - English
J2  - Neuropeptides
M3  - Editorial
DB  - Scopus
N1  - Export Date: 24 May 2024; Cited By: 0; Correspondence Address: M. Ohsawa; Department of Neuropharmacology, Graduate School of Pharmaceutical Sciences, Nagoya, Nagoya City University, 3-1, Tanabe-dori, Mizuho-ku, 467-8603, Japan; email: ohsawa@phar.nagoya-cu.ac.jp; CODEN: NRPPD
ER  -

TY  - JOUR
AU  - Huang, C.-Y.
AU  - Mayer, P.K.
AU  - Wu, M.-Y.
AU  - Liu, D.-H.
AU  - Wu, P.-C.
AU  - Yen, H.-R.
TI  - The effect of Tai Chi in elderly individuals with sarcopenia and frailty: A systematic review and meta-analysis of randomized controlled trials
PY  - 2022
T2  - Ageing Research Reviews
VL  - 82
C7  - 101747
DO  - 10.1016/j.arr.2022.101747
UR  - https://www-scopus-com.wwaker.top/inward/record.uri?eid=2-s2.0-85140292194&doi=10.1016%2fj.arr.2022.101747&partnerID=40&md5=c1cb00b45f4949e69959dfe35d51bd9d
AD  - Department of Family Medicine, Taichung Tzu Chi Hospital, Buddhist Tzu Chi Medical Foundation, Taichung, Taiwan
AD  - Graduate Institute of Chinese Medicine, School of Chinese Medicine, College of Chinese Medicine, China Medical University, Taichung, Taiwan
AD  - International Master Program in Acupuncture, College of Chinese Medicine, China Medical University, Taichung, Taiwan
AD  - Department of Chinese Medicine, China Medical University Hospital, Taichung, Taiwan
AD  - School of Post-Baccalaureate Chinese Medicine, College of Chinese Medicine, China Medical University, Taichung, Taiwan
AD  - Research Center for Traditional Chinese Medicine, Department of Medical Research, China Medical University Hospital, Taichung, Taiwan
AD  - Degree Program of Biomedical Science and Engineering, College of Biological Science and Technology, National Yang Ming Chiao Tung University, Hsinchu, Taiwan
AD  - Department of Physical Medicine and Rehabilitation, China Medical University Hospital, Taichung, Taiwan
AD  - Department of Physical Therapy, Graduate Institute of Rehabilitation Science, China Medical University, Taichung, Taiwan
AD  - Department of Medical Laboratory Science and Biotechnology, Asia University, Taichung, Taiwan
AD  - Chinese Medicine Research Center, China Medical University, Taichung, Taiwan
AB  - Background: The potential role of Tai Chi in improving sarcopenia and frailty has been shown in randomized controlled trials (RCTs). This systematic review and meta-analysis aimed to examine the effect of Tai Chi on muscle mass, muscle strength, physical function, and other geriatric syndromes in elderly individuals with sarcopenia and frailty. Methods: Systematic searches of the PubMed, Cochrane Library, PEDro, EMBASE, Web of Science, CINAHL, and Medline databases for RCTs published between 1989 and 2022 were conducted; the database searchers were supplemented with manual reference searches. The inclusion criteria were as follows: (1) the study was designed as a RCT; (2) Tai Chi was one of the intervention arms; (3) the participants had a minimum age of ≥ 60 years and were diagnosed with frailty or sarcopenia, and the diagnostic guidelines or criteria were mentioned; (4) the number of participants in each arm was ≥ 10; and (5) the outcome reports included ≥ 1 item from the following primary or secondary outcomes. The exclusion criteria were as follows: (1) non-RCT studies; (2) nonhuman subjects; (3) participants aged < 60 years; (4) no description of the diagnostic guidelines or criteria for frailty or sarcopenia in the text; and (5) reported outcomes not among the following primary or secondary outcomes. The primary outcomes were muscle mass, grip strength and muscle performance (gait speed, 30-second chair stand test (30CST), sit-to-stand test (SST), Timed up and go test (TUGT), balance, and the Short Physical Performance Battery (SPPB)). The secondary outcomes included the number of falls and fear of falling (FOF), diastolic blood pressure (DBP), Mini-Mental State Examination (MMSE) score, and depression and quality of life (QOL) assessments. Results: Eleven RCTs were conducted from 1996 to 2022 in 5 countries that investigated 1676 sarcopenic or frail elderly individuals were included in the review. There were 804 participants in the Tai Chi exercise cohort and 872 participants in the control cohort (nonexercised (n = 5)/ exercise (n = 8)). The mean age of participants was 70–89.5 years and the numbers of participants from each arm in each study were 10–158. The majority of the participants practiced Yang-style Tai Chi (n = 9), and the numbers of movement ranged from 6 to 24. The prescriptions of training were 8–48 weeks, 2–7 sessions per weeks, and 30–90 min per session. Most studies used Tai Chi expert as instructor (n = 8). The lengths of follow-up period were 8–48 weeks. The results from our meta-analysis revealed significant improvements for Tai Chi compared to control group (nonexercise/ exercise) on measures of the 30CST (weighted mean difference (WMD): 2.36, 95% confidence interval (CI) 1.50–3.21, p < 0.00001, I2 = 87%), the TUGT (WMD: −0.72, 95% CI −1.10 to −0.34, p = 0.0002, I2 =0%), numbers of fall (WMD: −0.41, 95% CI −0.64 to −0.17, p = 0.0006, I2 =0%) and FOF (standardized MD (SMD): −0.50, 95% CI −0.79 to −0.22, p = 0.0006, I2 = 57%); and for Tai Chi compared to ‘nonexercise’ controls on measures of SST (WMD: −2.20, 95% CI −2.22 to −2.18, p < 0.00001), balance (SMD: 9.85, 95% CI 8.88–10.82, p < 0.00001), DBP (WMD: −7.00, 95% CI −7.35 to −6.65, p < 0.00001), MMSE (WMD: 1.91, 95% CI 1.73–2.09, p < 0.00001, I2 =0%), depression (SMD: −1.37, 95% CI −1.91 to −0.83, p < 0.00001) and QOL (SMD: 10.72, 95% CI 9.38–12.07, p < 0.00001). There were no significant differences between Tai Chi and control groups on any of the remaining 4 comparisons: body muscle mass (WMD: 0.53, 95% CI −0.18 to 1.24; P = 0.14; I2 =0%), grip strength (WMD: −0.06, 95% CI −1.98 to 1.86; P = 0.95; I2 =0%), gait speed (WMD: 0.05, 95% CI −0.11 to 0.20; P = 0.55; I2 =99%), and SPPB (WMD: 0.55, 95% CI −0.04 to 1.14; P = 0.07). The variables of bias summary, Tai Chi instructor, Tai Chi movements, and Tai Chi training duration without significant association with the 30CST or the TUGT through meta-regression analyses. Conclusions: Our results demonstrated that patients with frailty or sarcopenia who practiced Tai Chi exhibited improved physical performance in the 30-second chair stand test, the Timed up and go test, number of falls and fear of falling. However, there was no difference in muscle mass, grip strength, gait speed, or Short Physical Performance Battery score between the Tai Chi and control groups. Improvements in the sit-to-stand test, balance, diastolic blood pressure, Mini-Mental State Examination score, and depression and quality of life assessments were found when comparing the Tai Chi cohort to the nonexercise control cohort rather than the exercise control cohort. To explore the effectiveness of Tai Chi in sarcopenic and frail elderly individuals more comprehensively, a standardized Tai Chi training prescription and a detailed description of the study design are suggested for future studies. © 2022 The Authors
KW  - Elderly
KW  - Frailty
KW  - Meta-analysis
KW  - Sarcopenia
KW  - Tai Chi
KW  - Traditional Chinese Medicine
KW  - Aged
KW  - Aged, 80 and over
KW  - Frailty
KW  - Humans
KW  - Muscle Strength
KW  - Randomized Controlled Trials as Topic
KW  - Sarcopenia
KW  - Tai Ji
KW  - aged
KW  - Cinahl
KW  - clinical effectiveness
KW  - Cochrane Library
KW  - depression
KW  - diastolic blood pressure
KW  - Embase
KW  - exercise
KW  - fear of falling
KW  - female
KW  - frail elderly
KW  - frailty
KW  - geriatric disorder
KW  - grip strength
KW  - human
KW  - interrater reliability
KW  - male
KW  - Medline
KW  - meta analysis
KW  - Mini Mental State Examination
KW  - muscle function
KW  - muscle mass
KW  - muscle strength
KW  - outcome assessment
KW  - PEDro
KW  - physical performance
KW  - practice guideline
KW  - publication bias
KW  - quality of life
KW  - quality of life assessment
KW  - randomized controlled trial (topic)
KW  - Review
KW  - risk assessment
KW  - sarcopenia
KW  - short physical performance battery
KW  - sit-to-stand test
KW  - systematic review
KW  - Tai Chi
KW  - timed up and go test
KW  - walking speed
KW  - Web of Science
KW  - physiology
KW  - very elderly
PB  - Elsevier Ireland Ltd
SN  - 15681637 (ISSN)
C2  - 36223875
LA  - English
J2  - Ageing Res. Rev.
M3  - Review
DB  - Scopus
N1  - Export Date: 24 May 2024; Cited By: 21; Correspondence Address: H.-R. Yen; School of Chinese Medicine, College of Chinese Medicine, China Medical University, Taichung, 404328, Taiwan; email: hungrongyen@gmail.com; CODEN: ARRGA
ER  -

TY  - JOUR
AU  - Zhang, H.
AU  - Qi, G.
AU  - Wang, K.
AU  - Yang, J.
AU  - Shen, Y.
AU  - Yang, X.
AU  - Chen, X.
AU  - Yao, X.
AU  - Gu, X.
AU  - Qi, L.
AU  - Zhou, C.
AU  - Sun, H.
TI  - Oxidative stress: Roles in skeletal muscle atrophy
PY  - 2023
T2  - Biochemical Pharmacology
VL  - 214
C7  - 115664
DO  - 10.1016/j.bcp.2023.115664
UR  - https://www-scopus-com.wwaker.top/inward/record.uri?eid=2-s2.0-85163150783&doi=10.1016%2fj.bcp.2023.115664&partnerID=40&md5=a8f6c791029eee522d3d9a471a7b6cc4
AD  - Key Laboratory of Neuroregeneration of Jiangsu and Ministry of Education, Co-Innovation Center of Neuroregeneration, NMPA Key Laboratory for Research and Evaluation of Tissue Engineering Technology Products, Medical College, Nantong University, Jiangsu Province, Nantong, 226001, China
AD  - Department of Endocrinology, Binhai County People's Hospital, Jiangsu Province, Yancheng, 224500, China
AD  - Department of Clinical Medicine, Medical College, Nantong University, Nantong, 226001, China
AD  - Department of Neurology, Affiliated Hospital of Nantong University, Jiangsu Province, Nantong, 226001, China
AD  - Department of Emergency Medicine, Affiliated Hospital of Nantong University, Jiangsu Province, Nantong, 226001, China
AD  - Research and Development Center for E-Learning, Ministry of Education, Beijing, 100816, China
AB  - Oxidative stress, inflammation, mitochondrial dysfunction, reduced protein synthesis, and increased proteolysis are all critical factors in the process of muscle atrophy. In particular, oxidative stress is the key factor that triggers skeletal muscle atrophy. It is activated in the early stages of muscle atrophy and can be regulated by various factors. The mechanisms of oxidative stress in the development of muscle atrophy have not been completely elucidated. This review provides an overview of the sources of oxidative stress in skeletal muscle and the correlation of oxidative stress with inflammation, mitochondrial dysfunction, autophagy, protein synthesis, proteolysis, and muscle regeneration in muscle atrophy. Additionally, the role of oxidative stress in skeletal muscle atrophy caused by several pathological conditions, including denervation, unloading, chronic inflammatory diseases (diabetes mellitus, chronic kidney disease, chronic heart failure, and chronic obstructive pulmonary disease), sarcopenia, hereditary neuromuscular diseases (spinal muscular atrophy, amyotrophic lateral sclerosis, and Duchenne muscular dystrophy), and cancer cachexia, have been discussed. Finally, this review proposes the alleviation oxidative stress using antioxidants, Chinese herbal extracts, stem cell and extracellular vesicles as a promising therapeutic strategy for muscle atrophy. This review will aid in the development of novel therapeutic strategies and drugs for muscle atrophy. © 2023 Elsevier Inc.
KW  - Antioxidant treatment
KW  - Muscle atrophy
KW  - Oxidative stress
KW  - Antioxidants
KW  - Chronic Disease
KW  - Humans
KW  - Muscle, Skeletal
KW  - Muscular Atrophy
KW  - Oxidative Stress
KW  - Sarcopenia
KW  - antioxidant
KW  - plant extract
KW  - ranolazine
KW  - antioxidant
KW  - aging
KW  - amyotrophic lateral sclerosis
KW  - atrophy
KW  - cachexia
KW  - chronic kidney failure
KW  - chronic obstructive lung disease
KW  - denervation
KW  - diabetes mellitus
KW  - exosome
KW  - heart failure
KW  - human
KW  - human cell
KW  - inflammatory disease
KW  - muscle atrophy
KW  - muscle regeneration
KW  - neuromuscular disease
KW  - oxidative stress
KW  - protein degradation
KW  - protein synthesis
KW  - regulatory mechanism
KW  - Review
KW  - skeletal muscle
KW  - stem cell
KW  - chronic disease
KW  - metabolism
KW  - muscle atrophy
KW  - oxidative stress
KW  - pathology
KW  - sarcopenia
KW  - skeletal muscle
PB  - Elsevier Inc.
SN  - 00062952 (ISSN)
C2  - 37331636
LA  - English
J2  - Biochem. Pharmacol.
M3  - Review
DB  - Scopus
N1  - Export Date: 24 May 2024; Cited By: 18; Correspondence Address: L. Qi; Key Laboratory of Neuroregeneration of Jiangsu and Ministry of Education, Co-Innovation Center of Neuroregeneration, NMPA Key Laboratory for Research and Evaluation of Tissue Engineering Technology Products, Medical College, Nantong University, Nantong, Jiangsu Province, 226001, China; email: qilei723@ntu.edu.cn; CODEN: BCPCA
ER  -

TY  - JOUR
AU  - Li, H.-H.
AU  - Livneh, H.
AU  - Huang, H.-L.
AU  - Wang, Y.-H.
AU  - Lu, M.-C.
AU  - Chen, W.-J.
AU  - Tsai, T.-Y.
TI  - Integrating Chinese Herbal Medicine into Conventional Care Was Related to Lower Risk of Sarcopenia Among Rheumatid Arthritis Patients: A Retrospective, Population-Based Study
PY  - 2023
T2  - Journal of Multidisciplinary Healthcare
VL  - 16
SP  - 3117
EP  - 3127
DO  - 10.2147/JMDH.S428948
UR  - https://www-scopus-com.wwaker.top/inward/record.uri?eid=2-s2.0-85175197838&doi=10.2147%2fJMDH.S428948&partnerID=40&md5=1be9b7c282ace70205682037e9cf361f
AD  - Department of Chinese Medicine, Dalin Tzu Chi Hospital, The Buddhist Tzu Chi Medical Foundation, Chiayi, 62247, Taiwan
AD  - Rehabilitation Counseling Program, Portland State University, Portland, 97207-0751, OR, United States
AD  - Department of Rehabilitation, Dalin Tzu Chi Hospital, The Buddhist Tzu Chi Medical Foundation, Chiayi, Taiwan
AD  - Center of Sports Medicine, Dalin Tzu Chi Hospital, The Buddhist Tzu Chi Medical Foundation, Chiayi, 62247, Taiwan
AD  - Division of Allergy, Immunology and Rheumatology, Dalin Tzu Chi Hospital, The Buddhist Tzu Chi Medical Foundation, Chiayi, 62247, Taiwan
AD  - School of Medicine, Tzu Chi University, Hualien, 97004, Taiwan
AD  - School of Post-Baccalaureate Chinese Medicine, Tzu Chi University, Hualien, 97004, Taiwan
AD  - Graduate Institute of Sports Science, National Taiwan Sport University, Taoyuan, 33301, Taiwan
AD  - Department of Medical Research, Dalin Tzu Chi Hospital, The Buddhist Tzu Chi Medical Foundation, Chiayi, 62247, Taiwan
AD  - Department of Nursing, Tzu Chi University of Science and Technology, Hualien, 97004, Taiwan
AD  - Department of Environmental and Occupational Health, College of Medicine, National Cheng Kung University, Tainan, 70428, Taiwan
AB  - Objective: Sarcopenia is a frequently observed comorbidity of rheumatoid arthritis (RA) due to the chronic activation of the innate immune system. Accumulating evidence has indicated that Chinese herbal medicine (CHM) safely suppresses proinflammatory pathways and controls inflammation-associated disease, but its effect in reducing the risk of developing sarcopenia among RA subjects has not been established. We conducted a population-level cohort study to compare the sarcopenia risk in patients with RA who use or do not use CHM. Methods: Using claims from a nationwide insurance database, we recruited patients with newly diagnosed RA and without sarcopenia between 2002 and 2010. Propensity score matching was applied to randomly select sets of CHM users and non-CHM users to compare the sarcopenia risk until the end of 2013. The risk of new-onset sarcopenia was assessed using the Cox proportional hazards model. Results: As compared to non-CHM users, those receiving CHM treatment had a lower incidence of sarcopenia (7.69 vs 9.83 per 1000 person-years). CHM was correlated with a decreased chance of sarcopenia after controlling for potential covariates. Notably, use of CHM for more than two years may diminish the risk of getting sarcopenia by about 47% when taken as prescribed. Prescriptions of several herbal formulae may benefit the reduction of sarcopenia risk, such as Yan-Hu-Suo, Bei-Mu, Da-Huang, Huang Qin, Ping-Wei-San (PWS), Shu-Jing-Huo-Xue-Tang (SJHXT) and Chuan-Xiong-Cha-Tiao-San (CXCTS). Conclusion: This study produced new evidence as it is the first to show that the longer duration of CHM use was correlated to reduced risk of sarcopenia in a dose-dependent manner, implying that CHM treatment could be embraced as a routine care strategy for preventing sarcopenia. © 2023 Li et al.
KW  - Chinese herbal medicine
KW  - cohort study
KW  - rheumatoid arthritis
KW  - sarcopenia
KW  - adalimumab
KW  - Chinese drug
KW  - etanercept
KW  - infliximab
KW  - rituximab
KW  - tocilizumab
KW  - adult
KW  - age
KW  - aged
KW  - allopathy
KW  - Article
KW  - Charlson Comorbidity Index
KW  - cohort analysis
KW  - comorbidity
KW  - controlled study
KW  - dose response
KW  - female
KW  - follow up
KW  - gender
KW  - human
KW  - ICD-9-CM
KW  - incidence
KW  - income
KW  - major clinical study
KW  - male
KW  - outcome assessment
KW  - retrospective study
KW  - rheumatoid arthritis
KW  - risk assessment
KW  - rural area
KW  - sarcopenia
KW  - scoring system
KW  - sensitivity analysis
KW  - urban area
KW  - urbanization
PB  - Dove Medical Press Ltd
SN  - 11782390 (ISSN)
LA  - English
J2  - J. Multidiscip.Healthc.
M3  - Article
DB  - Scopus
N1  - Export Date: 24 May 2024; Cited By: 0; Correspondence Address: W.-J. Chen; Department of Chinese Medicine, Dalin Tzu Chi Hospital, The Buddhist Tzu Chi Medical Foundation, Chiayi, 62247, Taiwan; email: tough2915@hotmail.com; T.-Y. Tsai; Department of Medical Research, Dalin Tzu Chi Hospital, The Buddhist Tzu Chi Medical Foundation, Chiayi, 62247, Taiwan; email: dm732024@tzuchi.com.tw
ER  -

TY  - JOUR
AU  - Zhang, Q.
AU  - Hu, S.
AU  - Jin, Z.
AU  - Wang, S.
AU  - Zhang, B.
AU  - Zhao, L.
TI  - Mechanism of traditional Chinese medicine in elderly diabetes mellitus and a systematic review of its clinical application
PY  - 2024
T2  - Frontiers in Pharmacology
VL  - 15
C7  - 1339148
DO  - 10.3389/fphar.2024.1339148
UR  - https://www-scopus-com.wwaker.top/inward/record.uri?eid=2-s2.0-85188153591&doi=10.3389%2ffphar.2024.1339148&partnerID=40&md5=202f059d1b8db774d62cc74757412fef
AD  - Institute of Metabolic Diseases, Guang’anmen Hospital, Chinese Academy of Chinese Medical Sciences, Beijing, China
AD  - Graduate School, Beijing University of Chinese Medicine, Beijing, China
AD  - Department of Endocrinology, Hospital of Chengdu University of Traditional Chinese Medicine, Chengdu, China
AB  - Objective: Affected by aging, the elderly diabetes patients have many pathological characteristics different from the young people, including more complications, vascular aging, cognitive impairment, osteoporosis, and sarcopenia. This article will explore their pathogenesis and the mechanism of Traditional Chinese medicine (TCM) intervention, and use the method of systematic review to evaluate the clinical application of TCM in elderly diabetes. Method: Searching for randomized controlled trials (RCTs) published from January 2000 to November 2023 in the following databases: Web of Science, Pubmed, Embase, Cochrane Library, Sinomed, China National Knowledge Internet, Wanfang and VIP. They were evaluated by three subgroups of Traditional Chinese Prescription, Traditional Chinese patent medicines and Traditional Chinese medicine extracts for their common prescriptions, drugs, adverse reactions and the quality of them. Results and Conclusion: TCM has the advantages of multi-target and synergistic treatment in the treatment of elderly diabetes. However, current clinical researches have shortcomings including the inclusion of age criteria and diagnosis of subjects are unclear, imprecise research design, non-standard intervention measures, and its safety needs further exploration. In the future, the diagnosis of elderly people with diabetes needs to be further clarified. Traditional Chinese patent medicines included in the pharmacopoeia can be used to conduct more rigorous RCTs, and then gradually standardize the traditional Chinese medicine prescriptions and traditional Chinese medicine extracts, providing higher level evidence for the treatment of elderly diabetes with traditional Chinese medicine. Copyright © 2024 Zhang, Hu, Jin, Wang, Zhang and Zhao.
KW  - cognitive impairment
KW  - elderly diabetes mellitus
KW  - hypoglycemia
KW  - osteoporosis
KW  - sarcopenia
KW  - systematic review
KW  - traditional Chinese medicine
KW  - vascular aging
KW  - Achyranthes bidentata extract
KW  - astragalus mongholicus extract
KW  - Chinese drug
KW  - Cordyceps sinensis extract
KW  - cryopyrin
KW  - danhuang mingmu extract
KW  - dioscorea oppositifolia extract
KW  - DNA methyltransferase
KW  - epimedium sagittatum extract
KW  - glucagon like peptide 1
KW  - insulin
KW  - interleukin 1
KW  - interleukin 6
KW  - jintiange
KW  - low density lipoprotein cholesterol
KW  - plant extract
KW  - qiju dihuang
KW  - reactive oxygen metabolite
KW  - Rehmannia glutinosa extract
KW  - transforming growth factor beta
KW  - unclassified drug
KW  - vasculotropin
KW  - zhenwu
KW  - zishen jiangtang
KW  - aging
KW  - antidiabetic activity
KW  - apoptosis
KW  - atherosclerosis
KW  - blood glucose monitoring
KW  - cardiovascular disease
KW  - cell proliferation
KW  - Chinese medicine
KW  - cognitive defect
KW  - degenerative disease
KW  - diabetes mellitus
KW  - diabetic cardiomyopathy
KW  - diabetic nephropathy
KW  - diabetic retinopathy
KW  - diarrhea
KW  - dizziness
KW  - gastrointestinal disease
KW  - glucose blood level
KW  - heart arrhythmia
KW  - heart failure
KW  - human
KW  - hypoglycemia
KW  - inflammation
KW  - lipid metabolism
KW  - loss of appetite
KW  - memory disorder
KW  - nausea and vomiting
KW  - non insulin dependent diabetes mellitus
KW  - osteoporosis
KW  - oxidative stress
KW  - prevalence
KW  - quality control
KW  - quality of life
KW  - randomized controlled trial (topic)
KW  - Review
KW  - sarcopenia
KW  - signal transduction
KW  - systematic review
KW  - traditional medicine
KW  - vomiting
PB  - Frontiers Media SA
SN  - 16639812 (ISSN)
LA  - English
J2  - Front. Pharmacol.
M3  - Review
DB  - Scopus
N1  - Export Date: 24 May 2024; Cited By: 1; Correspondence Address: L. Zhao; Institute of Metabolic Diseases, Guang’anmen Hospital, Chinese Academy of Chinese Medical Sciences, Beijing, China; email: melonzhao@163.com; B. Zhang; Department of Endocrinology, Hospital of Chengdu University of Traditional Chinese Medicine, Chengdu, China; email: 1243876560@qq.com
ER  -

TY  - JOUR
AU  - Córdova-Martínez, A.
AU  - Caballero-García, A.
AU  - Bello, H.J.
AU  - Pons-Biescas, A.
AU  - Noriega, D.C.
AU  - Roche, E.
TI  - L-Arginine and Beetroot Extract Supplementation in the Prevention of Sarcopenia
PY  - 2022
T2  - Pharmaceuticals
VL  - 15
IS  - 3
C7  - 290
DO  - 10.3390/ph15030290
UR  - https://www-scopus-com.wwaker.top/inward/record.uri?eid=2-s2.0-85125880082&doi=10.3390%2fph15030290&partnerID=40&md5=f028a16ed62eacb629dd75d9f527b9f7
AD  - Biochemistry, Molecular Biology and Physiology, Faculty of Health Sciences, GIR Physical Exercise and Aging, University of Valladolid, Campus Duques de Soria, Soria, 42004, Spain
AD  - Department of Anatomy and Radiology, Faculty of Health Sciences, GIR Physical Exercise and Aging, University of Valladolid, Campus Los Pajaritos, Soria, 42004, Spain
AD  - Department of Mathematics, School of Forestry, Agronomy and Bioenergy Engineering, GIR Physical Exercise and Aging, University of Valladolid, Campus Los Pajaritos, Soria, 42004, Spain
AD  - Research Group on Community Nutrition and Oxidative Stress, University of Balearic Islands, Palma de Mallorca, Balearic Islands, 07122, Spain
AD  - Department of Surgery, Ophthalmology, Otorhinolaryngology and Physiotherapy, Faculty of Medicine, Hospital Clínico Universitario de Valladolid, Valladolid, 03010, Spain
AD  - Department of Applied Biology-Nutrition, Institute of Bioengineering, University Miguel Hernández, Elche, 03202, Spain
AD  - Alicante Institute for Health and Biomedical Research (ISABIAL Foundation), Alicante, 03010, Spain
AD  - CIBER Fisiopatología de la Obesidad y Nutrición (CIBEROBN), Instituto de Salud Carlos III (ISCIII), Madrid, 28029, Spain
AB  - Aging is associated with a significant decline in neuromuscular function, leading to a reduction in muscle mass and strength. The aim of the present report was to evaluate the effect of supplementation with nitric oxide precursors (L-arginine and beetroot extract) in muscular function during a training period of 6 weeks in elderly men and women. The study (double-blind, placebo-controlled) involved 66 subjects randomly divided into three groups: placebo, arginine-supplemented and beetroot extract-supplemented. At the end of this period, no changes in anthropometric parameters were observed. Regarding other circulating parameters, urea levels were significantly (p < 0.05) lower in women of the beetroot-supplemented group (31.6 ± 5.9 mg/dL) compared to placebo (41.3 ± 8.5 mg/dL) after 6 weeks of training. In addition, the circulating creatine kinase activity, as an index of muscle functionality, was significantly (p < 0.05) higher in women of the arginine-(214.1 ± 162.2 mIU/L) compared to the beetroot-supplemented group (84.4 ± 36.8 mIU/L) at the end of intervention. No significant effects were noticed with L-arginine or beetroot extract supplementation regarding strength, endurance and SPPB index. Only beetroot extract supplemen-tation improved physical fitness significantly (p < 0.05) in the sprint exercise in men after 6 weeks (2.33 ± 0.59 s) compared to the baseline (2.72 ± 0.41 s). In conclusion, beetroot seems to be more efficient during short-term training while supplementing, preserving muscle functionality in women (decreased levels of circulating creatine kinase) and with modest effects in men. © 2022 by the authors. Licensee MDPI, Basel, Switzerland.
KW  - Aging
KW  - Creatine kinase
KW  - Endurance
KW  - L-arginine
KW  - Nitrate
KW  - Speed
KW  - Strength
KW  - arginine
KW  - beetroot extract
KW  - creatine kinase
KW  - nitrate
KW  - placebo
KW  - plant extract
KW  - unclassified drug
KW  - urea
KW  - adult
KW  - aged
KW  - aging
KW  - anthropometric parameters
KW  - Article
KW  - clinical assessment tool
KW  - controlled study
KW  - creatine kinase blood level
KW  - double blind procedure
KW  - endurance
KW  - enzyme activity
KW  - female
KW  - fitness
KW  - gender
KW  - geriatric patient
KW  - human
KW  - intervention study
KW  - laboratory test
KW  - major clinical study
KW  - male
KW  - middle aged
KW  - muscle function
KW  - muscle strength
KW  - physical activity
KW  - randomized controlled trial
KW  - sarcopenia
KW  - sex difference
KW  - SPPB index
KW  - supplementation
KW  - therapy effect
KW  - training
KW  - treatment duration
KW  - urea blood level
PB  - MDPI
SN  - 14248247 (ISSN)
LA  - English
J2  - Pharmaceuticals
M3  - Article
DB  - Scopus
N1  - Export Date: 24 May 2024; Cited By: 8; Correspondence Address: A. Córdova-Martínez; Biochemistry, Molecular Biology and Physiology, Faculty of Health Sciences, GIR Physical Exercise and Aging, University of Valladolid, Soria, Campus Duques de Soria, 42004, Spain; email: a.cordova@uva.es; E. Roche; Department of Mathematics, School of Forestry, Agronomy and Bioenergy Engineering, GIR Physical Exercise and Aging, University of Valladolid, Soria, Campus Los Pajaritos, 42004, Spain; email: eroche@umh.es
ER  -

TY  - JOUR
AU  - Sirago, G.
AU  - Picca, A.
AU  - Calvani, R.
AU  - Coelho-Júnior, H.J.
AU  - Marzetti, E.
TI  - Mammalian Target of Rapamycin (mTOR) Signaling at the Crossroad of Muscle Fiber Fate in Sarcopenia
PY  - 2022
T2  - International Journal of Molecular Sciences
VL  - 23
IS  - 22
C7  - 13823
DO  - 10.3390/ijms232213823
UR  - https://www-scopus-com.wwaker.top/inward/record.uri?eid=2-s2.0-85142791676&doi=10.3390%2fijms232213823&partnerID=40&md5=ddec049007ce961d1786edb51226d5c6
AD  - Department of Biomedical Sciences, Università degli Studi di Padova, Padua, 35131, Italy
AD  - Fondazione Policlinico Universitario “Agostino Gemelli” IRCCS, Rome, 00168, Italy
AD  - Department of Medicine and Surgery, LUM University, Casamassima, 70100, Italy
AD  - Department of Geriatrics and Orthopedics, Università Cattolica del Sacro Cuore, Roma, 00168, Italy
AB  - The mammalian target of rapamycin (mTOR) is a major regulator of skeletal myocyte viability. The signaling pathways triggered by mTOR vary according to the type of endogenous and exogenous factors (e.g., redox balance, nutrient availability, physical activity) as well as organismal age. Here, we provide an overview of mTOR signaling in skeletal muscle, with a special focus on the role played by mTOR in the development of sarcopenia. Intervention strategies targeting mTOR in sarcopenia (e.g., supplementation of plant extracts, hormones, inorganic ions, calorie restriction, and exercise) have also been discussed. © 2022 by the authors.
KW  - aging
KW  - atrogenes
KW  - autophagy
KW  - calorie restriction
KW  - mitophagy
KW  - neuromuscular junction
KW  - protein degradation
KW  - protein synthesis
KW  - rapalogs
KW  - skeletal muscle
KW  - hormone
KW  - ion
KW  - mammalian target of rapamycin
KW  - mammalian target of rapamycin complex 1
KW  - mammalian target of rapamycin complex 2
KW  - muscle protein
KW  - plant extract
KW  - aging
KW  - caloric restriction
KW  - cell fate
KW  - exercise
KW  - human
KW  - mTOR signaling
KW  - muscle cell
KW  - nonhuman
KW  - protein degradation
KW  - protein synthesis
KW  - Review
KW  - sarcopenia
KW  - skeletal muscle
PB  - MDPI
SN  - 16616596 (ISSN)
LA  - English
J2  - Int. J. Mol. Sci.
M3  - Review
DB  - Scopus
N1  - Export Date: 24 May 2024; Cited By: 13; Correspondence Address: G. Sirago; Department of Biomedical Sciences, Università degli Studi di Padova, Padua, 35131, Italy; email: giuseppe.sirago@unipd.it; E. Marzetti; Fondazione Policlinico Universitario “Agostino Gemelli” IRCCS, Rome, 00168, Italy; email: emanuele.marzetti@policlinicogemelli.it
ER  -

TY  - JOUR
AU  - Borda, M.G.
AU  - Duque, G.
AU  - Pérez-Zepeda, M.U.
AU  - Baldera, J.P.
AU  - Westman, E.
AU  - Zettergren, A.
AU  - Samuelsson, J.
AU  - Kern, S.
AU  - Rydén, L.
AU  - Skoog, I.
AU  - Aarsland, D.
TI  - Using magnetic resonance imaging to measure head muscles: An innovative method to opportunistically determine muscle mass and detect sarcopenia
PY  - 2024
T2  - Journal of Cachexia, Sarcopenia and Muscle
VL  - 15
IS  - 1
SP  - 189
EP  - 197
DO  - 10.1002/jcsm.13362
UR  - https://www-scopus-com.wwaker.top/inward/record.uri?eid=2-s2.0-85178417959&doi=10.1002%2fjcsm.13362&partnerID=40&md5=f3031227ec9d521a2f47ae3ac185217d
AD  - Centre for Age-Related Medicine (SESAM), Stavanger University Hospital, Stavanger, Norway
AD  - Semillero de Neurociencias y Envejecimiento, Ageing Institute, Medical School, Pontificia Universidad Javeriana, Bogotá, Colombia
AD  - Faculty of Health Sciences, University of Stavanger, Stavanger, Norway
AD  - Research Institute of the McGill University Health Centre, Montreal, QC, Canada
AD  - Dr. Joseph Kaufmann Chair in Geriatric Medicine, Department of Medicine, McGill University, Montreal, QC, Canada
AD  - Instituto Nacional de Geriatría, Dirección de Investigación, Ciudad de México, Mexico
AD  - Centro de Investigación en Ciencias de la Salud (CICSA), FCS, Universidad Anáhuac México Campus Norte, Huixquilucan, Mexico
AD  - Escuela de Estadística de la Universidad Autónoma de Santo Domingo, Santo Domingo, Dominican Republic
AD  - Division of Clinical Geriatrics, Center for Alzheimer Research, Department of Neurobiology, Care Sciences and Society, Karolinska Institutet, Stockholm, Sweden
AD  - Institute of Neuroscience and Physiology, Sahlgrenska Academy, University of Gothenburg, Gothenburg, Sweden
AD  - Department of Psychiatry, Cognition and Old Age Psychiatry, Sahlgrenska University Hospital, Mölndal, Sweden
AD  - Department of Old Age Psychiatry, Institute of Psychiatry, Psychology, and Neuroscience, King's College London, London, United Kingdom
AB  - Background: Sarcopenia is associated with multiple adverse outcomes. Traditional methods to determine low muscle mass for the diagnosis of sarcopenia are mainly based on dual-energy X-ray absorptiometry (DXA), whole-body magnetic resonance imaging (MRI) and bioelectrical impedance analysis. These tests are not always available and are rather time consuming and expensive. However, many brain and head diseases require a head MRI. In this study, we aim to provide a more accessible way to detect sarcopenia by comparing the traditional method of DXA lean mass estimation versus the tongue and masseter muscle mass assessed in a standard brain MRI. Methods: The H70 study is a longitudinal study of older people living in Gothenburg, Sweden. In this cross-sectional analysis, from 1203 participants aged 70 years at baseline, we included 495 with clinical data and MRI images available. We used the appendicular lean soft tissue index (ALSTI) in DXA images as our reference measure of lean mass. Images from the masseter and tongue were analysed and segmented using 3D Slicer. For the statistical analysis, the Spearman correlation coefficient was used, and concordance was estimated with the Kappa coefficient. Results: The final sample consisted of 495 participants, of which 52.3% were females. We found a significant correlation coefficient between both tongue (0.26) and masseter (0.33) with ALSTI (P < 0.001). The sarcopenia prevalence confirmed using the alternative muscle measure in MRI was calculated using the ALSTI (tongue = 2.0%, masseter = 2.2%, ALSTI = 2.4%). Concordance between sarcopenia with masseter and tongue versus sarcopenia with ALSTI as reference has a Kappa of 0.989 (P < 0.001) for masseter and a Kappa of 1 for the tongue muscle (P < 0.001). Comorbidities evaluated with the Cumulative Illness Rating Scale were significantly associated with all the muscle measurements: ALSTI (odds ratio [OR] 1.16, 95% confidence interval [CI] 1.07–1.26, P < 0.001), masseter (OR 1.16, 95% CI 1.07–1.26, P < 0.001) and tongue (OR 1.13, 95% CI 1.04–1.22, P = 0.002); the higher the comorbidities, the higher the probability of having abnormal muscle mass. Conclusions: ALSTI was significantly correlated with tongue and masseter muscle mass. When performing the sarcopenia diagnostic algorithm, the prevalence of sarcopenia calculated with head muscles did not differ from sarcopenia calculated using DXA, and almost all participants were correctly classified using both methods. © 2023 The Authors. Journal of Cachexia, Sarcopenia and Muscle published by Wiley Periodicals LLC.
KW  - dementia
KW  - diagnosis
KW  - geriatrics
KW  - H70
KW  - neurodegenerative disorders
KW  - sarcopenia
KW  - adult
KW  - aged
KW  - appendicular lean soft tissue index
KW  - Article
KW  - body composition
KW  - clinical assessment
KW  - clinical evaluation
KW  - clinical study
KW  - cohort analysis
KW  - comorbidity
KW  - comparative study
KW  - controlled study
KW  - correlation coefficient
KW  - cost effectiveness analysis
KW  - cross-sectional study
KW  - Cumulative Illness Rating Scale
KW  - dual energy X ray absorptiometry
KW  - female
KW  - grip strength
KW  - head muscle
KW  - human
KW  - image analysis
KW  - image segmentation
KW  - kappa statistics
KW  - lean tissue
KW  - longitudinal study
KW  - major clinical study
KW  - male
KW  - masseter muscle
KW  - muscle mass
KW  - muscle strength
KW  - neuroimaging
KW  - nuclear magnetic resonance imaging
KW  - physical performance
KW  - prevalence
KW  - sarcopenia
KW  - soft tissue
KW  - Sweden
KW  - tongue muscle
PB  - John Wiley and Sons Inc
SN  - 21905991 (ISSN)
LA  - English
J2  - J. Cachexia Sarcopenia Muscle
M3  - Article
DB  - Scopus
N1  - Export Date: 24 May 2024; Cited By: 1; Correspondence Address: M.U. Pérez-Zepeda; Instituto Nacional de Geriatría, Dirección de Investigación, Ciudad de México, Mexico; email: mperez@inger.gob.mx
ER  -

TY  - JOUR
AU  - Li, F.
AU  - Xie, W.
AU  - Han, Y.
AU  - Li, Z.
AU  - Xiao, J.
TI  - Bibliometric and visualized analysis of exercise and osteoporosis from 2002 to 2021
PY  - 2022
T2  - Frontiers in Medicine
VL  - 9
C7  - 944444
DO  - 10.3389/fmed.2022.944444
UR  - https://www-scopus-com.wwaker.top/inward/record.uri?eid=2-s2.0-85144573091&doi=10.3389%2ffmed.2022.944444&partnerID=40&md5=3d4a687ac04450f76a34f60f14f4e258
AD  - Department of Orthopedic Surgery, Renji Hospital, School of Medicine, Shanghai Jiao Tong University, Shanghai, China
AD  - Department of Anesthesiology, Renji Hospital, School of Medicine, Shanghai Jiao Tong University, Shanghai, China
AB  - Background: Bibliometric analysis was designed to investigate a systematic understanding of developments in exercise and osteoporosis research over the past 20 years. Methods: Relevant publications from the Web of Science Core Collection were downloaded on April 26, 2022. CiteSpace, VOSviewer, and the online bibliometric analysis platform were used to conduct this scientometric study. Results: A total of 5518 publications were in 1202 academic journals with 137405 co-cited references in by 5637 institutions from 98 countries/regions. The country leading the research was the USA. The University of Melbourne was the most active institution. Osteoporosis International was the most productive journal concerning exercise and osteoporosis research. According to the burst references, “low-level vibration,” “high-frequency” and “resistance exercise” have been recognized as the hotspots research in the domain. The keywords co-occurrence analysis identified “skeletal muscle,” “sarcopenia” and “mesenchymal stem cell” as the important future research directions. Conclusion: This study was the first comprehensive metrological and statistical analysis of exercise and osteoporosis research over the past 20 years. Our findings would provide guidance to understand the research frontiers and hot directions in the near future. Copyright © 2022 Li, Xie, Han, Li and Xiao.
KW  - bibliometrics
KW  - citespace
KW  - exercise
KW  - osteoporosis
KW  - visualization analysis
KW  - VOSviewer
KW  - aerobic exercise
KW  - Article
KW  - bibliometrics
KW  - bone density
KW  - bone mass
KW  - dual energy X ray absorptiometry
KW  - exercise
KW  - human
KW  - kinesiotherapy
KW  - medical literature
KW  - mesenchymal stem cell
KW  - osteoporosis
KW  - pilates
KW  - publication
KW  - resistance training
KW  - sarcopenia
KW  - scientometrics
KW  - skeletal muscle
KW  - Tai Chi
KW  - United States
KW  - whole body vibration training
KW  - X ray absorptiometry
KW  - yoga
PB  - Frontiers Media S.A.
SN  - 2296858X (ISSN)
LA  - English
J2  - Front. Med.
M3  - Article
DB  - Scopus
N1  - Export Date: 24 May 2024; Cited By: 4; Correspondence Address: Z. Li; Department of Orthopedic Surgery, Renji Hospital, School of Medicine, Shanghai Jiao Tong University, Shanghai, China; email: lzctgzyyx@163.com; J. Xiao; Department of Anesthesiology, Renji Hospital, School of Medicine, Shanghai Jiao Tong University, Shanghai, China; email: applexiaomz@163.com
ER  -

TY  - JOUR
AU  - LeBoff, M.S.
AU  - Chou, S.H.
AU  - Ratliff, K.A.
AU  - Cook, N.R.
AU  - Clar, A.
AU  - Holman, B.
AU  - Copeland, T.
AU  - Smith, D.C.
AU  - Rist, P.M.
AU  - Manson, J.E.
AU  - Sesso, H.D.
AU  - Crandall, C.J.
TI  - Rationale and design of an ancillary study evaluating the effects of the cocoa flavanol and/or multivitamin interventions on falls and physical performance outcomes in the COcoa Supplement and Multivitamin Outcomes Study (COSMOS)
PY  - 2023
T2  - Contemporary Clinical Trials
VL  - 125
C7  - 107078
DO  - 10.1016/j.cct.2023.107078
UR  - https://www-scopus-com.wwaker.top/inward/record.uri?eid=2-s2.0-85146459601&doi=10.1016%2fj.cct.2023.107078&partnerID=40&md5=92aae73bae5e5378c9ea97ed35d8b827
AD  - Division of Endocrinology, Diabetes and Hypertension, Brigham and Women's Hospital, Boston, MA, United States
AD  - Harvard Medical School, Boston, MA, United States
AD  - Division of Preventive Medicine, Brigham and Women's Hospital, Boston, MA, United States
AD  - Department of Epidemiology, Harvard T.H. Chan School of Public Health, Boston, MA, United States
AD  - Division of General Internal Medicine and Health Services Research, David Geffen School of Medicine at University of California, Los Angeles, CA, United States
AB  - Background: Falls and decreased physical function increase markedly with age and result in injury, hospitalization, and premature death. Emerging studies show potential benefits of supplemental cocoa extract on physical performance, including grip strength and walking speed in older adults. However, there are no large, long-term randomized controlled trials of effects of supplemental cocoa extract on falls, muscle performance, and/or fall-related injuries. Methods: The COcoa Supplement and Multivitamin Outcomes Study (COSMOS) is a double-blind, placebo-controlled, 2 × 2 factorial trial investigating effects of supplementation with cocoa extract (500 mg/d, including 80 mg (−)-epicatechin) and/or a multivitamin on prevention of cardiovascular disease and cancer in 21,442 women (≥65 years) and men (≥60 years). COSMOS: Effects on Falls and Physical Performance is an ancillary study to COSMOS that will clarify effects of cocoa extract and/or multivitamin supplementation on falls, physical performance, and incident fracture outcomes in older adults. Injurious fall(s) resulting in healthcare utilization and recurrent falls were regularly assessed by follow-up questionnaires in the overall cohort. Incident fractures were also assessed by annual questionnaires. Circumstances surrounding falls and any fall-related injuries will be confirmed by medical record review. Effects of the interventions on 2-year changes in physical performance measures (grip strength, walking speed, and the Short Physical Performance Battery) will be tested in a clinic sub-cohort (n = 603). Conclusion: Results from this ancillary study will determine whether supplemental cocoa extract slows age-related declines in physical performance and decrease injurious and recurrent falls and fall-related injuries and fractures that are major public health problems in older adults. © 2023 Elsevier Inc.
KW  - Cocoa flavanols
KW  - Falls
KW  - Fractures
KW  - Multivitamins
KW  - Physical performance
KW  - Accidental Falls
KW  - Aged
KW  - Cacao
KW  - Dietary Supplements
KW  - Female
KW  - Humans
KW  - Male
KW  - Plant Extracts
KW  - Randomized Controlled Trials as Topic
KW  - Vitamins
KW  - caffeine
KW  - calcium
KW  - centrum silver
KW  - cocoa extract
KW  - epicatechin
KW  - flavanol derivative
KW  - multivitamin
KW  - omega 3 fatty acid
KW  - placebo
KW  - plant extract
KW  - theobromine
KW  - unclassified drug
KW  - vitamin D
KW  - plant extract
KW  - vitamin
KW  - adult
KW  - aged
KW  - Article
KW  - body composition
KW  - bone density
KW  - cacao
KW  - clinical assessment
KW  - clinical evaluation
KW  - cohort analysis
KW  - controlled study
KW  - double blind procedure
KW  - drug effect
KW  - falling
KW  - female
KW  - follow up
KW  - fracture
KW  - grip strength
KW  - health care utilization
KW  - hip fracture
KW  - human
KW  - Lawton instrumental activities of daily living scale
KW  - major clinical study
KW  - male
KW  - medical record review
KW  - muscle function
KW  - outcome assessment
KW  - physical performance
KW  - primary prevention
KW  - public health problem
KW  - questionnaire
KW  - randomized controlled trial
KW  - recurrent disease
KW  - sarcopenia
KW  - short physical performance battery
KW  - timed up and go test
KW  - treatment outcome
KW  - tumor invasion
KW  - vitamin supplementation
KW  - walking speed
KW  - dietary supplement
KW  - prevention and control
KW  - randomized controlled trial (topic)
PB  - Elsevier Inc.
SN  - 15517144 (ISSN)
C2  - 36621596
LA  - English
J2  - Contemp. Clin. Trials
M3  - Article
DB  - Scopus
N1  - Export Date: 24 May 2024; Cited By: 0; Correspondence Address: M.S. LeBoff; Harvard Medical School, Division of Endocrinology, Diabetes and Hypertension, Department of Medicine, Brigham and Women's Hospital, Boston, 221 Longwood Avenue, 02115, United States; email: mleboff@partners.org
ER  -

TY  - CHAP
AU  - Diksha, S.
AU  - Meganathan, S.
AU  - Tamilselvan, N.
AU  - Vijayalakshmi, M.
AU  - Dhivya Sree, M.
TI  - Nutraceuticals for Respiratory Disease Management
PY  - 2024
T2  - Nutraceuticals Inspiring the Contemporary Therapy for Lifestyle Diseases
SP  - 91
EP  - 102
DO  - 10.1201/9781003392934-8
UR  - https://www-scopus-com.wwaker.top/inward/record.uri?eid=2-s2.0-85191934204&doi=10.1201%2f9781003392934-8&partnerID=40&md5=12625f1de490b829bc714d6b7efd3dbc
AD  - Department of Pharmaceutical Technology, University College of Engineering (BIT Campus), Anna University, Tiruchirappalli, India
AD  - School of Health and Health-Related Research, University of Sheffield, United Kingdom
AB  - Respiratory diseases both acute and chronic are considered as one of the predominant causes of morbidity and mortality worldwide. Also, there is a significant reduction in quality of life and productivity. At present numerous bronchodilators along with anti-inflammatories are used to manage the symptoms. However, the treatments have not completely cured the diseases, and over long durations, these drugs cause numerous adverse effects. Several researchers have been exploring natural sources as a safe and effective alternative for respiratory disorders. Recently, medicinal plant extracts and their important phytoconstituents like quercetin, a common flavonoid, polyphenol, iridoids, and terpenes have been used for the management of several respiratory diseases in the conventional and modern systems of medicine. Malnutrition can contribute to sarcopenia, cachexia, and pulmonary dysfunction in patients with chronic obstructive pulmonary disease (COPD). Nutraceuticals act in diversified ways in influencing health based on the functional compounds present in them. Furthermore, quite a lot of scientific investigations demonstrated that nutraceutical products are considered to be a major alternative source of treatment for several human disorders, especially in respiratory diseases like lung cancer, asthma, COPD, pneumonia, and pulmonary fibrosis. This chapter will highlight the efficacy of Nutraceuticals as a remedy for the management of respiratory diseases. © 2024 selection and editorial matter, Mala Trivedi, Sachidanand Singh, Parul Johri, and Pedro López-Sánchez; individual chapters, the contributors.
PB  - CRC Press
SN  - 978-104003435-4 (ISBN); 978-103249270-4 (ISBN)
LA  - English
J2  - Nutraceuticals Inspiring the Contemporary Therapy for Lifestyle Diseases
M3  - Book chapter
DB  - Scopus
N1  - Export Date: 24 May 2024; Cited By: 0
ER  -

TY  - JOUR
TI  - 5th International Workshop on Internet of Things of Big Data for Healthcare, IoTBDH 2023
PY  - 2024
T2  - Communications in Computer and Information Science
VL  - 2019 CCIS
UR  - https://www-scopus-com.wwaker.top/inward/record.uri?eid=2-s2.0-85184818621&partnerID=40&md5=fb2349f5e34e3debe3e4144ac397df15
AB  - The proceedings contain 11 papers. The special focus in this conference is on Internet of Things of Big Data for Healthcare. The topics include: Representative UPDRS Features of Single Wearable Sensor for Severity Classification of Parkinson’s Disease; Evaluation of Integrated XAI Frameworks for Explaining Disease Prediction Models in Healthcare; zero-Shot Medical Information Retrieval via Knowledge Graph Embedding; deep Recognition of Chinese Herbal Medicines Based on a Caputo Fractional Order Convolutional Neural Network; randomized Multi-task Feature Learning Approach for Modelling and Predicting Alzheimer’s Disease Progression; adaptive Prior Correction in Alzheimer’s Disease Spatio-Temporal Modeling via Multi-task Learning; an Electromyographic Signal Acquisition System for Sarcopenia; machine Learning-Based Metabolic Syndrome Identification; a Comparative Study of ResNet and DenseNet in the Diagnosis of Colitis Severity.
A2  - Qi J.
A2  - Yang P.
PB  - Springer Science and Business Media Deutschland GmbH
SN  - 18650929 (ISSN); 978-303152215-4 (ISBN)
LA  - English
J2  - Commun. Comput. Info. Sci.
M3  - Conference review
DB  - Scopus
N1  - Export Date: 24 May 2024; Cited By: 0; Conference name: 5th International Workshop on Internet of Things of Big Data for Healthcare, IoTBDH 2023; Conference date: 21 October 2023 through 25 October 2023; Conference code: 307199
ER  -

TY  - JOUR
AU  - Otsuka, S.
AU  - Fukumaru, K.
AU  - Tani, A.
AU  - Takada, S.
AU  - Kikuchi, K.
AU  - Norimatsu, K.
AU  - Matsuzaki, R.
AU  - Matsuoka, T.
AU  - Sakakima, H.
AU  - Omiya, Y.
AU  - Mizuno, K.
AU  - Matsubara, Y.
AU  - Maruyama, I.
TI  - Analysis of the Effects of Ninjin’yoeito on Physical Frailty in Mice
PY  - 2022
T2  - International Journal of Molecular Sciences
VL  - 23
IS  - 19
C7  - 11183
DO  - 10.3390/ijms231911183
UR  - https://www-scopus-com.wwaker.top/inward/record.uri?eid=2-s2.0-85139812813&doi=10.3390%2fijms231911183&partnerID=40&md5=ec361d82741c2bc9f08837ccc3ed36c3
AD  - Department of Systems Biology in Thromboregulation, Kagoshima University Graduate School of Medical and Dental Science, 8-35-1 Sakuragaoka, Kagoshima, Kagoshima, 890-8520, Japan
AD  - Department of Physical Therapy, School of Health Sciences, Faculty of Medicine, Kagoshima University, 8-35-1 Sakuragaoka, Kagoshima, Kagoshima, 890-8520, Japan
AD  - Division of Brain Science, Department of Physiology, Kurume University School of Medicine, 67 Asahi-Machi, Fukuoka, Kurume, 830-0011, Japan
AD  - Department of Neurosurgery, Kurume University School of Medicine, 67 Asahi-Machi, Fukuoka, Kurume, 830-0011, Japan
AD  - Tsumura Kampo Research Laboratories, Tsumura & Co, 3586 Yoshiwara, Ibaraki, Ami-Machi, 300-1192, Japan
AB  - Physical frailty is an aging-related clinical syndrome involving decreases in body weight, mobility, activity, and walking speed that occurs in individuals with sarcopenia and is accelerated by increased oxidative stress. Ninjin’yoeito, a traditional Japanese Kampo medicine, is used for treating conditions, including anemia and physical weakness. Here, we investigated whether ninjin’yoeito could improve physical frailty by controlling oxidative stress in the senescence-accelerated mouse prone 8 (SAMP8) model. First, SAMP8 mice were divided into two groups, ninjin’yoeito treated and untreated, with the former consuming a diet containing 3% ninjin’yoeito from 3 months of age. At 7 months of age, body weight, motor function, locomotor activity, and mean walking speed were measured. Subsequently, mice were euthanized and measured for muscle weight, 8-hydroxy-2′-deoxyguanosine levels in muscle and brain, and cleaved caspase-3 expression in brain. The results showed reductions in weight, locomotor function, locomotion, and average walking speed in the untreated group, which were significantly improved by ninjin’yoeito. Furthermore, 8-hydroxy-2′-deoxyguanosine levels were reduced in muscle and brain from ninjin’yoeito-treated mice, compared with the levels in untreated mice; cleaved caspase-3 expression was similarly reduced in brain from the treated mice, indicating reduced apoptosis. Our findings suggest that ninjin’yoeito inhibits sarcopenia-based physical frailty through its antioxidant effects. © 2022 by the authors.
KW  - 8-hydroxy-2′-deoxyguanosine
KW  - ninjin’yoeito
KW  - physical frailty
KW  - SAMP8
KW  - 8-Hydroxy-2'-Deoxyguanosine
KW  - Animals
KW  - Antioxidants
KW  - Body Weight
KW  - Caspase 3
KW  - Disease Models, Animal
KW  - Drugs, Chinese Herbal
KW  - Frailty
KW  - Mice
KW  - Sarcopenia
KW  - 8 hydroxydeoxyguanosine
KW  - caspase 3
KW  - Kampo medicine (drug)
KW  - ninjin yoeito
KW  - antioxidant
KW  - caspase 3
KW  - herbaceous agent
KW  - ninjin'yoeito
KW  - animal experiment
KW  - animal model
KW  - antioxidant activity
KW  - apoptosis
KW  - Article
KW  - body weight
KW  - body weight loss
KW  - cerebral cortical tissue
KW  - controlled study
KW  - frailty
KW  - gene expression
KW  - grip strength test
KW  - immunoreactivity
KW  - Kampo medicine
KW  - locomotion
KW  - male
KW  - motor dysfunction
KW  - motor performance
KW  - mouse
KW  - muscle cell
KW  - muscle weight
KW  - nonhuman
KW  - open field test
KW  - plantaris muscle
KW  - protein expression
KW  - rotarod test
KW  - sarcopenia
KW  - senescence accelerated mouse
KW  - walking speed
KW  - animal
KW  - disease model
KW  - sarcopenia
PB  - MDPI
SN  - 16616596 (ISSN)
C2  - 36232484
LA  - English
J2  - Int. J. Mol. Sci.
M3  - Article
DB  - Scopus
N1  - Export Date: 24 May 2024; Cited By: 3; Correspondence Address: S. Otsuka; Department of Systems Biology in Thromboregulation, Kagoshima University Graduate School of Medical and Dental Science, Kagoshima, 8-35-1 Sakuragaoka, Kagoshima, 890-8520, Japan; email: k3360022@kadai.jp; I. Maruyama; Department of Systems Biology in Thromboregulation, Kagoshima University Graduate School of Medical and Dental Science, Kagoshima, 8-35-1 Sakuragaoka, Kagoshima, 890-8520, Japan; email: maruyama-i@eva.hi-ho.ne.jp
ER  -

TY  - JOUR
AU  - Lee, H.
AU  - Kim, S.Y.
AU  - Lim, Y.
TI  - Solanum melongena extract supplementation protected skeletal muscle and brain damage by regulation of BDNF/PGC1α/irisin pathway via brain function-related myokines in high-fat diet induced obese mice
PY  - 2024
T2  - Journal of Nutritional Biochemistry
VL  - 124
C7  - 109537
DO  - 10.1016/j.jnutbio.2023.109537
UR  - https://www-scopus-com.wwaker.top/inward/record.uri?eid=2-s2.0-85182956164&doi=10.1016%2fj.jnutbio.2023.109537&partnerID=40&md5=7fe02e99ea1a5346848df0cfe854d5be
AD  - Department of Food and Nutrition, Kyung Hee University, Seoul, South Korea
AD  - Gachon Institute of Pharmaceutical Science, Gachon University, Incheon, Yeonsu-gu, South Korea
AB  - In this study, we investigated the protective effects of SM on skeletal muscle and brain damage by regulation of BDNF/PGC1α/irisin pathway via brain function related myokines in high-fat diet-induced OB mice. OB was induced by high-fat diet for 6 weeks. SM extract (SME) was administered with 200 mg/kg BW (LSM) and 500 mg/kg BW (HSM) by oral gavage every day for 12 weeks. Behavior tests such as grip strength, Y-maze, and passive avoidance test were conducted to analyze muscle and cognitive function. Histopathological changes in skeletal muscle and brain were examined by hematoxylin and eosin staining and the protein levels of biomarkers related to oxidative stress, inflammation, protein degradation, neuro-plasticity, and cell cycling were measured by western blot. SME regulated morphological changes (muscle cross-sectional area: 1.23%, 1.40%; density of neurons in hippocampus:1.74%, 1.73%) in T2DM mice. Importantly, SME supplementation significantly increased several muscle-derived myokines which might influence the expression of neuronal markers in OB mice (FGF21: 1.27%, 1.34%; PGC1α: 1.0%, 1.32%; IRISIN: 1.9%, 1.08%; BDNF: 1.35%, 1.23%). Accordingly, SME activated hippocampal neurotrophic factors including BDNF (1.0%, 1.2%) and its associated PGC1α/irisin pathway (PGC1α: 1.1%, 1.1%; IRISIN:1.1%, 0.9%) significantly. This study demonstrated the possibliy that protective myokines increased by SME supplementation may contribute to neuro-protection in OB mice. Taken together, the current study suggests that SME can be used to prevent skeletal muscle and brain damage in OB by protecting against oxidative stress and inflammatin via modulation of the BDNF/PGC1α/irisin pathway in the therapeutic approach of obese patients. © 2023 Elsevier Inc.
KW  - Brain damage
KW  - Myokines
KW  - Neuro-protection
KW  - Obesity
KW  - Sarcopenia
KW  - Solanum melongena
KW  - Animals
KW  - Brain
KW  - Brain-Derived Neurotrophic Factor
KW  - Diet, High-Fat
KW  - Dietary Supplements
KW  - Fibronectins
KW  - Humans
KW  - Mice
KW  - Mice, Obese
KW  - Muscle, Skeletal
KW  - Myokines
KW  - Peroxisome Proliferator-Activated Receptor Gamma Coactivator 1-alpha
KW  - Solanum melongena
KW  - atrogin 1
KW  - brain derived neurotrophic factor
KW  - caffeic acid
KW  - chlorogenic acid
KW  - cryopyrin
KW  - delphinidin
KW  - ether
KW  - fibroblast growth factor 21
KW  - fibroblast growth factor receptor 1
KW  - gallic acid
KW  - heme oxygenase 1
KW  - immunoglobulin enhancer binding protein
KW  - interleukin 1beta
KW  - interleukin 1beta converting enzyme
KW  - interleukin 6
KW  - irisin
KW  - klotho protein
KW  - monocyte chemotactic protein 1
KW  - muscle RING finger 1 protein
KW  - myokine
KW  - peroxisome proliferator activated receptor gamma coactivator 1alpha
KW  - plant extract
KW  - quercetin
KW  - Solanum melongena extract
KW  - trigonelline
KW  - unclassified drug
KW  - brain derived neurotrophic factor
KW  - fibronectin
KW  - peroxisome proliferator activated receptor gamma coactivator 1alpha
KW  - animal experiment
KW  - animal model
KW  - animal tissue
KW  - apoptosis
KW  - Article
KW  - autophagy (cellular)
KW  - blood sampling
KW  - body weight gain
KW  - brain cortex
KW  - brain damage
KW  - brain function
KW  - C57BL 6 mouse
KW  - caloric intake
KW  - cell cycle
KW  - cognition
KW  - controlled study
KW  - diet-induced obesity
KW  - drug megadose
KW  - food intake
KW  - gastrocnemius muscle
KW  - grip strength test
KW  - high performance liquid chromatography
KW  - hippocampus
KW  - histopathology
KW  - lipid diet
KW  - low drug dose
KW  - male
KW  - mouse
KW  - muscle function
KW  - muscle injury
KW  - nerve cell plasticity
KW  - neuroprotection
KW  - non insulin dependent diabetes mellitus
KW  - nonhuman
KW  - oxidative stress
KW  - passive avoidance test
KW  - protein blood level
KW  - protein degradation
KW  - protein expression
KW  - signal transduction
KW  - Western blotting
KW  - Y-maze test
KW  - animal
KW  - aubergine
KW  - brain
KW  - dietary supplement
KW  - genetics
KW  - human
KW  - metabolism
KW  - mouse mutant
KW  - skeletal muscle
PB  - Elsevier Inc.
SN  - 09552863 (ISSN)
C2  - 38030047
LA  - English
J2  - J. Nutr. Biochem.
M3  - Article
DB  - Scopus
N1  - Export Date: 24 May 2024; Cited By: 0; Correspondence Address: Y. Lim; Dongdaemun-Gu, 26 Kyunghee-Daero, Seoul, 02447, South Korea; email: ylim@khu.ac.kr; CODEN: JNBIE
ER  -

TY  - JOUR
AU  - Huang, T.
AU  - Liu, C.
AU  - Cui, C.
AU  - Zhang, N.
AU  - Cheung, W.H.
AU  - Wong, R.M.Y.
TI  - Potential of Fatty Acids in Treating Sarcopenia: A Systematic Review
PY  - 2023
T2  - Nutrients
VL  - 15
IS  - 16
C7  - 3613
DO  - 10.3390/nu15163613
UR  - https://www-scopus-com.wwaker.top/inward/record.uri?eid=2-s2.0-85168744711&doi=10.3390%2fnu15163613&partnerID=40&md5=9cf4835c033a2751b4aaba357edc4dfc
AD  - Department of Orthopaedics & Traumatology, The Chinese University of Hong Kong, Hong Kong
AB  - This paper presents a systematic review of studies investigating the effects of fatty acid supplementation in potentially preventing and treating sarcopenia. PubMed, Embase, and Web of Science databases were searched using the keywords ‘fatty acid’ and ‘sarcopenia’. Results: A total of 14 clinical and 11 pre-clinical (including cell and animal studies) studies were included. Of the 14 clinical studies, 12 used omega-3 polyunsaturated fatty acids (PUFAs) as supplements, 1 study used ALA and 1 study used CLA. Seven studies combined the use of fatty acid with resistant exercises. Fatty acids were found to have a positive effect in eight studies and they had no significant outcome in six studies. The seven studies that incorporated exercise found that fatty acids had a better impact on elderlies. Four animal studies used novel fatty acids including eicosapentaenoic acid, trans-fatty acid, and olive leaf extraction as interventions. Three animal and four cell experiment studies revealed the possible mechanisms of how fatty acids affect muscles by improving regenerative capacity, reducing oxidative stress, mitochondrial and peroxisomal dysfunctions, and attenuating cell death. Conclusion: Fatty acids have proven their value in improving sarcopenia in pre-clinical experiments. However, current clinical studies show controversial results for its role on muscle, and thus the mechanisms need to be studied further. In the future, more well-designed randomized controlled trials are required to assess the effectiveness of using fatty acids in humans. © 2023 by the authors.
KW  - fatty acid
KW  - muscle
KW  - sarcopenia
KW  - Animals
KW  - Cell Death
KW  - Databases, Factual
KW  - Dietary Supplements
KW  - Eicosapentaenoic Acid
KW  - Fatty Acids
KW  - Humans
KW  - Muscles
KW  - Sarcopenia
KW  - colecalciferol
KW  - conjugated linoleic acid
KW  - curcumin
KW  - fish oil
KW  - icosapentaenoic acid
KW  - interleukin 1beta
KW  - interleukin 6
KW  - linolenic acid
KW  - muscle protein
KW  - olive oil
KW  - omega 3 fatty acid
KW  - placebo
KW  - plant extract
KW  - rutoside
KW  - trans fatty acid
KW  - tumor necrosis factor
KW  - fatty acid
KW  - icosapentaenoic acid
KW  - adult
KW  - aged
KW  - animal cell
KW  - animal tissue
KW  - bioelectrical impedance analysis
KW  - blood sampling
KW  - blood vessel reactivity
KW  - C2C12 cell line
KW  - C57BL 6 mouse
KW  - cell death
KW  - computer assisted tomography
KW  - controlled study
KW  - dual energy X ray absorptiometry
KW  - echography
KW  - female
KW  - flow cytometry
KW  - grip strength
KW  - healthy diet
KW  - histopathology
KW  - human
KW  - human tissue
KW  - immunoblotting
KW  - immunohistochemistry
KW  - immunoprecipitation
KW  - male
KW  - mass spectrometry
KW  - mitochondrion
KW  - mouse
KW  - MTT assay
KW  - muscle biopsy
KW  - muscle excitation
KW  - muscle mass
KW  - muscle strength
KW  - nonhuman
KW  - nuclear magnetic resonance imaging
KW  - olive
KW  - outcome assessment
KW  - oxidative stress
KW  - peroxisome
KW  - physical performance
KW  - plant leaf
KW  - protein blood level
KW  - randomized controlled trial (topic)
KW  - rat
KW  - real time polymerase chain reaction
KW  - resistance training
KW  - Review
KW  - RNA sequencing
KW  - sarcopenia
KW  - sit-to-stand test
KW  - six minute walk test
KW  - Sprague Dawley rat
KW  - supplementation
KW  - systematic review
KW  - timed up and go test
KW  - volume
KW  - walk test
KW  - walking speed
KW  - Wistar rat
KW  - animal
KW  - dietary supplement
KW  - factual database
KW  - muscle
KW  - sarcopenia
PB  - Multidisciplinary Digital Publishing Institute (MDPI)
SN  - 20726643 (ISSN)
C2  - 37630803
LA  - English
J2  - Nutrients
M3  - Review
DB  - Scopus
N1  - Export Date: 24 May 2024; Cited By: 3; Correspondence Address: R.M.Y. Wong; Department of Orthopaedics & Traumatology, The Chinese University of Hong Kong, Hong Kong; email: ronald.wong@cuhk.edu.hk
ER  -

TY  - JOUR
AU  - Tian, S.
AU  - Guo, L.
AU  - Song, Y.
AU  - Miao, J.
AU  - Peng, M.
AU  - Fang, X.
AU  - Bai, M.
AU  - Miao, M.
TI  - Transcriptomic analysis the mechanisms of anti-osteoporosis of desert-living Cistanche herb in ovariectomized rats of postmenopausal osteoporosis
PY  - 2023
T2  - Functional and Integrative Genomics
VL  - 23
IS  - 3
C7  - 237
DO  - 10.1007/s10142-023-01154-5
UR  - https://www-scopus-com.wwaker.top/inward/record.uri?eid=2-s2.0-85164845283&doi=10.1007%2fs10142-023-01154-5&partnerID=40&md5=3a189f93436a9248888a4efe733c987d
AD  - Academy of Traditional Chinese Medicine, Henan University of Chinese Medicine, Zhengzhou, 450046, China
AD  - Henan Collaborative Innovation Center for Research and Development on the Whole Industry Chain of Yu-Yao, Henan University of Chinese Medicine, Zheng Zhou, 450046, China
AD  - Department of Pharmacology, Henan University of Chinese Medicine, Zhengzhou, 450046, China
AB  - Desert-living Cistanche herb (DC), as a traditional Chinese medicine for tonifying kidney yang, is often used to treat postmenopausal osteoporosis (PMOP). Total phenylethanoid glycosides are instruction ingredients for discrimination and assay according to the China pharmacopoeia for DC. This research aimed to reveal the anti-osteoporosis mechanism of total phenylethanoid glycosides of DC (PGC) by transcriptomic analysis of ovariectomized rats. Serum levels of BGP were evaluated by ELISA, the bone weight was measured, and transmission electron microscopy was used to examine the ultrastructure of osteoblasts in rats. In addition, micro-CT was used to detect the bone volume (Tb.BS/BV), bone mineral density (Tb.BMD), and bone mineral content (Tb.BMC) in trabecular bone, and the ratio of cortical bone area to total area (Ct.ar/Tt.ar), and the level of bone mineral content (Ct.BMC) in cortical bone. Differential expressed genes (DEGs) after PGC treatment were analyzed by transcriptomics. Then, a bioinformatics analysis of DEGs was carried out through GO enrichment, KEGG enrichment, and selection of the nucleus gene through the protein-protein interaction network. Through qRT-PCR analysis, the DEGs were verified. The analysis results indicated that PGC increased the secretion of osteogenic markers, and ultrastructural characterization of osteoblasts and bone morphology were improved in ovariectomized rats. A total of 269 genes were differentially expressed, including 201 genes that were downregulated and 68 genes that were upregulated between the model group and the PGC group. Bioinformation analysis results prompt the conclusion that PGC could promote the bone metabolism by muscle cell development, myofibril assembly, etc. In addition, our study also found that PGC has a good effect on osteoporosis complicated with cardiomyopathy, and it also provided evidence for the correlation between sarcopenia and osteoporosis. © 2023, The Author(s), under exclusive licence to Springer-Verlag GmbH Germany, part of Springer Nature.
KW  - Anti-osteoporosis
KW  - Desert-living Cistanche herb
KW  - Differential expressed genes
KW  - Transcriptomic analysis
KW  - Animals
KW  - Cistanche
KW  - Female
KW  - Glycosides
KW  - Humans
KW  - Osteoporosis
KW  - Osteoporosis, Postmenopausal
KW  - Rats
KW  - Rats, Sprague-Dawley
KW  - Transcriptome
KW  - Chinese medicinal formula
KW  - osteocalcin
KW  - transcriptome
KW  - unclassified drug
KW  - xianlinggubao
KW  - glycoside
KW  - transcriptome
KW  - animal cell
KW  - animal experiment
KW  - animal model
KW  - animal tissue
KW  - antiosteoporotic activity
KW  - Article
KW  - bioinformatics
KW  - bone density
KW  - bone metabolism
KW  - bone mineral
KW  - bone volume
KW  - cell ultrastructure
KW  - Chinese medicine
KW  - Cistanche
KW  - controlled study
KW  - cortical bone
KW  - differential gene expression
KW  - down regulation
KW  - enzyme linked immunosorbent assay
KW  - female
KW  - gene ontology
KW  - KEGG
KW  - micro-computed tomography
KW  - morphology
KW  - nonhuman
KW  - osteoblast
KW  - ovariectomy
KW  - postmenopause osteoporosis
KW  - protein blood level
KW  - protein protein interaction
KW  - rat
KW  - trabecular bone
KW  - transcriptomics
KW  - transmission electron microscopy
KW  - upregulation
KW  - animal
KW  - chemistry
KW  - complication
KW  - genetics
KW  - human
KW  - osteoporosis
KW  - Sprague Dawley rat
PB  - Institute for Ionics
SN  - 1438793X (ISSN)
C2  - 37439895
LA  - English
J2  - Funct. Integr. Genomics
M3  - Article
DB  - Scopus
N1  - Export Date: 24 May 2024; Cited By: 2; Correspondence Address: M. Miao; Academy of Traditional Chinese Medicine, Henan University of Chinese Medicine, Zhengzhou, 450046, China; email: miaomingsan@163.com; CODEN: FIGUB
ER  -

TY  - JOUR
AU  - Ohbayashi, H.
AU  - Ariga, M.
AU  - Ohta, K.
AU  - Kudo, S.
AU  - Furuta, O.
AU  - Yamamoto, A.
TI  - Effects of Ninjin'yoeito on Patients with Chronic Obstructive Pulmonary Disease and Comorbid Frailty and Sarcopenia: A Preliminary Open-Label Randomized Controlled Trial
PY  - 2024
T2  - International journal of chronic obstructive pulmonary disease
VL  - 19
SP  - 995
EP  - 1010
DO  - 10.2147/COPD.S441767
UR  - https://www-scopus-com.wwaker.top/inward/record.uri?eid=2-s2.0-85192926759&doi=10.2147%2fCOPD.S441767&partnerID=40&md5=ed3d5e19293c0d19f12e2c7957322045
AD  - Medical Corporation, Gifu, Japan
AB  - Purpose: To present the preliminarily findings regarding the effects of a herbal medicine, Ninjin'yoeito, on comorbid frailty and sarcopenia in patients with chronic obstructive pulmonary disease (COPD). Patients and Methods: Patients with COPD (GOLD II or higher) and fatigue were randomly assigned to Group A (n = 28; no medication for 12 weeks, followed by 12-week administration) or B (n= 25; 24-week continuous administration). Visual analog scale (VAS) symptoms of fatigue, the COPD assessment test (CAT), and the modified Medical Research Council (mMRC) Dyspnea Scale were examined. Physical indices such asknee extension leg strength and walking speed, skeletal muscle mass index (SMI), and respiratory function test were also measured. Results: VAS fatigue scales in Group B significantly improved after 4, 8, and 12 weeks compared to those in Group A (each p<0.001, respectively). Right and left knee extension leg strength in Group B significantly improved after 12 weeks compared to that in Group A (p=0.042 and p=0.037, respectively). The 1-s walking speed for continued to increase significantly over 24 weeks in Group B (p=0.016, p<0.001, p<0.001, p=0.004, p<0.001, and p<0.001 after 4, 8, 12, 16, 20, and 24 weeks, respectively); it also significantly increased after the administration of Ninjin'yoeito in Group A. In Group B, the SMI significantly increased at 12 weeks in patients with sarcopenia (p=0.025). The CAT scores in Group B significantly improved after 12 weeks compared to those in Group A (p=0.006). The mMRC scores in Group B also significantly improved after 8 and 12 weeks compared to those in Group A (p= 0.045 and p <0.001, respectively). The changes in %FEV1.0 in Group B were significantly improved at 12 and 24 weeks (p=0.039 and p=0.036, respectively). Conclusion: Overall, Ninjin'yoeito significantly improved patients' quality of life, physical activity, muscle mass, and possibly lung function, suggesting that Ninjin'yoeito may improve frailty and sarcopenia in patients with COPD. © 2024 Ohbayashi et al.
KW  - clinical study
KW  - frailty
KW  - Ninjin’yoeito
KW  - sarcopenia
KW  - therapeutic effect
KW  - Aged
KW  - Comorbidity
KW  - Drugs, Chinese Herbal
KW  - Exercise Tolerance
KW  - Fatigue
KW  - Female
KW  - Frail Elderly
KW  - Frailty
KW  - Functional Status
KW  - Humans
KW  - Lung
KW  - Male
KW  - Middle Aged
KW  - Muscle Strength
KW  - Pulmonary Disease, Chronic Obstructive
KW  - Recovery of Function
KW  - Sarcopenia
KW  - Time Factors
KW  - Treatment Outcome
KW  - Walking Speed
KW  - herbaceous agent
KW  - ninjin'yoeito
KW  - aged
KW  - chronic obstructive lung disease
KW  - comorbidity
KW  - complication
KW  - controlled study
KW  - convalescence
KW  - drug effect
KW  - exercise tolerance
KW  - fatigue
KW  - female
KW  - frail elderly
KW  - frailty
KW  - functional status
KW  - human
KW  - lung
KW  - male
KW  - middle aged
KW  - muscle strength
KW  - pathophysiology
KW  - randomized controlled trial
KW  - sarcopenia
KW  - time factor
KW  - treatment outcome
KW  - walking speed
SN  - 11782005 (ISSN)
C2  - 38737191
LA  - English
J2  - Int J Chron Obstruct Pulmon Dis
M3  - Article
DB  - Scopus
N1  - Export Date: 24 May 2024; Cited By: 0
ER  -

TY  - JOUR
AU  - Lee, H.
AU  - Kim, S.Y.
AU  - Lim, Y.
TI  - Lespedeza bicolor extract supplementation reduced hyperglycemia-induced skeletal muscle damage by regulation of AMPK/SIRT/PGC1α–related energy metabolism in type 2 diabetic mice
PY  - 2023
T2  - Nutrition Research
VL  - 110
SP  - 1
EP  - 13
DO  - 10.1016/j.nutres.2022.12.007
UR  - https://www-scopus-com.wwaker.top/inward/record.uri?eid=2-s2.0-85146313551&doi=10.1016%2fj.nutres.2022.12.007&partnerID=40&md5=addad13b2bbdafc07a65c517c680e053
AD  - Department of Food and Nutrition, Kyung Hee University, Seoul, 02447, South Korea
AD  - College of Pharmacy, Gachon University, Incheon, 21936, South Korea
AB  - Lespedeza bicolor (LB) is known to have antidiabetic activities; however, the underlying molecular mechanisms of LB in hyperglycemia-induced skeletal muscle damage is unclear. Inflammation and oxidative stress caused by type 2 diabetes mellitus (T2DM) not only contributes to insulin resistance, but also promotes muscle atrophy via decreased muscle protein synthesis and increased protein degradation, leading to frailty and sarcopenia. In this study, we hypothesized that LB extract (LBE) supplementatin has an ameliorative effect on hyperglycemia-induced skeletal muscle damage by activation of 5′ adenosine monophosphate-activated protein kinase (AMPK)/sirtuin (SIRT)/proliferator-activated receptor γ coactivator 1α (PGC1α)–associated energy metabolism in mice with T2DM. Diabetes was induced by a high-fat diet with a 2-time streptozotoxin injection (30 mg/kg body weight) in male C57BL/6J mice. After diabetes was induced (fasting blood glucose level ≥140 mg/dL), the mice were administered with LBE at a low dose (100 mg/kg/d) or high dose (250 mg/kg/d) by gavage for 12 weeks. LBE supplementation ameliorated glucose tolerance and hemoglobin A1c (%) in mice with T2DM. Moreover, LBE supplementation upregulated protein levels of insulin receptor subunit-1 and Akt accompanied by increased translocation of glucose transporter 4 in mice with T2DM. Furthermore, LBE increased mitochondrial biogenesis by activating SIRT1, SIRT3, SIRT4, and peroxisome PGC1α in diabetic skeletal muscle. Meanwhile, LBE supplementation reduced oxidative stress and inflammation in mice with T2DM. Taken together, the current study suggested that LBE could be a potential therapeutic to prevent skeletal muscle damage by regulation AMPK/SIRT/PGC1α–related energy metabolism in T2DM. © 2022 Elsevier Inc.
KW  - Energy metabolism
KW  - Insulin signaling
KW  - Lespedeza bicolor
KW  - Skeletal muscle
KW  - Type 2 diabetes mellitus
KW  - AMP-Activated Protein Kinases
KW  - Animals
KW  - Diabetes Mellitus, Experimental
KW  - Diabetes Mellitus, Type 2
KW  - Dietary Supplements
KW  - Energy Metabolism
KW  - Hyperglycemia
KW  - Lespedeza
KW  - Male
KW  - Mice
KW  - Mice, Inbred C57BL
KW  - Muscle, Skeletal
KW  - Peroxisome Proliferator-Activated Receptor Gamma Coactivator 1-alpha
KW  - adenosine triphosphate
KW  - alpha tubulin
KW  - atrogin 1
KW  - glucose transporter 4
KW  - hemoglobin A1c
KW  - hydroxymethylglutaryl coenzyme A reductase kinase kinase
KW  - insulin receptor substrate 1
KW  - interleukin 6
KW  - Lespedeza bicolor extract
KW  - monocyte chemotactic protein 1
KW  - muscle RING finger 1 protein
KW  - peroxisome proliferator activated receptor gamma coactivator 1alpha
KW  - plant extract
KW  - sirtuin
KW  - transcription factor FKHRL1
KW  - tumor necrosis factor
KW  - ubiquitin protein ligase E3
KW  - unclassified drug
KW  - hydroxymethylglutaryl coenzyme A reductase kinase
KW  - peroxisome proliferator activated receptor gamma coactivator 1alpha
KW  - animal experiment
KW  - animal model
KW  - animal tissue
KW  - antidiabetic activity
KW  - Article
KW  - controlled study
KW  - cytokine production
KW  - drug megadose
KW  - energy metabolism
KW  - fasting
KW  - frailty
KW  - glucose homeostasis
KW  - glucose utilization
KW  - hemoglobin blood level
KW  - hydrolysis
KW  - hyperglycemia
KW  - insulin sensitivity
KW  - insulin signaling
KW  - Lespedeza
KW  - Lespedeza bicolor
KW  - low drug dose
KW  - male
KW  - mitochondrial biogenesis
KW  - mouse
KW  - muscle injury
KW  - non insulin dependent diabetes mellitus
KW  - nonhuman
KW  - oral glucose tolerance test
KW  - oxidative stress
KW  - protein degradation
KW  - protein expression
KW  - protein hydrolysis
KW  - protein metabolism
KW  - protein phosphorylation
KW  - protein synthesis
KW  - sarcopenia
KW  - skeletal muscle
KW  - upregulation
KW  - animal
KW  - C57BL mouse
KW  - complication
KW  - dietary supplement
KW  - energy metabolism
KW  - experimental diabetes mellitus
KW  - hyperglycemia
KW  - Lespedeza
KW  - metabolism
KW  - non insulin dependent diabetes mellitus
KW  - skeletal muscle
PB  - Elsevier Inc.
SN  - 02715317 (ISSN)
C2  - 36638746
LA  - English
J2  - Nutr. Res.
M3  - Article
DB  - Scopus
N1  - Export Date: 24 May 2024; Cited By: 4; Correspondence Address: Y. Lim; Department of Food and Nutrition, Kyung Hee University, Seoul, 26 Kyunghee-Daero, Dongdaemun-Gu, 02447, South Korea; email: ylim@khu.ac.kr; CODEN: NTRSD
ER  -

TY  - JOUR
AU  - Cailleaux, P.-E.
AU  - Cohen-Solal, M.
TI  - Managing Musculoskeletal and Kidney Aging: A Call for Holistic Insights
PY  - 2022
T2  - Clinical Interventions in Aging
VL  - 17
SP  - 717
EP  - 732
DO  - 10.2147/CIA.S357501
UR  - https://www-scopus-com.wwaker.top/inward/record.uri?eid=2-s2.0-85130023627&doi=10.2147%2fCIA.S357501&partnerID=40&md5=de4c149a8a878fdaf431d100f2ca39b7
AD  - Inserm UMR-S 1132 Bioscar, Université Paris Cité-Hôpital Lariboisiere, 2 rue Ambroise Paré, Paris, F-75010, France
AB  - Aging represents a major concern, with a two-fold increase in individuals >65 years old by 2040. Older patients experience multiple declines in condition, with overlapping concerns. Fractures, frailty and falls remain underestimated events in routine practice. They are shared by numerous conditions and diseases, such as osteoporosis, sarcopenia and undernutrition, which mostly feature low evolution and are silent. In this review, we focused on musculoskeletal decline in older individuals who also have chronic kidney disease (CKD), which promotes fractures and falls. We aimed to highlight the need for a global approach for musculoskeletal and kidney aging. Although strategies limiting falls remain controversial, the need for an early diagnosis can limit these declines and allow for specific treatment of bone fragility in addition to non-pharmacological approaches. The emergence of senolytic agents offers new hope for preventing musculoskeletal disorders. This scoping review describes these overlapping silent diseases, provides evidence for their global understanding and management, and sheds light on new therapeutic directions. © 2022 Cailleaux and Cohen-Solal.
KW  - kidney disease
KW  - older individuals
KW  - osteoporosis
KW  - sarcopenia
KW  - senolytics
KW  - Aged
KW  - Aging
KW  - Fractures, Bone
KW  - Humans
KW  - Kidney
KW  - Osteoporosis
KW  - Sarcopenia
KW  - bisphosphonic acid derivative
KW  - denosumab
KW  - pamidronic acid
KW  - parathyroid hormone[1-34]
KW  - romosozumab
KW  - zoledronic acid
KW  - aging
KW  - biochemistry
KW  - bone density
KW  - bone fragility
KW  - bone quality
KW  - bone turnover
KW  - chronic kidney failure
KW  - comorbidity
KW  - diet supplementation
KW  - disease association
KW  - early diagnosis
KW  - evidence based medicine
KW  - fall risk
KW  - fracture
KW  - functional assessment
KW  - gait disorder
KW  - glomerulus filtration rate
KW  - hip fracture
KW  - holistic care
KW  - human
KW  - kidney aging
KW  - life expectancy
KW  - malnutrition
KW  - medical research
KW  - musculoskeletal aging
KW  - musculoskeletal function
KW  - musculoskeletal system
KW  - osteoporosis
KW  - physical activity
KW  - Review
KW  - risk assessment
KW  - sarcopenia
KW  - Tai Chi
KW  - aged
KW  - aging
KW  - fracture
KW  - kidney
KW  - osteoporosis
KW  - sarcopenia
PB  - Dove Medical Press Ltd
SN  - 11769092 (ISSN)
C2  - 35548383
LA  - English
J2  - Clin. Interventions Aging
M3  - Review
DB  - Scopus
N1  - Export Date: 24 May 2024; Cited By: 0; Correspondence Address: M. Cohen-Solal; Inserm UMR-S 1132 Bioscar, Université Paris Cité-Hôpital Lariboisiere, Paris, 2 rue Ambroise Paré, F-75010, France; email: martine.cohen-solal@inserm.fr
ER  -

TY  - JOUR
AU  - Pérez-Piñero, S.
AU  - Ávila-Gandía, V.
AU  - Arias, J.A.R.
AU  - Muñoz-Carrillo, J.C.
AU  - Losada-Zafrilla, P.
AU  - López-Román, F.J.
TI  - A 12-week randomized double-blind placebo-controlled clinical trial, evaluating the effect of supplementation with a spinach extract on skeletal muscle fitness in adults older than 50 years of age
PY  - 2021
T2  - Nutrients
VL  - 13
IS  - 12
C7  - 4373
DO  - 10.3390/nu13124373
UR  - https://www-scopus-com.wwaker.top/inward/record.uri?eid=2-s2.0-85120549667&doi=10.3390%2fnu13124373&partnerID=40&md5=d9a7aab49d0ec553f2ba0f4dcd290a61
AD  - Sports Physiology Department, Faculty of Health Sciences, UCAM Universidad Católica San Antonio de Murcia, Campus de los Jerónimos s/n, Murcia, E-30107, Spain
AD  - Department of Education, University of Almería, Almería, E-04120, Spain
AD  - Primary Care Research Group, Biomedical Research Institute of Murcia (IMIB-Arrixaca), Murcia, E-30120, Spain
AB  - The aim of a 12-week randomized double-blind placebo-controlled study was to assess the effect of daily supplementation with a natural extract of Spinacia oleracea L. (4 × 500 mg capsules/day; total 2 g per day) combined with a moderate-intensity training program (1 h session/3 times a week) on skeletal muscle fitness in adults over 50 years of age. Muscle strength assessed by isokinetic and isometric dynamometry improved significantly in the experimental (n = 23) and the placebo (n = 22) groups, but the magnitude of improvement was higher in the experimental group, with between-group differences in almost all variables, including isokinetic at 60° s−1 in knee extension, peak torque (p < 0.007); total work per repetition maximum (p < 0.009); isokinetic at 180°s−1 in knee extension, peak torque (p < 0.002); total work (p < 0.007); total work per repetition maximum (p < 0.005); average power (p < 0.027); isometric in knee extension, peak torque (p < 0.005); and average peak torque (p < 0.002). Similar findings were observed for muscle quality. Changes in quality of life (SF-36) were not found, except for improvements in the role physical (p < 0.023) and role emotional (p < 0.001) domains, likely as a result of the physical training sessions. A nutritional survey did not revealed changes in dietary habits. No adverse events were recorded. In subjects over 50 years of age, moderate-intensity strength training combined with daily supplementation for 12 weeks with a natural extract of Spinacia oleracea L. improved muscle-related variables and muscle quality. Maintaining muscle health is a key component of healthy aging. © 2021 by the authors. Licensee MDPI, Basel, Switzerland.
KW  - Healthy aging
KW  - Muscle health
KW  - Natural spinach extract
KW  - Randomized trial
KW  - Strength training
KW  - Age Factors
KW  - Aged
KW  - Dietary Supplements
KW  - Double-Blind Method
KW  - Female
KW  - Healthy Aging
KW  - Humans
KW  - Male
KW  - Middle Aged
KW  - Muscle Strength
KW  - Muscle, Skeletal
KW  - Phytotherapy
KW  - Plant Extracts
KW  - Sarcopenia
KW  - Spinacia oleracea
KW  - Time Factors
KW  - placebo
KW  - plant extract
KW  - Spinacea oleracea extract
KW  - spisar
KW  - unclassified drug
KW  - plant extract
KW  - adult
KW  - Article
KW  - body composition
KW  - body weight
KW  - controlled study
KW  - data analysis software
KW  - double blind procedure
KW  - drug effect
KW  - dual energy X ray absorptiometry
KW  - dynamometry
KW  - eating habit
KW  - emotion
KW  - female
KW  - fitness
KW  - grip strength
KW  - groups by age
KW  - healthy aging
KW  - human
KW  - knee function
KW  - male
KW  - middle aged
KW  - moderate intensity exercise
KW  - muscle function
KW  - muscle isometric contraction
KW  - muscle mass
KW  - muscle strength
KW  - normal human
KW  - physical resistance
KW  - quality of life
KW  - randomized controlled trial
KW  - resistance training
KW  - sex difference
KW  - Short Form 36
KW  - skeletal muscle
KW  - spinach
KW  - supplementation
KW  - torque
KW  - age
KW  - aged
KW  - chemistry
KW  - dietary supplement
KW  - drug effects
KW  - pathophysiology
KW  - physiology
KW  - phytotherapy
KW  - sarcopenia
KW  - skeletal muscle
KW  - spinach
KW  - time factor
PB  - MDPI
SN  - 20726643 (ISSN)
C2  - 34959924
LA  - English
J2  - Nutrients
M3  - Article
DB  - Scopus
N1  - Export Date: 24 May 2024; Cited By: 5; Correspondence Address: V. Ávila-Gandía; Sports Physiology Department, Faculty of Health Sciences, UCAM Universidad Católica San Antonio de Murcia, Murcia, Campus de los Jerónimos s/n, E-30107, Spain; email: vavila@ucam.edu
ER  -

TY  - JOUR
AU  - Takemoto, R.
AU  - Sejima, T.
AU  - Han, L.-K.
AU  - Michihara, S.
AU  - Takahashi, R.
TI  - Disuse muscle atrophy-improving effect of ninjin'yoeito in a mouse model
PY  - 2021
T2  - Neuropeptides
VL  - 90
C7  - 102199
DO  - 10.1016/j.npep.2021.102199
UR  - https://www-scopus-com.wwaker.top/inward/record.uri?eid=2-s2.0-85116052105&doi=10.1016%2fj.npep.2021.102199&partnerID=40&md5=40cab7e998a4ba538da19e6be6924cbc
AD  - Kampo Research Laboratories, Kracie Pharma Ltd., 3-1 Kanebo machi, Takaoka, Toyama, 933-0856, Japan
AB  - Disuse syndrome indicates psychosomatic hypofunction caused by excess rest and motionless and muscle atrophy is termed disuse muscle atrophy. Disuse muscle atrophy-induced muscle weakness and hypoactivity further induces muscle atrophy, leading to a vicious cycle, and this is considered a factor causing secondary sarcopenia and subsequently frailty. Since frailty finally leads to a bedridden state requiring nursing, in facing a super-aging society, intervention for a risk factor of frailty, disuse muscle atrophy, is important. However, the main treatment of disuse muscle atrophy is physical therapy and there are fewer effective preventive and therapeutic drugs. The objective of this study was to search for Kampo medicine with a disuse muscle atrophy-improving effect. Ninjin'yoeito is classified as a qi-blood sohozai (dual supplement) in Chinese herbal medicine, and it has an action supplementing the spleen related to muscle. In addition, improvement of muscle mass and muscle weakness by ninjin'yoeito in a clinical study has been reported. In this study, the effect of ninjin'yoeito on disuse muscle atrophy was investigated. A disuse muscle atrophy model was prepared using male ICR mice. After surgery applying a ring for tail suspension, a 1-week recovery period was set. Ninjin'yoeito was administered by mixing it in the diet for 1 week after the recovery period, followed by tail suspension for 14 days. Ninjin'yoeito administration was continued until autopsy including the hindlimb suspension period. The mice were euthanized and autopsied immediately after completion of tail suspension, and the hindlimb muscles were collected. The food and water intakes during the hindlimb unloaded period, wet weight of the collected muscle, and muscle synthesis and muscle degradation-related factors in blood and muscle were evaluated. Ingestion of ninjin'yoeito inhibited tail suspension-induced reduction of the soleus muscle wet weight. In addition, an increase in the blood level of a muscle synthesis-related factor, IGF-1, and promotion of phosphorylation of mTOR and 4E-BP1 in the soleus muscle were observed. It was suggested that ninjin'yoeito has a disuse muscle atrophy-improving action. Promotion of the muscle synthesis pathway was considered the action mechanism of this. © 2021 The Authors
KW  - Chinese herbal medicine
KW  - Disuse muscle atrophy
KW  - IGF
KW  - Kampo
KW  - mTOR,4E-BP1
KW  - Ninjin'yoeito
KW  - Skeletal muscles
KW  - Adaptor Proteins, Signal Transducing
KW  - Animals
KW  - Cell Cycle Proteins
KW  - Diet
KW  - Drugs, Chinese Herbal
KW  - Hindlimb
KW  - Hindlimb Suspension
KW  - Male
KW  - Medicine, Kampo
KW  - Mice
KW  - Mice, Inbred ICR
KW  - Muscle Weakness
KW  - Muscle, Skeletal
KW  - Muscular Atrophy
KW  - Muscular Disorders, Atrophic
KW  - Organ Size
KW  - TOR Serine-Threonine Kinases
KW  - Chinese medicinal formula
KW  - initiation factor 4E binding protein 1
KW  - mammalian target of rapamycin
KW  - ninjin yoeito
KW  - somatomedin C
KW  - unclassified drug
KW  - cell cycle protein
KW  - Eif4ebp1 protein, mouse
KW  - herbaceous agent
KW  - mTOR protein, mouse
KW  - ninjin'yoeito
KW  - signal transducing adaptor protein
KW  - target of rapamycin kinase
KW  - animal experiment
KW  - animal model
KW  - animal tissue
KW  - Article
KW  - autopsy
KW  - blood analysis
KW  - controlled study
KW  - drug efficacy
KW  - fluid intake
KW  - food intake
KW  - immobilization
KW  - Kampo medicine
KW  - male
KW  - mouse
KW  - muscle atrophy
KW  - muscle mass
KW  - muscle weakness
KW  - muscle weight
KW  - nonhuman
KW  - protein phosphorylation
KW  - soleus muscle
KW  - tail suspension test
KW  - treatment duration
KW  - weight
KW  - wet weight
KW  - animal
KW  - biosynthesis
KW  - diet
KW  - genetics
KW  - hindlimb
KW  - Institute for Cancer Research mouse
KW  - muscle atrophy
KW  - muscle weakness
KW  - organ size
KW  - pathology
KW  - skeletal muscle
PB  - Churchill Livingstone
SN  - 01434179 (ISSN)
C2  - 34610544
LA  - English
J2  - Neuropeptides
M3  - Article
DB  - Scopus
N1  - Export Date: 24 May 2024; Cited By: 4; Correspondence Address: R. Takemoto; Kampo Research Laboratories, Kracie Pharma Ltd., Toyama, 3-1 Kanebo machi, Takaoka, 933-0856, Japan; email: takemoto_risa@kracie.co.jp; CODEN: NRPPD
ER  -

TY  - JOUR
AU  - Peyrusqué, E.
AU  - Buckinx, F.
AU  - Kergoat, M.-J.
AU  - Aubertin-Leheudre, M.
TI  - Exercise Guidelines to Counteract Physical Deconditioning in Long-Term Care Facilities: What to Do and How to Do It?
PY  - 2023
T2  - Journal of the American Medical Directors Association
VL  - 24
IS  - 5
SP  - 583
EP  - 598
DO  - 10.1016/j.jamda.2023.01.015
UR  - https://www-scopus-com.wwaker.top/inward/record.uri?eid=2-s2.0-85149301682&doi=10.1016%2fj.jamda.2023.01.015&partnerID=40&md5=561ddd565daaa52cc3b9f03cea153d61
AD  - Département des sciences de l'activité physique, Groupe de recherche en activité physique adaptée, Université du Québec à Montréal, Montréal, Québec, Canada
AD  - Centre de Recherche de l'Institut universitaire de gériatrie de Montréal, Montréal, Québec, Canada
AD  - Faculté de Médecine, département de médecine, Université de Montréal, Montréal, Québec, Canada
AB  - With age, older adults experience a decrease in muscle function and changes in body composition, which raise the risk of functional incapacity and loss of autonomy. These declines are more pronounced in older adults living in long-term care (LTC) facilities than those living in the community (ie, sarcopenia prevalence: ∼41% vs ∼10%; obesity prevalence: 30% vs17%). The main cause of these declines is chronic diseases, which are a driver of higher rates of sedentary behavior (85% of time in LTC). Exercise, however, is recognized to help counteract age-related decline, yet it is not integrated into clinical practice. © 2023 AMDA – The Society for Post-Acute and Long-Term Care Medicine
KW  - aging
KW  - Long-term care
KW  - mobility
KW  - physical activity
KW  - physical autonomy
KW  - sedentary
KW  - Aged
KW  - Exercise
KW  - Health Facilities
KW  - Humans
KW  - Long-Term Care
KW  - Obesity
KW  - Sarcopenia
KW  - aerobic exercise
KW  - Article
KW  - clinical practice
KW  - counteract physical deconditioning
KW  - deconditioning
KW  - exercise
KW  - functional status
KW  - high intensity exercise
KW  - human
KW  - long term care
KW  - low intensity exercise
KW  - nursing home
KW  - obesity
KW  - patient safety
KW  - personalized medicine
KW  - practice guideline
KW  - prevalence
KW  - resistance training
KW  - sarcopenia
KW  - sedentary lifestyle
KW  - Tai Chi
KW  - yoga
KW  - aged
KW  - exercise
KW  - health care facility
KW  - obesity
KW  - physiology
KW  - sarcopenia
PB  - Elsevier Inc.
SN  - 15258610 (ISSN)
C2  - 36822232
LA  - English
J2  - J. Am. Med. Dir. Assoc.
M3  - Article
DB  - Scopus
N1  - Export Date: 24 May 2024; Cited By: 4; Correspondence Address: M. Aubertin-Leheudre; Département des Sciences de l'activité physique, Université du Québec à Montréal (UQAM), Pavillon des sciences biologiques (SB), Montréal, 4th floor, 141 Président-Kennedy Avenue, SB-4615, H3C 3P8, Canada; email: aubertin-leheudre.mylene@uqam.ca; CODEN: JAMDC
ER  -

TY  - JOUR
AU  - Zhang, H.
AU  - Qin, J.
AU  - Lan, X.
AU  - Zeng, W.
AU  - Zhou, J.
AU  - Huang, T.-E.
AU  - Xiao, W.-L.
AU  - Wang, Q.-Q.
AU  - Sun, S.
AU  - Su, W.
AU  - Nie, W.
AU  - Yang, S.
AU  - Yang, J.
AU  - Gao, Q.
AU  - Xiang, Y.
TI  - Handelin extends lifespan and healthspan of Caenorhabditis elegans by reducing ROS generation and improving motor function
PY  - 2022
T2  - Biogerontology
VL  - 23
IS  - 1
SP  - 115
EP  - 128
DO  - 10.1007/s10522-022-09950-5
UR  - https://www-scopus-com.wwaker.top/inward/record.uri?eid=2-s2.0-85123060818&doi=10.1007%2fs10522-022-09950-5&partnerID=40&md5=f7c130b6544b72f5e07a4092d9e96b3e
AD  - Metabolic Control and Aging, Human Aging Research Institute (HARI) and School of Life Science, Nanchang University, and Jiangxi Key Laboratory of Human Aging, Jiangxi, Nanchang, 330031, China
AD  - Medical Cosmetology Teaching and Research Section, School of Clinical Medicine, Dali University, No.32 Jiashibo Road, Dali, 532901, China
AD  - State Key Laboratory of Genetic Resources and Evolution, Kunming Institute of Zoology, Chinese Academy of Sciences, Yunnan, Kunming, 650223, China
AD  - Technology Center of China Tobacco Yunnan Industrial Co. Ltd., No. 41 Keyi Road, Yunnan, Kunming, 650106, China
AB  - Aging and aging-related disorders contribute to formidable socioeconomic and healthcare challenges. Several promising small molecules have been identified to target conserved genetic pathways delaying aging to extend lifespan and healthspan in many organisms. We previously found that extract from an edible and medicinal plant Chrysanthemum indicum L. (C. indicum L.) protect skin from UVB-induced photoaging, partially by reducing reactive oxygen species (ROS) generation. Thus, we hypothesized that C. indicum L. and its biological active compound may extend lifespan and health span in vivo. We find that both water and ethanol extracts from C. indicum L. extended lifespan of Caenorhabditis elegans, with better biological effect on life extending for ethanol extracts. As one of the major biological active compounds, handelin extended lifespan of C. elegans too. RNA-seq analysis revealed overall gene expression change of C. elegans post stimulation of handelin focus on several antioxidative proteins. Handelin significantly reduced ROS level and maintained the number and morphology of mitochondria. Moreover, handelin improveed many C. elegans behaviors related to healthspan, including increased pharyngeal pumping and body movement. Muscle fiber imaging analyses revealed that handelin maintains muscle architecture by stabilizing myofilaments. In conclusion, our present study finds a novel compound handelin, from C. indicum L., which bring about biologically beneficial effects by mild stress response, termed as hormetin, that can extend both lifespan and healthspan in vivo on C. elegans. Further study on mammal animal model of natural aging or sarcopenia will verify the potential clinical value of handelin. © 2022, The Author(s), under exclusive licence to Springer Nature B.V.
KW  - Aging
KW  - Handelin
KW  - Hormesis
KW  - Hormetin
KW  - Mitochondria
KW  - Motor function
KW  - Animals
KW  - Caenorhabditis elegans
KW  - Caenorhabditis elegans Proteins
KW  - Ethanol
KW  - Longevity
KW  - Mammals
KW  - Plant Extracts
KW  - Reactive Oxygen Species
KW  - Terpenes
KW  - alcohol
KW  - antioxidant
KW  - Chrysanthemum indicum extract
KW  - guaianolide derivative
KW  - handelin
KW  - plant extract
KW  - reactive oxygen metabolite
KW  - unclassified drug
KW  - water
KW  - alcohol
KW  - Caenorhabditis elegans protein
KW  - handelin
KW  - plant extract
KW  - reactive oxygen metabolite
KW  - terpene
KW  - adult
KW  - aging
KW  - animal experiment
KW  - antioxidant activity
KW  - Article
KW  - biological activity
KW  - body movement
KW  - Caenorhabditis elegans
KW  - Chrysanthemum indicum
KW  - controlled study
KW  - deterioration
KW  - drug mechanism
KW  - gene expression
KW  - health
KW  - healthspan
KW  - hormesis
KW  - in vivo study
KW  - lifespan
KW  - longevity
KW  - mitochondrial biogenesis
KW  - mitochondrion
KW  - morphology
KW  - motor performance
KW  - muscle architecture
KW  - muscle cell
KW  - musculoskeletal system parameters
KW  - myofilament
KW  - nonhuman
KW  - pharynx
KW  - physiological stress
KW  - RNA sequencing
KW  - skin protection
KW  - stimulation
KW  - transcriptomics
KW  - wild type
KW  - young adult
KW  - animal
KW  - Caenorhabditis elegans
KW  - genetics
KW  - mammal
KW  - metabolism
KW  - physiology
PB  - Springer Science and Business Media B.V.
SN  - 13895729 (ISSN)
C2  - 35038074
LA  - English
J2  - Biogerontology
M3  - Article
DB  - Scopus
N1  - Export Date: 24 May 2024; Cited By: 10; Correspondence Address: Y. Xiang; Metabolic Control and Aging, Human Aging Research Institute (HARI) and School of Life Science, Nanchang University, and Jiangxi Key Laboratory of Human Aging, Nanchang, Jiangxi, 330031, China; email: xiangyang@ncu.edu.cn; CODEN: BIOGC
ER  -

TY  - JOUR
AU  - Wang, L.
AU  - Tian, L.
AU  - Niu, Q.
AU  - Liu, W.
TI  - The improvement effect of 11 kinds of exercise protocols on elderly patients with sarcopenia:a network Meta analysis
ST  - 11种运动对老年肌少症患者身体功能改善效果的网状Meta分析
PY  - 2022
T2  - Chinese Journal of Nursing
VL  - 57
IS  - 21
SP  - 2652
EP  - 2660
DO  - 10.3761/j.issn.0254-1769.2022.21.015
UR  - https://www-scopus-com.wwaker.top/inward/record.uri?eid=2-s2.0-85171196166&doi=10.3761%2fj.issn.0254-1769.2022.21.015&partnerID=40&md5=3ea76093ecc72b9295dd86b7c6296c97
AB  - Objective To evaluate the effect of 11 kinds of exercise training on the improvement of physical function,muscle strength,and muscle mass in elderly patients with sarcopenia by network Meta-analysis. Methods A systematic search of Web of Science,PubMed,Embase,Cochrane Library,CINAHL,CNKI,Chinese Biomedical Literature Database (CBM),WanFang and VIP was carried out to identify randomized control trials about the effect of exercise training on the improvement of elderly patients with sarcopenia from inception to January 2022. The network meta-analysis was performed by Stata 15.0 software. Results A total of 34 pieces of research involving 2 199 patients and 11 exercise training were included. The results of network meta-analysis indicated that resistance training,Baduanjin,whole body vibration training,group comprehensive training,and home comprehensive training could improve the physical function of elderly patients with sarcopenia compared with non-exercise controls (P<0.05);resistance training and kettlebell training could significantly improve the grip strength of elderly patients with sarcopenia (P <0.05);resistance training could improve the skeletal muscle index of elderly patients with sarcopenia (P <0.05). Conclusion This study showed that resistance training is currently the best exercise intervention in elderly patients with sarcopenia,followed by group comprehensive training and whole body vibration training. However,more studies are still needed to further demonstrate. © 2022 Chinese Nursing Journals Publishing House Co.,Ltd.. All rights reserved.
KW  - Exercise
KW  - Muscle Mass
KW  - Muscle Strength
KW  - Nursing Care
KW  - Physical Function
KW  - Senile Sarcopenia
PB  - Chinese Nursing Journals Publishing House Co.,Ltd
SN  - 02541769 (ISSN)
LA  - Chinese
J2  - Chin. J. Nurs.
M3  - Article
DB  - Scopus
N1  - Export Date: 24 May 2024; Cited By: 1
ER  -

TY  - JOUR
AU  - Huang, D.
AU  - Ke, X.
AU  - Jiang, C.
AU  - Song, W.
AU  - Feng, J.
AU  - Zhou, H.
AU  - Zhang, R.
AU  - Zhang, A.
AU  - Lan, F.
TI  - Effects of 12 weeks of Tai Chi on neuromuscular responses and postural control in elderly patients with sarcopenia: a randomized controlled trial
PY  - 2023
T2  - Frontiers in Neurology
VL  - 14
C7  - 1167957
DO  - 10.3389/fneur.2023.1167957
UR  - https://www-scopus-com.wwaker.top/inward/record.uri?eid=2-s2.0-85159929535&doi=10.3389%2ffneur.2023.1167957&partnerID=40&md5=edd40fb948d47311be944c99d1c2b0c2
AD  - Department of Rehabilitation Medicine, Shanghai Fourth People’s Hospital, School of Medicine, Tongji University, Shanghai, China
AD  - Shengli Clinical Medical College, Fujian Medical University, Fuzhou, China
AD  - The Second Rehabilitation Department, Fujian Provincial Hospital, Fuzhou, China
AD  - Fujian Institute of Clinical Geriatric, Fujian Provincial Hospital, Fuzhou, China
AD  - Department of Rehabilitation Medicine, Zhejiang Hospital, Hangzhou, China
AD  - Department of Neurosurgery, Zhejiang Hospital, Hangzhou, China
AB  - Objective: To explore the effect of 12 weeks of Tai Chi on neuromuscular responses and postural control in elderly patients with sarcopenia. Methods: One hundred and twenty-four elderly patients with sarcopenia from ZheJiang Hospital and surrounding communities were selected, however, 64 were later disqualified. Sixty elderly patients with sarcopenia were randomly assigned to the Tai Chi group (n = 30) and the control group (n = 30). Both groups received 45-min health education sessions once every 2 weeks for 12 weeks, and the Tai Chi group engaged in 40-min simplified eight-style Tai Chi exercise sessions 3 times per week for 12 weeks. Two assessors who had received professional training and were unaware of the intervention allocation assessed the subjects within 3 days prior to the intervention and within 3 days after completion of the intervention. They chose the unstable platform provided by the dynamic stability test module in ProKin 254 to evaluate the patient’s postural control ability. Meanwhile, surface EMG was utilized to assess the neuromuscular response during this period. Results: After 12 weeks of intervention, the Tai Chi group showed a significant decrease in neuromuscular response times of the rectus femoris, semitendinosus, anterior tibialis, and gastrocnemius and overall stability index (OSI) compared to before the intervention (p < 0.05), while there was no significant difference in the control group for these indicators before and after intervention (p > 0.05). In addition, these indicators in the Tai Chi group were significantly lower than those in the control group (p < 0.05). The changes in neuromuscular response times of the rectus femoris, semitendinosus, anterior tibialis, and gastrocnemius were positively correlated with the changes in OSI (p < 0.05) in the Tai Chi group, but there were no significant correlations between changes in neuromuscular response times of the aforementioned muscles and changes in OSI in the control group (p < 0.05). Conclusion: Twelve-weeks of Tai Chi exercise can improve the neuromuscular response of the lower extremities in elderly patients with sarcopenia, shorten their neuromuscular response time when balance is endangered, enhance their dynamic posture control ability, and ultimately reduce the risk of falls. Copyright © 2023 Huang, Ke, Jiang C, Song, Feng, Zhou, Zhang, Zhang and Lan.
KW  - elderly patients
KW  - neuromuscular responses
KW  - postural control
KW  - sarcopenia
KW  - Tai Chi
KW  - aged
KW  - Article
KW  - body equilibrium
KW  - body position
KW  - China
KW  - community
KW  - controlled study
KW  - correlation analysis
KW  - falling
KW  - female
KW  - gastrocnemius muscle
KW  - geriatric patient
KW  - health education
KW  - hospital
KW  - human
KW  - major clinical study
KW  - male
KW  - neuromuscular response time
KW  - neuromuscular system
KW  - overall stability index
KW  - randomized controlled trial
KW  - reaction time
KW  - rectus femoris muscle
KW  - risk reduction
KW  - sarcopenia
KW  - semitendinous muscle
KW  - Tai Chi
KW  - therapy effect
KW  - tibialis anterior muscle
KW  - treatment duration
PB  - Frontiers Media S.A.
SN  - 16642295 (ISSN)
LA  - English
J2  - Front. Neurol.
M3  - Article
DB  - Scopus
N1  - Export Date: 24 May 2024; Cited By: 2; Correspondence Address: A. Zhang; Department of Rehabilitation Medicine, Shanghai Fourth People’s Hospital, School of Medicine, Tongji University, Shanghai, China; email: anren0124@tongji.edu.cn; F. Lan; Department of Neurosurgery, Zhejiang Hospital, Hangzhou, China; email: 18267851257@163.com
ER  -

TY  - JOUR
AU  - Ding, C.
AU  - Xu, L.
AU  - Zhang, W.
TI  - Application of progressive resistance exercise in elderly patients with type 2 diabetes mellitus complicated with sarcopenia
PY  - 2023
T2  - Minerva Pediatrics
VL  - 75
IS  - 6
SP  - 919
EP  - 921
DO  - 10.23736/S2724-5276.23.07179-3
UR  - https://www-scopus-com.wwaker.top/inward/record.uri?eid=2-s2.0-85178649573&doi=10.23736%2fS2724-5276.23.07179-3&partnerID=40&md5=7a5614c446f7ecf0fa66d8352d5d65b9
AD  - Department of Endocrinology, Zhejiang Hospital, Hangzhou, China
KW  - Aged
KW  - Diabetes Mellitus, Type 2
KW  - Exercise
KW  - Humans
KW  - Resistance Training
KW  - Risk Factors
KW  - Sarcopenia
KW  - glucose
KW  - glycosylated albumin
KW  - hemoglobin A1c
KW  - aged
KW  - ascending trunk
KW  - bioelectrical impedance analysis
KW  - blood glucose monitoring
KW  - body regions
KW  - Borg dyspnea scale
KW  - controlled study
KW  - exercise intensity
KW  - exercise tolerance
KW  - fasting blood glucose level
KW  - fatigue
KW  - female
KW  - grip strength test
KW  - human
KW  - Letter
KW  - limb  training
KW  - lower  limb  pedaling  exercise
KW  - lower limb  stretching
KW  - major clinical study
KW  - male
KW  - muscle mass
KW  - muscle strength
KW  - non insulin dependent diabetes mellitus
KW  - progressive resistance exercise
KW  - quality of life
KW  - resistance training
KW  - sarcopenia
KW  - Short Form 36
KW  - skeletal muscle
KW  - strength  training  test
KW  - stretching exercise
KW  - Tai Chi
KW  - thigh muscle
KW  - upper limb
KW  - walking
KW  - complication
KW  - exercise
KW  - non insulin dependent diabetes mellitus
KW  - risk factor
KW  - sarcopenia
PB  - Edizioni Minerva Medica
SN  - 27245276 (ISSN)
C2  - 37255391
LA  - English
J2  - Minerva Pediatr.
M3  - Letter
DB  - Scopus
N1  - Export Date: 24 May 2024; Cited By: 0; Correspondence Address: W. Zhang; Department of Endocrinology, Zhejiang Hospital, Hangzhou, 1229 Gudun Road, Xihu District, Zhejiang, 310015, China; email: 57988406@qq.com
ER  -

TY  - JOUR
AU  - Liu, X.
AU  - Kuang, Y.
AU  - Bian, C.
AU  - Hu, S.
AU  - Xie, Y.
AU  - Zhao, B.
AU  - Jin, Y.
TI  - Exploring the mechanism of action of herbal compounding in the treatment of myasthenia gravis based on network pharmacology
PY  - 2023
T2  - Biotechnology and Genetic Engineering Reviews
DO  - 10.1080/02648725.2023.2193048
UR  - https://www-scopus-com.wwaker.top/inward/record.uri?eid=2-s2.0-85150945351&doi=10.1080%2f02648725.2023.2193048&partnerID=40&md5=393923c9cc000010b8380c31531dccd2
AD  - Rehabilitation Department, Shenzhen Bao’an Chinese Medicine Hospital, Guangzhou University of Chinese Medicine, Guangdong, Shenzhen, China
AB  - Myasthenia gravis is a major disease in the context of an ageing society, and the discovery of effective herbal compound and herbal active ingredients is a highly promising direction for the treatment of myasthenia gravis. In this study, we selected shujiao, dried ginger and ginseng from the compound ingredients through a network pathology approach. The three ingredients were used to obtain drug targets in Traditional Chinese Medicine Systems Pharmacology (TCMSP), HERB and BATMAN-TCM data and intersected with the disease targets of myasthenia gravis. The resulting regulatory network maps were then used to identify core genes through the String database, and finally the core genes were molecularly aligned with the corresponding active ingredients using Autodock vina software. The ‘herbal-component-target’ regulatory network of the Chinese herbal formulae was constructed, which is important for finding the potential molecular mechanism for the treatment of myasthenia gravis. It will provide a theoretical basis for the therapeutic and clinical research of myasthenia gravis. © 2023 Informa UK Limited, trading as Taylor & Francis Group.
KW  - dried ginger
KW  - ginseng
KW  - molecular docking
KW  - Sarcopenia
KW  - shujiao
KW  - Clinical research
KW  - Food additives
KW  - Genes
KW  - Active ingredients
KW  - Dried ginger
KW  - Ginseng
KW  - Mechanism of action
KW  - Molecular docking
KW  - Myasthenia gravis
KW  - Network pharmacologies
KW  - Regulatory network
KW  - Sarcopenia
KW  - Shujiao
KW  - Diseases
PB  - Taylor and Francis Ltd.
SN  - 02648725 (ISSN)
C2  - 36951554
LA  - English
J2  - Biotechnol. Genet. Eng. Rev.
M3  - Article
DB  - Scopus
N1  - Export Date: 24 May 2024; Cited By: 0; Correspondence Address: Y. Jin; Rehabilitation Department, Shenzhen Bao’an Chinese Medicine Hospital, Guangzhou University of Chinese Medicine, Shenzhen, Guangdong, China; email: jinyuanlin2023@163.com; CODEN: BGERE
ER  -

TY  - JOUR
AU  - Negm, A.M.
AU  - Lee, J.
AU  - Hamidian, R.
AU  - Jones, C.A.
AU  - Khadaroo, R.G.
TI  - Management of Sarcopenia: A Network Meta-Analysis of Randomized Controlled Trials
PY  - 2022
T2  - Journal of the American Medical Directors Association
VL  - 23
IS  - 5
SP  - 707
EP  - 714
DO  - 10.1016/j.jamda.2022.01.057
UR  - https://www-scopus-com.wwaker.top/inward/record.uri?eid=2-s2.0-85125462634&doi=10.1016%2fj.jamda.2022.01.057&partnerID=40&md5=646ae913264b30c335db517764cf0088
AD  - Department of Physical Therapy, University of Alberta, Edmonton, AB, Canada
AD  - Faculty of Medicine and Dentistry, University of Alberta, Edmonton, AB, Canada
AD  - Faculty of Health Science, McMaster University, Hamilton, ON, Canada
AD  - Department of Surgery and Department of Critical Care Medicine, University of Alberta, Edmonton, AB, Canada
AB  - Objective: This study aimed to determine the comparative effectiveness of interventions in treatment of sarcopenia. The primary outcome was the measure of treatment effect on muscle mass, and secondary outcomes were the treatment effect on muscle strength and physical performance. Design: Systematic review and network meta-analysis (NMA). Setting and Participants: Participants with sarcopenia receiving interventions targeting sarcopenia in any setting. Methods: Data sources: Relevant RCTs were identified by a systematic search of several electronic databases, including CINAHL, Embase, MEDLINE, and the Cochrane Central Registry of Controlled Trials (CENTRAL) from January 1995 to July 2019. Duplicate title and abstract and full-text screening, data extraction, and risk of bias assessment were performed. Data extraction: All RCTs examining sarcopenia interventions [mixed exercise (combined aerobic and resistance exercise), aerobic exercise, resistance exercise, balance exercise, physical activity and protein or nutrition supplementation, acupuncture, whole-body vibration, protein supplement or interventions to increase protein intake, any nutritional intervention other than protein, and pharmacotherapy] were included. Comparators were standard care, placebo, or another intervention. Data synthesis: We performed Bayesian NMA; continuous outcome data were pooled using the standardized mean difference effect size. Interventions were ranked using the surface under the cumulative ranking curve (SUCRA) for each outcome. Results: A total of 59 RCTs were included after screening of 4315 citations and 313 full-text articles. Network meta-analysis of muscle mass outcome (including 46 RCTs, 3649 participants, 11 interventions) suggested that mixed exercise were the most effective intervention (SUCRA = 93.94%) to increase muscle mass. Physical activity and protein or nutrition supplementation, and aerobic exercise were the most effective interventions to improve muscle strength and physical performance, respectively. Overall, mixed exercise is the most effective intervention in increasing muscle mass and was one of the 3 most effective interventions in increasing muscle strength and physical performance. Conclusions and Implications: Mixed exercise and physical activity with nutritional supplementation are the most effective sarcopenia interventions. Most of the included studies have a high risk of bias. More robust RCTs are needed to increase the confidence of our NMA results and the quality of evidence. © 2022 AMDA – The Society for Post-Acute and Long-Term Care Medicine
KW  - evidence
KW  - exercise
KW  - muscle mass
KW  - muscle strength
KW  - network meta-analysis
KW  - older adults
KW  - physical performance
KW  - Sarcopenia
KW  - Bayes Theorem
KW  - Humans
KW  - Muscle Strength
KW  - Network Meta-Analysis
KW  - Randomized Controlled Trials as Topic
KW  - Sarcopenia
KW  - acupuncture
KW  - adult
KW  - aerobic exercise
KW  - aged
KW  - clinical outcome
KW  - comparative effectiveness
KW  - diet supplementation
KW  - exercise
KW  - female
KW  - health care quality
KW  - human
KW  - male
KW  - meta analysis
KW  - muscle mass
KW  - muscle strength
KW  - network meta-analysis
KW  - outcome assessment
KW  - physical activity
KW  - physical performance
KW  - protein function
KW  - protein intake
KW  - randomized controlled trial (topic)
KW  - resistance training
KW  - Review
KW  - risk assessment
KW  - sarcopenia
KW  - very elderly
KW  - vibration
KW  - Bayes theorem
KW  - muscle strength
KW  - physiology
KW  - sarcopenia
PB  - Elsevier Inc.
SN  - 15258610 (ISSN)
C2  - 35183490
LA  - English
J2  - J. Am. Med. Dir. Assoc.
M3  - Review
DB  - Scopus
N1  - Export Date: 24 May 2024; Cited By: 40; Correspondence Address: A.M. Negm; University of Alberta, Edmonton, 3-44E Corbett Hall, 8205 114 Street, T6G 2G4, Canada; email: anegm@ualberta.ca; CODEN: JAMDC
ER  -

TY  - JOUR
AU  - Salvadori, L.
AU  - Paiella, M.
AU  - Castiglioni, B.
AU  - Belladonna, M.L.
AU  - Manenti, T.
AU  - Ercolani, C.
AU  - Cornioli, L.
AU  - Clemente, N.
AU  - Scircoli, A.
AU  - Sardella, R.
AU  - Tensi, L.
AU  - Astolfi, A.
AU  - Barreca, M.L.
AU  - Chiappalupi, S.
AU  - Gentili, G.
AU  - Bosetti, M.
AU  - Sorci, G.
AU  - Filigheddu, N.
AU  - Riuzzi, F.
TI  - Equisetum arvense standardized dried extract hinders age-related osteosarcopenia
PY  - 2024
T2  - Biomedicine and Pharmacotherapy
VL  - 174
C7  - 116517
DO  - 10.1016/j.biopha.2024.116517
UR  - https://www-scopus-com.wwaker.top/inward/record.uri?eid=2-s2.0-85189667984&doi=10.1016%2fj.biopha.2024.116517&partnerID=40&md5=7f31916084029ca320a7d7176c6692d0
AD  - Department of Translational Medicine, University of Piemonte Orientale, Novara, 28100, Italy
AD  - Interuniversity Institute of Myology (IIM), Perugia, 06132, Italy
AD  - Department Pharmaceutical Sciences, University of Piemonte Orientale, Novara, Italy
AD  - Department of Medicine and Surgery, University of Perugia, Perugia, 06132, Italy
AD  - Laboratori Biokyma srl, Arezzo, Anghiari, 52031, Italy
AD  - Department of Health Sciences and Interdisciplinary Research Center of Autoimmune Diseases (IRCAD), University of Piemonte Orientale, Novara, 28100, Italy
AD  - Department of Pharmaceutical Sciences, University of Perugia, Perugia, 06123, Italy
AB  - Age-associated osteosarcopenia is an unresolved syndrome characterized by the concomitant loss of bone (osteopenia) and skeletal muscle (sarcopenia) tissues increasing falls, immobility, morbidity, and mortality. Unbalanced resorption of bone in the remodeling process and excessive protein breakdown, especially fast type II myosin heavy chain (MyHC-II) isoform and myofiber metabolic shift, are the leading causes of bone and muscle deterioration in the elderly, respectively. Equisetum arvense (EQ) is a plant traditionally recommended for many pathological conditions due to its anti-inflammatory properties. Thus, considering that a chronic low-grade inflammatory state predisposes to both osteoporosis and sarcopenia, we tested a standardized hydroalcoholic extract of EQ in in vitro models of muscle atrophy [C2C12 myotubes treated with proinflammatory cytokines (TNFα/IFNγ), excess glucocorticoids (dexamethasone), or the osteokine, receptor activator of nuclear factor kappa-B ligand (RANKL)] and osteoclastogenesis (RAW 264.7 cells treated with RANKL). We found that EQ counteracted myotube atrophy, blunting the activity of several pathways depending on the applied stimulus, and reduced osteoclast formation and activity. By in silico target fishing, IKKB-dependent nuclear factor kappa-B (NF-κB) inhibition emerges as a potential common mechanism underlying EQ′s anti-atrophic effects. Consumption of EQ (500 mg/kg/day) by pre-geriatric C57BL/6 mice for 3 months translated into: i) maintenance of muscle mass and performance; ii) restrained myofiber oxidative shift; iii) slowed down age-related modifications in osteoporotic bone, significantly preserving trabecular connectivity density; iv) reduced muscle- and spleen-related inflammation. EQ can preserve muscle functionality and bone remodeling during aging, potentially valuable as a natural treatment for osteosarcopenia. © 2024 The Authors
KW  - Muscle atrophy
KW  - Natural compounds
KW  - Osteoclastogenesis
KW  - Target fishing
KW  - Aging
KW  - Animals
KW  - Anti-Inflammatory Agents
KW  - Equisetum
KW  - Mice
KW  - Muscle Fibers, Skeletal
KW  - Muscular Atrophy
KW  - NF-kappa B
KW  - Osteoclasts
KW  - Osteogenesis
KW  - Plant Extracts
KW  - RANK Ligand
KW  - RAW 264.7 Cells
KW  - Sarcopenia
KW  - dexamethasone
KW  - gamma interferon
KW  - glucocorticoid
KW  - immunoglobulin enhancer binding protein
KW  - myosin heavy chain
KW  - myosin II
KW  - osteoclast differentiation factor
KW  - tumor necrosis factor
KW  - antiinflammatory agent
KW  - immunoglobulin enhancer binding protein
KW  - osteoclast differentiation factor
KW  - plant extract
KW  - aged
KW  - animal cell
KW  - animal experiment
KW  - animal model
KW  - Article
KW  - bone remodeling
KW  - C2C12 cell line
KW  - C57BL 6 mouse
KW  - computer model
KW  - connectivity density
KW  - controlled study
KW  - Equisetum arvense
KW  - immobility
KW  - in vitro study
KW  - inflammation
KW  - mouse
KW  - muscle atrophy
KW  - muscle mass
KW  - myotube
KW  - nonhuman
KW  - osteoclastogenesis
KW  - osteolysis
KW  - osteopenia
KW  - osteoporosis
KW  - protein degradation
KW  - RAW 264.7 cell line
KW  - sarcopenia
KW  - skeletal muscle
KW  - spleen
KW  - aging
KW  - animal
KW  - bone development
KW  - chemistry
KW  - drug effect
KW  - Equisetum
KW  - metabolism
KW  - muscle atrophy
KW  - osteoclast
KW  - pathology
KW  - sarcopenia
KW  - skeletal muscle cell
PB  - Elsevier Masson s.r.l.
SN  - 07533322 (ISSN)
C2  - 38574619
LA  - English
J2  - Biomed. Pharmacother.
M3  - Article
DB  - Scopus
N1  - Export Date: 24 May 2024; Cited By: 0; Correspondence Address: F. Riuzzi; Interuniversity Institute of Myology (IIM), Perugia, 06132, Italy; email: francesca.riuzzi@unipg.it; CODEN: BIPHE
ER  -

TY  - JOUR
AU  - Anwar, M.
AU  - Pradhan, R.
AU  - Dey, S.
AU  - Kumar, R.
TI  - The Role of Sirtuins in Sarcopenia and Frailty
PY  - 2023
T2  - Aging and Disease
VL  - 14
IS  - 1
SP  - 25
EP  - 32
DO  - 10.14336/AD.2022.0622
UR  - https://www-scopus-com.wwaker.top/inward/record.uri?eid=2-s2.0-85160293196&doi=10.14336%2fAD.2022.0622&partnerID=40&md5=92d8247b824790a2f7efccd99e85ea0f
AD  - Department of Geriatric Medicine, All India Institute of Medical Sciences, New Delhi, India
AD  - Department of Biophysics, All India Institute of Medical Sciences, New Delhi, India
AD  - Department of Biotechnology, GITAM Institute of Sciences, GITAM (Deemed to be) University, Vishakhapatnam, India
AB  - The population of older individuals is increasing rapidly, but only a small fraction among them is able to experiences a healthy life. Due to lack of physical exercise and oxidative stress, aging leads to sarcopenia and finally end up with frailty. Sarcopenia is a component of the frailty and described as age related degenerative changes in the skeletal muscle mass, strength and quality. Though the loss of muscle strength and mass gradually seem inevitable during aging, it can be partially prevented or overcome by a deeper insight into the pathogenesis. Sirtuin protein leads to longevity across different organisms ranging from worms to mammals. Expression of sirtuin protein increases during physical exercise and thus strengthens muscle mass. Satellite cells leads to muscle repair in a SIRT1 dependent manner. In addition, SIRT1 improves insulin sensitivity and induces autophagy in the aged mice. The current paper discussed the putative role of sirtuins in sarcopenia and frailty. Moreover, it highlighted the pathways by which sirtuins can inhibit ROS production, inflammation and mitochondrial dysfunctions and therefore confers a protective role against frailty and sarcopenia. The critical role of sirtuins in the sarcopenia and frailty pathogenesis can eventually fuel the development of novel interventions by targeting sirtuins. Copyright: © 2022 Anwar M. et al.
KW  - Aging
KW  - Frailty
KW  - Oxidative stress
KW  - Sarcopenia
KW  - Sirtuins
KW  - C reactive protein
KW  - interleukin 6
KW  - reactive oxygen metabolite
KW  - sirtuin
KW  - toll like receptor 9
KW  - tumor necrosis factor
KW  - aging
KW  - AMPK signaling
KW  - arthritis
KW  - biogenesis
KW  - caloric restriction
KW  - cognition
KW  - cognitive defect
KW  - enzyme activity
KW  - exercise
KW  - frailty
KW  - grip strength
KW  - hearing impairment
KW  - herbal medicine
KW  - human
KW  - inflammation
KW  - insulin sensitivity
KW  - lifespan
KW  - mitochondrial biogenesis
KW  - muscle atrophy
KW  - muscle mass
KW  - muscle strength
KW  - muscle weakness
KW  - oxidative stress
KW  - pathogenesis
KW  - physical activity
KW  - physiological stress
KW  - protein phosphorylation
KW  - Review
KW  - sarcopenia
KW  - satellite cell
KW  - single nucleotide polymorphism
KW  - skeletal muscle
PB  - International Society on Aging and Disease
SN  - 21525250 (ISSN)
LA  - English
J2  - Aging Dis.
M3  - Review
DB  - Scopus
N1  - Export Date: 24 May 2024; Cited By: 4; Correspondence Address: R. Kumar; GITAM Institiute of Sciences, GITAM (Deemed to be) University, Gandhi Nagar, Rushikonda, Andhra Pradesh, 53004, India; email: rahul_ramjas@yahoo.co.in; S. Dey; All India Institute of Medical Sciences, New Delhi, 110059, India; email: sharmistha_d@hotmail.com
ER  -

TY  - JOUR
AU  - He, S.
AU  - Wei, M.
AU  - Meng, D.
AU  - Wang, Z.
AU  - Yang, G.
AU  - Wang, Z.
TI  - Self-determined sequence exercise program for elderly with sarcopenia: A Randomized controlled trial with clinical assistance from explainable artificial intelligence: AI-Assisted Exercise for Sarcopenic Elderly
PY  - 2024
T2  - Archives of Gerontology and Geriatrics
VL  - 119
C7  - 105317
DO  - 10.1016/j.archger.2023.105317
UR  - https://www-scopus-com.wwaker.top/inward/record.uri?eid=2-s2.0-85181812366&doi=10.1016%2fj.archger.2023.105317&partnerID=40&md5=8f92f21596b4b673d82af26454d7734e
AD  - Chinese Center of Exercise Epidemiology, Northeast Normal University, Renmin Street, Jilin, Changchun, 130024, China
AD  - AI group, Intelligent Lancet LLC, Sacramento, California, 95816, CA, United States
AD  - Graduate School of Human Sciences, Waseda University, Saitama, Tokorozawa, 3591192, Japan
AB  - To improve and even reverse sarcopenia in elderly people, this study developed a self-determined sequence exercise program consisting of strength training exercise, Yijinjing exercise (a traditional Chinese exercise), and hybrid strength training with Yijinjing exercise. Ninety-four community-dwelling older adults screened for sarcopenia using the Asian Working Group for Sarcopenia criteria were randomly assigned to 24 weeks of a control group (CG, n = 30), self-determined sequence exercise program group (SDSG, n = 34) or strength training group (STG, n = 30). The study examined the effects of three interventions on participantsL3 skeletal muscle fat density, L3 skeletal muscle fat area, L3 skeletal muscle density, L3 skeletal muscle area, muscle fat infiltration, relative skeletal muscle mass index, and grip strength using a repeated-measures ANOVA to evaluate the experimental data. To evaluate the real effect of this model in reversing sarcopenia after the intervention, nine classification models were trained. Significant interaction effects were observed with grip strength, RSMI, L3 SMD, and L3 SMA. At the 24th week, participants’ grip strength, L3 SMFA, L3 SMA, and RSMI were improved significantly in the SDSG and STG. The SDSG achieved significantly greater RSMI and grip strength than the STG and CG after the intervention. The self-determined sequence exercise program exhibited better performance than the single type of exercise modality in reversing sarcopenia and improving older adults’ skeletal muscle area. Consequently, the stacking model is feasible to make a prediction as to whether or not sarcopenia may be reversed in older adults. © 2023 Elsevier B.V.
KW  - Chinese traditional exercise
KW  - Exercise intervention
KW  - Explainable machine learning
KW  - Markov chain
KW  - Sarcopenia
KW  - Aged
KW  - Artificial Intelligence
KW  - Exercise
KW  - Hand Strength
KW  - Humans
KW  - Muscle Strength
KW  - Muscle, Skeletal
KW  - Resistance Training
KW  - Sarcopenia
KW  - adipose tissue
KW  - adult
KW  - aged
KW  - algorithm
KW  - analysis of variance
KW  - Article
KW  - artificial intelligence
KW  - Asian Working Group for Sarcopenia criteria
KW  - clinical assessment tool
KW  - clinical effectiveness
KW  - clinical outcome
KW  - community dwelling person
KW  - controlled study
KW  - double blind procedure
KW  - exercise
KW  - experimental study
KW  - explainable machine learning
KW  - female
KW  - geriatric patient
KW  - grip strength
KW  - human
KW  - hybrid strength training
KW  - intervention study
KW  - machine learning
KW  - major clinical study
KW  - male
KW  - middle aged
KW  - muscle fat infiltration
KW  - musculoskeletal system parameters
KW  - patient preference
KW  - prediction
KW  - randomized controlled trial
KW  - relative skeletal muscle mass index
KW  - resistance training
KW  - sarcopenia
KW  - self-determined sequence exercise program
KW  - skeletal muscle
KW  - skeletal muscle density
KW  - skeletal muscle fat area
KW  - skeletal muscle fat density
KW  - treatment duration
KW  - Yijinjing exercise
KW  - artificial intelligence
KW  - exercise
KW  - hand strength
KW  - muscle strength
KW  - physiology
KW  - resistance training
KW  - sarcopenia
PB  - Elsevier Ireland Ltd
SN  - 01674943 (ISSN)
C2  - 38176122
LA  - English
J2  - Arch. Gerontol. Geriatr.
M3  - Article
DB  - Scopus
N1  - Export Date: 24 May 2024; Cited By: 0; Correspondence Address: G. Yang; Chinese Center of Exercise Epidemiology, Northeast Normal University, Changchun, Renmin Street, Jilin, 130024, China; email: yangg100@nenu.edu.cn; Z. Wang; Chinese Center of Exercise Epidemiology, Northeast Normal University, Changchun, Renmin Street, Jilin, 130024, China; email: wangzh654@nenu.edu.cn; CODEN: AGGED
ER  -

TY  - JOUR
AU  - Yamamoto, A.
AU  - Honda, S.
AU  - Ogura, M.
AU  - Kato, M.
AU  - Tanigawa, R.
AU  - Fujino, H.
AU  - Kawamoto, S.
TI  - Lemon Myrtle (Backhousia citriodora) Extract and Its Active Compound, Casuarinin, Activate Skeletal Muscle Satellite Cells In Vitro and In Vivo
PY  - 2022
T2  - Nutrients
VL  - 14
IS  - 5
C7  - 1078
DO  - 10.3390/nu14051078
UR  - https://www-scopus-com.wwaker.top/inward/record.uri?eid=2-s2.0-85125915840&doi=10.3390%2fnu14051078&partnerID=40&md5=9059406e4ce3811f0eb65f02685801d8
AD  - Biotechnology Research Laboratories, Pharma & Supplemental Nutrition Solutions Vehicle, Kaneka Corporation, 1-8 Miyamae-cho, Takasago-cho, Takasago, 676-8688, Japan
AD  - Unit of Biotechnology, Hiroshima Research Center for Healthy Aging (HiHA), Graduate School of Integrated Sciences for Life, Hiroshima University, 1-3-1 Kagamiyama, Higashi-Hiroshima, 739-8530, Japan
AD  - Analysis Division, Osaka Analysis Center, Kaneka Techno Research Corporation, 5-1-1 Torikainishi, Settsu, Osaka, 566-0072, Japan
AD  - Department of Rehabilitation Science, Graduate School of Health Sciences, Kobe University, 7-10-2 Tomogaoka, Suma-ku, Kobe, 654-0142, Japan
AB  - Sarcopenia is an age-related skeletal muscle atrophy. Exercise is effective in improving sarcopenia via two mechanisms: activation of skeletal muscle satellite cells (SCs) and stimulation of muscle protein synthesis. In contrast, most nutritional approaches for improving sarcopenia focus mainly on muscle protein synthesis, and little is known about SC activation. Here, we investigated the effect of lemon myrtle extract (LM) on SC activation both in vitro and in vivo. Primary SCs or myoblast cell lines were treated with LM or its derived compounds, and incorporation of 5-bromo-2′-deoxyuridine, an indicator of cell cycle progression, was detected by immunocytochemistry. We found that LM significantly activated SCs (p < 0.05), but not myoblasts. We also identified casuarinin, an ellagitannin, as the active compound in LM involved in SC activation. The structure–activity relationship analysis showed that rather than the structure of each functional group of casuarinin, its overall structure is crucial for SC activation. Furthermore, SC activation by LM and casuarinin was associated with upregulation of interleukin-6 mRNA expression, which is essential for SC activation and proliferation. Finally, oral administration of LM or casuarinin to rats showed significant activation of SCs in skeletal muscle (p < 0.05), suggesting that LM and casuarinin may serve as novel nutritional interventions for improving sarcopenia through activating SCs. © 2022 by the authors. Licensee MDPI, Basel, Switzerland.
KW  - Backhousia citriodora
KW  - Casuarinin
KW  - Ellagitannin
KW  - Interleukin-6
KW  - Lemon myrtle
KW  - Sarcopenia
KW  - Skeletal muscle satellite cells
KW  - Animals
KW  - Hydrolyzable Tannins
KW  - Myrtus
KW  - Plant Extracts
KW  - Rats
KW  - Satellite Cells, Skeletal Muscle
KW  - Backhousia citriodora extract
KW  - broxuridine
KW  - casuarinin
KW  - casuarinin derivative
KW  - ellagitannin
KW  - functional group
KW  - gallic acid
KW  - hyperin
KW  - interleukin 6
KW  - messenger RNA
KW  - myricitrin
KW  - phytochemical
KW  - plant extract
KW  - quercitrin
KW  - unclassified drug
KW  - casuarinin
KW  - plant extract
KW  - tannin
KW  - animal cell
KW  - animal experiment
KW  - animal model
KW  - animal tissue
KW  - Article
KW  - Backhousia citriodora
KW  - carbon nuclear magnetic resonance
KW  - cell activation
KW  - cell cycle progression
KW  - cell proliferation
KW  - concentration response
KW  - controlled study
KW  - diet therapy
KW  - dose response
KW  - drug mechanism
KW  - drug screening
KW  - drug structure
KW  - effective concentration
KW  - exercise
KW  - functional food
KW  - high performance liquid chromatography
KW  - immunocytochemistry
KW  - in vitro study
KW  - in vivo study
KW  - lemon
KW  - liquid chromatography-mass spectrometry
KW  - male
KW  - mouse
KW  - mRNA expression level
KW  - myoblast cell line
KW  - myrtle
KW  - nonhuman
KW  - protein expression level
KW  - proton nuclear magnetic resonance
KW  - rat
KW  - sarcopenia
KW  - skeletal muscle
KW  - skeletal muscle satellite cell
KW  - structure activity relation
KW  - ultra performance liquid chromatography
KW  - upregulation
KW  - animal
KW  - metabolism
PB  - MDPI
SN  - 20726643 (ISSN)
C2  - 35268053
LA  - English
J2  - Nutrients
M3  - Article
DB  - Scopus
N1  - Export Date: 24 May 2024; Cited By: 8; Correspondence Address: A. Yamamoto; Biotechnology Research Laboratories, Pharma & Supplemental Nutrition Solutions Vehicle, Kaneka Corporation, Takasago, 1-8 Miyamae-cho, Takasago-cho, 676-8688, Japan; email: ayumi.yamamoto@kaneka.co.jp; S. Kawamoto; Unit of Biotechnology, Hiroshima Research Center for Healthy Aging (HiHA), Graduate School of Integrated Sciences for Life, Hiroshima University, Higashi-Hiroshima, 1-3-1 Kagamiyama, 739-8530, Japan; email: skawa@hiroshima-u.ac.jp
ER  -

TY  - JOUR
AU  - Furukawa, K.
AU  - Kousaka, M.
AU  - Jia, H.
AU  - Kato, H.
TI  - Suppressive Effects of Turmeric Extract on Muscle Atrophy in Dexamethasone-Treated Mice and Myotubes
PY  - 2022
T2  - Nutrients
VL  - 14
IS  - 19
C7  - 3979
DO  - 10.3390/nu14193979
UR  - https://www-scopus-com.wwaker.top/inward/record.uri?eid=2-s2.0-85139790654&doi=10.3390%2fnu14193979&partnerID=40&md5=0cc3d73c4c9c1aee75ed1a03d3cfb44d
AD  - Health Nutrition, Department of Applied Biological Chemistry, Graduate School of Agricultural and Life Sciences, The University of Tokyo, 1-1-1 Yayoi, Bunkyo-ku, Tokyo, 113-8657, Japan
AB  - Sarcopenia is the decline in skeletal muscle mass, strength, and functions, which decreases the quality of life in elderly people. This study investigated the suppressive effect of turmeric (Curcuma longa) extract (TE) on muscle atrophy in dexamethasone (DEX)-treated mice and C2C12 myotubes. DEX treatment significantly decreased the muscle weight and significantly increased Fbxo32 and Murf1 expression in mice, and these changes were suppressed by the supplementation of an AIN-93 based diet with 2% TE. A similar pattern was observed in FBXO32 and MuRF1 protein expression. In C2C12 myotubes, DEX treatment significantly increased FBXO32 and MuRF1 gene and protein expression, and these increases were significantly suppressed by TE supplementation at a concentration of 200 µg/mL. Furthermore, one of the five TE fractions, which were separated by high-performance liquid chromatography had a similar effect with TE supplementation. The present study proposes the suppressive effect of turmeric on sarcopenia. © 2022 by the authors.
KW  - C2C12
KW  - curcuma longa
KW  - Fbxo32
KW  - glucocorticoid
KW  - MuRF1
KW  - sarcopenia
KW  - turmeric
KW  - Animals
KW  - Curcuma
KW  - Dexamethasone
KW  - Mice
KW  - Muscle Fibers, Skeletal
KW  - Muscle, Skeletal
KW  - Muscular Atrophy
KW  - Plant Extracts
KW  - Quality of Life
KW  - Sarcopenia
KW  - Ubiquitin-Protein Ligases
KW  - atrogin 1
KW  - dexamethasone
KW  - muscle RING finger 1 protein
KW  - turmeric
KW  - dexamethasone
KW  - plant extract
KW  - turmeric extract
KW  - ubiquitin protein ligase
KW  - animal cell
KW  - animal experiment
KW  - animal model
KW  - Article
KW  - body weight
KW  - C2C12 cell line
KW  - controlled study
KW  - cytotoxicity
KW  - diet supplementation
KW  - DNA damage response
KW  - DNA microarray
KW  - drug effect
KW  - extensor digitorum longus muscle
KW  - food intake
KW  - gastrocnemius muscle
KW  - gene expression
KW  - high performance liquid chromatography
KW  - in vitro study
KW  - in vivo study
KW  - mouse
KW  - muscle atrophy
KW  - muscle weight
KW  - myotube
KW  - nonhuman
KW  - plantaris muscle
KW  - protein expression
KW  - protein expression level
KW  - tibialis anterior muscle
KW  - animal
KW  - Curcuma
KW  - genetics
KW  - metabolism
KW  - muscle atrophy
KW  - quality of life
KW  - sarcopenia
KW  - skeletal muscle
KW  - skeletal muscle cell
PB  - MDPI
SN  - 20726643 (ISSN)
C2  - 36235632
LA  - English
J2  - Nutrients
M3  - Article
DB  - Scopus
N1  - Export Date: 24 May 2024; Cited By: 2; Correspondence Address: H. Jia; Health Nutrition, Department of Applied Biological Chemistry, Graduate School of Agricultural and Life Sciences, The University of Tokyo, Tokyo, 1-1-1 Yayoi, Bunkyo-ku, 113-8657, Japan; email: akakeiken@g.ecc.u-tokyo.ac.jp; H. Kato; Health Nutrition, Department of Applied Biological Chemistry, Graduate School of Agricultural and Life Sciences, The University of Tokyo, Tokyo, 1-1-1 Yayoi, Bunkyo-ku, 113-8657, Japan; email: akatoq@g.ecc.u-tokyo.ac.jp
ER  -

TY  - JOUR
AU  - Chai, Y.
AU  - Zhang, Y.
AU  - Cen, J.
AU  - Zhan, Y.
AU  - Yuan, W.
TI  - Key issues in clinical trial design of new traditional Chinese medicine for treating sarcopenia
ST  - 治疗肌少症中药新药临床试验设计的关键问题
PY  - 2022
T2  - Drug Evaluation Research
VL  - 45
IS  - 9
SP  - 1739
EP  - 1745
DO  - 10.7501/j.issn.1674-6376.2022.09.006
UR  - https://www-scopus-com.wwaker.top/inward/record.uri?eid=2-s2.0-85143117493&doi=10.7501%2fj.issn.1674-6376.2022.09.006&partnerID=40&md5=71815b0cd3407725777ab40f23a69266
AD  - Shuguang Hospital Affiliated Shanghai University of Traditional Chinese Medicine, Shanghai, 201203, China
AD  - Shanghai Jian Gong Hospital, Shanghai, 200083, China
AB  - Sarcopenia is a major disease in the context of aging society. The research and development of effective new drugs is a hot issue in the field of sarcopenia, but up to now, there is no recognized effective drug for the treatment of sarcopenia. In recent years, Chinese medicine has accumulated a good foundation in the field of treatment of sarcopenia, based on the theory of traditional Chinese medicine, clinical human experience, and modern medical research on sarcopenia, it is a promising direction to explore effective traditional Chinese medicine compounds and effective ingredients. Based on comprehensive domestic and international guidelines for the treatment of sarcopenia, this article will discuss the clinical orientation, diagnostic criteria, target population selection, efficacy evaluation, intervention and follow-up period, control group selection and quality control of traditional Chinese medicine in the treatment of sarcopenia, to improve the level and standardization of clinical trial scheme design of new Chinese medicine for sarcopenia in China. © 2022 Drug Evaluation Research. All rights reserved.
KW  - clinical trials
KW  - new Chinese medicine
KW  - quality control
KW  - sarcopenia
KW  - scheme design
KW  - food ingredient
KW  - aged
KW  - aging
KW  - Article
KW  - Chinese medicine
KW  - clinical assessment
KW  - clinical trial (topic)
KW  - diagnostic value
KW  - drug efficacy
KW  - follow up
KW  - human
KW  - medical research
KW  - practice guideline
KW  - quality control
KW  - quality of life
KW  - sarcopenia
PB  - Tianjin Press of Chinese Herbal Medicines
SN  - 16746376 (ISSN)
LA  - Chinese
J2  - Drug. Eval. Res.
M3  - Article
DB  - Scopus
N1  - Export Date: 24 May 2024; Cited By: 0; Correspondence Address: W. Yuan; Shuguang Hospital Affiliated Shanghai University of Traditional Chinese Medicine, Shanghai, 201203, China; email: weian_1980@163.com
ER  -

TY  - JOUR
AU  - Dong, P.
AU  - Yuan, P.-W.
AU  - Kang, W.-L.
AU  - Gao, Y.-L.
AU  - Bai, Y.-S.
AU  - Yao, B.
AU  - Wang, Z.-K.
AU  - Liu, Y.
TI  - Overview of ferroptosis-related musculoskeletal system diseases and progress of traditional Chinese medicine intervention
ST  - 铁死亡相关肌肉骨骼系统疾病的概述及中医药干预进展
PY  - 2023
T2  - Chinese Traditional and Herbal Drugs
VL  - 54
IS  - 21
SP  - 7202
EP  - 7212
DO  - 10.7501/j.issn.0253-2670.2023.21.029
UR  - https://www-scopus-com.wwaker.top/inward/record.uri?eid=2-s2.0-85177592704&doi=10.7501%2fj.issn.0253-2670.2023.21.029&partnerID=40&md5=ec4e3b7377223d46f1fee84c817b9ff8
AD  - Shaanxi University of Chinese Medicine, Xianyang, 712000, China
AD  - Affiliated Hospital of Shaanxi University of Chinese Medicine, Xianyang, 712046, China
AB  - Ferroptosis is a new form of cell death, which is related to iron overload and lipid peroxidation, and plays an important role in the development of many diseases. Osteoporosis, osteoarthritis, rheumatoid arthritis, osteosarcoma, spinal cord injury, sarcopenia and other musculoskeletal diseases seriously affect the quality of life of patients and have become the main burden of the global public health system. Ferroptosis is closely related to the occurrence and development of the above musculoskeletal diseases, indicating that ferroptosis may become a new target for the treatment of musculoskeletal diseases. Traditional Chinese medicine has its unique advantages in the treatment of musculoskeletal diseases. A large number of studies have confirmed that traditional Chinese medicine participates in the regulation of musculoskeletal diseases through the ferroptosis pathway, showing good research prospects. By exploring the relationship between ferroptosis and musculoskeletal diseases, this paper summarizes the research progress of traditional Chinese medicine in preventing and treating musculoskeletal diseases by mediating ferroptosis, and provides ideas for the development of new treatment strategies and better treatment of musculoskeletal diseases by traditional Chinese medicine. © 2023 Editorial Office of Chinese Traditional and Herbal Drugs. All rights reserved.
KW  - ferroptosis
KW  - osteoarthritis
KW  - osteoporosis
KW  - osteosarcoma
KW  - rheumatoid arthritis
KW  - sarcopenia
KW  - spinal cord injury
KW  - Chinese drug
KW  - Article
KW  - Chinese medicine
KW  - ferroptosis
KW  - human
KW  - musculoskeletal disease
KW  - osteoarthritis
KW  - osteoporosis
KW  - osteosarcoma
KW  - rheumatoid arthritis
KW  - sarcopenia
KW  - spinal cord injury
PB  - Editorial Office of Chinese Traditional and Herbal Drugs
SN  - 02532670 (ISSN)
LA  - Chinese
J2  - Chin. Trad. Herbal Drugs
M3  - Article
DB  - Scopus
N1  - Export Date: 24 May 2024; Cited By: 0; Correspondence Address: P.-W. Yuan; Shaanxi University of Chinese Medicine, Xianyang, 712000, China; email: spine_surgeon@163.com
ER  -

TY  - JOUR
AU  - Benson, J.
AU  - Fry, L.
AU  - Rychel, J.
TI  - Use of Rehabilitation Therapy in Palliative Care Patients
PY  - 2023
T2  - Veterinary Clinics of North America - Small Animal Practice
VL  - 53
IS  - 4
SP  - 897
EP  - 919
DO  - 10.1016/j.cvsm.2023.02.016
UR  - https://www-scopus-com.wwaker.top/inward/record.uri?eid=2-s2.0-85151526135&doi=10.1016%2fj.cvsm.2023.02.016&partnerID=40&md5=c7aa005b5e21b2292a11c82069951116
AD  - Doctor of Veterinary Medicine, Red Sage Integrative Veterinary Partners, 1006 Luke Street, Fort Collins, 80524, CO, United States
AD  - Doctor of Veterinary Medicine and Diplomate of the American College of Veterinary, Sports Medicine and Rehabilitation, 1006 Luke Street, Fort Collins, 80524, CO, United States
KW  - Disablement model
KW  - Function-targeted treatment
KW  - Geriatric
KW  - Hospice
KW  - Palliative care
KW  - Palliative rehabilitation
KW  - Rehabilitation
KW  - Animals
KW  - Pain Management
KW  - Palliative Care
KW  - Patient Care Planning
KW  - Quality of Life
KW  - amantadine
KW  - glycosaminoglycan polysulfate
KW  - hyaluronic acid
KW  - ketamine
KW  - lidocaine
KW  - naltrexone
KW  - polyacrylamide gel
KW  - pregabalin
KW  - tin
KW  - triamcinolone
KW  - tricyclic antidepressant agent
KW  - acupuncture
KW  - allodynia
KW  - analgesia
KW  - anxiety disorder
KW  - appetite disorder
KW  - arthralgia
KW  - ataxia
KW  - cancer pain
KW  - cardiovascular disease
KW  - caregiver burden
KW  - chronic disease
KW  - chronic pain
KW  - constipation
KW  - depression
KW  - diarrhea
KW  - disability
KW  - disablement model
KW  - edema
KW  - elderly care
KW  - failure to thrive
KW  - fracture healing
KW  - gastrointestinal disease
KW  - gastrointestinal symptom
KW  - geriatric disorder
KW  - geriatric patient
KW  - heart arrhythmia
KW  - hospice
KW  - human
KW  - immunopathology
KW  - inflammatory pain
KW  - intoxication
KW  - kidney disease
KW  - kinesiotherapy
KW  - laser therapy
KW  - liver disease
KW  - lumbosacral dysfunction
KW  - lung disease
KW  - magnetotherapy
KW  - muscle atrophy
KW  - muscle tone
KW  - musculoskeletal disease
KW  - musculoskeletal pain
KW  - myofascial pain
KW  - nervous system inflammation
KW  - neurologic disease
KW  - neuropathic pain
KW  - nonhuman
KW  - osteoarthritis
KW  - osteopenia
KW  - pain
KW  - palliative therapy
KW  - phototherapy
KW  - pruritus
KW  - pulsed electromagnetic field therapy
KW  - quality of life
KW  - rehabilitation care
KW  - rehabilitation medicine
KW  - Review
KW  - risk benefit analysis
KW  - sarcopenia
KW  - sedation
KW  - seizure
KW  - shock wave therapy
KW  - side effect
KW  - skin irritation
KW  - spinal cord disease
KW  - spinal cord injury
KW  - stem cell transplantation
KW  - swelling
KW  - synovitis
KW  - syringomyelia
KW  - taste disorder
KW  - tendinitis
KW  - terminal disease
KW  - thrombocyte rich plasma
KW  - traumatic brain injury
KW  - urine retention
KW  - veterinary medicine
KW  - vomiting
KW  - weakness
KW  - wound healing
KW  - animal
KW  - patient care planning
KW  - quality of life
PB  - W.B. Saunders
SN  - 01955616 (ISSN)
C2  - 37019719
LA  - English
J2  - Vet. Clin. North Am. Small Anim. Pract.
M3  - Review
DB  - Scopus
N1  - Export Date: 24 May 2024; Cited By: 0; Correspondence Address: J. Rychel; Doctor of Veterinary Medicine and Diplomate of the American College of Veterinary, Sports Medicine and Rehabilitation, Fort Collins, 1006 Luke Street, 80524, United States; email: jessrychel@redsagevets.com; CODEN: VCNAA
ER  -

TY  - JOUR
AU  - Han, M.J.
AU  - Choung, S.-Y.
TI  - Codonopsis lanceolata ameliorates sarcopenic obesity via recovering PI3K/Akt pathway and lipid metabolism in skeletal muscle
PY  - 2022
T2  - Phytomedicine
VL  - 96
C7  - 153877
DO  - 10.1016/j.phymed.2021.153877
UR  - https://www-scopus-com.wwaker.top/inward/record.uri?eid=2-s2.0-85122611133&doi=10.1016%2fj.phymed.2021.153877&partnerID=40&md5=b975c806910d93c0422b409654cf87d0
AD  - Department of Life and Nanopharmaceutical Sciences, Graduate School, Kyung Hee University, 26, Kyungheedae-ro, Dongdaemun-gu, Seoul, 02447, South Korea
AD  - Department of Preventive Pharmacy and Toxicology, College of Pharmacy, Kyung Hee University, 26, Kyungheedae-ro, Dongdaemun-gu, Seoul, 02447, South Korea
AB  - Background: The incidence of sarcopenic obesity, muscle atrophy induced by obesity, has steadily increased and is emerging as a health problem. Although the anti-obesity effect of Codonopsis lanceolata (CL) is known, its efficacy against sarcopenic obesity has not been studied. Purpose: We aimed to investigate the effect of CL on sarcopenic obesity and the changes in the related mechanisms to confirm the potential of CL as an effective natural therapeutic agent for sarcopenic obesity. Methods: C57BL/6 mice were fed a high-fat diet (HFD) for 9 weeks, and CL was administered for 6 weeks with HFD feeding. Body weight and grip strength were measured twice a week. After sacrifice, muscle fiber histological analysis, blood lipid analysis, muscle triglyceride extraction, western blot, and real-time PCR were performed. High-performance liquid chromatography (HPLC)-electrospray ionization (ESI)-mass spectrometry (MS) analysis and in vitro experiments using C2C12 cells were performed to verify the main and active compounds of CL. Confluent C2C12 cells were differentiated for 4 days, and then the main compound of CL was co-treated with palmitic acid for 24 h. Results: CL reduced body weight, mass of three fat tissues (epididymal fat, mesenteric fat, and perirenal fat), adipocyte cross-sectional area (CSA), and improved insulin signaling. Simultaneously, CL improved grip strength, mass of three muscle tissues (quadriceps, gastrocnemius, and soleus), and muscle fiber CSA. These results were due to the recovery of both the phosphatidylinositol-3-kinase (PI3K)/ protein kinase B (Akt) signaling pathway and lipid metabolisms in skeletal muscle. Lipids accumulated in skeletal muscle interrupt the PI3K/Akt pathway, but CL reduced intramyocellular triglyceride concentration by restoring gene expression of factors related to triglyceride synthesis and fatty acid oxidation. Therefore, the activated PI3K/Akt pathway enhanced muscle protein synthesis by increasing phosphorylation of ribosomal protein S6 kinase 1 and eIF4E-binding protein 1 and suppressed muscle protein degradation by decreasing expression of muscle ring finger-1 and muscle atrophy F-box protein. In addition, tangshenoside I (TS) was verified as the main compound of CL by HPLC-ESI-MS analysis, and its efficacy of inhibiting myotube atrophy and lipid accumulation in myotubes was confirmed, verifying that TS is an active compound. Conclusion: CL is an effective natural material for sarcopenic obesity that suppresses muscle atrophy by inhibiting the accumulation of lipids in skeletal muscle through restoration of impaired PI3K/Akt pathway and lipid metabolism. © 2021 Elsevier GmbH
KW  - Codonopsis lanceolata
KW  - Lipid metabolism
KW  - Muscle atrophy
KW  - PI3K/Akt pathway
KW  - Sarcopenic obesity
KW  - Animals
KW  - Codonopsis
KW  - Diet, High-Fat
KW  - Lipid Metabolism
KW  - Mice
KW  - Mice, Inbred C57BL
KW  - Muscle, Skeletal
KW  - Obesity
KW  - Phosphatidylinositol 3-Kinase
KW  - Phosphatidylinositol 3-Kinases
KW  - Proto-Oncogene Proteins c-akt
KW  - Sarcopenia
KW  - atrogin 1
KW  - Codonopsis lanceolata extract
KW  - initiation factor 4E binding protein 1
KW  - muscle protein
KW  - muscle RING finger 1 protein
KW  - palmitic acid
KW  - phosphatidylinositol 3 kinase
KW  - plant extract
KW  - protein kinase B
KW  - S6 kinase
KW  - triacylglycerol
KW  - unclassified drug
KW  - phosphatidylinositol 3 kinase
KW  - protein kinase B
KW  - adipose tissue
KW  - Akt signaling
KW  - animal cell
KW  - animal experiment
KW  - animal model
KW  - animal tissue
KW  - antiobesity activity
KW  - Article
KW  - body weight
KW  - body weight gain
KW  - cell culture
KW  - cholesterol blood level
KW  - Codonopsis
KW  - comparative study
KW  - controlled study
KW  - drug efficacy
KW  - electrospray mass spectrometry
KW  - epididymis fat
KW  - fatty acid synthesis
KW  - gastrocnemius muscle
KW  - grip strength
KW  - high performance liquid chromatography
KW  - in vitro study
KW  - insulin signaling
KW  - lipid blood level
KW  - lipid diet
KW  - lipid metabolism
KW  - lipid storage
KW  - mesenteric fat
KW  - mouse
KW  - nonhuman
KW  - protein degradation
KW  - protein expression
KW  - protein expression level
KW  - protein phosphorylation
KW  - protein synthesis
KW  - quadriceps femoris muscle
KW  - real time polymerase chain reaction
KW  - room temperature
KW  - sarcopenic obesity
KW  - signal transduction
KW  - skeletal muscle cell
KW  - triacylglycerol blood level
KW  - Western blotting
KW  - adverse event
KW  - animal
KW  - C57BL mouse
KW  - lipid metabolism
KW  - metabolism
KW  - obesity
KW  - pathology
KW  - sarcopenia
KW  - skeletal muscle
PB  - Elsevier GmbH
SN  - 09447113 (ISSN)
C2  - 35026519
LA  - English
J2  - Phytomedicine
M3  - Article
DB  - Scopus
N1  - Export Date: 24 May 2024; Cited By: 8; Correspondence Address: S.-Y. Choung; Department of Life and Nanopharmaceutical Sciences, Graduate School, Kyung Hee University, Seoul, 26, Kyungheedae-ro, Dongdaemun-gu, 02447, South Korea; email: sychoung@khu.ac.kr; CODEN: PYTOE
ER  -

TY  - JOUR
AU  - Zhang, Y.
AU  - Liu, K.
AU  - Zhan, Y.
AU  - Zhao, Y.
AU  - Chai, Y.
AU  - Ning, J.
AU  - Pan, H.
AU  - Kong, L.
AU  - Yuan, W.
TI  - Impact of Chinese herbal medicine on sarcopenia in enhancing muscle mass, strength, and function: A systematic review and meta-analysis of randomized controlled trials
PY  - 2024
T2  - Phytotherapy Research
VL  - 38
IS  - 5
SP  - 2303
EP  - 2322
DO  - 10.1002/ptr.8154
UR  - https://www-scopus-com.wwaker.top/inward/record.uri?eid=2-s2.0-85186568504&doi=10.1002%2fptr.8154&partnerID=40&md5=2f82703235c3581528230521d68dd95c
AD  - Clinical Research Center, Shuguang Hospital Affiliated to Shanghai University of Traditional Chinese Medicine, Shanghai, China
AB  - Sarcopenia has become important to the public health with the increase in the aging population in society. However, the therapeutic effects of conventional approaches, including pharmacotherapy, exercise, and nutritional intervention, are far from satisfactory. Chinese herbal medicine is a new treatment format with interesting possibilities in sarcopenia has been widely practiced. The study aims to explore the effectiveness of Chinese herbal medicine in sarcopenia. We comprehensively searched the following electronic databases: Medline, EMBASE, APA PsycInfo, Cochrane Library, Web of Science, PubMed, and Chinese database from the establishment of the database to December 2022 (no language restrictions). Randomized controlled clinical studies on the use of Chinese herbal medicine in sarcopenia were selected in compliance with PRISMA guidelines. Review Manager and Stata were used for statistical analysis and the mean difference and standardized mean difference were adopted. Of 277 identified studies, 17 were eligible and included in our analysis (N = 1440 participants). The results showed that Chinese herbal medicine can improve total efficiency (RR = 1.29, 95% CI [1.21, 1.36], p < 0.00001) in sarcopenia and enhance muscle mass (SMD = 1.02, 95% CI [0.55, 1.50], p < 0.0001), and muscle strength measured by grip strength (SMD = 0.66, 95% CI [0.36, 0.96], p < 0.0001), measured by 60°/s knee extension peak TQ (MD = 5.63, 95% CI [−0.30, 11.57], p = 0.06) and muscle function measured by 6-meter walking speed (SMD = 1.34, 95% CI [0.60, 2.08], p = 0.0004), measured by the short physical performance battery of 1.50%, 95% CI (1.05, 1.95), measured by the EuroQoL 5-dimension of (SMD = 0.27, 95% CI [−0.10, 0.65], p = 0.16), suggesting that Chinese herbal medicine alone or combined with conventional treatment has ameliorating effect on sarcopenia. Chinese herbal medicine is a potential therapeutic strategy in sarcopenia. The funnel plot and Egger's test indicated publication bias. To confirm our conclusions, further high-quality studies should be conducted. © 2024 The Authors. Phytotherapy Research published by John Wiley & Sons Ltd.
KW  - Chinese herbal medicine
KW  - meta-analysis
KW  - randomized controlled trial
KW  - sarcopenia
KW  - systematic review
KW  - Drugs, Chinese Herbal
KW  - Humans
KW  - Muscle Strength
KW  - Muscle, Skeletal
KW  - Randomized Controlled Trials as Topic
KW  - Sarcopenia
KW  - ba zhen
KW  - buzhong yiqi
KW  - Chinese medicinal formula
KW  - flavonoid
KW  - oyster extract
KW  - Schisandra chinensis extract
KW  - shen ling bai zhu
KW  - si jun zi
KW  - unclassified drug
KW  - herbaceous agent
KW  - cacao
KW  - Chinese medicine
KW  - data extraction
KW  - data quality assessment
KW  - European Quality of Life 5 Dimensions questionnaire
KW  - exercise
KW  - grip strength
KW  - human
KW  - meta analysis
KW  - muscle function
KW  - muscle mass
KW  - muscle strength
KW  - nutritional support
KW  - quality of life
KW  - randomized controlled trial (topic)
KW  - Review
KW  - sarcopenia
KW  - short physical performance battery
KW  - statistical analysis
KW  - systematic review
KW  - walking speed
KW  - drug effect
KW  - sarcopenia
KW  - skeletal muscle
PB  - John Wiley and Sons Ltd
SN  - 0951418X (ISSN)
C2  - 38419525
LA  - English
J2  - Phytother. Res.
M3  - Review
DB  - Scopus
N1  - Export Date: 24 May 2024; Cited By: 0; Correspondence Address: L. Kong; Clinical Research Center, Shuguang Hospital Affiliated to Shanghai University of Traditional Chinese Medicine, Shanghai, 201203, China; email: chunyong01@163.com; W. Yuan; Clinical Research Center, Shuguang Hospital Affiliated to Shanghai University of Traditional Chinese Medicine, Shanghai, China; email: weian1980@163.com; CODEN: PHYRE
ER  -

TY  - JOUR
AU  - Zhao, X.
AU  - Yuan, F.
AU  - Wan, H.
AU  - Qin, H.
AU  - Jiang, N.
AU  - Yu, B.
TI  - Mechanisms of magnoliae cortex on treating sarcopenia explored by GEO gene sequencing data combined with network pharmacology and molecular docking
PY  - 2022
T2  - BMC Genomic Data
VL  - 23
IS  - 1
C7  - 15
DO  - 10.1186/s12863-022-01029-x
UR  - https://www-scopus-com.wwaker.top/inward/record.uri?eid=2-s2.0-85124777375&doi=10.1186%2fs12863-022-01029-x&partnerID=40&md5=cffbb5fab17a23b86150186868f46ade
AD  - Division of Orthopaedics and Traumatology, Department of Orthopaedics & Guangdong Provincial Key Laboratory of Bone and Cartilage Regenerative Medicine, Nanfang Hospital, Southern Medical University, Guangzhou, 510515, China
AD  - Department of Pediatrics, The Third Affiliated Hospital of Guangzhou Medical University, Guangzhou, 510150, China
AB  - Background: Administration of Magnoliae Cortex (MC) could induce remission of cisplatin-induced sarcopenia in mice, however, whether it is effective on sarcopenia patients and the underlying mechanisms remain unclear. Methods: Sarcopenia related differentially expressed genes were analysed based on three Gene Expression Omnibus (GEO) transcriptome profiling datasets, which was merged and de duplicated with disease databases to obtain sarcopenia related pathogenic genes. Gene ontology (GO) and Kyoto Encyclopedia of Genes and Genomes (KEGG) analysis were than performed to analyse the role of proteins encoded by sarcopenia related pathogenic genes and the signal regulatory pathways involved in. The main active components and target proteins of MC were obtained by searching traditional Chinese medicine network databases (TCMSP and BATMAN-TCM). MC and sarcopenia related pathogenic genes shared target proteins were identified by matching the two. A protein–protein interaction network was constructed subsequently, and the core proteins were filtered according to the topological structure. GO and KEGG analysis were performed again to analyse the key target proteins and pathways of MC in the treatment of sarcopenia, and build the herbs-components-targets network, as well as core targets-signal pathways network. Molecular docking technology was used to verify the main compounds-targets. Results: Sarcopenia related gene products primarily involve in aging and inflammation related signal pathways. Seven main active components (Anonaine, Eucalyptol, Neohesperidin, Obovatol, Honokiol, Magnolol, and beta-Eudesmol) and 26 target proteins of MC-sarcopenia, of which 4 were core proteins (AKT1, EGFR, INS, and PIK3CA), were identified. The therapeutic effect of MC on sarcopenia may associate with PI3K-Akt signaling pathway, EGFR tyrosine kinase inhibitor resistance, longevity regulating pathway, and other cellular and innate immune signaling pathways. Conclusion: MC contains potential anti-sarcopenia active compounds. These compounds play a role by regulating the proteins implicated in regulating aging and inflammation related signaling pathways, which are crucial in pathogenesis of sarcopenia. Our study provides new insights into the development of a natural therapy for the prevention and treatment of sarcopenia. © 2022, The Author(s).
KW  - Compound-target relationship
KW  - Gene ontology
KW  - KEGG
KW  - Magnoliae Cortex
KW  - Molecular docking
KW  - Network pharmacology
KW  - Sarcopenia
KW  - Animals
KW  - ErbB Receptors
KW  - Humans
KW  - Inflammation
KW  - Mice
KW  - Molecular Docking Simulation
KW  - Network Pharmacology
KW  - Phosphatidylinositol 3-Kinases
KW  - Sarcopenia
KW  - anonaine
KW  - beta eudesmol
KW  - cineole
KW  - core protein
KW  - epidermal growth factor receptor
KW  - herbaceous agent
KW  - honokiol
KW  - magnoliae cortex
KW  - magnolol
KW  - neohesperidin
KW  - obovatol
KW  - phosphatidylinositol 3 kinase
KW  - phytochemical
KW  - protein AKT1
KW  - protein INS
KW  - protein kinase B
KW  - transcriptome
KW  - unclassified drug
KW  - epidermal growth factor receptor
KW  - phosphatidylinositol 3 kinase
KW  - aging
KW  - Article
KW  - cellular immunity
KW  - controlled study
KW  - differential gene expression
KW  - drug mechanism
KW  - gene
KW  - gene expression
KW  - gene ontology
KW  - gene sequence
KW  - inflammation
KW  - innate immunity
KW  - KEGG
KW  - molecular docking
KW  - nonhuman
KW  - Pi3K/Akt signaling
KW  - protein protein interaction
KW  - sarcopenia
KW  - signal transduction
KW  - systems pharmacology
KW  - transcriptomics
KW  - animal
KW  - human
KW  - metabolism
KW  - molecular docking
KW  - mouse
KW  - sarcopenia
PB  - BioMed Central Ltd
SN  - 27306844 (ISSN)
C2  - 35176999
LA  - English
J2  - BMC Genet. Data.
M3  - Article
DB  - Scopus
N1  - Export Date: 24 May 2024; Cited By: 0; Correspondence Address: N. Jiang; Division of Orthopaedics and Traumatology, Department of Orthopaedics & Guangdong Provincial Key Laboratory of Bone and Cartilage Regenerative Medicine, Nanfang Hospital, Southern Medical University, Guangzhou, 510515, China; email: hnxyjn@smu.edu.cn; B. Yu; Division of Orthopaedics and Traumatology, Department of Orthopaedics & Guangdong Provincial Key Laboratory of Bone and Cartilage Regenerative Medicine, Nanfang Hospital, Southern Medical University, Guangzhou, 510515, China; email: yubin@smu.edu.cn
ER  -

TY  - JOUR
AU  - Felice, F.
AU  - Cesare, M.M.
AU  - Fredianelli, L.
AU  - De Leo, M.
AU  - Conti, V.
AU  - Braca, A.
AU  - Di Stefano, R.
TI  - Effect of Tomato Peel Extract Grown under Drought Stress Condition in a Sarcopenia Model
PY  - 2022
T2  - Molecules
VL  - 27
IS  - 8
C7  - 2563
DO  - 10.3390/molecules27082563
UR  - https://www-scopus-com.wwaker.top/inward/record.uri?eid=2-s2.0-85128802218&doi=10.3390%2fmolecules27082563&partnerID=40&md5=b82bd16ddcc167107076e0079fef14ef
AD  - Department of Surgical, Medical and Molecular Pathology and Critical Care Medicine, University of Pisa, Pisa, 56100, Italy
AD  - Department of Life Sciences, University of Siena, Via P.A. Mattioli 4, Siena, 53100, Italy
AD  - Institute for Chemical-Physical Processes of the Italian Research Council (CNR-IPCF), Via Moruzzi 1, Pisa, 56100, Italy
AD  - Department of Pharmacy, University of Pisa, Pisa, 56126, Italy
AD  - Interdepartmental Research Center “Nutraceuticals and Food for Health”, University of Pisa, Pisa, 56100, Italy
AD  - CISUP, Centre for Instrumentation Sharing, University of Pisa, Pisa, 56126, Italy
AB  - Tomatoes and their derivates represent an important source of natural biologically active components. The present study aims to investigate the protective effect of tomato peel extracts, grown in normal (RED-Ctr) or in drought stress (RED-Ds) conditions, on an experimental model of sarcopenia. The phenolic profile and total polyphenols content (TPC) of RED-Ctr and RED-Ds were determined by Ultra High-Performance Liquid Chromatography (UHPLC) analyses coupled to electrospray ionization high-resolution mass spectrometry (ESI-HR-MS). Human skeletal muscle myoblasts (HSMM) were differentiated in myotubes, and sarcopenia was induced by dexametha-sone (DEXA) treatment. Differentiation and sarcopenia were evaluated by both real-time PCR and immunofluorescent techniques. Data show that myosin heavy chain 2 (MYH2), troponin T (TNNT1), and miogenin (MYOG) were expressed in differentiated myotubes. 5 µg Gallic Acid Equivalent (GAE/mL) of TPC from RED-Ds extract significantly reduced muscle atrophy induced by DEXA. Moreover, Forkhead BoxO1 (FOXO1) expression, involved in cell atrophy, was significantly decreased by RED-Ds extract. The protective effect of tomato peel extracts depended on their qualitative polyphenolic composition, resulting effectively in the in vitro model of sarcopenia. © 2022 by the authors. Licensee MDPI, Basel, Switzerland.
KW  - drought stress
KW  - human skeletal muscle myoblasts
KW  - polyphenols
KW  - sarcopenia
KW  - tomato by-product
KW  - Chromatography, High Pressure Liquid
KW  - Droughts
KW  - Humans
KW  - Lycopersicon esculentum
KW  - Plant Extracts
KW  - Polyphenols
KW  - Sarcopenia
KW  - Spectrometry, Mass, Electrospray Ionization
KW  - plant extract
KW  - polyphenol
KW  - chemistry
KW  - drought
KW  - electrospray mass spectrometry
KW  - high performance liquid chromatography
KW  - human
KW  - procedures
KW  - sarcopenia
KW  - tomato
PB  - MDPI
SN  - 14203049 (ISSN)
C2  - 35458760
LA  - English
J2  - Molecules
M3  - Article
DB  - Scopus
N1  - Export Date: 24 May 2024; Cited By: 6; Correspondence Address: F. Felice; Department of Surgical, Medical and Molecular Pathology and Critical Care Medicine, University of Pisa, Pisa, 56100, Italy; email: francesca.felice@for.unipi.it; CODEN: MOLEF
ER  -

TY  - JOUR
AU  - Nguyen, N.B.
AU  - Le, T.T.
AU  - Kang, S.W.
AU  - Cha, K.H.
AU  - Choi, S.
AU  - Youn, H.-Y.
AU  - Jung, S.H.
AU  - Kim, M.
TI  - Cornflower Extract and Its Active Components Alleviate Dexamethasone-Induced Muscle Wasting by Targeting Cannabinoid Receptors and Modulating Gut Microbiota
PY  - 2024
T2  - Nutrients
VL  - 16
IS  - 8
DO  - 10.3390/nu16081130
UR  - https://www-scopus-com.wwaker.top/inward/record.uri?eid=2-s2.0-85191629619&doi=10.3390%2fnu16081130&partnerID=40&md5=eea4e75caf5720192d33b6387de692bf
AD  - Natural Product Research Center, Korea Institute of Science and Technology, South Korea
AD  - Department of Biochemistry and Molecular Biology, College of Dentistry, Gangneung Wonju National University, South Korea
AD  - Natural Product Informatics Research Center, Korea Institute of Science and Technology, South Korea
AD  - Division of Bio-Medical Science and Technology, KIST School, University of Science and Technology (UST), 34113, Daejeon, South Korea
AD  - Department of Convergence Medicine, Wonju College of Medicine, Yonsei University, Wonju, 26426, South Korea
AB  - Sarcopenia, a decline in muscle mass and strength, can be triggered by aging or medications like glucocorticoids. This study investigated cornflower (Centaurea cyanus) water extract (CC) as a potential protective agent against DEX-induced muscle wasting in vitro and in vivo. CC and its isolated compounds mitigated oxidative stress, promoted myofiber growth, and boosted ATP production in C2C12 myotubes. Mechanistically, CC reduced protein degradation markers, increased mitochondrial content, and activated protein synthesis signaling. Docking analysis suggested cannabinoid receptors (CB) 1 and 2 as potential targets of CC compounds. Specifically, graveobioside A from CC inhibited CB1 and upregulated CB2, subsequently stimulating protein synthesis and suppressing degradation. In vivo, CC treatment attenuated DEX-induced muscle wasting, as evidenced by enhanced grip strength, exercise performance, and modulation of muscle gene expression related to differentiation, protein turnover, and exercise performance. Moreover, CC enriched gut microbial diversity, and the abundance of Clostridium sensu stricto 1 positively correlated with muscle mass. These findings suggest a multifaceted mode of action for CC: (1) direct modulation of the muscle cannabinoid receptor system favoring anabolic processes and (2) indirect modulation of muscle health through the gut microbiome. Overall, CC presents a promising therapeutic strategy for preventing and treating muscle atrophy.
KW  - cannabinoid receptors
KW  - Centaurea cyanus
KW  - dexamethasone
KW  - gut microbiota
KW  - muscle atrophy
KW  - Animals
KW  - Cell Line
KW  - Dexamethasone
KW  - Gastrointestinal Microbiome
KW  - Male
KW  - Mice
KW  - Mice, Inbred C57BL
KW  - Muscle Fibers, Skeletal
KW  - Muscle, Skeletal
KW  - Muscular Atrophy
KW  - Oxidative Stress
KW  - Plant Extracts
KW  - Receptor, Cannabinoid, CB1
KW  - Receptors, Cannabinoid
KW  - Sarcopenia
KW  - cannabinoid 1 receptor
KW  - cannabinoid receptor
KW  - dexamethasone
KW  - plant extract
KW  - animal
KW  - C57BL mouse
KW  - cell line
KW  - drug effect
KW  - intestine flora
KW  - male
KW  - metabolism
KW  - mouse
KW  - muscle atrophy
KW  - oxidative stress
KW  - sarcopenia
KW  - skeletal muscle
KW  - skeletal muscle cell
SN  - 20726643 (ISSN)
C2  - 38674820
LA  - English
J2  - Nutrients
M3  - Article
DB  - Scopus
N1  - Export Date: 24 May 2024; Cited By: 0
ER  -

TY  - JOUR
AU  - Dai, J.
AU  - Wang, H.
AU  - Jiang, L.
AU  - Zhang, F.
AU  - Lin, J.
AU  - Wang, L.
AU  - Yang, J.
AU  - Wang, X.
TI  - Exploring the therapeutic mechanisms of Sijunzi decoction in the treatment of sarcopenia: Key targets and signaling pathways
PY  - 2023
T2  - Biomedical Chromatography
VL  - 37
IS  - 11
C7  - e5722
DO  - 10.1002/bmc.5722
UR  - https://www-scopus-com.wwaker.top/inward/record.uri?eid=2-s2.0-85168624837&doi=10.1002%2fbmc.5722&partnerID=40&md5=8fe71563f5c8d726bf03531a17f7163f
AD  - Department of Cardiology, The First Affiliated Hospital of Zhejiang Chinese Medical University (Zhejiang Provincial Hospital of Chinese Medicine), Zhejiang, Hangzhou, China
AD  - Department of Geriatrics, Tongji Hospital of Tongji University, Shanghai, China
AD  - Department of Geriatrics, The First Affiliated Hospital of Zhejiang Chinese Medical University (Zhejiang Provincial Hospital of Chinese Medicine), Zhejiang, Hangzhou, China
AD  - Department of Dermatology, The First Affiliated Hospital of Zhejiang Chinese Medical University (Zhejiang Provincial Hospital of Chinese Medicine), Zhejiang, Hangzhou, China
AB  - Sarcopenia, an age-associated condition, negatively impacts the quality of life. This study investigates the mechanism of Sijunzi decoction (SJZD), a traditional Chinese formula, against sarcopenia. Active compounds and potential targets of SJZD for sarcopenia were gathered from databases. Hub targets were identified using protein–protein interaction networks, with GO and KEGG analyses suggesting potential pathways. Molecular docking was used to assess compound–target affinity. A lipopolysaccharide-induced sarcopenia rat model was used to verify the targets. Sijunzi decoction contains 92 compounds and 47 targets for sarcopenia. The top 10 hub targets comprise AKT1, ALB, INS, IL6, TNF, TP53, VEGFA, SIRT1, CAT and FOS. GO and KEGG analyses indicate involvement in steroid hormone response, vesicle lumen, receptor agonist activity, and FoxO and HIF-1 signaling pathways. Validation experiments showed that SJZD alleviates sarcopenia by downregulating SIRT1, IL-6, TNF and AKT1. Sijunzi decoction treats sarcopenia by targeting SIRT1, IL-6, TNF and AKT1, potentially involving FoxO and HIF-1 signaling pathways. This highlights SJZD’s potential for sarcopenia treatment. © 2023 John Wiley & Sons Ltd.
KW  - molecular docking
KW  - network pharmacology
KW  - pharmacological mechanisms
KW  - sarcopenia
KW  - Sijunzi decoction
KW  - Molecular modeling
KW  - Signal transduction
KW  - Signaling
KW  - albumin
KW  - catalase
KW  - Chinese medicinal formula
KW  - hypoxia inducible factor 1
KW  - insulin
KW  - interleukin 6
KW  - lipopolysaccharide
KW  - protein fos
KW  - protein p53
KW  - sijunzi
KW  - sirtuin 1
KW  - steroid hormone
KW  - transcription factor FOXO
KW  - tumor necrosis factor
KW  - unclassified drug
KW  - vasculotropin A
KW  - Active compounds
KW  - Active potentials
KW  - Condition
KW  - Molecular docking
KW  - Network pharmacologies
KW  - Pharmacological mechanism
KW  - Quality of life
KW  - Sarcopenia
KW  - Signalling pathways
KW  - Sijunzi decoction
KW  - agonist
KW  - akt1 gene
KW  - animal experiment
KW  - animal model
KW  - animal tissue
KW  - Article
KW  - binding affinity
KW  - Chinese medicine
KW  - controlled study
KW  - down regulation
KW  - drug mechanism
KW  - gene
KW  - gene ontology
KW  - KEGG
KW  - male
KW  - molecular docking
KW  - nonhuman
KW  - protein protein interaction
KW  - rat
KW  - sarcopenia
KW  - signal transduction
KW  - systems pharmacology
KW  - validation study
KW  - Proteins
PB  - John Wiley and Sons Ltd
SN  - 02693879 (ISSN)
C2  - 37609865
LA  - English
J2  - Biomed. Chromatogr.
M3  - Article
DB  - Scopus
N1  - Export Date: 24 May 2024; Cited By: 0; Correspondence Address: X. Wang; Department of Geriatrics, The First Affiliated Hospital of Zhejiang Chinese Medical University (Zhejiang Provincial Hospital of Chinese Medicine), Hangzhou, Zhejiang, 310006, China; email: 20053010@zcmu.edu.cn; CODEN: BICHE
ER  -

TY  - JOUR
AU  - Koike, M.
AU  - Nagao, M.
AU  - Iwase, Y.
AU  - Kaneko, K.
AU  - Ishijima, M.
AU  - Nojiri, H.
TI  - Clinical Efficacy of Melon GliSODin® for the Treatment of Aging-Related Dysfunction in Motor Organs—A Double Blind, Randomized Placebo-Controlled Study
PY  - 2022
T2  - Journal of Clinical Medicine
VL  - 11
IS  - 10
C7  - 2747
DO  - 10.3390/jcm11102747
UR  - https://www-scopus-com.wwaker.top/inward/record.uri?eid=2-s2.0-85129806524&doi=10.3390%2fjcm11102747&partnerID=40&md5=7daf86e0edd3440099224c8a39fc92a4
AD  - Department of Orthopaedic Surgery, Juntendo Tokyo Koto Geriatric Medical Center, Tokyo, 136-0075, Japan
AD  - Department of Orthopaedic Surgery, Juntendo University Graduate School of Medicine, Tokyo, 113-8421, Japan
AD  - Department of Orthopaedic Surgery, Medical Technology Innovation Center, Clinical Research & Trial Center, Graduate School of Health and Sports Science, Juntendo University, Tokyo, 113-8421, Japan
AB  - Background: Locomotive syndrome is a concept proposed in Japan involving decreased mobility due to osteoarthritis, osteoporosis, and sarcopenia. This double-blind, randomized study aimed to investigate the effects of superoxide dismutase (SOD)-rich melon extract (Melon GliSODin®) on locomotive syndrome. Methods: For 6 months, we administered oral Melon GliSODin® (500.4 mg/day) or a placebo to 24 and 22 women, respectively (aged 50–80 years), with knee or lower back discomfort or pain. Using baseline and 6-month data, changes in the Verbal Rating Scale and in subjective symptoms (determined using the Japanese Knee Osteoarthritis Measure, Locomo 25, the Roland– Morris Disability questionnaire, and the Chalder Fatigue Scale) were assessed, along with various oxidative markers, antioxidants, inflammatory markers, renal and liver function biochemical markers, bone metabolism markers, body composition, and motor function. Results: Oral Melon GliSODin® administration tended to be associated with a larger improvement in subjective symptom scores, a reduction in oxidative markers (malondialdehyde and diacron reactive oxygen metabolites) and tumor necrosis factor-α, and a significant increase in non-fat mass between baseline and 6 months. However, no statistically significant differences were observed between the groups for outcomes at 6 months. Conclusions: Melon GliSODin® tended to improve the subjective symptoms of participants who had knee or lower back pain or discomfort. Melon GliSODin® administration may help to prevent the progression of locomotive syndrome. Future studies involving larger sample sizes and more stringent randomization protocols are needed to determine differences between the placebo and Melon GliSODin® groups. © 2022 by the authors. Licensee MDPI, Basel, Switzerland.
KW  - body fat percentage
KW  - locomotive syndrome
KW  - melon glisodin
KW  - osteoarthritis
KW  - osteoporosis
KW  - oxidative stress
KW  - sarcopenia
KW  - superoxide dismutase
KW  - antioxidant
KW  - biochemical marker
KW  - calcium
KW  - calcium stearate
KW  - dextrin
KW  - gliadin
KW  - glisodin
KW  - malonaldehyde
KW  - placebo
KW  - plant extract
KW  - reactive oxygen metabolite
KW  - superoxide dismutase
KW  - tumor necrosis factor
KW  - unclassified drug
KW  - adult
KW  - aged
KW  - aging
KW  - Article
KW  - blood biochemistry
KW  - body composition
KW  - body fat percentage
KW  - bone metabolism
KW  - Chalder Fatigue Scale
KW  - clinical article
KW  - clinical assessment tool
KW  - controlled study
KW  - disease severity
KW  - double blind procedure
KW  - drug effect
KW  - drug efficacy
KW  - female
KW  - follow up
KW  - gait disorder
KW  - human
KW  - inflammation
KW  - Japanese Knee Osteoarthritis Measure
KW  - kidney function
KW  - knee pain
KW  - liver function
KW  - Locomo 25
KW  - locomotive syndrome
KW  - locomotive syndrome
KW  - low back pain
KW  - motor dysfunction
KW  - motor performance
KW  - muskmelon
KW  - outcome assessment
KW  - oxidative stress
KW  - prospective study
KW  - randomized controlled trial
KW  - rating scale
KW  - Roland Morris disability questionnaire
KW  - symptom
KW  - treatment outcome
KW  - Verbal Rating Scale
PB  - MDPI
SN  - 20770383 (ISSN)
LA  - English
J2  - J. Clin. Med.
M3  - Article
DB  - Scopus
N1  - Export Date: 24 May 2024; Cited By: 1; Correspondence Address: H. Nojiri; Department of Orthopaedic Surgery, Juntendo Tokyo Koto Geriatric Medical Center, Tokyo, 136-0075, Japan; email: hnojiri@juntendo.ac.jp
ER  -

TY  - JOUR
AU  - Aoki, K.
AU  - Konno, M.
AU  - Tokinoya, K.
AU  - Honda, K.
AU  - Abe, T.
AU  - Nagata, T.
AU  - Takehara, M.
AU  - Sugasawa, T.
AU  - Takekoshi, K.
AU  - Ohmori, H.
TI  - Long-Term Habitual Exercise and Combination of β-Hydroxy-β-Methylbutyrate plus Black Ginger Alter the Autophagy and Mitochondria Related Genes in SAMP8 Mice
PY  - 2022
T2  - Journal of Nutritional Science and Vitaminology
VL  - 68
IS  - 1
SP  - 39
EP  - 46
DO  - 10.3177/jnsv.68.39
UR  - https://www-scopus-com.wwaker.top/inward/record.uri?eid=2-s2.0-85125679267&doi=10.3177%2fjnsv.68.39&partnerID=40&md5=0e7cfed1baf4eb262faca1ebe2780ed0
AD  - Faculty of Medicine, University of Tsukuba, 1–1–1 Tennodai, Tsukuba, 305–8577, Japan
AD  - Graduate School of Comprehensive Human Sciences, University of Tsukuba, 1–1–1 Tennodai, Tsukuba, 305–8577, Japan
AD  - Japan Society for the Promotion of Science, Kojimachi Business Center Building, Kojimachi, Chiyoda-ku, Tokyo, 102–0083, Japan
AD  - Department of Health Promotion Sciences, Graduate School of Human Health Sciences, Tokyo Metropolitan University, Tokyo, 192–0397, Japan
AD  - School of Physical Education, Health and Sport Sciences, University of Tsukuba, Tsukuba, 305–8574, Japan
AD  - Market and Product Development Department, Zenyaku Hanbai Co., Ltd, 22–14, Higashiikebukuro 3-chome, Toshima-ku, Tokyo, 170–0013, Japan
AD  - Pharmacology, Department of Drug Discovery, R&D Center, Zenyaku Kogyo Co., Ltd, 7–1, Minami-osawa 4-chome, Hachioji, Tokyo, 192–0364, Japan
AD  - Consumer Product Planning Department, Zenyaku Kogyo Co., Ltd, 6–15, Otsuka 5-chome, Bunkyo-ku, Tokyo, 112–8650, Japan
AD  - Faculty of Health and Sport Sciences, University of Tsukuba, Tsukuba, 305–8574, Japan
AB  - Muscle mass and strength decrease with aging; however, habitual exercise can maintain muscle health. β-Hydroxy-β-methyl butyrate calcium (HMB) and black ginger (BG) improve muscle protein metabolism and energy production. Combining these two molecules, which have similar effects, may have a synergistic effect. Senescence-accelerated mouse-prone 8 (SAMP8) is a useful model of muscle aging. Therefore, we explored how the combination of habitual exercise, HMB, and BG affected muscle aging. We used 28-wk-old (28w) SAMP8 mice divided into six groups: 28 wk (28w), 44 wk (44w, Con), exercise (Ex), Ex+BG, Ex+HMB, and Ex+BG+HMB (Ex+Comb). Mice were required to run on a treadmill for 16 wk for 5 d per week. In 28w and 44w mice, grip strength tests and dissection were conducted. Muscle weight was measured, and qPCR and immunoblotting were con-ducted. Muscle mass and strength were declined in the 44w group. Exercise with HMB or BG alone had no effect, whereas muscle mass and strength were augmented in the Ex+Comb group. Similarly, levels of mitochondrial function-and biogenesis-related genes were increased. Autophagy-related protein (Atg3, 7, 16L1 and Beclin1) were altered in the Ex+Comb group. These results suggest that Ex+Comb affects autophagy. Overall, the combination of habitual exercise and HMB+BG may enhance muscle mass and strength by affecting the mitochondrial and autophagy systems in SAMP8. © 2022, Center for Academic Publications Japan. All rights reserved.
KW  - Black ginger
KW  - Exercise
KW  - HMBCa
KW  - SAMP8
KW  - Sarcopenia
KW  - Animals
KW  - Autophagy
KW  - Dietary Supplements
KW  - Ginger
KW  - Mice
KW  - Mitochondria
KW  - Muscle Strength
KW  - Muscle, Skeletal
KW  - Valerates
KW  - 3 hydroxybutyric acid
KW  - autophagy related 3
KW  - autophagy related protein
KW  - beclin 1
KW  - beta hydroxy beta methylbutyrate
KW  - black ginger extract
KW  - cytochrome c oxidase subunit 4
KW  - liquid nitrogen
KW  - mitochondrial f1 complex
KW  - mitofusion 1
KW  - mitofusion 2
KW  - optic atrophy 1
KW  - pentobarbital
KW  - plant extract
KW  - reagent
KW  - TATA binding protein
KW  - transcription factor a
KW  - unclassified drug
KW  - beta-hydroxyisovaleric acid
KW  - valeric acid
KW  - aging
KW  - animal experiment
KW  - animal model
KW  - antiinflammatory activity
KW  - Article
KW  - autophagy (cellular)
KW  - biochemical analysis
KW  - chemiluminescence immunoassay
KW  - controlled study
KW  - exercise
KW  - food intake
KW  - gastrocnemius muscle
KW  - grip strength test
KW  - image analysis
KW  - immunoblotting
KW  - male
KW  - mitochondrial gene
KW  - mitochondrion
KW  - mouse
KW  - muscle atrophy
KW  - muscle hypertrophy
KW  - muscle strength
KW  - muscle weight
KW  - nonhuman
KW  - protein expression
KW  - reverse transcription polymerase chain reaction
KW  - RNA extraction
KW  - senescence accelerated mouse
KW  - training
KW  - animal
KW  - autophagy
KW  - dietary supplement
KW  - ginger
KW  - mitochondrion
KW  - physiology
KW  - skeletal muscle
PB  - Center for Academic Publications Japan
SN  - 03014800 (ISSN)
C2  - 35228494
LA  - English
J2  - J. Nutr. Sci. Vitaminol.
M3  - Article
DB  - Scopus
N1  - Export Date: 24 May 2024; Cited By: 0; Correspondence Address: H. Ohmori; Faculty of Health and Sport Sciences, University of Tsukuba, Tsukuba, 305–8574, Japan; email: omori.hajime.gb@u.tsukuba.ac.jp; CODEN: JNSVA
ER  -

TY  - JOUR
AU  - Mahata, B.
AU  - Schulman-Rosenbaum, R.
AU  - Saad, F.A.
TI  - Editorial: Organs integrative endocrinology - the interplay between the pathways regulating endocrine organs
PY  - 2023
T2  - Frontiers in Endocrinology
VL  - 14
C7  - 1323185
DO  - 10.3389/fendo.2023.1323185
UR  - https://www-scopus-com.wwaker.top/inward/record.uri?eid=2-s2.0-85179314652&doi=10.3389%2ffendo.2023.1323185&partnerID=40&md5=eda7b03af379ea2577820ea44e6733f4
AD  - Department of Pathology, University of Cambridge, Cambridge, United Kingdom
AD  - Division of Endocrinology, Department of Medicine, Long Island Jewish Medical Center, Donald and Barbara Zucker School of Medicine at Hofstra/Northwell, New Hyde Park, NY, United States
AD  - Department of Drug Discovery, Saad Pharmaceuticals, Tallinn, Estonia
KW  - brain endocrine
KW  - integrative endocrinology
KW  - muscle & bone endocrine
KW  - ovary & testes endocrine
KW  - pancreas endocrine
KW  - parathyroid endocrine
KW  - skin & adipose endocrine
KW  - parathyroid hormone
KW  - thyroid hormone
KW  - vitamin D
KW  - acupuncture
KW  - adipose tissue
KW  - adult
KW  - animal model
KW  - body mass
KW  - bone density
KW  - bone development
KW  - bone microarchitecture
KW  - chronic kidney failure
KW  - diabetes mellitus
KW  - Editorial
KW  - endocrine gland
KW  - endocrine pancreas
KW  - endocrine system
KW  - endocrinology
KW  - exercise
KW  - health care system
KW  - homeostasis
KW  - human
KW  - hyperparathyroidism
KW  - hyperthyroidism
KW  - hypothyroidism
KW  - insulin dependent diabetes mellitus
KW  - metabolic bone disease
KW  - mouse
KW  - non insulin dependent diabetes mellitus
KW  - nonhuman
KW  - obesity
KW  - osteoblast
KW  - osteoporosis
KW  - parathyroid gland
KW  - physiology
KW  - postmenopause
KW  - psychosomatic disorder
KW  - sarcopenia
KW  - testis
KW  - thyroid cancer
KW  - transcriptomics
KW  - young adult
PB  - Frontiers Media SA
SN  - 16642392 (ISSN)
LA  - English
J2  - Front. Endocrinol.
M3  - Editorial
DB  - Scopus
N1  - Export Date: 24 May 2024; Cited By: 0; Correspondence Address: B. Mahata; Department of Pathology, University of Cambridge, Cambridge, United Kingdom; email: bm562@cam.ac.uk
ER  -

TY  - JOUR
AU  - Hwang, J.H.
AU  - Kang, S.Y.
AU  - Jung, H.W.
TI  - Effects of American wild ginseng and Korean cultivated wild ginseng pharmacopuncture extracts on the regulation of C2C12 myoblasts differentiation through AMPK and PI3K/Akt/mTOR signaling pathway
PY  - 2022
T2  - Molecular Medicine Reports
VL  - 25
IS  - 6
C7  - 12708
DO  - 10.3892/mmr.2022.12708
UR  - https://www-scopus-com.wwaker.top/inward/record.uri?eid=2-s2.0-85128309073&doi=10.3892%2fmmr.2022.12708&partnerID=40&md5=3827488520cbfcdcd0e0a12fe10f32fc
AD  - Department of Acupuncture and Moxibustion Medicine, College of Korean Medicine, Gachon University, Seongnam, Gyeonggi, 13120, South Korea
AD  - Korean Medicine R&D Center, College of Korean Medicine, Dongguk University, North Gyeongsang, Gyeongju, 38066, South Korea
AD  - Department of Herbology, College of Korean Medicine, Dongguk University, North Gyeongsang, Gyeongju, 38066, South Korea
AB  - Targeting impaired myogenesis and mitochondrial biogenesis offers a potential alternative strategy for balancing energy to fight muscle disorders such as sarcopenia. In traditional Korean medicine, it is believed that the herb wild ginseng can help restore energy to the elderly. The present study investigated whether American wild ginseng pharmacopuncture (AWGP) and Korean cultivated wild ginseng pharmacopuncture (KCWGP) regulate energy metabolism in skeletal muscle cells. C2C12 mouse myoblasts were differentiated into myotubes using horse serum for 5 days. An MTT colorimetric assay verified cell viability. AWGP, KCWGP (0.5, 1, or 2 mg/ml), or metformin (2.5 mM) for reference were used to treat the C2C12 myotubes. The expressions of differentiation and mitochondrial biogenetic factors were measured by western blotting in C2C12 myotubes. Treatment of C2C12 cells stimulated with AWGP and KCWGP at a concentration of 10 mg/ml did not affect cell viability. AWGP and KCWGP treatments resulted in significant increases in the myogenesis proteins, myosin heavy chain, myostatin, myoblast determination protein 1 and myogenin, as well as increases to the biogenic regulatory factors, peroxisome proliferator-activated receptor-γ coactivator-1-α, nuclear respiratory factor 1, mitochondrial transcription factor A and Sirtuin 1, in the myotubes through AMPK and PI3K/AKT/mTOR signaling pathway activation. These results suggest that AWGP and KCWGP may be beneficial to muscle function by improving muscle differentiation and energy metabolism. © 2022 Spandidos Publications. All rights reserved.
KW  - biogenesis
KW  - C2C12 myotubes
KW  - myoblast differentiation
KW  - pharmacopuncture
KW  - wild ginseng
KW  - Acupuncture
KW  - AMP-Activated Protein Kinases
KW  - Animals
KW  - Cell Differentiation
KW  - Mice
KW  - Muscle Fibers, Skeletal
KW  - Myoblasts
KW  - Panax
KW  - Phosphatidylinositol 3-Kinases
KW  - Plant Extracts
KW  - Proto-Oncogene Proteins c-akt
KW  - Republic of Korea
KW  - Signal Transduction
KW  - TOR Serine-Threonine Kinases
KW  - ginseng extract
KW  - hydroxymethylglutaryl coenzyme A reductase kinase
KW  - mammalian target of rapamycin
KW  - metformin
KW  - mitochondrial transcription factor A
KW  - MyoD1 protein
KW  - myogenin
KW  - myosin heavy chain
KW  - myostatin
KW  - nuclear respiratory factor 1
KW  - peroxisome proliferator activated receptor gamma coactivator 1alpha
KW  - phosphatidylinositol 3 kinase
KW  - protein kinase B
KW  - sirtuin 1
KW  - hydroxymethylglutaryl coenzyme A reductase kinase
KW  - phosphatidylinositol 3 kinase
KW  - plant extract
KW  - protein kinase B
KW  - target of rapamycin kinase
KW  - aged
KW  - Akt signaling
KW  - AMPK signaling
KW  - animal cell
KW  - Article
KW  - C2C12 cell line
KW  - cell differentiation
KW  - cell viability
KW  - colorimetry
KW  - controlled study
KW  - cultivated species
KW  - drug cytotoxicity
KW  - energy metabolism
KW  - ginseng
KW  - high performance liquid chromatography
KW  - metabolic regulation
KW  - mitochondrial biogenesis
KW  - mouse
KW  - MTT assay
KW  - muscle development
KW  - muscle function
KW  - muscle mitochondrion
KW  - myotube
KW  - nonhuman
KW  - pharmacopuncture
KW  - protein expression
KW  - serum
KW  - skeletal muscle cell
KW  - Western blotting
KW  - wild plant
KW  - acupuncture
KW  - animal
KW  - cell differentiation
KW  - metabolism
KW  - myoblast
KW  - Panax
KW  - signal transduction
KW  - South Korea
PB  - Spandidos Publications
SN  - 17912997 (ISSN)
C2  - 35419614
LA  - English
J2  - Mol. Med. Rep.
M3  - Article
DB  - Scopus
N1  - Export Date: 24 May 2024; Cited By: 3; Correspondence Address: H.W. Jung; Department of Herbology, College of Korean Medicine, Dongguk University, Gyeongju, 123 Dongdaero, North Gyeongsang, 38066, South Korea; email: tenzing2@hanmail.net
ER  -

TY  - JOUR
AU  - Stevens, P.E.
AU  - Ahmed, S.B.
AU  - Carrero, J.J.
AU  - Foster, B.
AU  - Francis, A.
AU  - Hall, R.K.
AU  - Herrington, W.G.
AU  - Hill, G.
AU  - Inker, L.A.
AU  - Kazancıoğlu, R.
AU  - Lamb, E.
AU  - Lin, P.
AU  - Madero, M.
AU  - McIntyre, N.
AU  - Morrow, K.
AU  - Roberts, G.
AU  - Sabanayagam, D.
AU  - Schaeffner, E.
AU  - Shlipak, M.
AU  - Shroff, R.
AU  - Tangri, N.
AU  - Thanachayanont, T.
AU  - Ulasi, I.
AU  - Wong, G.
AU  - Yang, C.-W.
AU  - Zhang, L.
AU  - Levin, A.
TI  - KDIGO 2024 Clinical Practice Guideline for the Evaluation and Management of Chronic Kidney Disease
PY  - 2024
T2  - Kidney International
VL  - 105
IS  - 4
SP  - S117
EP  - S314
DO  - 10.1016/j.kint.2023.10.018
UR  - https://www-scopus-com.wwaker.top/inward/record.uri?eid=2-s2.0-85187231407&doi=10.1016%2fj.kint.2023.10.018&partnerID=40&md5=11e7385f4b20f480c5f4917ecbe5e4ea
KW  - Humans
KW  - Renal Insufficiency, Chronic
KW  - acetylsalicylic acid
KW  - albumin
KW  - allopurinol
KW  - aminoglycoside
KW  - angiotensin receptor antagonist
KW  - antivitamin K
KW  - aripiprazole
KW  - atovaquone
KW  - bicarbonate
KW  - carbapenem derivative
KW  - cephalosporin derivative
KW  - clindamycin
KW  - colchicine
KW  - corn syrup
KW  - creatinine
KW  - cystatin C
KW  - daptomycin
KW  - dipeptidyl carboxypeptidase inhibitor
KW  - diuretic agent
KW  - empagliflozin
KW  - ezetimibe
KW  - gadolinium chelate
KW  - glucocorticoid
KW  - growth hormone
KW  - histamine H2 receptor antagonist
KW  - hydroxymethylglutaryl coenzyme A reductase inhibitor
KW  - lamotrigine
KW  - linezolid
KW  - low density lipoprotein cholesterol
KW  - metformin
KW  - mineralocorticoid antagonist
KW  - nonsteroid antiinflammatory agent
KW  - paracetamol
KW  - PCSK9 inhibitor
KW  - pentamidine
KW  - placebo
KW  - potassium
KW  - primaquine
KW  - quetiapine
KW  - renin inhibitor
KW  - sodium glucose cotransporter 2 inhibitor
KW  - uric acid
KW  - uric acid derivative
KW  - valproic acid
KW  - warfarin
KW  - acute disease
KW  - acute kidney failure
KW  - acute kidney tubule necrosis
KW  - adulthood
KW  - adverse event
KW  - age distribution
KW  - albumin to creatinine ratio
KW  - albumin urine level
KW  - albuminuria
KW  - alcohol consumption
KW  - all cause mortality
KW  - animal food
KW  - Article
KW  - atrial fibrillation
KW  - bicarbonate blood level
KW  - bleeding
KW  - blood analysis
KW  - blood pressure measurement
KW  - blood pressure monitoring
KW  - blood pressure regulation
KW  - blood sampling
KW  - body height
KW  - body surface
KW  - body weight
KW  - body weight loss
KW  - bone disease
KW  - brain development
KW  - caloric intake
KW  - cardiovascular disease
KW  - cardiovascular risk
KW  - cerebrovascular accident
KW  - child care
KW  - child growth
KW  - chronic kidney failure
KW  - circadian rhythm
KW  - clinical decision making
KW  - clinical laboratory
KW  - clinical pharmacist
KW  - collaborative care team
KW  - comorbidity
KW  - comparative study
KW  - conservative treatment
KW  - contraceptive behavior
KW  - coronary artery disease
KW  - creatinine blood level
KW  - creatinine clearance
KW  - creatinine urine level
KW  - diabetes mellitus
KW  - diabetic ketoacidosis
KW  - diagnostic test
KW  - diastolic blood pressure
KW  - diet therapy
KW  - dietary intake
KW  - disease association
KW  - disease control
KW  - disease course
KW  - disease severity
KW  - drug potentiation
KW  - drug safety
KW  - drug stewardship
KW  - drug utilization
KW  - drug utilization review
KW  - dyslipidemia
KW  - education
KW  - elective surgery
KW  - electrolyte balance
KW  - environmental factor
KW  - estimated glomerular filtration rate
KW  - falling
KW  - family history
KW  - fatigue
KW  - female fertility
KW  - fracture
KW  - frailty
KW  - genetics
KW  - global disease burden
KW  - glycemic control
KW  - gout
KW  - GRADE approach
KW  - groups by age
KW  - health care access
KW  - health care cost
KW  - health care delivery
KW  - health care management
KW  - health care personnel
KW  - health care planning
KW  - health care policy
KW  - health care quality
KW  - heart infarction
KW  - hematuria
KW  - hemodialysis
KW  - herbal medicine
KW  - high calorie diet
KW  - high risk patient
KW  - high-fructose diet
KW  - hospital care
KW  - human
KW  - hyperkalemia
KW  - hyperuricemia
KW  - hypotension
KW  - immunoglobulin A nephropathy
KW  - incidence
KW  - integrated health care system
KW  - intersectoral collaboration
KW  - interstitial nephritis
KW  - ischemic heart disease
KW  - kidney biopsy
KW  - kidney development
KW  - kidney function
KW  - kidney polycystic disease
KW  - kidney transplantation
KW  - laboratory test
KW  - lactic acidosis
KW  - left ventricular systolic dysfunction
KW  - lethargy
KW  - life expectancy
KW  - lifestyle modification
KW  - loss of appetite
KW  - male fertility
KW  - malnutrition
KW  - maximum tolerated dose
KW  - mean arterial pressure
KW  - meat consumption
KW  - medical care
KW  - medical history
KW  - medical record
KW  - medication compliance
KW  - Mediterranean diet
KW  - mental performance
KW  - meta analysis (topic)
KW  - metabolic acidosis
KW  - mineral bone disorder
KW  - nausea
KW  - nephrology
KW  - nephrotoxicity
KW  - non insulin dependent diabetes mellitus
KW  - obesity
KW  - outpatient care
KW  - patient counseling
KW  - patient dissatisfaction
KW  - patient education
KW  - patient preference
KW  - patient referral
KW  - patient safety
KW  - physical activity
KW  - physical examination
KW  - physical tolerance
KW  - plasma clearance
KW  - point of care testing
KW  - polymerase chain reaction
KW  - polypharmacy
KW  - potassium blood level
KW  - potassium intake
KW  - practice guideline
KW  - pregnancy
KW  - prescription
KW  - prevalence
KW  - prognosis
KW  - protein creatinine ratio
KW  - protein intake
KW  - proteinuria
KW  - psychological care
KW  - puberty
KW  - quality of life
KW  - radiology
KW  - renal clearance
KW  - renal replacement therapy
KW  - renography
KW  - risk assessment
KW  - risk benefit analysis
KW  - risk factor
KW  - risk reduction
KW  - sarcopenia
KW  - satisfaction
KW  - screening test
KW  - seasonal variation
KW  - secondary prevention
KW  - sex difference
KW  - sex ratio
KW  - side effect
KW  - social aspect
KW  - social care
KW  - social support
KW  - sodium intake
KW  - sodium restriction
KW  - standardization
KW  - starvation
KW  - steady state
KW  - supportive care need
KW  - systematic review (topic)
KW  - systolic blood pressure
KW  - telehealth
KW  - teratogenicity
KW  - terminal care
KW  - thromboembolism
KW  - thrombosis
KW  - thrombosis prevention
KW  - tobacco use
KW  - transition to adult care
KW  - treatment withdrawal
KW  - ultra-processed food
KW  - uric acid blood level
KW  - urinalysis
KW  - urine sampling
KW  - vascular access
KW  - virtual reality
KW  - volume of distribution
KW  - chronic kidney failure
KW  - practice guideline
PB  - Elsevier B.V.
SN  - 00852538 (ISSN)
C2  - 38490803
LA  - English
J2  - Kidney Int.
M3  - Article
DB  - Scopus
N1  - Export Date: 24 May 2024; Cited By: 16; CODEN: KDYIA
ER  -

TY  - JOUR
AU  - Zhang, X.
AU  - Liu, F.
AU  - Diao, Y.
AU  - Li, Y.
AU  - Li, Y.
TI  - The relationship between hypertriglyceridemic-waist phenotype and muscle mass loss in the 18-65 year-old adults
ST  - 高三酰甘油血症-腰围表型与中青年人群肌肉含量减少的相关性研究
PY  - 2023
T2  - Chinese Journal of Endocrinology and Metabolism
VL  - 39
IS  - 12
SP  - 1045
EP  - 1049
DO  - 10.3760/cma.j.cn311282-20230208-00058
UR  - https://www-scopus-com.wwaker.top/inward/record.uri?eid=2-s2.0-85181026829&doi=10.3760%2fcma.j.cn311282-20230208-00058&partnerID=40&md5=82acec5ec89b334d895919fb9c729b12
AD  - Department of Nutrition, First Teaching Hospital, Tianjin University of Traditional Chinese Medicine, National Clinical Research Center for Chinese Medicine Acupuncture and Moxibustion, Tianjin, 300381, China
AD  - Department of Preventive Treatment of Disease and Health Management Center, First Teaching Hospital of Tianjin University of Traditional Chinese Medicine, National Clinical Research Center for Chinese Medicine Acupuncture and Moxibustion, Tianjin, 300381, China
AB  - Objective To detect the incidence of muscle mass loss in the adults and explore its relevant influencing factors. Methods A total of 1 503 participants aged between 18 and 65 years old were collected from the Department of Preventive Treatment of Disease and Health Management Center of First Teaching Hospital of Tianjin University of Traditional Chinese Medicine from March 2019 to October 2021. All subjects completed physical and laboratory examination and bioelectrical impedance analysis. According to the cutpoint of plasma triglycerides concentration≥1.7 mmol/L, waist circumference≥85 cm in men or≥80 cm in women, 1 503 subjects were divided into four groups: normal triglycerides and waist circumference group, normal waist circumference and hypertriglyceridemia group, abdominal obesity and normal triglycerides group, and hypertriglyceridemic-waist phenotype(HTWC) group. Subjects were also divided into 4 groups according to age. Skeletal muscle mass index (ASMI) was calculated according to the skeletal muscle mass of the limbs. Differences of the ASMI and other relevant indicators among the above four groups were analyzed, and body composition was compared among four age groups. Then explore whether HTWC phenotype was an independent risk factor for the occurrence of sarcopenia in different age groups of different gender. Results The level of triglycerides, fasting blood glucose, systolic blood pressure, and diastolic blood pressure in HTWC group were higher than those in the normal group(all P< 0.001). But the incidence of the muscle mass loss in the HTWC group was much lower than that in the other three groups (P < 0.001). The incidence of muscle mass loss in overall subjects was 9.2%, in which man was 2.05 times higher than women(12.9% vs 6.3%). There is no statistically significant difference in the incidence of muscle mass loss between the 18-35 age group and the 56-65 age group. Multivariate logistic regression analysis revealed that body mass index, body fat percentage, bone mineral content were independent factors affecting muscle loss in 18-45 year-old adults. After adjustment for other risk factors, HTWC phenotype was still not an independent influencing factor of sarcopenia(OR = 1.679, 95% CI 0.523-5.386, P = 0.384). Conclusion HTWC phenotype was not an independent influencing factor of sarcopenia. To prevent the occurrence of sarcopenia in middle-aged and young adults, in addition to assessing the muscle mass, attention should also be given to the measurement of body mass index, bone mineral content, and body fat percentage. © The Author(s) 2023.
KW  - Body fat percentage
KW  - Body mass index
KW  - Bone mineral content
KW  - Sarcopenia
KW  - Triglycerides
KW  - Waist circumference
KW  - triacylglycerol
KW  - abdominal obesity
KW  - adult
KW  - aged
KW  - Article
KW  - bioelectrical impedance analysis
KW  - body composition
KW  - body fat percentage
KW  - body mass
KW  - bone mineral
KW  - diastolic blood pressure
KW  - fasting blood glucose level
KW  - female
KW  - human
KW  - hypertriglyceridemia
KW  - hypertriglyceridemic waist
KW  - incidence
KW  - laboratory test
KW  - major clinical study
KW  - male
KW  - middle aged
KW  - muscle mass
KW  - muscle mass loss
KW  - muscle weakness
KW  - musculoskeletal system parameters
KW  - phenotype
KW  - physical examination
KW  - risk factor
KW  - sarcopenia
KW  - skeletal muscle mass index
KW  - systolic blood pressure
KW  - waist circumference
KW  - young adult
PB  - Chinese Medical Journals Publishing House Co.Ltd
SN  - 10006699 (ISSN)
LA  - Chinese
J2  - Chin. J. Endocrinol. Metabol.
M3  - Article
DB  - Scopus
N1  - Export Date: 24 May 2024; Cited By: 0; Correspondence Address: Y. Li; Department of Nutrition, First Teaching Hospital of Tianjin University of Traditional Chinese Medicine, National Clinical Research Center for Chinese Medicine Acupuncture and Moxibustion, Tianjin, 300381, China; email: clala_008@sina.com
ER  -

TY  - JOUR
AU  - Ding, K.
AU  - Jiang, W.
AU  - Zhangwang, J.
AU  - Wang, Y.
AU  - Zhang, J.
AU  - Lei, M.
TI  - The potential of traditional herbal active ingredients in the treatment of sarcopenia animal models: focus on therapeutic effects and mechanisms
PY  - 2023
T2  - Naunyn-Schmiedeberg's Archives of Pharmacology
VL  - 396
IS  - 12
SP  - 3483
EP  - 3501
DO  - 10.1007/s00210-023-02639-7
UR  - https://www-scopus-com.wwaker.top/inward/record.uri?eid=2-s2.0-85166298861&doi=10.1007%2fs00210-023-02639-7&partnerID=40&md5=4deeeedc07e9eda3cd492a47c0881a27
AD  - School of Clinical Medicine, Chengdu University of Traditional Chinese Medicine, Chengdu, 610075, China
AD  - Hospital of Chengdu University of Traditional Chinese Medicine, Chengdu, 610075, China
AD  - Jiangsu Provincial Hospital of Traditional Chinese Medicine, Nanjing, 210029, China
AB  - Sarcopenia is a major global public health problem that harms individual physical function. In 2018, the European Working Group on Sarcopenia in the Elderly 2 classified sarcopenia into primary and secondary sarcopenia. However, information on the pathogenesis and effective treatment of primary and secondary sarcopenia is limited. Traditional herbal active ingredients have biological activities that promote skeletal muscle health, showing potential preventive and therapeutic effects on sarcopenia. Therefore, this narrative review aims to provide a comprehensive overview of global traditional herbal active ingredients’ beneficial therapeutic effects and molecular mechanisms on sarcopenia-related animal models. For this purpose, we conducted a literature search in three databases, PubMed, Web of Science, and Embase, consistent with the review objectives. After the screening, 12 animal studies met the review themes. The review results showed that the pathological mechanisms in sarcopenia-related animal models include imbalanced protein metabolism, oxidative stress, inflammation, apoptosis, insulin resistance, endoplasmic reticulum stress, impaired mitochondrial biogenesis, and autophagy-lysosome system aggravation. Eleven traditional herbal active ingredients exerted positive anti-sarcopenic effects by ameliorating these pathological mechanisms. This narrative review will provide meaningful insight into future studies regarding traditional herbal active ingredients for treating sarcopenia. Graphical abstract: [Figure not available: see fulltext.] © 2023, The Author(s), under exclusive licence to Springer-Verlag GmbH Germany, part of Springer Nature.
KW  - Herbal medicine
KW  - Molecular mechanisms of pharmacological action
KW  - Phytochemicals
KW  - Sarcopenia
KW  - Therapeutic effect
KW  - Aged
KW  - Animals
KW  - Humans
KW  - Inflammation
KW  - Muscle, Skeletal
KW  - Oxidative Stress
KW  - Sarcopenia
KW  - Treatment Outcome
KW  - 5,7 dimethoxyflavone
KW  - atractylenolide i
KW  - baicalin
KW  - carnosol
KW  - curcumin
KW  - dihydromyricetin
KW  - ginsenoside
KW  - ginsenoside Rg 3
KW  - glabridin
KW  - herbaceous agent
KW  - icariin
KW  - morroniside
KW  - unclassified drug
KW  - apoptosis
KW  - autophagy (cellular)
KW  - chemical structure
KW  - endoplasmic reticulum stress
KW  - herbal medicine
KW  - inflammation
KW  - insulin resistance
KW  - lysosome
KW  - methodology
KW  - mitochondrial biogenesis
KW  - nonhuman
KW  - oxidative stress
KW  - paracrine signaling
KW  - pathogenesis
KW  - protein metabolism
KW  - Review
KW  - risk factor
KW  - sarcopenia
KW  - signal transduction
KW  - therapy effect
KW  - aged
KW  - animal
KW  - human
KW  - pathology
KW  - sarcopenia
KW  - skeletal muscle
KW  - treatment outcome
PB  - Springer Science and Business Media Deutschland GmbH
SN  - 00281298 (ISSN)
C2  - 37526688
LA  - English
J2  - Naunyn-Schmiedeberg's Arch. Pharmacol.
M3  - Review
DB  - Scopus
N1  - Export Date: 24 May 2024; Cited By: 1; Correspondence Address: J. Zhang; Hospital of Chengdu University of Traditional Chinese Medicine, Chengdu, 610075, China; email: zhangjing@cdutcm.edu.cn; M. Lei; Hospital of Chengdu University of Traditional Chinese Medicine, Chengdu, 610075, China; email: minglei2828@126.com; CODEN: NSAPC
ER  -

TY  - JOUR
AU  - Sakisaka, N.
TI  - Long-term administration of ninjin'yoeito to treat frailty in older adults: A case series
PY  - 2022
T2  - Neuropeptides
VL  - 93
C7  - 102244
DO  - 10.1016/j.npep.2022.102244
UR  - https://www-scopus-com.wwaker.top/inward/record.uri?eid=2-s2.0-85126534614&doi=10.1016%2fj.npep.2022.102244&partnerID=40&md5=18cabe1243608816d919cea4c7d1c1bf
AD  - Sakisaka Clinic, 8-15 Hirano Motomachi, Hirano-ku, Osaka-shi, Osaka, Japan
AB  - Frailty among older people is strongly associated with undernutrition and is likely to cause sarcopenia, which results in a reduction in muscle mass. Although several studies have investigated the benefits of diet changes and exercise therapy in reducing frailty in older adults, few have focused on the use of drug therapy to treat frailty. We report on three cases of older adults (2: female and 1: male) who presented at our clinic with frailty. Their demographics, grip strength, and muscle quality scores were measured at baseline, and they were administered ninjin'yoeito and followed up at 6, 12, and 24 months. Patient 1 was an 82-year-old man with a grip strength of 16.00 kg on the left and a muscle quality score of 35 points. After 24 months, his grip strength was 21.40 kg on the left, and he had a muscle quality score of 47 points. Similarly, despite serious underlying diseases, at each follow-up, the other two patients showed marked improvement in grip strength, and their muscle quality score either increased or remained stable. These results indicate that ninjin'yoeito has considerable potential for improving frailty and sarcopenia in older patients. © 2022
KW  - Frailty
KW  - Grip strength
KW  - Malnutrition
KW  - Ninjin'yoeito
KW  - Sarcopenia
KW  - Aged
KW  - Aged, 80 and over
KW  - Drugs, Chinese Herbal
KW  - Female
KW  - Frailty
KW  - Humans
KW  - Male
KW  - Sarcopenia
KW  - hemoglobin
KW  - Kampo medicine (drug)
KW  - ninjin yoeito
KW  - serum albumin
KW  - unclassified drug
KW  - herbaceous agent
KW  - ninjin'yoeito
KW  - aged
KW  - Article
KW  - case report
KW  - clinical article
KW  - demography
KW  - female
KW  - follow up
KW  - frailty
KW  - grip strength
KW  - hemoglobin blood level
KW  - human
KW  - male
KW  - malnutrition
KW  - protein blood level
KW  - sarcopenia
KW  - scoring system
KW  - very elderly
KW  - complication
KW  - frailty
KW  - sarcopenia
PB  - Churchill Livingstone
SN  - 01434179 (ISSN)
C2  - 35381491
LA  - English
J2  - Neuropeptides
M3  - Article
DB  - Scopus
N1  - Export Date: 24 May 2024; Cited By: 3; CODEN: NRPPD
ER  -

TY  - JOUR
AU  - Park, J.
AU  - Kim, H.
AU  - Choung, S.-Y.
AU  - Jeon, Y.J.
AU  - Jeon, H.J.
AU  - Jun Youn, S.
AU  - Choi, Y.
AU  - Cho, H.-S.
AU  - Kang, J.
AU  - Seo, Y.
AU  - Kim, K.-W.
AU  - Song, M.-Y.
TI  - The efficacy and safety of Codonopsis lanceolata water extract for sarcopenia: A study protocol for randomized, double-blind, placebo-controlled clinical trial
PY  - 2022
T2  - Medicine (United States)
VL  - 101
IS  - 39
SP  - E30773
DO  - 10.1097/MD.0000000000030773
UR  - https://www-scopus-com.wwaker.top/inward/record.uri?eid=2-s2.0-85139520046&doi=10.1097%2fMD.0000000000030773&partnerID=40&md5=25eabbf4bc0bfde0e107b967a4fed676
AD  - Department of Korean Rehabilitation Medicine, College of Korean Medicine, Kyung Hee University, Seoul, South Korea
AD  - Department of Preventive Pharmacy, College of Pharmacy, Dankook University, South Korea
AD  - MILAE Bioresources Co., Ltd., Seoul, South Korea
AD  - RnBS Corp., South Korea
AB  - Introduction: This study aimed to propose a protocol to demonstrate the efficacy of Codonopsis lanceolata water extract for the improvement of skeletal muscle mass (SMM) and function (muscle strength or performance function) and its safety compared to a placebo in adults with reduced muscle strength. Methods and analysis: A randomized double-blind placebo-controlled clinical trial was conducted. Participants will be recruited from the Korean Medicine Hospital in South Korea. One hundred and four adults with reduced muscle strength will be randomly assigned a 1:1 ratio to either the experimental or placebo comparator groups. The participants will consume the product corresponding to their assigned group for the following 12 weeks, and efficacy and safety tests will be conducted. This is the first clinical trial of C lanceolata water extract in adults with reduced muscle strength. The results of this study would provide a clinical basis for the efficacy and safety of C lanceolata water extract in patients with sarcopenia. Ethics and dissemination: This trial was approved by the Institutional Review Board (IRB) of Kyung Hee University Korean Medicine Hospital at Gangdong on July 15, 2021 (amendment number: MLB_DDE_H01 [ver. 01]). When a change was made in the clinical trial plan, the IRB reviewed and approved the revised clinical trial plan. The study was registered on the Clinical Research Information Service website on December 3, 2021 (registration number: PRE20211203-003; https://cris.nih.go.kr/cris/search/detailSearch.do?seq=20841&status=1&seq_group=20841&search_page=M). The results of this clinical trial will be reported in the future. Every document related to the clinical trial, such as the electronic case report form, will be recorded and classified by the subject identification code and not by the subject name. © 2022 Lippincott Williams and Wilkins. All rights reserved.
KW  - Codonopsis lanceolata 
KW  - protocol
KW  - randomized controlled trial
KW  - sarcopenia
KW  - Adult
KW  - Codonopsis
KW  - Dichlorodiphenyl Dichloroethylene
KW  - Double-Blind Method
KW  - Humans
KW  - Randomized Controlled Trials as Topic
KW  - Sarcopenia
KW  - Treatment Outcome
KW  - Water
KW  - Codonopsis lanceolata extract
KW  - interleukin 6
KW  - placebo
KW  - plant extract
KW  - somatomedin C
KW  - tumor necrosis factor
KW  - unclassified drug
KW  - 1,1 dichloro 2,2 bis(4 chlorophenyl)ethylene
KW  - water
KW  - adult
KW  - adverse event
KW  - aged
KW  - anamnesis
KW  - Article
KW  - blood chemistry
KW  - blood examination
KW  - body fat
KW  - body temperature
KW  - clinical monitoring
KW  - Codonopsis
KW  - Codonopsis lanceolata
KW  - comorbidity
KW  - consultation
KW  - controlled study
KW  - diastolic blood pressure
KW  - disease severity
KW  - double blind procedure
KW  - drug efficacy
KW  - drug safety
KW  - dual energy X ray absorptiometry
KW  - female
KW  - follow up
KW  - grip strength test
KW  - hand grip
KW  - human
KW  - laboratory test
KW  - major clinical study
KW  - male
KW  - medical examination
KW  - medical record
KW  - middle aged
KW  - muscle function
KW  - muscle mass
KW  - muscle strength
KW  - muscle weakness
KW  - musculoskeletal system parameters
KW  - patient compliance
KW  - pulse rate
KW  - questionnaire
KW  - randomized controlled trial
KW  - sarcopenia
KW  - screening test
KW  - short physical performance battery
KW  - skeletal muscle
KW  - skeletal muscle index
KW  - superiority trial
KW  - systolic blood pressure
KW  - tablet
KW  - urinalysis
KW  - very elderly
KW  - vital sign
KW  - randomized controlled trial (topic)
KW  - sarcopenia
KW  - treatment outcome
PB  - Lippincott Williams and Wilkins
SN  - 00257974 (ISSN)
C2  - 36181010
LA  - English
J2  - Medicine
M3  - Article
DB  - Scopus
N1  - Export Date: 24 May 2024; Cited By: 1; Correspondence Address: M.-Y. Song; Department of Korean Rehabilitation Medicine, College of Korean Medicine, Kyung Hee University, Seoul, 23 Kyungheedaero, Dongdaemun-gu, 02447, South Korea; email: mysong@khu.ac.kr; CODEN: MEDIA
ER  -

TY  - JOUR
AU  - Tan, T.-W.
AU  - Tan, H.-L.
AU  - Hsu, M.-F.
AU  - Huang, H.-L.
AU  - Chung, Y.-C.
TI  - Effect of non-pharmacological interventions on the prevention of sarcopenia in menopausal women: a systematic review and meta-analysis of randomized controlled trials
PY  - 2023
T2  - BMC Women's Health
VL  - 23
IS  - 1
C7  - 606
DO  - 10.1186/s12905-023-02749-7
UR  - https://www-scopus-com.wwaker.top/inward/record.uri?eid=2-s2.0-85176468400&doi=10.1186%2fs12905-023-02749-7&partnerID=40&md5=8df50f566490cbcb8d45ad2f9b457a44
AD  - Department of Nursing, Hsinchu MacKay Memorial Hospital, Hsinchu, Taiwan
AD  - Department of Orthopaedic Surgery, Faculty of Medicine, University of Malaya, Kuala Lumpur, Malaysia
AD  - Department of Nursing, Yuanpei University of Medical Technology, Hsinchu, Taiwan
AD  - Department of Healthcare Management, Yuanpei University of Medical Technology, Hsinchu, Taiwan
AB  - Background: Sarcopenia is a chronic disease marked by gradual muscle system and functional decline. Prior research indicates its prevalence in those under 60 varies from 8 to 36%. There is limited evidence on the effectiveness of non-pharmacological interventions for sarcopenia prevention in menopausal women aged 40–60. This study examines the influence of such interventions for sarcopenia prevention on these women. Methods: PubMed, EMBASE, Medline, Cochrane Library, CINAHL, PEDro, and Airiti Library were searched from inception until May 5, 2023. Randomized controlled trials that examined exercise, vitamin D and protein supplementation effects on muscle mass, strength, and physical function. Quality assessment used the Cochrane risk of bias tool, and analysis employed Comprehensive Meta-Analysis version 2.0. Results: A total of 27 randomized controlled trials, involving 1,989 participants were identified. Meta-analysis results showed exercise improved lean body mass (SMD = 0.232, 95% CI: 0.097, 0.366), handgrip strength (SMD = 0.901, 95% CI: 0.362, 1.441), knee extension strength (SMD = 0.698, 95% CI: 0.384, 1.013). Resistance training had a small effect on lean body mass, longer exercise duration (> 12 weeks) and higher frequency (60–90 min, 3 sessions/week) showed small to moderate effects on lean body mass. Vitamin D supplementation improved handgrip strength (SMD = 0.303, 95% CI: 0.130, 0.476), but not knee extension strength. There was insufficient data to assess the impact of protein supplementation on muscle strength. Conclusions: Exercise effectively improves muscle mass, and strength in menopausal women. Resistance training with 3 sessions per week, lasting 20–90 min for at least 6 weeks, is most effective. Vitamin D supplementation enhances small muscle group strength. Further trials are needed to assess the effects of vitamin D and protein supplementation on sarcopenia prevention. Registration number: This review was registered on PROSPERO CRD42022329273. © 2023, The Author(s).
KW  - Exercise training
KW  - Menopausal women
KW  - Protein
KW  - Sarcopenia
KW  - Systematic review
KW  - Vitamin D
KW  - Female
KW  - Hand Strength
KW  - Humans
KW  - Menopause
KW  - Muscle Strength
KW  - Randomized Controlled Trials as Topic
KW  - Sarcopenia
KW  - Vitamin D
KW  - vitamin D
KW  - vitamin D
KW  - aerobic exercise
KW  - Article
KW  - caloric restriction
KW  - exercise
KW  - GRADE approach
KW  - grip strength
KW  - human
KW  - knee extension strength
KW  - lean body weight
KW  - menopause
KW  - meta analysis
KW  - muscle mass
KW  - muscle strength
KW  - physical performance
KW  - protein intake
KW  - publication
KW  - randomized controlled trial (topic)
KW  - resistance training
KW  - sarcopenia
KW  - sprint interval training
KW  - systematic review
KW  - Tai Chi
KW  - therapy effect
KW  - treadmill exercise
KW  - vitamin supplementation
KW  - weight training
KW  - female
KW  - hand strength
KW  - menopause
KW  - sarcopenia
PB  - BioMed Central Ltd
SN  - 14726874 (ISSN)
C2  - 37964288
LA  - English
J2  - BMC Women's Health
M3  - Article
DB  - Scopus
N1  - Export Date: 24 May 2024; Cited By: 0; Correspondence Address: Y.-C. Chung; Department of Nursing, Yuanpei University of Medical Technology, Hsinchu, Taiwan; email: yuchu@mail.ypu.edu.tw; CODEN: BWHMA
ER  -

TY  - JOUR
AU  - Yun, H.-W.
AU  - Kim, C.-J.
AU  - Ahn, J.-A.
AU  - Schlenk, E.A.
TI  - Effects of a self-determination theory-based physical activity programme for postmenopausal women with rheumatoid arthritis: A randomized controlled trial
PY  - 2023
T2  - International Journal of Nursing Practice
VL  - 29
IS  - 6
C7  - e13199
DO  - 10.1111/ijn.13199
UR  - https://www-scopus-com.wwaker.top/inward/record.uri?eid=2-s2.0-85169838739&doi=10.1111%2fijn.13199&partnerID=40&md5=a07e012a5f73e524ba3c60ed01e04d19
AD  - Department of Nursing, Catholic Sangji College, Andong, South Korea
AD  - College of Nursing and Research Institute of Nursing Science, Ajou University, Suwon, South Korea
AD  - University of Pittsburgh School of Nursing, Pittsburgh, PA, United States
AB  - Aims: The study aimed to develop and evaluate the effects of a self-determination theory-based, nurse-led, physical activity programme for postmenopausal women with rheumatoid arthritis. Methods: Between December 2019 and April 2020, this randomized controlled trial recruited 62 postmenopausal women with rheumatoid arthritis from a university-affiliated hospital in South Korea. The intervention group participated in a self-determination theory-based, nurse-led, physical activity programme that consisted of Tai Chi-based physical activity, a supportive psychosocial strategy, and interactive counselling for 16 weeks, and the control group continued to undergo their usual care. Results: There were statistically significant group-by-time interactions in physical activity and perceived sarcopenia, which favoured the intervention group. Additionally, the intervention group showed significant improvements in the perceived therapeutic efficacy of physical activity, grip strength, walking speed, disease activity score, and health-related quality of life. Conclusions: The programme developed in this study can be an effective and feasible approach for postmenopausal women with rheumatoid arthritis in improving physical activity, selected osteosarcopenic outcomes, and health-related quality of life. Further research is required to investigate the long-term effects of this theory-based programme for postmenopausal women in diverse settings. © 2023 John Wiley & Sons Australia, Ltd.
KW  - physical activity
KW  - postmenopausal osteoporosis
KW  - randomized controlled trial
KW  - rheumatoid arthritis
KW  - sarcopenia
KW  - Arthritis, Rheumatoid
KW  - Exercise
KW  - Female
KW  - Humans
KW  - Postmenopause
KW  - Quality of Life
KW  - Republic of Korea
KW  - controlled study
KW  - exercise
KW  - female
KW  - human
KW  - postmenopause
KW  - psychology
KW  - quality of life
KW  - randomized controlled trial
KW  - rheumatoid arthritis
KW  - South Korea
PB  - John Wiley and Sons Inc
SN  - 13227114 (ISSN)
C2  - 37667974
LA  - English
J2  - Int. J. Nurs. Pract.
M3  - Article
DB  - Scopus
N1  - Export Date: 24 May 2024; Cited By: 0; Correspondence Address: C.-J. Kim; College of Nursing and Research Institute of Nursing Science, Ajou University, Suwon, 164 World cup-Ro, Yeongtong-gu, 16499, South Korea; email: ckimha@ajou.ac.kr
ER  -

TY  - JOUR
AU  - Jung, D.-M.
AU  - Lee, S.
AU  - Kim, J.P.
AU  - Kim, K.K.
TI  - Allium hookeri Enhances Muscular Endurance of Mice by Increasing Muscle Cross-Sectional Area
PY  - 2024
T2  - Records of Natural Products
VL  - 18
IS  - 1
SP  - 125
EP  - 135
DO  - 10.25135/rnp.433.2310.1929
UR  - https://www-scopus-com.wwaker.top/inward/record.uri?eid=2-s2.0-85185299645&doi=10.25135%2frnp.433.2310.1929&partnerID=40&md5=5267f9d34ca04f5faa70237b2ead86d8
AD  - Department of Biochemistry, College of Natural Sciences, Chungnam National University, Daejeon, 34134, South Korea
AD  - AngioLab, Inc., Daejeon, 34016, South Korea
AB  - Despite the known physiological effects of Allium hookeri Thwaites (A. hookeri) on metabolism, the effects of ingestion of the extract on hematological parameters and exercise capacity are largely unknown. We aimed to investigate the hypothesis that water extracts of A. hookeri root (WEAH) would improve hematological parameters and promote exercise capacity. The intake of WEAH-containing feed significantly reduced the weight of white adipose tissue and the amount of total cholesterol in the blood, but it did not affect the body weight of mice. WEAH intake enhanced the muscular endurance of mice in treadmill endurance tests. The cross-sectional areas of muscle fibers in the gastrocnemius muscle of the WEAH-fed mice were larger than those in the control mice. WEAH promoted myoblast myogenesis by increasing the expression of the myogenic protein myosin heavy chain 3 and myotube formation. Taken together, our results suggest that A. hookeri may be valuable in the development of preventive and therapeutic medicines for sarcopenia as well as in providing basic knowledge of muscular functions. © 2024 ACG Publications. All rights reserved.
KW  - Allium hookeri
KW  - muscle cross-sectional area
KW  - muscular endurance
KW  - myoblast
KW  - myosin heavy chain 3
KW  - Allium hookeri extract
KW  - aspartate aminotransferase
KW  - cholesterol
KW  - glucose
KW  - high density lipoprotein
KW  - low density lipoprotein
KW  - myosin heavy chain
KW  - nitrogen
KW  - plant extract
KW  - triacylglycerol
KW  - unclassified drug
KW  - urea
KW  - Allium
KW  - Allium hookeri
KW  - animal cell
KW  - animal experiment
KW  - animal tissue
KW  - Article
KW  - aspartate aminotransferase blood level
KW  - body weight
KW  - cholesterol blood level
KW  - controlled study
KW  - electrospray mass spectrometry
KW  - gastrocnemius muscle
KW  - hematological parameters
KW  - immunoblotting
KW  - immunofluorescence microscopy
KW  - intra-abdominal fat
KW  - liquid chromatography
KW  - male
KW  - mouse
KW  - muscle cell
KW  - muscle development
KW  - muscle exercise
KW  - myoblast
KW  - myotube
KW  - nonhuman
KW  - plant root
KW  - protein expression
KW  - sectional anatomy
KW  - skeletal muscle
KW  - treadmill test
KW  - urea nitrogen blood level
KW  - white adipose tissue
PB  - ACG Publications
SN  - 13076167 (ISSN)
LA  - English
J2  - Rec. Nat. Prod.
M3  - Article
DB  - Scopus
N1  - Export Date: 24 May 2024; Cited By: 0; Correspondence Address: K.K. Kim; Department of Biochemistry, College of Natural Sciences, Chungnam National University, Daejeon, 34134, South Korea; email: kimkk@cnu.ac.kr
ER  -

TY  - JOUR
AU  - Guo, C.-Y.
AU  - Ma, Y.-J.
AU  - Liu, S.-T.
AU  - Zhu, R.-R.
AU  - Xu, X.-T.
AU  - Li, Z.-R.
AU  - Fang, L.
TI  - Traditional Chinese Medicine and Sarcopenia: A Systematic Review
PY  - 2022
T2  - Frontiers in Aging Neuroscience
VL  - 14
C7  - 872233
DO  - 10.3389/fnagi.2022.872233
UR  - https://www-scopus-com.wwaker.top/inward/record.uri?eid=2-s2.0-85131327589&doi=10.3389%2ffnagi.2022.872233&partnerID=40&md5=a73a24ef16f6a8e082a53328a8506a55
AD  - Yueyang Hospital of Integrated Traditional Chinese and Western Medicine, Shanghai University of Traditional Chinese Medicine, Shanghai, China
AD  - School of Rehabilitation Science, Shanghai University of Traditional Chinese Medicine, Shanghai, China
AD  - Department of Rehabilitation, Shanghai East Hospital, Shanghai, China
AD  - Institute of TCM International Standardization, Shuguang Hospital Affiliated to Shanghai University of Traditional Chinese Medicine, Shanghai, China
AB  - Sarcopenia has become a key challenge for healthy aging in older adults. However, it remains unclear whether traditional Chinese medicine can effectively treat sarcopenia. This systematic review analyzes the current evidence for the effect of traditional Chinese medicine (TCM) on sarcopenia. We searched for articles regarding sarcopenia treated by TCM in Cochrane library, PubMed, SinoMed, Web of Science, Embase, and the China National Knowledge Infrastructure (from inception until 10 December 2021). Two researchers independently screened the literature in accordance with the inclusion and exclusion criteria designed by PICOS principles. The risk of bias was assessed by the Cochrane Risk of Bias (ROB) tool. The quality of evidence was assessed by the grading of recommendations, assessment, development, and evaluation (GRADE). Participants’ characteristics, interventions, and the relevant results of the included studies were extracted and synthesized in a narrative way. The total number of participants in the 21 included studies was 1,330. Most of the studies evaluated physical function (n = 20) and muscle strength (n = 18), and a small number of studies (n = 6) assessed muscle mass. Overall, it was found that TCM had a positive impact on muscle strength (grip strength, chair stand test) and physical function (6-m walking speed, timed up and go test, sit and reach) in patients with sarcopenia, inconsistent evidence of effects on muscle mass. However, the small sample size of the included studies led to imprecision in the results, and the presence of blinding of the studies, allocation concealment, and unreasonable problems with the control group design made the results low grade. Among these results, the quality of evidence for grip strength (n = 10) was of medium grade, and the quality of evidence related to the remaining indicators was of low grade. This systematic review showed that traditional Chinese Qigong exercises and Chinese herbal medicine have a positive and important effect on physical performance and muscle strength in older adults with sarcopenia. Future high-quality multicenter randomized controlled trials (RCTs) with large samples are needed to determinate whether acupuncture and other therapies are effective in treating sarcopenia. Copyright © 2022 Guo, Ma, Liu, Zhu, Xu, Li and Fang.
KW  - acupuncture
KW  - Chinese herb
KW  - Qigong exercise
KW  - sarcopenia
KW  - systematic review
KW  - traditional Chinese medicine
KW  - cadaver
KW  - human
KW  - hysterectomy
KW  - pelvic organ prolapse
KW  - pelvis
KW  - Review
KW  - surgical anatomy
KW  - vagina surgery
KW  - vaginal hysterectomy
KW  - vaginal vault prolapse
KW  - vaginal vault surgery
PB  - Frontiers Media S.A.
SN  - 16634365 (ISSN)
LA  - English
J2  - Front. Aging Neurosci.
M3  - Review
DB  - Scopus
N1  - Export Date: 24 May 2024; Cited By: 3; Correspondence Address: L. Fang; Yueyang Hospital of Integrated Traditional Chinese and Western Medicine, Shanghai University of Traditional Chinese Medicine, Shanghai, China; email: fanglei586@126.com
ER  -

TY  - JOUR
AU  - She, M.
AU  - Huang, M.
AU  - Zhang, J.
AU  - Yan, Y.
AU  - Zhou, L.
AU  - Zhang, M.
AU  - Yang, Y.
AU  - Wang, D.
TI  - Astragulus embranaceus (Fisch.) Bge-Dioscorea opposita Thunb herb pair ameliorates sarcopenia in senile type 2 diabetes mellitus through Rab5a/mTOR-mediated mitochondrial dysfunction
PY  - 2023
T2  - Journal of Ethnopharmacology
VL  - 317
C7  - 116737
DO  - 10.1016/j.jep.2023.116737
UR  - https://www-scopus-com.wwaker.top/inward/record.uri?eid=2-s2.0-85162964941&doi=10.1016%2fj.jep.2023.116737&partnerID=40&md5=727486076aa41ea8b5dabfe3f62bb1f8
AD  - Department of Traditional Chinese Medicine, Shenzhen Hospital, Southern Medical University, No. 1333, Xinhu Road, Bao ‘an District, Guangdong, Shenzhen, 518000, China
AD  - School of Traditional Chinese Medicine, Southern Medical University, No. 1023-1063, Shatai South Road, Baiyun District, Guangdong, Guangzhou, 510000, China
AD  - The First Clinical Medical College, Southern Medical University, No. 1023-1063, Shatai South Road, Baiyun District, Guangdong, Guangzhou, 510000, China
AD  - Department of Pharmacology, Guangdong Key Laboratory for R&D of Natural Drug, Guangdong Medical University, No. 2, Wenming East Road, Xiashan District, Zhanjiang City, 524000, China
AB  - Ethnopharmacological relevance: The combination of Astragulus embranaceus (Fisch.) Bge (Huangqi) and Dioscorea opposita Thunb (Shanyao) are one of the most widely accepted herb pairs in traditional Chinese medicine prescriptions for treating sarcopenia. However, the mechanisms underlying the combination of these herbs for anti-sarcopenia treatment are not yet fully understood. Aim of the study: To investigate the potential effect of the Astragulus embranaceus (Fisch.) Bge and Dioscorea opposita Thunb herb pair (Ast-Dio) on sarcopenia in mice that have been induced with senile type 2 diabetes mellitus, as well as to explore the underlying mechanisms related to the Rab5a/mTOR signaling pathway and mitochondrial quality control. Materials and methods: Network pharmacology was utilized to identify the main active ingredients of Ast-Dio and potential therapeutic targets for sarcopenia. Gene Ontology function and Kyoto Encyclopedia of Genes and Genomes pathway enrichment analyses were conducted to explore the underlying mechanisms of Ast-Dio in treating sarcopenia. The high-performance liquid chromatography method coupled with triple-quadrupole tandem mass spectrometry was developed to quantify the major constituents of Ast-Dio. Male C57/BL6 mice, aged 12 months, induced with type 2 diabetes mellitus via streptozotocin were divided into three groups for 8 weeks: the model group, Ast-Dio treatment group (7.8 g/kg), and metformin treatment group (100 mg/kg). Normal control groups included mice aged 3 and 12 months, respectively. The study monitored changes in fasting blood glucose levels, grip strength, and body weight during 8 weeks of intragastric administration. Liver and kidney function in mice was evaluated by measuring the levels of serum creatinine, alanine transaminase, and aspartate transaminase. Skeletal muscle mass condition was evaluated by muscle weight, and hematoxylin and eosin staining. Protein and mRNA expressions related to muscle atrophy, mitochondrial quality control, and the Rab5a/mTOR signaling pathway were detected using immunofluorescence staining, immunohistochemical staining, Western blotting, and quantitative real-time polymerase chain reaction. In addition, transmission electron microscopy was employed to investigate the condition of mitochondria in the groups. Results: Through the prediction analysis of network pharmacology, we identified mTOR as one of the primary targets for Ast-Dio therapy of sarcopenia. Gene Ontology functional enrichment analysis revealed that mitochondrial control quality is crucial in the treatment of sarcopenia with Ast-Dio. Our findings showed that senile type 2 diabetes mellitus induced muscle mass loss and a reduction in grip strength, both of which were dramatically restored by Ast-Dio treatment. Notably, Ast-Dio increased Myogenin expression while decreasing Atrogin-1 and MuRF-1 expression. Additionally, Ast-Dio activated Rab5a/mTOR and its downstream effector AMPK. Moreover, Ast-Dio modulated mitochondrial quality control by decreasing Mitofusin-2 expression while increasing the expression of TFAM, PGC-1α, and MFF. Conclusions: Our results suggest that Ast-Dio treatment may alleviate sarcopenia in mice with senile type 2 diabetes mellitus through its effects on the Rab5a/mTOR pathway and mitochondrial quality control. © 2023 The Authors
KW  - Astragulus embranaceus (Fisch.)Bge
KW  - Dioscorea opposita Thunb
KW  - Herb pair
[truncated: 412,572 more chars]
