# Supplementary material for: The potential of acupuncture in treating sarcopenia: a systematic review and meta-analysis of randomized controlled trials
Source: Front Public Health. 2025 Nov 10;13:1696030. doi: 10.3389/fpubh.2025.1696030 (PMC12640850; doi:10.3389/fpubh.2025.1696030)
Supplement: Supplementary file 1 [file Supplementary_file_1.zip › Supporting Information/0.Search data/Scopus.xls]

## Sheet: Sheet1
( TITLE-ABS-KEY ( sarcopenia* ) AND TITLE-ABS-KEY ( ( herbal AND medicine ) OR ( plant AND extracts ) OR ( plant AND extract ) OR ( herbal AND medicines ) OR ( traditional AND chinese AND medicine ) OR ( traditional AND chinese AND medicine ) OR ( chung AND i AND hsueh ) OR ( zhong AND yi AND xue ) OR ( chinese AND traditional AND medicine ) OR ( traditional AND tongue AND diagnosis ) OR ( tradit…
204
