# Supplementary material for: The potential of acupuncture in treating sarcopenia: a systematic review and meta-analysis of randomized controlled trials
Source: Front Public Health. 2025 Nov 10;13:1696030. doi: 10.3389/fpubh.2025.1696030 (PMC12640850; doi:10.3389/fpubh.2025.1696030)
Supplement: Supplementary file 1 [file Supplementary_file_1.zip › Supporting Information/0.Search data/SinoMed.txt]

序号	检索表达式	命中文献数	检索时间
1)	"肌少症"[常用字段:智能] AND "中医"[常用字段:智能]	104	2024-05-24 19:21:35.0
2)	"肌少症"[常用字段:智能] AND "中药"[常用字段:智能]	18	2024-05-24 19:21:47.0
3)	"肌少症"[常用字段:智能] AND "中医药"[常用字段:智能]	37	2024-05-24 19:21:51.0
4)	"肌少症"[常用字段:智能] AND "草药"[常用字段:智能]	5	2024-05-24 19:22:20.0
5)	"肌少症"[常用字段:智能] AND "针灸"[常用字段:智能]	13	2024-05-24 19:23:20.0
6)	"肌少症"[常用字段:智能] AND "针刺"[常用字段:智能]	9	2024-05-24 19:23:27.0
7)	"肌少症"[常用字段:智能] AND "灸"[常用字段:智能]	3	2024-05-24 19:23:33.0
8)	"肌少症"[常用字段:智能] AND "电针"[常用字段:智能]	5	2024-05-24 19:23:54.0
9)	"肌少症"[常用字段:智能] AND "太极"[常用字段:智能]	6	2024-05-24 19:24:44.0
10)	"肌少症"[常用字段:智能] AND "八段锦"[常用字段:智能]	7	2024-05-24 19:24:56.0
11)	"肌少症"[常用字段:智能] AND "五禽戏"[常用字段:智能]	1	2024-05-24 19:25:09.0
12)	"肌少症"[常用字段:智能] AND "气功"[常用字段:智能]	5	2024-05-24 19:25:59.0
13)	"肌少症"[常用字段:智能] AND "易筋经"[常用字段:智能]	5	2024-05-24 19:26:19.0
14)	"肌少症"[常用字段:智能] AND "方剂"[常用字段:智能]	17	2024-05-24 19:27:44.0
15)	("肌少症"[常用字段:智能] AND "方剂"[常用字段:智能]) OR ("肌少症"[常用字段:智能] AND "易筋经"[常用字段:智能]) OR ("肌少症"[常用字段:智能] AND "气功"[常用字段:智能]) OR ("肌少症"[常用字段:智能] AND "五禽戏"[常用字段:智能]) OR ("肌少症"[常用字段:智能] AND "八段锦"[常用字段:智能]) OR ("肌少症"[常用字段:智能] AND "太极"[常用字段:智能]) OR ("肌少症"[常用字段:智能] AND "电针"[常用字段:智能]) OR ("肌少症"[常用字段:智能] AND "灸"[常用字段:智能]) OR ("肌少症"[常用字段:智能] AND "针刺"[常用字段:智能]) OR ("肌少症"[常用字段:智能] AND "针灸"[常用字段:智能])	53	2024-05-24 19:29:42.0
