# Supplementary material for: The potential of acupuncture in treating sarcopenia: a systematic review and meta-analysis of randomized controlled trials
Source: Front Public Health. 2025 Nov 10;13:1696030. doi: 10.3389/fpubh.2025.1696030 (PMC12640850; doi:10.3389/fpubh.2025.1696030)
Supplement: Supplementary file 1 [file Supplementary_file_1.zip › Supporting Information/0.Search data/Vip.txt]

(((((题名或关键词=骨骼肌减少症 OR 题名或关键词=sarcopenia) OR 题名或关键词=肌肉减少症) OR 题名或关键词=少肌症) OR 题名或关键词=肌少症) AND （(((((((((((((((题名或关键词=中医 OR 题名或关键词=中药) OR 题名或关键词=草药) OR 题名或关键词=中医药) OR 题名或关键词=提取物) OR 题名或关键词=方剂) OR 题名或关键词=针) OR 题名或关键词=灸) OR 题名或关键词=传统运动) OR 题名或关键词=传统功法) OR 题名或关键词=气功) OR 题名或关键词=太极) OR 题名或关键词=八段锦) OR 题名或关键词=易筋经) OR 题名或关键词=五禽戏) OR 题名或关键词=拳) OR 题名或关键词=推拿)）

104
