# Supplementary material for: The potential of acupuncture in treating sarcopenia: a systematic review and meta-analysis of randomized controlled trials
Source: Front Public Health. 2025 Nov 10;13:1696030. doi: 10.3389/fpubh.2025.1696030 (PMC12640850; doi:10.3389/fpubh.2025.1696030)
Supplement: Supplementary file 1 [file Supplementary_file_1.zip › Supporting Information/0.Search data/Wanfang.txt]

(主题:("肌少症") and 全部:((中药) OR (中医) OR (中医药) OR (草药) OR (提取物) OR (方剂) OR (针灸) OR (针刺) OR (灸) OR (电针) ))) or (主题:("肌少症") and 全部:((气功) OR (太极) OR (八段锦) OR (易筋经) OR (拳) OR (五禽戏) OR(传统运动) OR(传统功法) OR(推拿))）

367


(中药) OR (中医) OR (中医药) OR (草药) OR (提取物) OR (方剂) OR (针) OR (灸) OR (气功) OR (太极) OR (八段锦) OR (易筋经) OR (拳) OR (五禽戏) OR(传统运动) OR(传统功法) OR(推拿)
