# Supplementary material for: The potential of acupuncture in treating sarcopenia: a systematic review and meta-analysis of randomized controlled trials
Source: Front Public Health. 2025 Nov 10;13:1696030. doi: 10.3389/fpubh.2025.1696030 (PMC12640850; doi:10.3389/fpubh.2025.1696030)
Supplement: Supplementary file 1 [file Supplementary_file_1.zip › Supporting Information/0.Search data/WOS.ciw]

FN Clarivate Analytics Web of Science
VR 1.0
PT J
AU Guo, Chao-yang
   Ma, Yun-jing
   Liu, Shu-ting
   Zhu, Ran-ran
   Xu, Xiao-ting
   Li, Zhen-rui
   Fang, Lei
TI Traditional Chinese Medicine and Sarcopenia: A Systematic Review
SO FRONTIERS IN AGING NEUROSCIENCE
VL 14
AR 872233
DI 10.3389/fnagi.2022.872233
DT Review
PD MAY 13 2022
PY 2022
AB Sarcopenia has become a key challenge for healthy aging in older adults.
   However, it remains unclear whether traditional Chinese medicine can
   effectively treat sarcopenia. This systematic review analyzes the
   current evidence for the effect of traditional Chinese medicine (TCM) on
   sarcopenia. We searched for articles regarding sarcopenia treated by TCM
   in Cochrane library, PubMed, SinoMed, Web of Science, Embase, and the
   China National Knowledge Infrastructure (from inception until 10
   December 2021). Two researchers independently screened the literature in
   accordance with the inclusion and exclusion criteria designed by PICOS
   principles. The risk of bias was assessed by the Cochrane Risk of Bias
   (ROB) tool. The quality of evidence was assessed by the grading of
   recommendations, assessment, development, and evaluation (GRADE).
   Participants' characteristics, interventions, and the relevant results
   of the included studies were extracted and synthesized in a narrative
   way. The total number of participants in the 21 included studies was
   1,330. Most of the studies evaluated physical function (n = 20) and
   muscle strength (n = 18), and a small number of studies (n = 6) assessed
   muscle mass. Overall, it was found that TCM had a positive impact on
   muscle strength (grip strength, chair stand test) and physical function
   (6-m walking speed, timed up and go test, sit and reach) in patients
   with sarcopenia, inconsistent evidence of effects on muscle mass.
   However, the small sample size of the included studies led to
   imprecision in the results, and the presence of blinding of the studies,
   allocation concealment, and unreasonable problems with the control group
   design made the results low grade. Among these results, the quality of
   evidence for grip strength (n = 10) was of medium grade, and the quality
   of evidence related to the remaining indicators was of low grade. This
   systematic review showed that traditional Chinese Qigong exercises and
   Chinese herbal medicine have a positive and important effect on physical
   performance and muscle strength in older adults with sarcopenia. Future
   high-quality multicenter randomized controlled trials (RCTs) with large
   samples are needed to determinate whether acupuncture and other
   therapies are effective in treating sarcopenia.
OI Fang, Lei/0000-0002-1928-8142
Z8 0
TC 3
ZS 0
ZB 2
ZR 0
ZA 0
Z9 3
C1 Shanghai Univ Tradit Chinese Med, Yueyang Hosp Integrated Tradit Chinese
   & Western M, Shanghai, Peoples R China
C1 Shanghai Univ Tradit Chinese Med, Sch Rehabil Sci, Shanghai, Peoples R
   China
C1 Shanghai East Hosp, Dept Rehabil, Shanghai, Peoples R China
C1 Shanghai Univ Tradit Chinese Med, Shuguang Hosp, Inst TCM Int
   Standardizat, Shanghai, Peoples R China
C3 Shanghai East Hosp
SN 1663-4365
DA 2022-06-16
UT WOS:000806649900001
PM 35645784
ER

PT J
AU Zhang, Yujie
   Liu, Kaoqiang
   Zhan, Yunfan
   Zhao, Ye
   Chai, Yongli
   Ning, Jiawei
   Pan, Hui
   Kong, Lingjun
   Yuan, Wei'an
TI Impact of Chinese herbal medicine on sarcopenia in enhancing muscle
   mass, strength, and function: A systematic review and meta-analysis of
   randomized controlled trials
SO PHYTOTHERAPY RESEARCH
VL 38
IS 5
BP 2303
EP 2322
DI 10.1002/ptr.8154
EA FEB 2024
DT Review
PD MAY 2024
PY 2024
AB Sarcopenia has become important to the public health with the increase
   in the aging population in society. However, the therapeutic effects of
   conventional approaches, including pharmacotherapy, exercise, and
   nutritional intervention, are far from satisfactory. Chinese herbal
   medicine is a new treatment format with interesting possibilities in
   sarcopenia has been widely practiced. The study aims to explore the
   effectiveness of Chinese herbal medicine in sarcopenia. We
   comprehensively searched the following electronic databases: Medline,
   EMBASE, APA PsycInfo, Cochrane Library, Web of Science, PubMed, and
   Chinese database from the establishment of the database to December 2022
   (no language restrictions). Randomized controlled clinical studies on
   the use of Chinese herbal medicine in sarcopenia were selected in
   compliance with PRISMA guidelines. Review Manager and Stata were used
   for statistical analysis and the mean difference and standardized mean
   difference were adopted. Of 277 identified studies, 17 were eligible and
   included in our analysis (N = 1440 participants). The results showed
   that Chinese herbal medicine can improve total efficiency (RR = 1.29,
   95% CI [1.21, 1.36], p < 0.00001) in sarcopenia and enhance muscle mass
   (SMD = 1.02, 95% CI [0.55, 1.50], p < 0.0001), and muscle strength
   measured by grip strength (SMD = 0.66, 95% CI [0.36, 0.96], p < 0.0001),
   measured by 60(degrees)/s knee extension peak TQ (MD = 5.63, 95% CI
   [-0.30, 11.57], p = 0.06) and muscle function measured by 6-meter
   walking speed (SMD = 1.34, 95% CI [0.60, 2.08], p = 0.0004), measured by
   the short physical performance battery of 1.50%, 95% CI (1.05, 1.95),
   measured by the EuroQoL 5-dimension of (SMD = 0.27, 95% CI [-0.10,
   0.65], p = 0.16), suggesting that Chinese herbal medicine alone or
   combined with conventional treatment has ameliorating effect on
   sarcopenia. Chinese herbal medicine is a potential therapeutic strategy
   in sarcopenia. The funnel plot and Egger's test indicated publication
   bias. To confirm our conclusions, further high-quality studies should be
   conducted.
ZR 0
Z8 0
ZS 0
TC 0
ZA 0
ZB 0
Z9 0
C1 Shanghai Univ Tradit Chinese Med, Shuguang Hosp, Clin Res Ctr, Shanghai,
   Peoples R China
C1 Shanghai Univ Tradit Chinese Med, Shuguang Hosp, Clin Res Ctr, Shanghai
   201203, Peoples R China
SN 0951-418X
EI 1099-1573
DA 2024-03-22
UT WOS:001177760300001
PM 38419525
ER

PT J
AU Niu, Kun
   Liu, Ying-Lian
   Yang, Fan
   Wang, Yong
   Zhou, Xia-Zhi
   Qu, Qing
TI Efficacy of traditional Chinese exercise for sarcopenia: A systematic
   review and meta-analysis of randomized controlled trials
SO FRONTIERS IN NEUROSCIENCE
VL 16
AR 1094054
DI 10.3389/fnins.2022.1094054
DT Review
PD DEC 22 2022
PY 2022
AB Objective: To conduct a systematic review and meta-analysis to evaluate
   the effectiveness of Traditional Chinese Exercise (TCE) for sarcopenia.
   Methods: A literature search was conducted in eight online databases
   from inception until September 2022. Based on the Cochrane risk of bias
   tool, randomized controlled trials (RCTs) with RoB score >= 4 were
   included for further analyses. The primary outcome was muscle strength
   and physical function, and the secondary outcomes were adverse events.
   Data collection and analyses were conducted by RevMan 5.4 Software.
   GRADE system was used to evaluate the certainty of evidence. Results: A
   total of 13 eligible RCTs with 718 subjects were identified and included
   in this study. Among them, 10 RCTs involved Yijinjing; 2 involved Tai
   Chi; and 1 involved Baduanjin. Meta-analyses showed that TCE had better
   clinical effects than control measures in the chair stand test (P <
   0.00001, I-2 = 38%; Certainty of evidence: Moderate),
   squatting-to-standing test (P < 0.00001, I-2 = 0%; Certainty of
   evidence: Moderate), 6-m gait speed (P < 0.00001, I-2 = 13%; Certainty
   of evidence: Moderate), Time Up and Go Test (P = 0.03, I-2 = 81%;
   Certainty of evidence: Low), peak torque of the extensors (P = 0.03, I-2
   = 0%; Certainty of evidence: Moderate), total work of the extensors (P =
   0.03, I-2 = 35%; Certainty of evidence: Moderate), peak torque of the
   flexors (P = 0.03, I-2 = 47%; Certainty of evidence: Low), total work of
   the flexors (P = 0.02, I-2 = 42%; Certainty of evidence: Low), the
   average power of the flexors (P = 0.03, I-2 = 30%; Certainty of
   evidence: Moderate), and balance function (P < 0.00001, I-2 = 53%;
   Certainty of evidence: Low). In additional, no adverse events were
   reported in participants who receive TCE. Conclusion: The findings of
   the present systematic review, at least to a certain extent, provided
   supporting evidence for the routine use of TCE for sarcopenia.
RI Jia, Li/JVN-3095-2024; Ding, Yang/JUV-4842-2023; li, liu/JXN-7328-2024; Xi, Yang/KEH-5204-2024
ZB 0
TC 0
Z8 0
ZA 0
ZS 0
ZR 0
Z9 0
C1 Hainan Med Univ, Coll Tradit Chinese Med, Haikou, Peoples R China
C1 Fudan Univ, Minhang Hosp, Dept Neurol, Shanghai, Peoples R China
C1 Zhejiang Chinese Med Univ, Dept Massage, Hangzhou Hosp Tradit Chinese
   Med, Hangzhou, Peoples R China
EI 1662-453X
DA 2023-01-21
UT WOS:000908289300001
PM 36620459
ER

PT P
AU NIU K
   MAO X
   LI H
   XING X
   BI Y
   HOU Y
   JIA Z
TI Use of Traditional Chinese medicine composition in            medicine
   for treating sarcopenia, such as senile            sarcopenia and
   sarcopenia-osteoporosis, where            composition comprises semen
   cuscutae, medlar,            Schisandra berry, Fructus Cnidii, fructus
   rosae            laevigatae, Chinese chive seed, and ginseng
PN CN116173139-A
AE HEBEI YILING PHARM RES INST CO LTD
AB 
   NOVELTY - Use of Traditional Chinese medicine                composition
   in the medicine for preventing and                treating sarcopenia,
   is claimed. The Chinese                medicine composition comprises
   150-350 pts. wt.                semen cuscutae, 100-200 pts. wt. medlar,
   30-60 pts.                wt. Schisandraberry, 20-50 pts. wt. Fructus
   Cnidii,                20-50 pts. wt. fructus rosae laevigatae, 20-50
   pts.                wt. Chinese chive seed, 20-50 pts. wt. Morinda      
   officinalis,20-50 pts. wt. herba cistanche, 30-60                pts.
   wt. radix rehmanniae, 20-50 pts. wt. radix                cyathulae,
   40-100 pts. wt. Epimedium, 20-50 pts.                wt. raspberry,
   15-35 pts. wt. ginseng, 10-25 pts.                wt. pilose antler,
   15-35 pts. wt. sea horse, and                15-35 pts. wt. szechwan
   chinaberry fruit.
   USE - Traditional Chinese medicine composition for                use in
   the medicine for preventing and treating                sarcopenia, such
   as senile sarcopenia and                sarcopenia-osteoporosis, where
   sarcopenia is muscle                atrophy caused by reduced exercise
   (all                claimed).
   ADVANTAGE - The composition improves body endurance and               
   balance ability, enhances muscle strength and                increases
   muscle plumpness, improves the deposition                of
   intermuscular fibers, promotes the proliferation                and
   differentiation of satellite cells to mature                muscle
   cells.
   DETAILED DESCRIPTION - An INDEPENDENT CLAIM is included for a method    
   for preparing Traditional Chinese medicine                composition,
   which comprises: weighing Fructus                Cnidii, semen Cuscutae,
   Schisandra, and Epimedium,                adding 6-10 times the amount
   of 70% ethanol, reflux                extraction for 1-3 times, each
   time for 1-3 hours,                filtering, combining the filtrates,
   and recovering                ethanol until there is no alcohol smell
   under                reduced pressure, to obtain alcohol extraction     
   extract; combining the medicinal material residue                after
   the alcohol extraction with the proportioned                amount of
   medlar, rehmanniae, raspberry, fructus                rosae laevigatae,
   Chinese chive seed, Morinda                officinalis, and Toosendan
   seed, adding 7-12 times                the amount of water to decoct for
   1-3 times, each                time for 1-3 hours, filtering, combining
   the                filtrate, mixing with the alcohol extraction         
   extract, concentrating under reduced pressure until                the
   relative density measured at 60&#8451; is                1.25-1.30, to
   obtain the extract; weighing ginseng,                antler, sea horse,
   Cistanche, and Achyranthes                bidentata in proportion,
   grinding into fine powder                and mixing with the extract,
   drying at                60-70&#8451;, grind, sieve, and filling        
          capsules.
Z9 0
DA 2023-08-10
UT DIIDW:202360440Q
ER

PT J
AU Yeh, Tzu-Shao
   Lei, Tze-Huan
   Liu, Jen-Fang
   Hsu, Mei-Chich
TI <i>Astragalus membranaceus</i> Enhances Myotube Hypertrophy through
   PI3K-Mediated Akt/mTOR Signaling Phosphorylation
SO NUTRIENTS
VL 14
IS 8
AR 1670
DI 10.3390/nu14081670
DT Article
PD APR 2022
PY 2022
AB Astragalus membranaceus (AM) is classified as a high-class traditional
   herbal medicine, which has strengthened vitality and multifunctional
   pharmacological activities, but limited empirical evidence is available
   to support its effects in muscular hypertrophy. It evokes skeletal
   muscle hypertrophy by increasing anabolic pathway, which is essential to
   prevent sarcopenia in elderly population. In this study, we examined the
   effects of AM on skeletal muscle hypertrophy by focusing on the
   molecular mechanism. We employed an in vitro model to investigate
   whether AM-treated skeletal muscle, as represented by myotube C2C12
   cells, was hypertrophic, and to further investigate the efficacy of
   AM-activated phosphorylation of PI3K/Akt/mTOR signaling that must occur
   prior to myotube hypertrophy. The results showed that the myotubes
   formed larger multinucleated myotubes with increased diameter and
   thickness (1.16-fold relative to control group, p < 0.05).
   Administration of PI3K and mTOR inhibitors abolished AM-induced muscular
   hypertrophy. Moreover, AM-induced PI3K-mediated myotube hypertrophy was
   accompanied by the activation of Akt and mTOR signaling. We concluded
   that the AM is a nutritional activator to enhance muscular hypertrophy
   by increasing PI3K/Akt/mTOR signaling phosphorylation. As the AM is
   effective in myotube hypertrophy, AM and its derivatives may be
   promising candidates for ergogenic aid to prevent sarcopenia.
RI Lei, Tze-Huan/AAJ-8564-2020; Yeh, Tzu-Shao/Q-7367-2017
OI Lei, Tze-Huan/0000-0003-3157-099X; Yeh, Tzu-Shao/0000-0001-5684-5932
TC 4
ZS 0
ZA 0
ZR 0
Z8 1
ZB 2
Z9 5
C1 Nantong Univ, Sch Publ Hlth, Nantong 226019, Peoples R China
C1 Hubei Normal Univ, Coll Phys Educ, Huangshi 435002, Hubei, Peoples R
   China
C1 Chang Gung Univ Sci & Technol, Dept Nutr & Hlth Sci, Taoyuan 33303,
   Taiwan
C1 Kaohsiung Med Univ, Dept Sports Med, Kaohsiung 80708, Taiwan
C1 Kaohsiung Med Univ Hosp, Dept Med Res, Kaohsiung 80708, Taiwan
EI 2072-6643
DA 2022-05-04
UT WOS:000787493800001
PM 35458232
ER

PT J
AU Zhou, Changwen
   Ma, Hongzhong
   Liu, Ce
   Yang, Lixue
TI Exploring traditional Chinese medicine as a potential treatment for
   sarcopenia: A network pharmacology and data mining analysis of drug
   selection and efficacy
SO MEDICINE
VL 102
IS 41
AR e35404
DI 10.1097/MD.0000000000035404
DT Article
PD OCT 13 2023
PY 2023
AB Sarcopenia, as an increasingly pressing clinical issue, can be
   ameliorated through employment of traditional Chinese medicines.
   However, the current lack of specific pharmacological interventions for
   Sarcopenia necessitates further exploration of novel possibilities in
   traditional Chinese medicine for the treatment of this condition,
   utilizing advanced methodologies such as web pharmacology and data
   mining. Screening the essential targets of Sarcopenia, conducting
   matching between target and active molecules, as well as active
   molecules and herbs. Employing data mining techniques to analyze the
   screening outcomes, and molecular docking to compare the binding
   activities of active molecules with target proteins. The approach of
   using herbs for the treatment of Sarcopenia involves 13 targets, with
   414 active compounds and 367 types of herbs. Data mining reveals that
   the herbs used in treating Sarcopenia are primarily characterized by
   their bitter taste, exerting their effects through dispelling dampness
   and promoting blood circulation. Moreover, 2 new formulas are
   postulated. Furthermore, molecular docking analysis indicates that the
   main active components of the herbs can be observed to tightly bind with
   the targets. Through network pharmacology and molecular docking, our
   findings reveal that herbs contain 15 key active components and 5 key
   targets, which correspond to 7 major herbs and 2 new formulas.
   Academically, these findings hold significant reference value for the
   development of novel drugs targeting Sarcopenia.
RI Wang, Jin/KAM-5595-2024; Zhao, Chunxia/KBB-4190-2024
ZR 0
ZA 0
ZB 0
TC 0
ZS 0
Z8 0
Z9 0
C1 Shaanxi Univ Chinese Med, Clin Med Res Inst 1, Xian, Shaanxi, Peoples R
   China
C1 Shaanxi Univ Chinese Med, Affiliated Hosp Chinese Med, Xian, Shaanxi,
   Peoples R China
SN 0025-7974
EI 1536-5964
DA 2023-11-09
UT WOS:001086507200050
PM 37832096
ER

PT P
AU WU S
   ZHANG J
   CAI Y
   YANG J
   XU X
   SHAN L
   WEN B
   FENG Y
TI Use of traditional Chinese medicine composition in            preparing
   medicine for treating muscular dystrophy,            where raditional
   Chinese medicine composition comprises            Epimedium, Astragalus
   membranaceus, dogwood fruit,            radix rehmanniae recen, bighead
   Atractylodes rhizome,            and Poria cocos
PN CN116115685-A
AE FOSHAN KAICHUAN PHARM TECHNOLOGY CO LTD
AB 
   NOVELTY - Use of traditional Chinese medicine                composition
   is claimed in preparing medicine for                treating muscular
   dystrophy, where the traditional                Chinese medicine
   composition comprises 2-5 pts. wt.                Epimedium, 3-6 pts.
   wt. Astragalus membranaceus,                2-4 pts. wt. dogwood fruit,
   3-5 pts. wt. radix                rehmanniae recen, 1-3 pts. wt. bran
   fried bighead                Atractylodesrhizome, and 1-3 pts. wt. Poria
                  cocos
   USE - Traditional Chinese medicine composition used                in
   preparing medicine for treating muscular                dystrophy,
   delaying shrinking speed of muscle fiber                inner diameter,
   increasing or maintaining muscle                mass, delaying process
   of muscle loss, maintaining                stable body weight, improving
   motor function, and                treating sarcopenia.
   DETAILED DESCRIPTION - An INDEPENDENT CLAIM is included for a method    
   for preparing the traditional Chinese medicine               
   composition, which involves taking traditional                Chinese
   medicine raw material medicine, adding                water to extract
   for 2 times and extracting the                filtrate for 2 times,
   concentrating to obtain                traditional Chinese extract,
   adding auxiliary                material to obtain the traditional
   Chinese medicine                composition.
Z9 0
DA 2023-06-24
UT DIIDW:202354969F
ER

PT P
AU LU S
   HUANG T
   XU H
   WANG T
   ZHAO Y
   ZHANG Y
   HUANG C
   DA W
   JIN Z
   SHI Q
   WANG Y
   TANG D
TI Traditional Chinese medicine composition used for            tonifying
   kidney and improving muscle atrophy after            fracture, comprises
   radix codonopsitis, rhizoma            drynariae, Acanthopanax, herba
   epimedii, Salvia            miltiorrhiza and radix angelicae pubescent
PN CN114767735-A
AE UNIV AFFILIATED LONGHUA HOSPITAL SHANGHA
AB 
   NOVELTY - Traditional Chinese medicine composition               
   comprises main drug comprising 10-14 pts. wt. radix               
   codonopsitis and 7-11 pts. wt. rhizoma drynariae,               
   adjuvant drug comprising 10-14 pts. wt.                Acanthopanax and
   7-11 pts. wt. herba epimedii,                adjuvant comprising 10-14
   pts. wt. Salvia                miltiorrhizaand drug comprising 7-11 pts.
   wt. radix                angelicae pubescent.
   USE - The traditional Chinese medicine composition                is
   used for invigorating spleen and tonifying                kidney and for
   improving sarcopenia and muscle                atrophy after fracture
   and bone related disease.                The traditional Chinese
   medicine composition is in                the form of decoction, pill,
   soluble granules, hard                capsule, soft capsule, dropping
   pill, tablet,                electuary, syrup, tincture, oral liquid,
   medicinal                liquor, wine, health wine, tea or herb tea or  
                beverage (all claimed).
   ADVANTAGE - The traditional Chinese medicine composition               
   is prepared using easily available raw material by                simple
   manufacturing technique.
Z9 0
DA 2022-10-01
UT DIIDW:2022991894
ER

PT P
AU WAN L
   ZHANG Z
   HUANG J
   LIN Y
   HUANG H
TI Traditional Chinese medicine mixture used for            treating
   sarcopenia-osteoporosis, comprises Eucommia            bark, malaytea
   scurfpea fruit, Morinda officinalis,            prepared Rehmannia root,
   Lycopodium clavatum,            Anoectochilus roxburghii, Stauntonia
   chinensis,            Physaliastrum, root of common peony and liquorice
PN CN116763884-A; CN116763884-B
AE UNIV GUANGZHOU CHINESE MEDICINE THIRD
AB 
   NOVELTY - Traditional Chinese medicine mixture comprises               
   10-15 pts. wt. Eucommiabark, 8-12 pts. wt. malaytea               
   scurfpea fruit, 7-10 pts. wt. Morinda officinalis,                6-10
   pts. wt. prepared Rehmanniaroot, 9-12 pts. wt.                Lycopodium
   clavatum, 6-9 pts. wt. Anoectochilus                roxburghii, 2-4 pts.
   wt. Stauntonia chinensis, 2-3                pts. wt. Physaliastrum, 4-7
   pts. wt. root of common                peony and 1-2 pts. wt. liquorice.
   USE - Traditional Chinese medicine mixture is used                for
   treating sarcopenia-osteoporosis. Can also be                used in
   warming and tonifying the kidney yang,                tonifying the
   kidney and strengthening the bone,                relaxing the muscles
   and activating the                collaterals, promoting blood
   circulation and                removing blood stasis.
   ADVANTAGE - The traditional Chinese medicine mixture has               
   the functions of combining the medicines, treating                both
   the symptoms and root causes, and has accurate                curative
   effect.
   DETAILED DESCRIPTION - An INDEPENDENT CLAIM is also included for        
   preparation method of traditional Chinese medicine               
   mixture comprising uniformly mixing the crushed raw               
   materials, and then adding 5-8 times of water to                soak;
   then decocting the soaked mixed solution,                filtering and
   collecting the filtrate, adding water                to the filter
   residue to repeat the soaking,                decocting and filtering
   operations, then mixing the                filtrate and concentrating to
   obtain the                concentrated solution, adding flavoring agent
   to                the concentrated solution to obtain the               
   product.
Z9 0
DA 2023-11-05
UT DIIDW:2023A06247
ER

PT P
AU LI X
   JIANG P
TI Traditional Chinese medicine composition is used            in preparing
   medicine for treating rheumatoid arthritis            and sarcopenia,
   comprises e.g. raw radix astragali,            peony, cassia twig, fried
   largehead Atractylodes            rhizome, Angelica, Sarcandra glabra,
   caulis sinomenii            and radix glycyrrhizae preparata
PN CN116983343-A
AE UNIV SHANDONG TRADITIONAL CHINESE MEDICI
AB 
   NOVELTY - Traditional Chinese medicine composition               
   comprises 9-60 g raw radix astragali, 9-15 g peony,                9-30
   g cassia twig, 15-30 g fried largehead               
   Atractylodesrhizome, 9-30 g Angelica, 9-15 g               
   Notopterygiumroot, 9-15 g Saposhnikovia                divaricataroot,
   9-30 g Sarcandra glabra, 6-12 g                caulis sinomenii and 3-6
   g radix glycyrrhizae                preparata.
   USE - Traditional Chinese medicine composition is                used in
   preparing medicine for treating rheumatoid                arthritis and
   sarcopenia (claimed). Can also be                used in replenishing Qi
   and blood, regulating the                liver and spleen, dispelling
   wind and dampness,                relieving paralysis and promoting
   muscle growth;                protecting Qi and blood deficiency,
   dispelling                other pathogenic factor invasion, qi-blood
   stasis,                and loss of nourishment of muscles.
   ADVANTAGE - The composition can treat rheumatoid arthritis              
   and sarcopenia caused by lack of nourishment of                muscles,
   and syndromes of limb muscle weakness,                impotence, joint
   swelling, pain, or migratory pain,                joint muscle heaviness
   or numbness, acute spasm,                morning stiffness, fatigue,
   poor food intake and                poor appetite, pale tongue with thin
   coating, fat                tongue with tooth marks, and stringy or thin
                  pulse.
   DETAILED DESCRIPTION - An INDEPENDENT CLAIM is also included for        
   preparation method of the traditional Chinese                medicine
   composition comprising accurately weighing                raw material
   components, adding 250 ml water,                decocting for 40
   minutes, decocting for 25 minutes,                filtering when it is
   hot, mixing and concentrating                the two decoction juice to
   200 ml.
Z9 0
DA 2023-12-13
UT DIIDW:2023B7993H
ER

PT J
AU Liu, XiaoMing
   Kuang, YingYan
   Bian, CaiRu
   Hu, ShaoWen
   Xie, YuanFang
   Zhao, BeiBei
   Jin, YuanLin
TI Exploring the mechanism of action of herbal compounding in the treatment
   of myasthenia gravis based on network pharmacology
SO BIOTECHNOLOGY AND GENETIC ENGINEERING REVIEWS
DI 10.1080/02648725.2023.2193048
EA MAR 2023
DT Review; Early Access
PY 2023
AB Myasthenia gravis is a major disease in the context of an ageing
   society, and the discovery of effective herbal compound and herbal
   active ingredients is a highly promising direction for the treatment of
   myasthenia gravis. In this study, we selected shujiao, dried ginger and
   ginseng from the compound ingredients through a network pathology
   approach. The three ingredients were used to obtain drug targets in
   Traditional Chinese Medicine Systems Pharmacology (TCMSP), HERB and
   BATMAN-TCM data and intersected with the disease targets of myasthenia
   gravis. The resulting regulatory network maps were then used to identify
   core genes through the String database, and finally the core genes were
   molecularly aligned with the corresponding active ingredients using
   Autodock vina software. The 'herbal-component-target' regulatory network
   of the Chinese herbal formulae was constructed, which is important for
   finding the potential molecular mechanism for the treatment of
   myasthenia gravis. It will provide a theoretical basis for the
   therapeutic and clinical research of myasthenia gravis.
RI hu, shaowen/GZL-8852-2022
ZA 0
ZB 0
ZS 0
TC 0
Z8 0
ZR 0
Z9 0
C1 Guangzhou Univ Chinese Med, Shenzhen Baoan Chinese Med Hosp, Rehabil
   Dept, Shenzhen, Guangdong, Peoples R China
C1 Guangzhou Univ Chinese Med, Shenzhen Baoan Chinese Med Hosp, Rehabil
   Dept, 25 Yuan 2nd Rd, Shenzhen 518101, Guangdong, Peoples R China
SN 0264-8725
EI 2046-5556
DA 2023-04-05
UT WOS:000951763400001
PM 36951554
ER

PT J
AU Shi, Ya
   Tang, Yimin
   Stanmore, Emma
   McGarrigle, Lisa
   Todd, Chris
TI Non-pharmacological interventions for community-dwelling older adults
   with possible sarcopenia or sarcopenia: a scoping review
SO ARCHIVES OF GERONTOLOGY AND GERIATRICS
VL 112
AR 105022
DI 10.1016/j.archger.2023.105022
EA APR 2023
DT Review
PD SEP 2023
PY 2023
AB Background: Sarcopenia is a progressive, age-related muscle disease
   that, if left untreated, imposes significant personal, social, and
   economic burdens.Objective: To compile and document the nature and
   extent of existing studies exploring non-pharmacological interventions
   as a strategy to prevent or treat possible sarcopenia or sarcopenia in
   community-dwelling older adults.Method: Thirteen databases were searched
   up from January 2010 to March 2023 and filters were limited to English
   and Chinese language. Studies with older adults (>= 60 y) in the
   community were included. The review was conducted and reported according
   to the PRISMA-ScR guidance and seven stages of methodology frame-work. A
   descriptive synthesis of trial characteristics and effectiveness was
   conducted.Results: A total of 59 studies were included in the analysis.
   Most studies were RCTs. Few studies enrolled older adults with possible
   sarcopenia. The 70-79 age group has been studied more than any other age
   group. Six intervention types were identified, including exercise-only,
   nutrition-only, health education-only, traditional Chinese
   medicine-only, multicomponent intervention and control type. Majority of
   exercise-only interventions received resistance-based exercise. In
   nutrition-only category, overall food intervention or nutrients
   intervention was more than dietary pattern. Moreover, exercise plus
   nutrition was the main sub-type in multicomponent interventions. Health
   education-only and traditional Chinese medicine-only interventions were
   less frequently identified. Most studies had high and moderate
   compliance.Conclusion: There is evidence for the effectiveness of
   exercise and exercise plus nutrition interventions in improving muscle
   strength and physical performance, whereas the effectiveness of other
   intervention types or their combinations requires additional
   research.Scoping review registration: Open Science Framework (OSF)
   Registration DOI 10.17605/OSF.IO/RK3TE.
RI Stanmore, Emma K/F-1157-2010; Todd, Chris/A-7904-2010; Shi, Ya/
OI Todd, Chris/0000-0001-6645-4505; Shi, Ya/0000-0002-4877-2312
TC 4
ZS 0
ZB 1
Z8 0
ZA 0
ZR 0
Z9 4
C1 Univ Manchester, Fac Biol Med & Hlth, Sch Hlth Sci, Manchester, England
C1 Yangzhou Univ, Sch Nursing & Sch Publ Hlth, Yangzhou, Jiangsu, Peoples R
   China
C1 Manchester Inst Collaborat Res Ageing, Manchester, England
C1 Manchester Acad Hlth Sci Ctr, Manchester, England
C1 Manchester Univ NHS Fdn Trust, Manchester, England
C1 Univ Manchester, Sch Hlth Sci, Manchester M13 9PL, England
C3 Manchester Inst Collaborat Res Ageing
C3 Manchester Univ NHS Fdn Trust
SN 0167-4943
EI 1872-6976
DA 2023-05-26
UT WOS:000984694100001
PM 37084601
ER

PT J
AU Ali, Shahid
   Ahmad, Khurshid
   Shaikh, Sibhghatulla
   Lim, Jeong Ho
   Chun, Hee Jin
   Ahmad, Syed Sayeed
   Lee, Eun Ju
   Choi, Inho
TI Identification and Evaluation of Traditional Chinese Medicine Natural
   Compounds as Potential Myostatin Inhibitors: An In Silico Approach
SO MOLECULES
VL 27
IS 13
AR 4303
DI 10.3390/molecules27134303
DT Article
PD JUL 2022
PY 2022
AB Myostatin (MSTN), a negative regulator of muscle mass, is reported to be
   increased in conditions linked with muscle atrophy, sarcopenia, and
   other muscle-related diseases. Most pharmacologic approaches that treat
   muscle disorders are ineffective, emphasizing the emergence of MSTN
   inhibition. In this study, we used computational screening to uncover
   natural small bioactive inhibitors from the Traditional Chinese Medicine
   database (similar to 38,000 compounds) for the MSTN protein. Potential
   ligands were screened, based on binding affinity (150), physicochemical
   (53) and ADMET properties (17). We found two hits (ZINC85592908 and
   ZINC85511481) with high binding affinity and specificity, and their
   binding patterns with MSTN protein. In addition, molecular dynamic
   simulations were run on each complex to better understand the
   interaction mechanism of MSTN with the control (curcumin) and the hit
   compounds (ZINC85592908 and ZINC85511481). We determined that the hits
   bind to the active pocket site (Helix region) and trigger conformational
   changes in the MSTN protein. Since the stability of the ZINC85592908
   compound was greater than the MSTN control, we believe that ZINC85592908
   has therapeutic potential against the MSTN protein and may hinder
   downstream singling by inhibiting the MSTN protein and increasing
   myogenesis in the skeletal muscle tissues.
RI Ahmad, Syed Sayeed/AAH-5177-2020; Ahmad, Khurshid/M-4676-2014; Ali, Shahid/JMQ-4400-2023; Shaikh, Sibhghatulla/N-8476-2019; Lim, Jeong Ho/; Ali, Shahid/; Sayeed Ahmad, Syed/; Lee, Eun Ju/
OI Ahmad, Khurshid/0000-0002-1095-8445; Shaikh,
   Sibhghatulla/0000-0002-7489-2393; Lim, Jeong Ho/0000-0002-0375-8170;
   Ali, Shahid/0000-0002-4724-5086; Sayeed Ahmad, Syed/0000-0002-2829-2768;
   Lee, Eun Ju/0000-0003-2496-0463
ZR 0
Z8 0
ZB 9
TC 12
ZS 0
ZA 0
Z9 13
C1 Yeungnam Univ, Dept Med Biotechnol, Gyongsan 38541, South Korea
C1 Yeungnam Univ, Res Inst Cell Culture, Gyongsan 38541, South Korea
EI 1420-3049
DA 2022-07-22
UT WOS:000825743700001
PM 35807547
ER

PT J
AU Zhang, Qiqi
   Hu, Shiwan
   Jin, Zishan
   Wang, Sicheng
   Zhang, Boxun
   Zhao, Linhua
TI Mechanism of traditional Chinese medicine in elderly diabetes mellitus
   and a systematic review of its clinical application
SO FRONTIERS IN PHARMACOLOGY
VL 15
AR 1339148
DI 10.3389/fphar.2024.1339148
DT Review
PD MAR 6 2024
PY 2024
AB Objective: Affected by aging, the elderly diabetes patients have many
   pathological characteristics different from the young people, including
   more complications, vascular aging, cognitive impairment, osteoporosis,
   and sarcopenia. This article will explore their pathogenesis and the
   mechanism of Traditional Chinese medicine (TCM) intervention, and use
   the method of systematic review to evaluate the clinical application of
   TCM in elderly diabetes.Method: Searching for randomized controlled
   trials (RCTs) published from January 2000 to November 2023 in the
   following databases: Web of Science, Pubmed, Embase, Cochrane Library,
   Sinomed, China National Knowledge Internet, Wanfang and VIP. They were
   evaluated by three subgroups of Traditional Chinese Prescription,
   Traditional Chinese patent medicines and Traditional Chinese medicine
   extracts for their common prescriptions, drugs, adverse reactions and
   the quality of them.Results and Conclusion: TCM has the advantages of
   multi-target and synergistic treatment in the treatment of elderly
   diabetes. However, current clinical researches have shortcomings
   including the inclusion of age criteria and diagnosis of subjects are
   unclear, imprecise research design, non-standard intervention measures,
   and its safety needs further exploration. In the future, the diagnosis
   of elderly people with diabetes needs to be further clarified.
   Traditional Chinese patent medicines included in the pharmacopoeia can
   be used to conduct more rigorous RCTs, and then gradually standardize
   the traditional Chinese medicine prescriptions and traditional Chinese
   medicine extracts, providing higher level evidence for the treatment of
   elderly diabetes with traditional Chinese medicine.
Z8 0
ZA 0
TC 0
ZB 0
ZS 0
ZR 0
Z9 0
C1 China Acad Chinese Med Sci, Guanganmen Hosp, Inst Metab Dis, Beijing,
   Peoples R China
C1 Beijing Univ Chinese Med, Grad Sch, Beijing, Peoples R China
C1 Hosp Chengdu Univ Tradit Chinese Med, Dept Endocrinol, Chengdu, Peoples
   R China
EI 1663-9812
DA 2024-04-05
UT WOS:001187776600001
PM 38510656
ER

PT P
AU CAI Y
   CHEN X
   HU A
   QIN X
   WU C
TI Traditional Chinese medicine used for treating            sarcopenia,
   includes Dendrobium, Cordyceps, Ganoderma            lucidum spores,
   Ganoderma lucidum, Schisandra, dodder,            Angelica, Rehmannia
   glutinosa, Astragalus, Atractylodes            and Plantago asiatica
PN CN104996992-A
AE JINSHANMEI BIOTECHNOLOGY CO LTD
AB 
   NOVELTY - Traditional Chinese medicine includes 14 g               
   Dendrobium, 14 g Cordyceps, 14 g Ganoderma lucidum               
   spores, 12 g Ganoderma lucidum, 12 g Cordyceps, 12                g
   Schisandra, 10 g dodder, 10 g Angelica, 9 g                Rehmannia
   glutinosa, 9 g turtle, 9 g Astragalus, 8                g Atractylodes,
   8 g Plantago asiatica, 7 g peony, 7                g raspberry, 7 g
   jujube, 6 g ginseng, 5 g Inula, 5                g Cordyceps, 5 g lotus,
   4 g tea theanine, 4 g                Pyrenoidosa, 3 g colostrum basic
   protein and 2 g                hydrolyzed egg yolk powder.
   USE - Traditional Chinese medicine used for treating               
   sarcopenia.
   ADVANTAGE - The medicine boosts immunity, nourishes muscle              
    tissues, liver and kidney and strengthens                bones.
   DETAILED DESCRIPTION - Traditional Chinese medicine comprises 14 g      
   Dendrobium, 14 g Cordyceps, 14 g Ganoderma lucidum               
   spores, 12 g Ganoderma lucidum, 12 g Cordyceps, 12                g
   Schisandra, 10 g dodder, 10 g Angelica, 9 g                Rehmannia
   glutinosa, 9 g turtle, 9 g Astragalus, 8                g Atractylodes,
   8 g Plantago asiatica, 7 g peony, 7                g raspberry, 7 g
   jujube, 6 g ginseng, 5 g Inula, 5                g Cordyceps, 5 g lotus,
   4 g tea theanine, 4 g                Pyrenoidosa, 3 g colostrum basic
   protein, 2 g                hydrolyzed egg yolk powder, 1 g milk mineral
   salt,                300 g probiotic, 200 g peptide, 100 g prebiotic,   
   100 g amino acid, 100 g carbohydrates, 100 g ester                oil,
   0.01 g vitamin A, 0.000015 g vitamin D, 0.12 g                vitamin E,
   0.0075 g vitamin K, 0.00001 g vitamin                K1, 10.625 g
   vitamin C, 0.016 g vitamin B1, 0.015 g                vitamin B2, 0.015
   g vitamin B6, 0.0023 g vitamin B,                vitamin Be, vitamin Bu,
   0.2 g niacin, 0.003 g folic                acid, 0.051 g pantothenic
   acid, 2.5 g choline,                0.000057 g biotin, 6.2 g calcium,
   4.5 g phosphorus,                10 g potassium, 16.17 g sodium, 1.7 g
   magnesium,                0.15 g iron, 6.2 g zinc, 0.00012 g selenium,
   0.007                g copper, 0.018 g manganese, 0.00001 g iodine,     
   0.00001 g fluorine, 0.00001 g chromium and 0.00001                g
   molybdenum.
Z9 0
DA 2015-01-02
UT DIIDW:2015781411
ER

PT J
AU Matsumoto, Takashi
   Takiyama, Mikina
   Sakamoto, Takumi
   Kaifuchi, Noriko
   Watanabe, Junko
   Takahashi, Yutaka
   Setou, Mitsutoshi
TI Pharmacokinetic study of Ninjin'yoeito: Absorption and brain
   distribution of Ninjin'yoeito ingredients in mice
SO JOURNAL OF ETHNOPHARMACOLOGY
VL 279
AR 114332
DI 10.1016/j.jep.2021.114332
EA JUN 2021
DT Article
PD OCT 28 2021
PY 2021
AB Ethnopharmacological relevance: Ninjin'yoeito (NYT), a Japanese
   traditional Kampo medicine, has been reported to exert various clinical
   benefits such as relief from fatigue, malaise, anorexia, frailty,
   sarcopenia, and cognitive dysfunction. Recently, some review articles
   described the pharmacological effects of NYT and additionally indicated
   the possibility that multiple ingredients in NYT contribute to these
   effects. However, pharmacokinetic data on the ingredients are essential
   in addition to data on their pharmacological activities to accurately
   determine the active ingredients in NYT. Aim of the study: This study
   assessed the in vivo pharmacokinetics of NYT using mice. Materials and
   methods: Target liquid chromatography-mass spectrometry (LC-MS) and wide
   target LC-MS or LC-tandem MS of NYT ingredients in plasma and the brain
   after oral administration of NYT were performed. Imaging MS was
   performed to investigate the detailed brain distributions of NYT
   ingredients. Results: The concentrations of 13 ingredients in plasma and
   schizandrin in the brain were quantified via target LC-MS, and the wide
   target analysis illustrated that several ingredients are absorbed into
   blood and transported into the brain. Imaging MS revealed that
   schizandrin was homogenously dispersed in the NYT-treated mouse brain.
   Conclusion: These results should be useful for clarifying the active
   ingredients of NYT and their mechanisms of actions.
OI Sakamoto, Takumi/0000-0003-2271-9975
Z8 0
ZR 0
ZB 7
ZA 0
TC 9
ZS 0
Z9 9
C1 Tsumura & Co, Tsumura Kampo Res Labs, Kamp Res & Dev Div, 3586
   Yoshiwara, Ami, Ibaraki 3001192, Japan
C1 Hamamatsu Univ Sch Med, Dept Cellular & Mol Anat, Higashi Ku, 1-20-1
   Handayama, Hamamatsu, Shizuoka 4313192, Japan
C1 Preppers Co Ltd, Higashi Ku, Med & Ind Collaborat Ctr Bldg 1-20-1
   Handayama, Hamamatsu, Shizuoka 4313192, Japan
C1 Hamamatsu Univ Sch Med, Int Mass Imaging Ctr, Higashi Ku, 1-20-1
   Handayama, Hamamatsu, Shizuoka 4313192, Japan
C1 Preeminent Med Photon Educ & Res Ctr, Dept Syst Mol Anat, Inst Med
   Photon Res, Higashi Ku, 1-20-1 Handayama, Hamamatsu, Shizuoka 4313192,
   Japan
C3 Preppers Co Ltd
C3 Preeminent Med Photon Educ & Res Ctr
SN 0378-8741
EI 1872-7573
DA 2021-08-25
UT WOS:000685031000001
PM 34129897
ER

PT J
AU Huang, Chia-Yu
   Mayer, Peter Karl
   Wu, Mei-Yao
   Liu, Dung-Huan
   Wu, Pei-Ching
   Yen, Hung-Rong
TI The effect of Tai Chi in elderly individuals with sarcopenia and
   frailty: A systematic review and meta-analysis of randomized controlled
   trials
SO AGEING RESEARCH REVIEWS
VL 82
AR 101747
DI 10.1016/j.arr.2022.101747
EA OCT 2022
DT Review
PD DEC 2022
PY 2022
AB Background: The potential role of Tai Chi in improving sarcopenia and
   frailty has been shown in randomized controlled trials (RCTs). This
   systematic review and meta-analysis aimed to examine the effect of Tai
   Chi on muscle mass, muscle strength, physical function, and other
   geriatric syndromes in elderly individuals with sarcopenia and
   frailty.Methods: Systematic searches of the PubMed, Cochrane Library,
   PEDro, EMBASE, Web of Science, CINAHL, and Medline databases for RCTs
   published between 1989 and 2022 were conducted; the database searchers
   were supplemented with manual reference searches. The inclusion criteria
   were as follows: (1) the study was designed as a RCT; (2) Tai Chi was
   one of the intervention arms; (3) the participants had a minimum age of
   >= 60 years and were diagnosed with frailty or sarcopenia, and the
   diagnostic guidelines or criteria were mentioned; (4) the number of
   participants in each arm was >= 10; and (5) the outcome reports included
   >= 1 item from the following primary or secondary outcomes. The
   exclusion criteria were as follows: (1) non-RCT studies; (2) nonhuman
   subjects; (3) participants aged < 60 years; (4) no description of the
   diagnostic guidelines or criteria for frailty or sarcopenia in the text;
   and (5) reported outcomes not among the following primary or secondary
   outcomes. The primary outcomes were muscle mass, grip strength and
   muscle performance (gait speed, 30-second chair stand test (30CST),
   sit-to-stand test (SST), Timed up and go test (TUGT), balance, and the
   Short Physical Performance Battery (SPPB)). The secondary outcomes
   included the number of falls and fear of falling (FOF), diastolic blood
   pressure (DBP), Mini-Mental State Examination (MMSE) score, and
   depression and quality of life (QOL) assessments. Results: Eleven RCTs
   were conducted from 1996 to 2022 in 5 countries that investigated 1676
   sarcopenic or frail elderly individuals were included in the review.
   There were 804 participants in the Tai Chi exercise cohort and872
   participants in the control cohort (nonexercised (n = 5)/ exercise (n =
   8)). The mean age of participants was 70-89.5 years and the numbers of
   participants from each arm in each study were 10-158. The majority of
   the participants practiced Yang-style Tai Chi (n = 9), and the numbers
   of movement ranged from 6 to 24. The prescriptions of training were 8-48
   weeks, 2-7 sessions per weeks, and 30-90 min per session. Most studies
   used Tai Chi expert as instructor (n = 8). The lengths of follow-up
   period were 8-48 weeks. The results from our meta -analysis revealed
   significant improvements for Tai Chi compared to control group
   (nonexercise/ exercise) on measures of the 30CST (weighted mean
   difference (WMD): 2.36, 95% confidence interval (CI) 1.50-3.21, p <
   0.00001, I2 = 87%), the TUGT (WMD:-0.72, 95% CI-1.10 to-0.34, p =
   0.0002, I2 =0%), numbers of fall (WMD:-0.41, 95% CI-0.64 to-0.17, p =
   0.0006, I2 =0%) and FOF (standardized MD (SMD):-0.50, 95% CI-0.79
   to-0.22, p = 0.0006, I2 = 57%); and for Tai Chi compared to
   'nonexercise' controls on measures of SST (WMD:-2.20, 95% CI-2.22
   to-2.18, p < 0.00001), balance (SMD: 9.85, 95% CI 8.88-10.82, p <
   0.00001), DBP (WMD:-7.00, 95% CI-7.35 to-6.65, p < 0.00001), MMSE (WMD:
   1.91, 95% CI 1.73-2.09, p < 0.00001, I2 =0%), depression (SMD:-1.37, 95%
   CI-1.91 to-0.83, p < 0.00001) and QOL (SMD: 10.72, 95% CI 9.38-12.07, p
   < 0.00001). There were no significant differences between Tai Chi and
   control groups on any of the remaining 4 comparisons: body muscle mass
   (WMD: 0.53, 95% CI-0.18 to 1.24; P = 0.14; I2 =0%), grip strength
   (WMD:-0.
   06, 95% CI-1.98 to 1.86; P = 0.95; I2 =0%), gait speed (WMD: 0.05, 95%
   CI-0.11 to 0.20; P = 0.55; I2 =99%), and SPPB (WMD: 0.55, 95% CI-0.04 to
   1.14; P = 0.07). The variables of bias summary, Tai Chi instructor, Tai
   Chi movements, and Tai Chi training duration without significant
   association with the 30CST or the TUGT through meta-regression
   analyses.Conclusions: Our results demonstrated that patients with
   frailty or sarcopenia who practiced Tai Chi exhibited improved physical
   performance in the 30-second chair stand test, the Timed up and go test,
   number of falls and fear of falling. However, there was no difference in
   muscle mass, grip strength, gait speed, or Short Physical Performance
   Battery score between the Tai Chi and control groups. Improvements in
   the sit-to-stand test, bal-ance, diastolic blood pressure, Mini-Mental
   State Examination score, and depression and quality of life assess-ments
   were found when comparing the Tai Chi cohort to the nonexercise control
   cohort rather than the exercise control cohort. To explore the
   effectiveness of Tai Chi in sarcopenic and frail elderly individuals
   more comprehensively, a standardized Tai Chi training prescription and a
   detailed description of the study design are suggested for future
   studies.
RI Yen, Hung-Rong/M-1373-2013
OI Yen, Hung-Rong/0000-0002-0131-1658
ZR 0
ZB 6
ZA 0
Z8 2
TC 18
ZS 0
Z9 20
C1 Taichung Tzu Chi Hosp, Buddhist Tzu Chi Med Fdn, Dept Family Med,
   Taichung, Taiwan
C1 China Med Univ, Coll Chinese Med, Sch Chinese Med, Grad Inst Chinese
   Med, Taichung, Taiwan
C1 China Med Univ, Coll Chinese Med, Int Master Program Acupuncture,
   Taichung, Taiwan
C1 China Med Univ Hosp, Dept Chinese Med, Taichung, Taiwan
C1 China Med Univ, Coll Chinese Med, Sch Postbaccalaureate Chinese Med,
   Taichung, Taiwan
C1 China Med Univ Hosp, Res Ctr Tradit Chinese Med, Dept Med Res, Taichung,
   Taiwan
C1 Natl Yang Ming Chiao Tung Univ, Doctoral Degree Program Biomed Sci &
   Engn, Coll Biol Sci & Technol, Hsinchu, Taiwan
C1 China Med Univ Hosp, Dept Phys Med & Rehabil, Taichung, Taiwan
C1 China Med Univ, Grad Inst Rehabil Sci, Dept Phys Therapy, Taichung,
   Taiwan
C1 Asia Univ, Dept Med Lab Sci & Biotechnol, Taichung, Taiwan
C1 China Med Univ, Chinese Med Res Ctr, Taichung, Taiwan
SN 1568-1637
EI 1872-9649
DA 2022-11-24
UT WOS:000880675800005
PM 36223875
ER

PT J
AU Ou, Yanglan
   Jobu, Kohei
   Ishida, Tomoaki
   Morisawa, Shumpei
   Fujita, Hiroko
   Kawada, Kei
   Yoshioka, Saburo
   Miyamura, Mitsuhiko
TI Saikokeishikankyoto extract alleviates muscle atrophy in KKAy mice
SO JOURNAL OF NATURAL MEDICINES
VL 76
IS 2
BP 379
EP 388
DI 10.1007/s11418-021-01590-2
EA JAN 2022
DT Article
PD MAR 2022
PY 2022
AB Sarcopenic obesity is associated with increased visceral fat and
   decreased muscle mass, resulting in decreased insulin sensitivity,
   increased production of inflammatory cytokines, and oxidative stress. In
   this study, we first evaluated the effects of herbal medicines on the
   transcriptional activity of the Sirtuin 1 (sirt1) promoter in vitro as
   an indicator of their therapeutic effect. Our data suggested that hot
   water Saikokeishikankyoto (SKK) extracts increased sirt1 transcriptional
   activity in vitro, identifying it as a candidate therapeutic for
   evaluation in the KKAy type 2 diabetic obesity mouse model. These in
   vivo evaluations revealed that SKK treatment increased the wet weight
   and muscle fiber content in cross sections of the gastrocnemius muscle
   (GA) and restored motor function in these animals. In addition, SKK
   treatment reduced tumor necrosis factor-alpha (TNF alpha) expression in
   the sera and suppressed Atrogin1 and MuRF1 transcription in the GA
   samples. This treatment also increased sirt1 expression in these
   tissues. These results suggest that SKK inhibits skeletal muscle atrophy
   and improves motor function in KKAy mice by suppressing inflammation. In
   actual clinical practice, SKK is expected to inhibit muscle atrophy and
   improve motor dysfunction in sarcopenic obesity.
   [GRAPHICS]
   .
ZA 0
ZB 0
TC 0
ZR 0
Z8 0
ZS 0
Z9 0
C1 Kochi Univ, Grad Sch Integrated Arts & Sci, Nanko Ku, 185-1 Kohasu,
   Kochi, Japan
C1 Kochi Med Sch Hosp, Dept Pharm, Nanko Ku, 185-1 Kohasu, Kochi, Japan
SN 1340-3443
EI 1861-0293
DA 2022-01-13
UT WOS:000740215500001
PM 34997408
ER

PT P
AU LIANG M
   PENG H
   WEN D
   CHEN L
   SU R
   ZENG L
   TANG Y
   ZENG C
   JIANG T
   YANG X
   WANG C
TI Composition useful for preparing product i.e.            traditional
   Chinese medicinal composition, health            product or functional
   food e.g. for preventing and            improving sarcopenia by
   maintaining muscle strength,            providing muscle nutrition and
   improving spleen            function, comprises ginseng, tuckahoe and   
           liquorice
PN CN113974160-A
AE GUANGZHOU BAIYUNSHAN JINGXIUTANG PHARM
AB 
   NOVELTY - Composition comprises ginseng, tuckahoe and               
   liquorice.
   USE - The composition is useful for preparing                product
   i.e. traditional Chinese medicinal                composition, health
   product or functional food,                which is useful for
   preventing and improving                sarcopenia by maintaining or
   increasing lean body                weight, maintaining muscle strength,
   providing                muscle nutrition, promoting muscle protein     
   synthesis, relieving muscle protein (all claimed),                and
   improving spleen function.
   ADVANTAGE - The composition has simple component and high               
   safety, which can promote muscle synthesis, reduce                muscle
   decomposition, increase lean body weight and                improve
   muscle attenuation.
   DETAILED DESCRIPTION - INDEPENDENT CLAIMS are also included             
   for:(1) preparing the composition, comprising: (i)                adding
   8 times amount of water into raw materials,                decocting for
   2 times, where each time for 2 hours,                combining two
   decocting filtrate, vacuum extracting                and concentrating
   until density is 1.2-1.3 g/mL to                obtain concentrated
   solution, vacuum extracting and                drying concentrated
   solution, and crushing to                obtain dry paste powder; and(2)
   product i.e. traditional Chinese medicinal                composition,
   health product or functional food,                comprising composition
   and auxiliary                materials.
Z9 0
DA 2022-05-13
UT DIIDW:202223404H
ER

PT J
AU Wu, R-C.
TI A CASE REPORT OF TRADITIONAL CHINESE MEDICINE IN TREATING SARCOPENIA
SO OSTEOPOROSIS INTERNATIONAL
VL 26
MA P656
BP S328
EP S328
SU 1
DT Meeting Abstract
PD FEB 2015
PY 2015
CT WCO-IOF-ESCEO World Congress on Osteoporosis, Osteoarthritis and
   Musculoskeletal Diseases (WCO-IOF-ESCEO)
CY MAR 26-29, 2015
CL Milan, ITALY
SP WCO; IOF; EsCEO
ZS 0
ZR 0
Z8 0
ZB 0
ZA 0
TC 0
Z9 0
C1 Taipei Tzu Chi Hosp, Buddhist Tzu Chi Med Fdn, Div Chinese Internal Med,
   New Taipei, Taiwan
SN 0937-941X
EI 1433-2965
DA 2015-02-01
UT WOS:000373767100617
ER

PT P
AU XIE Q
TI Nutritional functional food formulation used for            sarcopenia,
   comprises food nutrient, functional            nutrient additive
   including sodium, vitamin A, vitamin            D, vitamin E, vitamin D,
   and traditional Chinese            medicine composition, where food
   nutrient comprises            carbohydrates, protein, fat and lipid
PN CN115444129-A
AE XIE Q
AB 
   NOVELTY - Nutritional functional food formulation               
   comprises food nutrient, functional nutrient                additive,
   and traditional Chinese medicine                composition. The food
   nutrient comprises 28-33 pts.                wt. carbohydrates, 39-44
   pts. wt. protein, 7-11                pts. wt. fat and lipid. The
   functional nutrient                additive includes 0.26-0.32 pts. wt.
   sodium,                0.00036-0.00042 pts. wt. vitamin A,              
   0.000003-0.000004 pts. wt. vitamin D, 0 .006-0.009                pts.
   wt. Vitamin E, 0.0008-0.0011 pts. wt. vitamin                B1,
   0.0008-0.001 mg vitamin B2, 0 .0008-0 .001 pts.                wt.
   vitamin B6.
   USE - Nutritional functional food formulation used                for
   sarcopenia.
   ADVANTAGE - The nutritional functional food formulation               
   can achieve replenishing qi and essence, invigorate                the
   spleen and kidney, invigorate middle and                nourishing qi,
   moistening the intestines and                laxative, moisten and
   nourish the muscles, improve                human immunity, etc., and by
   regulating the spleen                and stomach, promote the absorption
   of nutrients,                treat both symptoms and root causes, and
   has                improved symptoms, improved muscle mass, strength    
   and function, and prevented and improved sarcopenia               
   syndrome.
   DETAILED DESCRIPTION - Nutritional functional food formulation          
   comprises food nutrient, functional nutrient                additive,
   and traditional Chinese medicine                composition. The food
   nutrient comprises 28-33 pts.                wt. carbohydrates, 39-44
   pts. wt. protein, 7-11                pts. wt. fat and lipid. The
   functional nutrient                additive includes 0.26-0.32 pts. wt.
   sodium,                0.00036-0.00042 pts. wt. vitamin A,              
   0.000003-0.000004 pts. wt. Vitamin D, 0 .006-0.009                pts.
   wt. Vitamin E, 0.0008-0.0011 pts. wt. Vitamin                B1,
   0.0008-0.001 mg Vitamin B2, 0 .0008-0 .001 pts.                wt.
   vitamin B6, 0.000002-0.000016 pts. wt. Vitamin                B12,
   0.08-0.1 pts. wt. vitamin C, 0.008-0.012 pts.                wt. niacin,
   0.0002-0.0004 pts. wt. folic acid,                0.002-0.003 pts. wt.
   pantothenic acid, 0.3-0.4 pts.                wt. phosphorus, 0.4-0.8
   pts. wt. potassium,                0.14-0.3 pts. wt. magnesium, 0.4-0.6
   pts. wt.                calcium, 0.01-0.014 pts. wt. iron, 0.006-0.01
   pts.                wt. zinc. The traditional Chinese medicine          
   composition comprises 0.5-2.0 pts. wt. Ginseng,                0.5-2.0
   pts. wt. Angelica sinensis, 0.3-1.5 pts.                wt. Atractylodes
   macrocephala, 0.3-1.5 pts. wt.                Wolfiporia extensa Ginns,
   0.2-1.0 pts. wt.                Cimicifuga foetida, 0.2-1.2 pts. wt.
   Bupleurum                chinense, 0.2-1.2 pts. wt. Chenpi peel, and
   0.5-2.0                pts. wt. Glycyrrhiza uralensis.An INDEPENDENT
   CLAIM is included for a method                for preparing nutritional
   functional food                formulation, which involves: (a) weighing
   other raw                material except fat and lipid in proportion;(b)
   mixing uniformly the weighed raw                material;(c) weighing
   vegetable fat powder,                monoglyceride fatty acid lipid,
   diglycerol fatty                acid lipid, and medium-chain
   triglyceride powder in                proportion;(d) adding in the
   premix, mixing,                passing through a 10-40 mesh sieve;(e)
   drying the material, and passing through a                40-60 mesh
   sieve.
Z9 0
DA 2023-02-18
UT DIIDW:2022F40719
ER

PT J
AU Arai, Motohiro
TI Evaluating the usefulness of<i> Ninjin'yoeito</i><i> Kampo</i> medicine
   in combination with rehabilitation therapy in patients with frailty
   complicated by intractable dizziness
SO NEUROPEPTIDES
VL 90
AR 102189
DI 10.1016/j.npep.2021.102189
DT Article
PD DEC 2021
PY 2021
AB Patients with chronic intractable dizziness (henceforth referred to as
   "intractable dizziness") have a high risk of developing frailty
   complications. This warrants investigation of a combined treatment for
   intractable dizziness and frailty. Ninjin'yoeito (NYT), a traditional
   Japanese medicine (Kampo medicine), is reportedly effective in treating
   frailty and sarcopenia. Herein, we report on the results of a
   retrospective study that involved the combined application of NYT and
   dizziness rehabilitation therapy (henceforth referred to as "dizziness
   rehabilitation"). Of the 31 patients with intractable dizziness, 14
   developed frailty, indicating a complication rate of 45.2%. This in turn
   was approximately 4 times higher than the previously reported rates.
   Eleven patients became non-frail after 6 months of the combined
   treatment, and their improvement rate was 78.6%. The aforementioned
   combination therapy not only improved dizziness but also improved
   frailty. Following 6 months of combined treatment, patients in the
   frailty group exhibited improvement in the Dizziness Handicap Inventory
   score, frailty symptoms, Kihon checklist score, and visual analog scale
   score (fatigue), and approached the pre-treatment values of those in the
   non-frailty group. Together, our results highlight the need to combine
   the treatment for intractable dizziness and frailty.
TC 5
ZA 0
ZS 0
ZR 0
Z8 0
ZB 4
Z9 5
C1 Yokohama City Minato Red Cross Hosp, Dept Dizziness & Balance Neurol,
   Yokohama, Kanagawa, Japan
C1 Yokohama City Minato Red Cross Hosp, Dept Otorhinolarygol, Yokohama,
   Kanagawa, Japan
C3 Yokohama City Minato Red Cross Hosp
C3 Yokohama City Minato Red Cross Hosp
SN 0143-4179
EI 1532-2785
DA 2022-02-24
UT WOS:000744255400009
PM 34481223
ER

PT J
AU Yakabe, Mitsutaka
   Hosoi, Tatsuya
   Sasakawa, Hiroko
   Akishita, Masahiro
   Ogawa, Sumito
TI Kampo formula hochu-ekki-to (Bu-Zhong-Yi-Qi-Tang, TJ-41) ameliorates
   muscle atrophy by modulating atrogenes and AMPK in vivo and in vitro
SO BMC COMPLEMENTARY MEDICINE AND THERAPIES
VL 22
IS 1
AR 341
DI 10.1186/s12906-022-03812-w
DT Article
PD DEC 28 2022
PY 2022
AB Background: Muscle disuse results in loss of skeletal muscle mass and
   function. Hochu-ekki-to (TJ-41; Bu-Zhong-Yi-Qi-Tang in Chinese) is an
   herbal medicinal formulation used to treat patients with frailty,
   fatigue and appetite loss. It has been suggested that two atrogenes,
   atrogin-1 and muscle Ring finger 1 (MuRF1), are ubiquitin ligases
   involved in disuse-induced muscle atrophy and that 5' adenosine
   monophosphate-activated protein kinase (AMPK) is involved in skeletal
   muscle metabolism. Effects of TJ-41 on disuse-induced muscle atrophy are
   unclear. Methods: We subjected differentiated C2C12 myotubes to serum
   starvation, then examined the effects of TJ-41 on atrogenes expression,
   AMPK activity and the morphology of the myotubes. Male C57BL/6J mice
   were subjected to tail-suspension to induce hindlimb atrophy. We
   administered TJ-41 by gavage to the control group and the tail-suspended
   group, then examined the effects of TJ-41 on atrogene expression, AMPK
   activity, and the muscle weight. Results: Serum starvation induced the
   expression of atrogin-1 and MuRF1 in C2C12 myotubes, and TJ-41
   significantly downregulated the expression of atrogin-1. Tail-suspension
   of the mice induced the expression of atrogin-1 and MuRF1 in skeletal
   muscle as well as its muscle atrophy, whereas TJ-41 treatment
   significantly downregulated the expression of atrogin-1 and ameliorated
   the loss of the muscle weight. In addition, TJ-41 also activated AMPK
   and inactivated Akt and mTOR in skeletal muscle in vivo. Conclusion:
   TJ-41 inhibited atrogenes in an Akt-independent manner as well as
   activating AMPK in skeletal muscles in vivo, further implying the
   therapeutic potential of TJ-41 against disuse-induced muscle atrophy and
   other atrogenes-dependent atrophic conditions.
ZR 0
TC 1
ZB 1
Z8 0
ZS 0
ZA 0
Z9 1
C1 Univ Tokyo, Grad Sch Med, Dept Geriatr Med, 7-3-1 Hongo,Bunkyo Ku, Tokyo
   1138655, Japan
EI 2662-7671
DA 2023-02-14
UT WOS:000909123900002
PM 36578084
ER

PT J
AU Jeong, Jin-Ho
   Hwang, Ji Hye
TI Herbal medicine for the prevention of sarcopenia A protocol for
   systematic review
SO MEDICINE
VL 100
IS 14
AR e25474
DI 10.1097/MD.0000000000025474
DT Review
PD APR 9 2021
PY 2021
AB Background: Sarcopenia is a syndrome characterized by a gradual and
   generalized loss of skeletal muscle mass and strength leading to
   physical disability, poor quality of life, and possible death. The
   disease impacts the steadily increasing aging population worldwide. In
   this systematic review protocol, we aim to investigate the effects and
   safety of herbal medicines on skeletal muscle health, specifically
   focusing on possible treatments for preventing sarcopenia.
   Methods: Nine electronic databases will be comprehensively searched from
   inception to the present date. Clinical studies reporting on the effects
   and safety of herbal medicines associated with skeletal muscle health
   and the prevention of sarcopenia will be included. The primary outcome
   will be determined by five categories: anti-inflammatory and antioxidant
   efficacy, muscle damage prevention, anti-fatigue effect, muscle-atrophy
   prevention, and muscle regeneration and differentiation. Two independent
   researchers will perform the research selection, data extraction, and
   quality assessment processes. The Cochrane risk-of-bias tool will be
   used to assess the methodological quality and design of the included
   studies. We will place no restrictions on publication status or
   language, and the results of the systematic review will be disseminated
   electronically and in print by publication in a peer-reviewed journal.
   Results: The present study will evaluate the effects and safety of
   herbal medicines for the prevention of sarcopenia.
   Conclusion: Our findings will provide guidance on the use of herbal
   medicines to prevent sarcopenia. This knowledge is valuable for elderly
   people, clinicians treating patients with sarcopenia, policy makers, and
   researchers.
RI Hwang, Ji Hye/R-9219-2017
OI Hwang, Ji Hye/0000-0002-6304-1972
TC 1
ZR 0
ZB 1
ZA 0
ZS 0
Z8 0
Z9 1
C1 Jisung Kyunghee Korean Med Clin, Seoul, South Korea
C1 Gachon Univ, Coll Korean Med, Dept Acupuncture & Moxibust Med, Seongnam
   13120, South Korea
C3 Jisung Kyunghee Korean Med Clin
SN 0025-7974
EI 1536-5964
DA 2021-06-27
UT WOS:000659026900108
PM 33832164
ER

PT J
AU Chen, Qunqun
   Zeng, Junxiang
   Chen, Yi
   Yang, Yalan
   Zhang, Tian
   Luo, Tao
   Huang, Hongxing
TI Efficacy of Xianling Gubao capsule in treating sarco-osteopenia Protocol
   for a systematic review and meta-analysis
SO MEDICINE
VL 98
IS 20
AR e15672
DI 10.1097/MD.0000000000015672
DT Review
PD MAY 2019
PY 2019
AB Background: Sarco-osteopenia (SOP) is a new type of geriatric syndrome,
   resulting from the combination of sarcopenia (SP) and osteoporosis (OP).
   Xianling Gubao capsule (XLGBC), made from several traditional Chinese
   medicine, is reported to have a therapeutic effect on diseases of bones
   and joints. This protocol will be designed to assess the efficacy of
   XLGBC in the treatment of SOP.
   Methods: Relevant randomized controlled trial literatures evaluating the
   effect of XLGBC on patients with SOP will be obtained by searching the
   following 7 electronic databases: Cochrane Library, PubMed, Embase,
   Chinese National Knowledge Infrastructure (CNKI), Chinese Scientific
   Journal Database (VIP), Chinese Biomedical and Medical Database (CBM),
   and Wanfang Database, from inception to March 2019. The primary outcomes
   will be bone mineral density, skeletal muscle mass index, handgrip
   strength, and gait speed. Stata V.13.0 software will be used for data
   synthesis and analysis, sensitivity analysis, subgroup analysis, and
   risk of bias assessment. Reporting bias will be evaluated utilizing a
   funnel, with Egger tests assessing funnel plot symmetries. Quality of
   evidence will be evaluated according to guidance of the Recommendations
   Assessment, Development, and Evaluation guideline.
   Result: This study will provide a rational synthesis of current
   evidences for XLGBC on SOP.
   Conclusion: The conclusion of this study will provide evidence to judge
   the effectiveness and safety of XLGBC on SOP.
   Ethics and dissemination: This systematic review will be contributed to
   peer-reviewed publications, aiming to provide evidence about efficacy of
   XLGBC on SOP.
ZS 0
TC 3
Z8 1
ZR 0
ZB 2
ZA 0
Z9 4
C1 Guangzhou Univ Chinese Med, Affiliated Hosp 3, Guangzhou 510378,
   Guangdong, Peoples R China
C1 Guangzhou Univ Chinese Med, Guangzhou, Guangdong, Peoples R China
C1 ZhaoQing Citys Tradit Chinese Med Hosp, Zhaoqing, Peoples R China
C3 ZhaoQing Citys Tradit Chinese Med Hosp
SN 0025-7974
EI 1536-5964
DA 2019-07-16
UT WOS:000473676000072
PM 31096501
ER

PT J
AU Kishida, Yuki
   Kagawa, Syota
   Arimitsu, Junsuke
   Nakanishi, Miho
   Sakashita, Noriko
   Otsuka, Shizue
   Yoshikawa, Hideki
   Hagihara, Keisuke
TI Go-sha-jinki-Gan (GJG), a traditional Japanese herbal medicine, protects
   against sarcopenia in senescence-accelerated mice
SO PHYTOMEDICINE
VL 22
IS 1
BP 16
EP 22
DI 10.1016/j.phymed.2014.11.005
DT Article
PD JAN 15 2015
PY 2015
AB Sarcopenia is characterized by age associated skeletal muscle atrophy
   and reduced muscle strength; currently, no pharmaceutical treatment is
   available. Go-sha-jinki-Gan (GJG) is a traditional Japanese herbal
   medicine that is used to alleviate various age related symptoms,
   especially motor disorders. Here, we investigated the effect of GJG on
   aging associated skeletal muscle atrophy by using senescence accelerated
   mice (SAMP8). Immunohistochemical and western blotting analyses clearly
   showed that GIG significantly reduced the loss of skeletal muscle mass
   and ameliorated the increase in slow skeletal muscle fibers in SAMP8
   mice compared to control mice. The expression levels of Akt and GSK-3
   beta, the phosphorylation of FoxO4, and the phosphorylations of AMPK and
   mitochondrial-related transcription factors such as PGC-1 alpha were
   suppressed, while the expression of MuRF1 increased in SAMP8 mice, but
   approximated that in senescence-accelerated aging-resistant (SAMR1) mice
   after GJG treatment. We demonstrate for the first time that GJG has a
   therapeutic effect against sarcopenia. (C) 2015 The Authors. Published
   by Elsevier GmbH.
RI Arimitsu, Junsuke/JNE-0816-2023
TC 36
Z8 0
ZS 0
ZA 0
ZB 18
ZR 0
Z9 38
C1 Osaka Univ, Dept Kampo Med, Grad Sch Med, Suita, Osaka 5650871, Japan
C1 Osaka Univ, Dept Orthopaed, Grad Sch Med, Suita, Osaka 5650871, Japan
SN 0944-7113
EI 1618-095X
DA 2015-03-04
UT WOS:000348758300003
PM 25636865
ER

PT J
AU Dai, Jin
   Wang, Haifeng
   Jiang, Libin
   Zhang, Fuying
   Lin, Jin
   Wang, Ling
   Yang, Jun
   Wang, Xiao
TI Exploring the therapeutic mechanisms of Sijunzi decoction in the
   treatment of sarcopenia: Key targets and signaling pathways
SO BIOMEDICAL CHROMATOGRAPHY
VL 37
IS 11
DI 10.1002/bmc.5722
EA AUG 2023
DT Article
PD NOV 2023
PY 2023
AB Sarcopenia, an age-associated condition, negatively impacts the quality
   of life. This study investigates the mechanism of Sijunzi decoction
   (SJZD), a traditional Chinese formula, against sarcopenia. Active
   compounds and potential targets of SJZD for sarcopenia were gathered
   from databases. Hub targets were identified using protein-protein
   interaction networks, with GO and KEGG analyses suggesting potential
   pathways. Molecular docking was used to assess compound-target affinity.
   A lipopolysaccharide-induced sarcopenia rat model was used to verify the
   targets. Sijunzi decoction contains 92 compounds and 47 targets for
   sarcopenia. The top 10 hub targets comprise AKT1, ALB, INS, IL6, TNF,
   TP53, VEGFA, SIRT1, CAT and FOS. GO and KEGG analyses indicate
   involvement in steroid hormone response, vesicle lumen, receptor agonist
   activity, and FoxO and HIF-1 signaling pathways. Validation experiments
   showed that SJZD alleviates sarcopenia by downregulating SIRT1, IL-6,
   TNF and AKT1. Sijunzi decoction treats sarcopenia by targeting SIRT1,
   IL-6, TNF and AKT1, potentially involving FoxO and HIF-1 signaling
   pathways. This highlights SJZD's potential for sarcopenia treatment.
RI Zhao, ZiHao/KHT-4413-2024; zhen, wang/KBA-3844-2024; li, jincheng/GQP-6856-2022; li, qing/KHU-6871-2024; chen, jiayi/KHV-5520-2024; Wang, Xiao/
OI Wang, Xiao/0009-0004-3752-8770
ZS 0
ZB 0
ZR 0
ZA 0
Z8 0
TC 0
Z9 0
C1 Zhejiang Chinese Med Univ, Zhejiang Prov Hosp Chinese Med, Dept Cardiol,
   Affiliated Hosp 1, Hangzhou, Zhejiang, Peoples R China
C1 Tongji Hosp Tongji Univ, Dept Geriatr, Shanghai, Peoples R China
C1 Zhejiang Chinese Med Univ, Zhejiang Prov Hosp Chinese Med, Dept Geriatr,
   Affiliated Hosp 1, Hangzhou 310006, Zhejiang, Peoples R China
C1 Zhejiang Chinese Med Univ, Zhejiang Prov Hosp Chinese Med, Dept
   Dermatol, Affiliated Hosp 1, Hangzhou, Zhejiang, Peoples R China
SN 0269-3879
EI 1099-0801
DA 2023-08-31
UT WOS:001051965900001
PM 37609865
ER

PT J
AU Kondo, Taishi
   Ishida, Tomoaki
   Ye, Ke
   Muraguchi, Marin
   Tanimura, Yohei
   Yoshida, Masato
   Ishiuchi, Kan'ichiro
   Abe, Tomoki
   Nikawa, Takeshi
   Hagihara, Keisuke
   Hayashi, Hidetoshi
   Makino, Toshiaki
TI Suppressive effects of processed aconite root on dexamethasone-induced
   muscle ring finger protein-1 expression and its active ingredients
SO JOURNAL OF NATURAL MEDICINES
VL 76
IS 3
BP 594
EP 604
DI 10.1007/s11418-022-01606-5
EA FEB 2022
DT Article
PD JUN 2022
PY 2022
AB Processed aconite root (PA), the tuberous root of Aconitum carmichaelii
   prepared by autoclaving, is a crude drug used in Japanese traditional
   Kampo medicine and traditional Chinese medicine for the symptoms of
   kidney deficiency, that is related to the muscle atrophy in modern
   medicine. The objective of the present study is to evaluate the
   effectiveness of PA on muscle atrophy and to find its active ingredients
   using dexamethasone-induced muscle ring finger protein-1 (MuRF1) mRNA
   expression in murine myoblast C2C12 cells. Dexamethasone-induced MuRF1
   expression was significantly suppressed by methanol-soluble part of
   boiling water extract of PA in a concentration-dependent manner with its
   IC50 value of 1.5 mg/ml. By the activity-guided fractionations of PA
   extract using the partition between organic solvents and its aqueous
   solution, the activity of PA did not transfer into the fraction
   containing aconitine-type diterpenoid alkaloids but into BuOH layer.
   Then, we found higenamine and salsolinol as the active ingredients in
   PA. Higenamine and salsolinol significantly suppressed
   dexamethasone-induced MuRF1 expression, and their IC50 values were 0.49
   and 50 mu M, respectively. The contents of higenamine and salsolinol in
   the decoctions of commercially available fourteen PA products are 0.12
   and 14 mu g/ml as the average values, and varied with the coefficient of
   variation (CV) values of 97 and 63%, respectively. Higenamine also
   significantly suppressed dexamethasone-induced mRNA expressions of
   muscle atrophy F-box protein (MAFbx)/atroginl, caritas B-lineage
   lymphoma-b (Cbl-b), troponin, branched-chain amino acid aminotransferase
   2 (BCAT2), and Bc1-2 binding and pro-apoptotic protein3 (Bnip3).
   Although the quality control of PA is regulated by the contents of
   diterpene alkaloids, salsolinol and higenamine can be used as the marker
   compounds to certificate the pharmacological activities of PA.
   [GRAPHICS]
   .
OI Abe, Tomoki/0000-0002-0349-8487; KE, YE/0000-0002-9593-9007
TC 4
Z8 0
ZB 2
ZA 0
ZR 0
ZS 0
Z9 4
C1 Nagoya City Univ, Grad Sch Pharmaceut Sci, Dept Pharmacognosy, Mizuho
   Ku, 3-1 Tanabe Dori, Nagoya, Aichi 4678603, Japan
C1 Natl Inst Adv Ind Sci & Technol, Cellular & Mol Biotechnol Res Inst,
   Hlth Food Sci Res Grp, 1-1-1 Higashi, Tsukuba, Ibaraki 3058566, Japan
C1 Tokushima Univ, Inst Med Nutr, Dept Nutr Physiol, Grad Sch, 3-18
   Kuramoto Cho, Tokushima 7708503, Japan
C1 Osaka Univ, Grad Sch Med, Dept Adv Hybrid Med, 2-2 Yamadaoka, Suita,
   Osaka 5650871, Japan
C1 Nagoya City Univ, Grad Sch Pharmaceut Sci, Dept Cell Signaling, Mizuho
   Ku, 3-1 Tanabe Dori, Nagoya, Aichi 4678603, Japan
SN 1340-3443
EI 1861-0293
DA 2022-03-01
UT WOS:000757264200001
PM 35178660
ER

PT J
AU Ohsawa, Masahiro
   Takimoto, Yoshiyuki
   Herzog, Herbert
   Inui, Akio
TI Neuropeptide regulation by herbal medicine
SO NEUROPEPTIDES
VL 93
AR 102240
DI 10.1016/j.npep.2022.102240
EA MAR 2022
DT Editorial Material
PD JUN 2022
PY 2022
ZA 0
ZB 0
TC 0
ZR 0
ZS 0
Z8 0
Z9 0
C1 Nagoya City Univ, Grad Sch Pharmaceut Sci, Dept Neuropharmacol, Mizuho
   Ku, 3-1 Tanabe Dori, Nagoya, Aichi 4678603, Japan
C1 Univ Tokyo, Grad Sch Med, Dept Med Eth, Bunkyo Ku, 7-3-1 Hongo, Tokyo
   1130033, Japan
C1 St Vincents Hosp, Garvan Inst Med Res, Neurosciene Div, Sydney, NSW,
   Australia
C1 Univ NSW, Sch Med Sci, Sydney, NSW, Australia
C1 Univ NSW, Fac Med, Sydney, NSW, Australia
C1 Kagoshima Univ, Pharmacol Dept Herbal Med, Grad Sch Med & Dent Sci,
   8-35-1 Sakuraga Oka, Kagoshima, Japan
C3 Nagoya City Univ
SN 0143-4179
EI 1532-2785
DA 2022-05-18
UT WOS:000792480100006
PM 35299097
ER

PT J
AU Seo, Seong-Wook
   Im, Sang-Cheol
   Kim, Kyoung
TI Citri Unshius Pericarpium Improves Dexamethasone-Induced Muscle Atrophy
   in Mice
SO PHARMACOGNOSY MAGAZINE
VL 18
IS 80
BP 851
EP 858
DI 10.4103/pm.pm_46_22
DT Article
PD OCT-DEC 2022
PY 2022
AB Background: Muscle atrophy means a progressive decrease in muscle mass,
   strength, and quality and has a lot of discomfort in daily life.
   High-dose or continuous use of glucocorticoids (GCs), which are negative
   muscle regulators, led to the risk of muscle atrophy and weakness. Up to
   now, the effect and the underlying mechanism of Citri unshius
   Pericarpium (CP) on muscle atrophy have not been fully elucidated.
   Objectives: Accordingly, the current study was performed to evaluate the
   effects and the underlying mechanisms of CP on dexamethasone
   (DEX)-provoked muscle atrophy in C57BL/6 mice. Materials and Methods:
   The 8-week-old mice were treated once a day (DEX 20 mg/kg body weight,
   i.p.), and CP was administrated orally for 10 days. Then, we measured
   the body weight, swimming time, and muscle weight, and histological
   evaluation and western blot were performed. Results: CP improved muscle
   function decline by bettering the swimming time and muscle weight to
   some extent. Moreover, histological muscle damage induced by DEX was
   enhanced through CP treatment. CP treatment induced the reduction of
   ROS-related factors. CP showed a decrease in the protein expressions
   such as myostatin, Atrogin-1, and MuRF1 via the down-regulation of the
   phosphorylation of AMPK. Besides, in the CP group, muscle protein
   synthesis was increased by the PI3K/Akt/mTOR signaling pathway.
   Conclusion: Taken together, CP could be highly commercialized as a
   commercial material for functional food for the prevention and
   improvement of muscle loss, which is induced by muscle atrophy.
ZA 0
TC 0
ZR 0
ZS 0
Z8 0
ZB 0
Z9 0
C1 Daegu Univ, Grad Sch, Dept Rehabil Sci, Gyongsan, Gyeongsangbuk D, South
   Korea
C1 Daegu Univ, Coll Rehabil Sci, Dept Phys Therapy, Gyongsan, Gyeongsangbuk
   D, South Korea
SN 0973-1296
EI 0976-4062
DA 2022-12-16
UT WOS:000892323200008
ER

PT P
AU CHEN X
   HU A
   QIN X
   WANG H
   WU C
TI Nutritional food composition used for e.g.            treating
   sarcopenia, comprises traditional Chinese            medicinal extract,
   prebiotic, peptide, carbohydrate,            amino acids, healthcare
   lipids, multivitamins and            mineral substances
PN CN104855975-A
AE JINSHANMEI BIOTECHNOLOGY CO LTD
AB 
   NOVELTY - Nutritional food composition comprises               
   traditional Chinese medicinal extract and prebiotic                as
   active agent, and one or more of peptide,                carbohydrate,
   amino acids, healthcare lipids,                multivitamins and mineral
   substances as auxiliary                agent. The composition contains
   Dendrobium                candidum, fructus schizandrae, dodder,
   Angelica                sinensis, tortoise plastron, Astragalus         
   mongholicus, semen plantaginis, radix paeoniae                alba,
   raspberry, jujube, tea theanine, licorice,                Amomum fruit,
   Chinese date, ginseng, vitamin C,                potassium and sodium.
   USE - The nutritional food composition is useful for               
   treating sarcopenia (claimed), invigorating spleen,               
   nourishing qi, yang, liver and kidney, inducing               
   resuscitation, strengthening muscles and bones,               
   dispelling wind, dredging collaterals, promoting                tissue
   regeneration, and enhancing immunity.
   ADVANTAGE - The composition is convenient to carry and               
   meets nutritional requirements of patients.
   DETAILED DESCRIPTION - Nutritional food composition comprises           
   traditional Chinese medicinal extract and prebiotic                as
   active agent, and one or more of peptide,                carbohydrate,
   amino acids, healthcare lipids,                multivitamins and mineral
   substances as auxiliary                agent. The composition comprises
   14 g Dendrobium                candidum, 14 g Cordyceps sinensis
   mycelium, 14 g                Ganoderma lucidum spore powder, 12 g
   G.lucidum, 12                g C.militaris, 12 g fructus schizandrae, 10
   g                dodder, 10 g Angelica sinensis, 9 g prepared           
   rhizome of Rehmannia, 9 g tortoise plastron, 9 g               
   Astragalus mongholicus, 8 g large-headed                Atractylodes
   rhizome, 8 g semen plantaginis, 7 g                radix paeoniae alba,
   7 g raspberry, 7 g jujube, 6 g                licorice, 6 g Amomum
   fruit, 6 g Chinese date, 6 g                ginseng, 5 g Inula nervosa,
   5 g C.guangdongensis, 5                g Saussurea, 4 g tea theanine, 4
   g Chlorella                pyrenoidosa, 3 g colostrum basic protein, 2 g
   hydrolyzed egg yolk powder, 1 g milk mineral, 200 g               
   peptide, 100 g prebiotic, 100 g amino acid, 100 g               
   carbohydrate, 100 g healthcare lipids, 0.01 g                vitamin A,
   0.000015 g vitamin D, 0.12 g vitamin E,                0.0075 g vitamin
   K, 0.00001 g vitamin K1, 10.625 g                vitamin C, 0.016 g
   vitamin B1, 0.016 g vitamin B2,                0.015 g vitamin B6,
   0.0023 g vitamin B, vitamin Be,                vitamin Bu, 0.2 g niacin,
   0.003 g folic acid, 0.051                g pantothenic acid, 2.5 g
   choline, 0.000057 g                biotin, 6.2 g calcium, 4.5 g
   phosphorus, 10 g                potassium, 16.17 g sodium, 1.7 g
   magnesium, 0.15 g                iron or chlorine, 6.2 g zinc, 0.00012 g
   selenium,                0.007 g copper, 0.018 g manganese, 0.00001 g   
   iodine, 0.00001 g fluorine, 0.00001 g chromium and               
   0.00001 g molybdenum. The composition is prepared                by
   subjecting the G.lucidum, fructus schizandrae,                dodder,
   A.sinensis, prepared rhizome of Rehmannia,                tortoise
   plastron, A.mongholicus, large-headed                Atractylodes
   rhizome, semen plantaginis, radix                paeoniae alba,
   raspberry, jujube, licorice, Amomum                fruit, Chinese date,
   ginseng and I.nervosa to                immersion, adding ( beta
   )-cyclodextrin to obtained                mixture, subjecting the
   mixture to semi-bionic                extraction (SBE), spray-drying
   extract to obtain                powder, adding biological enzyme
   extracted from the                G.lucidum spore powder, D.candidum,
   C.sinensis                mycelium, C.militaris, C.guangdongensis,
   Saussurea                and C.pyrenoidosa, tea theanine, colostrum
   basic                protein, hydrolyzed egg yolk powder, milk mineral, 
   peptide, prebiotic, amino acid, carbohydrate,                healthcare
   lipids, multivitamins and mineral                substances to the
   powder, crushing obtained                mixture, sterilizing the
   mixture at 120 degrees C                for 1 hour, adding powdered
   solid beverage to the                mixture, processing mixture to
   obtain granule, and                packaging 10 g granules/packet, where
   (i) 150 ml                water is added to the granules for direct     
   consumption or administration through nasal route,                (ii)
   additives are added to the granules and                obtained mixture
   is processed to obtain product in                form of capsule or
   tablet, or (iii) sweetener and                black sesame powder are
   added to the granules, and                obtained mixture is processed
   to obtain                product.
Z9 0
DA 2023-08-10
UT DIIDW:201562912R
ER

PT J
AU Yang, Wen-yao
   Cao, Hui-juan
   Li, Ling
   Huang, Cui-shan
   Shi, Ke-da
   Sun, Antonia Ru-Jia
   Qin, Ling
   Wang, Xin-luan
TI A Phytomolecule Icariin Protects from Sarcopenia Partially by
   Suppressing Myosin Heavy Chain Degradation in Orchiectomized Rats
SO ADVANCED BIOLOGY
VL 6
IS 12
AR 2200162
DI 10.1002/adbi.202200162
EA AUG 2022
DT Article
PD DEC 2022
PY 2022
AB Treatments are lacking for sarcopenia, which is an age-related disease
   characterized by loss of skeletal muscle mass, strength, and/or physical
   performance. Icariin is a phytomolecule from herbal Epimedium, a
   traditional Chinese medicine widely used to treat musculoskeletal
   disorders for thousands of years. Here the effects of icariin against
   sarcopenia are investigated and the underlying mechanism is elucidated.
   A classic rat model of bilaterally orchiectomized (ORX) is used to
   induce sarcopenia. After administration for 8 weeks, compared to the
   control group, the forelimb grip strength, the specific tetanic forces
   of the soleus (SOL) and extensor digitorum longus muscle (EDL) are
   higher, and the fiber cross-sectional areas (CSAs) of the gastrocnemius
   and tibialis anterior muscle are larger in the icariin group. In
   addition, icariin promotes mRNA and protein expressions of myosin heavy
   chain (MyHC) both in SOL and EDL. Mechanistically, icariin significantly
   suppresses the mRNA and protein expressions of FOXO3a, atrogin-1, and
   MuRF-1, which are related to the degradation of myosin heavy chain.
   Collectively, icariin protects from sarcopenia in ORX rats characterized
   by enhancing grip strength and skeletal muscle contraction, as well as
   increasing skeletal muscle CSA by inhibiting the ubiquitination
   degradation of the MyHC in skeletal muscle fibers.
RI Sun, Antonia RuJia/JVP-0625-2024; qin, ling/KIB-1029-2024; WANG, Xinluan/
OI Sun, Antonia RuJia/0000-0003-0108-9046; WANG,
   Xinluan/0000-0002-9724-4444
TC 1
ZS 0
ZA 0
ZB 0
ZR 0
Z8 0
Z9 1
C1 Chinese Acad Sci, Translat Med R&D Ctr, Inst Biomed & Hlth Engn,
   Shenzhen Inst Adv Technol, Shenzhen 518000, Peoples R China
C1 Chinese Univ Hong Kong, Musculoskeletal Res Lab, Dept Orthopaed &
   Traumatol, Hong Kong 999077, Peoples R China
C1 Queensland Univ Technol, Ctr Biomed Technol, Fac Engn, Brisbane, Qld
   4000, Australia
C1 Chinese Acad Sci, Joint Lab, Shenzhen 518000, Peoples R China
C1 Chinese Univ Hong Kong, Hong Kong Biomat, Shenzhen 518000, Peoples R
   China
SN 2701-0198
DA 2022-09-01
UT WOS:000844807700001
PM 36026561
ER

PT J
AU Rondanelli, M.
   Miccono, A.
   Peroni, G.
   Guerriero, F.
   Morazzoni, P.
   Riva, A.
   Guido, D.
   Perna, S.
TI A Systematic Review on the Effects of Botanicals on Skeletal Muscle
   Health in Order to Prevent Sarcopenia
SO EVIDENCE-BASED COMPLEMENTARY AND ALTERNATIVE MEDICINE
VL 2016
AR 5970367
DI 10.1155/2016/5970367
DT Review
PD 2016
PY 2016
AB We performed a systematic review to evaluate the evidence-based medicine
   regarding the main botanical extracts and their nutraceutical compounds
   correlated to skeletal muscle health in order to identify novel
   strategies that effectively attenuate skeletal muscle loss and enhance
   muscle function and to improve the quality of life of older subjects.
   This review contains all eligible studies from 2010 to 2015 and included
   57 publications. We focused our attention on effects of botanical
   extracts on growth and health of muscle and divided these effects into
   five categories: anti-inflammation, muscle damage prevention,
   antifatigue, muscle atrophy prevention, and muscle regeneration and
   differentiation.
RI Rondanelli, Mariangela/AGD-6274-2022; Riva, Antonella/; Guerriero, Fabio/L-6393-2016; Guido, Davide/; Perna, Simone/Y-8892-2018
OI Riva, Antonella/0000-0003-2819-943X; Guerriero,
   Fabio/0000-0002-9926-2494; Guido, Davide/0000-0002-3291-3686; Perna,
   Simone/0000-0002-2720-1473
ZB 11
TC 28
ZR 0
Z8 0
ZA 0
ZS 1
Z9 31
C1 Univ Pavia, Dept Publ Hlth Expt & Forens Med, Sect Human Nutr,
   Endocrinol & Nutr Unit,Azienda Serv Persona, I-27100 Pavia, Italy
C1 Univ Milan, Fac Med & Surg, Dept Clin Sci, Milan, Italy
C1 Azienda Serv Persona, Pavia, Italy
C1 Indena, Res & Dev Unit, I-20139 Milan, Italy
C1 Univ Pavia, Med & Genom Stat Unit, Dept Brain & Behav Sci, I-27100
   Pavia, Italy
C1 Univ Pavia, Biostat & Clin Epidemiol Unit, Dept Publ Hlth Expt & Forens
   Med, I-27100 Pavia, Italy
C3 Azienda Serv Persona
C3 Indena
SN 1741-427X
EI 1741-4288
DA 2016-04-13
UT WOS:000372631300001
PM 27051451
ER

PT J
AU Zhao, Xingqi
   Yuan, Feifei
   Wan, Haoyang
   Qin, Hanjun
   Jiang, Nan
   Yu, Bin
TI Mechanisms of magnoliae cortex on treating sarcopenia explored by GEO
   gene sequencing data combined with network pharmacology and molecular
   docking
SO BMC GENOMIC DATA
VL 23
IS 1
AR 15
DI 10.1186/s12863-022-01029-x
DT Article
PD FEB 17 2022
PY 2022
AB Background Administration of Magnoliae Cortex (MC) could induce
   remission of cisplatin-induced sarcopenia in mice, however, whether it
   is effective on sarcopenia patients and the underlying mechanisms remain
   unclear. Methods Sarcopenia related differentially expressed genes were
   analysed based on three Gene Expression Omnibus (GEO) transcriptome
   profiling datasets, which was merged and de duplicated with disease
   databases to obtain sarcopenia related pathogenic genes. Gene ontology
   (GO) and Kyoto Encyclopedia of Genes and Genomes (KEGG) analysis were
   than performed to analyse the role of proteins encoded by sarcopenia
   related pathogenic genes and the signal regulatory pathways involved in.
   The main active components and target proteins of MC were obtained by
   searching traditional Chinese medicine network databases (TCMSP and
   BATMAN-TCM). MC and sarcopenia related pathogenic genes shared target
   proteins were identified by matching the two. A protein-protein
   interaction network was constructed subsequently, and the core proteins
   were filtered according to the topological structure. GO and KEGG
   analysis were performed again to analyse the key target proteins and
   pathways of MC in the treatment of sarcopenia, and build the
   herbs-components-targets network, as well as core targets-signal
   pathways network. Molecular docking technology was used to verify the
   main compounds-targets. Results Sarcopenia related gene products
   primarily involve in aging and inflammation related signal pathways.
   Seven main active components (Anonaine, Eucalyptol, Neohesperidin,
   Obovatol, Honokiol, Magnolol, and beta-Eudesmol) and 26 target proteins
   of MC-sarcopenia, of which 4 were core proteins (AKT1, EGFR, INS, and
   PIK3CA), were identified. The therapeutic effect of MC on sarcopenia may
   associate with PI3K-Akt signaling pathway, EGFR tyrosine kinase
   inhibitor resistance, longevity regulating pathway, and other cellular
   and innate immune signaling pathways. Conclusion MC contains potential
   anti-sarcopenia active compounds. These compounds play a role by
   regulating the proteins implicated in regulating aging and inflammation
   related signaling pathways, which are crucial in pathogenesis of
   sarcopenia. Our study provides new insights into the development of a
   natural therapy for the prevention and treatment of sarcopenia.
RI Jiang, Nan/AAD-9841-2019
OI Jiang, Nan/0000-0003-2416-1653
ZA 0
Z8 0
ZB 0
ZR 0
TC 1
ZS 0
Z9 1
C1 Southern Med Univ, Nanfang Hosp, Dept Orthopaed, Div Orthopaed &
   Traumatol, Guangzhou 510515, Peoples R China
C1 Southern Med Univ, Nanfang Hosp, Guangdong Prov Key Lab Bone & Cartilage
   Regenerat, Guangzhou 510515, Peoples R China
C1 Guangzhou Med Univ, Affiliated Hosp 3, Dept Pediat, Guangzhou 510150,
   Peoples R China
EI 2730-6844
DA 2022-03-02
UT WOS:000757370900002
PM 35176999
ER

PT J
AU Martins, Jeronimo P.
   Silva, Lucia C.
   Nunes, Matheus S.
   Rubensam, Gabriel
   Oliveira, Jarbas R.
   Silva, Rodrigo B. M.
   Campos, Maria M.
TI Combined Effects of Exercise and Phytoanabolic Extracts in Castrated
   Male and Female Mice
SO NUTRIENTS
VL 13
IS 4
AR 1177
DI 10.3390/nu13041177
DT Article
PD APR 2021
PY 2021
AB Dry extracts from the Eurasian plants, Ajuga turkestanica, Eurycoma
   longifolia, and Urtica dioica have been used as anabolic supplements,
   despite the limited scientific data on these effects. To assess their
   actions on early sarcopenia signs, male and female castrated mice were
   supplemented with lyophilized extracts of the three plants, isolated or
   in association (named TLU), and submitted to resistance exercise.
   Ovariectomy (OVX) led to body weight increase and non-high-density
   cholesterol (HDL) cholesterol elevation, which had been restored by
   exercise plus U. dioica extract, or by exercise and TLU, respectively.
   Orchiectomy (ORX) caused skeletal muscle weight loss, accompanied by
   increased adiposity, being the latter parameter reduced by exercise plus
   E. longifolia or U. dioica extracts. General physical activity was
   improved by exercise plus herbal extracts in either OVX or ORX animals.
   Exercise combined with TLU improved resistance to fatigue in OVX
   animals, though A. turkestanica enhanced the grip strength in ORX mice.
   E. longifolia or TLU also reduced the ladder climbing time in ORX mice.
   Resistance exercise plus herbal extracts partly altered gastrocnemius
   fiber size frequencies in OVX or ORX mice. We provide novel data that
   tested ergogenic extracts, when combined with resistance exercise,
   improved early sarcopenia alterations in castrated male and female mice.
RI Rübensam, Gabriel/B-3690-2008; Campos, Maria Martha M/J-8829-2015; Silva, Rodrigo BM/O-7441-2017; Campos, Maria/
OI Rübensam, Gabriel/0000-0002-3578-9123; Campos, Maria/0000-0001-7738-9892
Z8 0
ZS 0
TC 2
ZA 0
ZR 0
ZB 1
Z9 2
C1 Pontificia Univ Catolica Rio Grande do Sul, Escola Med, Programa Posgrad
   Med & Ciencias Saude, BR-90619900 Porto Alegre, RS, Brazil
C1 Pontificia Univ Catolica Rio Grande do Sul, Ctr Pesquisas Toxicol &
   Farmacol, Escola Ciencias Saude & Vida, BR-90619900 Porto Alegre, RS,
   Brazil
C1 Pontificia Univ Catolica Rio Grande do Sul, Escola Ciencias Saude &
   Vida, Curso Grad Fisioterapia, BR-90619900 Porto Alegre, RS, Brazil
C1 Pontificia Univ Catolica Rio Grande do Sul, Escola Ciencias Saude &
   Vida, Curso Grad Odontol, BR-90619900 Porto Alegre, RS, Brazil
C1 Pontificia Univ Catolica Rio Grande do Sul, Escola Ciencias Saude &
   Vida, Programa Posgrad Odontol, BR-90619900 Porto Alegre, RS, Brazil
EI 2072-6643
DA 2021-05-17
UT WOS:000643357800001
PM 33918334
ER

PT J
AU Cui, Guanghui
   Li, Shaojie
   Hui, Ye
   Shi Zongming
   Yang, Yao
   Zhang, Xuezhi
TI ASSOCIATION BETWEEN DIGESTIVE DISEASES AND SARCOPENIA AMONG CHINESE
   MIDDLE-AGED AND OLDER ADULTS: EVIDENCE FROM CHINA HEALTH AND RETIREMENT
   LONGITUDINAL STUDY
SO GASTROENTEROLOGY
VL 164
IS 6
MA EP175
BP S1227
EP S1228
SU S
DT Meeting Abstract
PD MAY 2023
PY 2023
CT Digestive Disease Week (DDW)
CY MAY 06-09, 2023
CL Chicago, IL
ZB 0
ZS 0
TC 0
Z8 0
ZA 0
ZR 0
Z9 0
SN 0016-5085
EI 1528-0012
DA 2023-10-19
UT WOS:001040954705208
ER

PT J
AU Uto, Nanami Sameshima
   Amitani, Haruka
   Atobe, Yuta
   Sameshima, Yoshihiro
   Sakaki, Mika
   Rokot, Natasya
   Ataka, Koji
   Amitani, Marie
   Inui, Akio
TI Herbal Medicine Ninjin'yoeito in the Treatment of Sarcopenia and Frailty
SO FRONTIERS IN NUTRITION
VL 5
AR 126
DI 10.3389/fnut.2018.00126
DT Review
PD DEC 12 2018
PY 2018
AB Frailty and sarcopenia have recently gained considerable attention in
   terms of preventive care in Japan, which has an ever-increasing aging
   population. Sarcopenia is defined as atrophy of skeletal muscles caused
   by the age-related decrease in growth hormone/insulin-like growth factor
   and sex hormones. The Japanese Ministry of Health, Labor and Welfare
   reports that frailty can lead to impairment of both mental and physical
   functioning. Chronic diseases such as diabetes and dementia may underlie
   frailty. It is important to prevent progression of frailty and extend
   the healthy lifespan. In herbal medicine practice, including Japanese
   Kampo medicine, "Mibyo," a presymptomatic state, has long been
   recognized and may be applicable to frailty. Kampo medicines may include
   several medicinal plants and are thought to have the potential to
   improve symptoms of frailty, such as loss of appetite and body weight,
   fatigue, and sarcopenia, as well as anxiety, depression, and cognitive
   decline. Ninjin'yoeito (Ren Shen Yang Ying Tang) is the most powerful
   Kampo medicine and has been widely applied to palliative care of cancer
   patients. This review includes recent anti-aging studies and describes
   the effects and mechanisms of Ninjin'yoeito (Ren Shen Yang Ying Tang)
   when used for frailty or to extend a healthy life expectancy.
OI Ataka, Koji/0000-0002-2572-5572
ZA 0
ZS 0
ZR 0
Z8 0
TC 33
ZB 17
Z9 33
C1 Kagoshima Univ, Pharmacol Dept Herbal Med, Grad Sch Med & Dent Sci,
   Kagoshima, Japan
C1 Kagoshima Univ, Dept Psychosomat Internal Med, Grad Sch Med & Dent Sci,
   Kagoshima, Japan
C1 Kagoshima Univ, Educ & Res Ctr Fermentat Studies, Kagoshima, Japan
C1 Kagoshima Univ, Educ Ctr Doctors Remote Isl & Rural Areas, Grad Sch Med
   & Dent Sci, Kagoshima, Japan
SN 2296-861X
DA 2018-12-28
UT WOS:000453252600001
PM 30619872
ER

PT J
AU Jiang, Songling
   Oh, Dal-Seok
   Dorotea, Debra
   Son, Eunjung
   Kim, Dong-Seon
   Ha, Hunjoo
TI Dojuksan ameliorates tubulointerstitial fibrosis through irisin-mediated
   muscle-kidney crosstalk
SO PHYTOMEDICINE
VL 80
AR 153393
DI 10.1016/j.phymed.2020.153393
DT Article
PD JAN 2021
PY 2021
AB Background: Sarcopenia progresses in chronic kidney disease (CKD) and is
   positively correlated with mortality in end-stage kidney disease
   patients. Circulating irisin, an exercise-induced myokine, gradually
   decreases during CKD stage progression. Irisin inhibits the progression
   of kidney fibrosis, which is the final common outcome of CKD. Our
   preliminary study with C2C12 cells showed that Dojuksan, a herbal
   decoction, increases the expression of PGC1 alpha (a regulator of
   irisin) and FNDC5 (a precursor of irisin).
   Hypothesis: Dojuksan may increase circulating irisin and prevent the
   progression of kidney fibrosis.
   Study Design and Methods: Unilateral ureteral obstruction (UUO) was
   performed on seven-week-old male C57BL/6 mice to induce kidney
   tubulointerstitial fibrosis. Dojuksan (50, 100, or 200 mg/kg/day) or
   losartan (1.5 mg/kg/day), a standard clinical treatment for CKD, was
   administered orally one day prior to surgery and continued for seven
   days thereafter. To determine the role of irisin released from muscles,
   TGF beta-stimulated murine proximal tubular epithelial cells (mProx24
   cells) were treated with conditioned media (CM) from Dojuksan-treated
   C2C12 muscle cells transfected with FNDC5 siRNA.
   Results: UUO mice exhibited muscle wasting along with progressive kidney
   injury. Similar to losartan, Dojuksan ameliorated kidney inflammation
   and fibrosis in UUO mice. Dojuksan, but not losartan, increased plasma
   irisin concentration in UUO mice. Dojuksan significantly increased basal
   FNDC5 expression and inhibited TNF alpha-induced and indoxyl
   sulfate-induced FNDC5 down-regulation in C2C12 cells. The TGF
   beta-induced collagen I (COL1) up-regulation in mProx24 cells was
   effectively inhibited by CM from C2C12 cells after Dojuksan treatment.
   Moreover, irisin inhibited TGF beta-induced COL1 in mProx24 cells, which
   was not affected by CM from C2C12 cells transfected with FNDC5 siRNA.
   Conclusion: Dojuksan ameliorates kidney fibrosis through irisin-mediated
   muscle-kidney crosstalk, suggesting that Dojuksan may be used as an
   alternative therapeutic agent against CKD.
OI Dorotea, Debra/0000-0002-5302-0617
ZB 9
Z8 0
ZA 0
ZR 0
ZS 0
TC 12
Z9 12
C1 Ewha Womans Univ, Coll Pharm, Grad Sch Pharmaceut Sci, 52 Ewhayeodae
   Gil, Seoul 03760, South Korea
C1 Korea Inst Oriental Med, Herbal Med Res Div, Daejeon, South Korea
SN 0944-7113
EI 1618-095X
DA 2020-12-29
UT WOS:000592920900034
PM 33120292
ER

PT J
AU Hsu, Wei-Hsiu
   Hsu, Robert Wen-Wei
   Lin, Zin-Rong
   Fan, Chun-Hao
TI Effects of circuit exercise and Tai Chi on body composition in
   middle-aged and older women
SO GERIATRICS & GERONTOLOGY INTERNATIONAL
VL 15
IS 3
BP 282
EP 288
DI 10.1111/ggi.12270
DT Article
PD MAR 2015
PY 2015
AB Aim: To investigate the impact of circuit exercise and Tai Chi exercise
   on body composition in middle-aged and older women.
   Methods: The present cohort study included 180 women (aged 45-75 years)
   who were divided into a circuit exercise group, Tai Chi group and
   control group. The exercise program consisted of 60 min of exercise
   three times per week for 12 weeks. The circuit exercises were carried
   out with intensity controlled by heart rate (60-80% of work). The Tai
   Chi group practiced Yang style with the same frequency, but with
   intensity of 50-60% of work. Blood pressure and body composition were
   assessed. The differences in all variables and the relative changes
   between baseline and 12 weeks' follow up were evaluated.
   Results: The circuit exercise group showed a significant decrease in
   body mass index, systolic blood pressure and body fat mass, and an
   increase in total body muscle mass, lean body mass, bone mineral content
   and basal metabolic rate. The Tai Chi group showed a decrease in
   systolic blood pressure. Increases in the basal metabolic rate (1.3 +/-
   3.0%), total body muscle mass (1.8 +/- 4.3%), lean body mass (1.9 +/-
   4.3%) and bone mineral content (1.8 +/- 4.2%), and decreases in body
   mass index (-2.2 +/- 7.8%), body fat (-6.5 +/- 10.7%) and diastolic
   pressure (-1.2 +/- 9.4%) were significantly greater in the circuit
   exercise group than in Tai Chi or control group.
   Conclusion: Circuit exercise for 12 weeks increases lean body mass and
   basal metabolic rate more effectively than Tai Chi exercise.
OI Hsu, Wei-Hsiu/0000-0003-4831-8467; Lin, Zin-Rong/0000-0001-5782-288X;
   Hsu, Wen-Wei Robert/0000-0001-7535-2498; Fan,
   Chun-Hao/0000-0002-7691-172X
ZA 0
ZS 1
ZB 4
ZR 0
TC 15
Z8 1
Z9 22
C1 Chang Gung Mem Hosp, Ctr Sports Med, Chiayi, Taiwan
C1 Chang Gung Mem Hosp, Dept Orthoped Surg, Chiayi, Taiwan
C1 Chang Gung Univ, Chiayi, Taiwan
C1 Natl Chung Cheng Univ, Dept Athlet Sports, Chiayi, Taiwan
SN 1444-1586
EI 1447-0594
DA 2015-05-06
UT WOS:000352565000006
PM 24597918
ER

PT J
AU Hagihara, Keisuke
   Nunomura, Kazuto
   Lin, Bangzhong
   Fumimoto, Megumi
   Watanabe, Junko
   Mizuhara, Yasuharu
TI Gosha-jinki-Gan (GJG) shows anti-aging effects through suppression of
   TNF-α production by Chikusetsusaponin V
SO GENE
VL 815
AR 146178
DI 10.1016/j.gene.2021.146178
EA JAN 2022
DT Article
PD MAR 20 2022
PY 2022
AB Frailty develops due to multiple factors, such as sarcopenia, chronic
   pain, and dementia. Go-sha-jinki-Gan (GJG) is a traditional Japanese
   herbal medicine used for age-related symptoms. We have reported that GJG
   improved sarcopenia, chronic pain, and central nervous system function
   through suppression of tumor necrosis factor alpha (TNF-alpha)
   production. In the present study, GJG was found to reduce the production
   of TNF-alpha in the soleus muscle of senescence-accelerated mice at 12
   weeks and 36 weeks. GJG did not change the differentiation of C2C12
   cells with 2% horse serum. GJG significantly decreased the expression of
   Muscle atrophy F-box protein (MAFbx) induced by TNF-alpha in C2C12 cells
   on real-time PCR. TNF-alpha significantly decreased the expression of
   PGC-1 alpha and negated the enhancing effect of GJG for the expression
   of PGC-1 alpha on digital PCR. Examining 20 chemical compounds derived
   from GJG, cinnamaldehyde from cinnamon bark and Chikusetsusaponin V
   (CsV) from Achyrantes Root dose-dependently decreased the production of
   TNF-in RAW264.7 cells stimulated by LPS. CsV inhibited the nuclear
   translocation of nuclear factor-kappa B (NF-kappa B) p65 in RAW264.7
   cells. CsV showed low permeability using Caco-2 cells. However, the
   plasma concentration of CsV was detected from 30 min to 6 h and peaked
   at 1 h in the CD1 (ICR) mice after a single dose of GJG. In 8-week-old
   SAMP8 mice fed 4% (w/w) GJG from one week to four weeks, the plasma CsV
   concentration ranged from 0.0500 to 10.0 ng/mL. The evidence that CsV
   plays an important role in various anti-aging effects of GJG via
   suppression of TNF-expression is presented.
OI LIN, BANGZHONG/0000-0001-5877-949X
TC 3
Z8 0
ZR 0
ZS 0
ZB 2
ZA 0
Z9 3
C1 Osaka Univ, Grad Sch Med, Dept Adv Hybrid Med, 2-2 Yamadaoka, Suita,
   Osaka 5650871, Japan
C1 Osaka Univ, Grad Sch Pharmaceut Sci, Suita, Osaka 5650871, Japan
C1 Tsumura & Co, Kampo Res & Dev Div, Tsumura Kampo Res Labs, Ibaraki
   3001192, Japan
SN 0378-1119
EI 1879-0038
DA 2022-01-22
UT WOS:000742670200002
PM 34995733
ER

PT J
AU She, Meiling
   Huang, Minna
   Zhang, Jing
   Yan, Yan
   Zhou, Lingli
   Zhang, Meng
   Yang, Yajun
   Wang, Dongtao
TI <i>Astragulus embranaceus</i> (Fisch.) Bge-Dioscorea opposita Thunb herb
   pair ameliorates sarcopenia in senile type 2 diabetes mellitus through
   Rab5a/mTOR-mediated mitochondrial dysfunction
SO JOURNAL OF ETHNOPHARMACOLOGY
VL 317
AR 116737
DI 10.1016/j.jep.2023.116737
EA JUN 2023
DT Article
PD DEC 5 2023
PY 2023
AB Ethnopharmacological relevance: The combination of Astragulus
   embranaceus (Fisch.) Bge (Huangqi) and Dioscorea opposita Thunb
   (Shanyao) are one of the most widely accepted herb pairs in traditional
   Chinese medicine prescriptions for treating sarcopenia. However, the
   mechanisms underlying the combination of these herbs for antisarcopenia
   treatment are not yet fully understood. Aim of the study: To investigate
   the potential effect of the Astragulus embranaceus (Fisch.) Bge and
   Dioscorea opposita Thunb herb pair (Ast-Dio) on sarcopenia in mice that
   have been induced with senile type 2 diabetes mellitus, as well as to
   explore the underlying mechanisms related to the Rab5a/mTOR signaling
   pathway and mitochondrial quality control. Materials and methods:
   Network pharmacology was utilized to identify the main active
   ingredients of Ast-Dio and potential therapeutic targets for sarcopenia.
   Gene Ontology function and Kyoto Encyclopedia of Genes and Genomes
   pathway enrichment analyses were conducted to explore the underlying
   mechanisms of Ast-Dio in treating sarcopenia. The high-performance
   liquid chromatography method coupled with triple-quadrupole tandem mass
   spectrometry was developed to quantify the major constituents of
   Ast-Dio. Male C57/BL6 mice, aged 12 months, induced with type 2 diabetes
   mellitus via streptozotocin were divided into three groups for 8 weeks:
   the model group, Ast-Dio treatment group (7.8 g/kg), and metformin
   treatment group (100 mg/kg). Normal control groups included mice aged 3
   and 12 months, respectively. The study monitored changes in fasting
   blood glucose levels, grip strength, and body weight during 8 weeks of
   intragastric administration. Liver and kidney function in mice was
   evaluated by measuring the levels of serum creatinine, alanine
   transaminase, and aspartate transaminase. Skeletal muscle mass condition
   was evaluated by muscle weight, and hematoxylin and eosin staining.
   Protein and mRNA expressions related to muscle atrophy, mitochondrial
   quality control, and the Rab5a/mTOR signaling pathway were detected
   using immunofluorescence staining, immunohistochemical staining, Western
   blotting, and quantitative real-time polymerase chain reaction. In
   addition, transmission electron microscopy was employed to investigate
   the condition of mitochondria in the groups. Results: Through the
   prediction analysis of network pharmacology, we identified mTOR as one
   of the primary targets for Ast-Dio therapy of sarcopenia. Gene Ontology
   functional enrichment analysis revealed that mitochondrial control
   quality is crucial in the treatment of sarcopenia with Ast-Dio. Our
   findings showed that senile scanning electron microscope analysis
RI Liu, Zhiyu/JNR-8043-2023; xin, liang/JFS-5770-2023; Zhang, Meng/JCO-9913-2023; Yan, Yan/; she, meiling/
OI Liu, Zhiyu/0000-0001-8351-1268; Yan, Yan/0000-0003-1450-7139; she,
   meiling/0000-0002-8425-8652
ZS 0
Z8 0
TC 2
ZR 0
ZB 1
ZA 0
Z9 2
C1 Southern Med Univ, Shenzhen Hosp, Dept Tradit Chinese Med, 1333 Xinhu
   Rd, Shenzhen 518000, Guangdong, Peoples R China
C1 Southern Med Univ, Sch Tradit Chinese Med, 1023-1063 Shatai South Rd,
   Guangzhou 510000, Guangdong, Peoples R China
C1 Southern Med Univ, Clin Med Coll 1, 1023-1063 Shatai South Rd, Guangzhou
   510000, Guangdong, Peoples R China
C1 Guangdong Med Univ, Dept Pharmacol, Guangdong Key Lab R&D Nat Drug, 2
   Wenming East Rd, Zhanjiang 524000, Peoples R China
SN 0378-8741
EI 1872-7573
DA 2023-08-06
UT WOS:001034628100001
PM 37295571
ER

PT J
AU Merchant, Reshma A.
   Banerji, Subhasis
   Singh, Gautam
   Chew, Effie
   Poh, Chueh L.
   Tapawan, Sarah C.
   Guo, Yan R.
   Pang, Yu W.
   Sharma, Mridula
   Kambadur, Ravi
   Tay, Stacey
TI Is Trunk Posture in Walking a Better Marker than Gait Speed in
   Predicting Decline in Function and Subsequent Frailty?
SO JOURNAL OF THE AMERICAN MEDICAL DIRECTORS ASSOCIATION
VL 17
IS 1
BP 65
EP 70
DI 10.1016/j.jamda.2015.08.008
DT Article
PD JAN 1 2016
PY 2016
AB Background: Many recent guidelines and consensus on sarcopenia have
   incorporated gait speed and grip strength as diagnostic criteria without
   addressing early posture changes adopted to maintain gait speed before
   weakness is clinically evident.
   Objectives: Older adults are known to compensate well for declining
   physiological reserve through environmental modification and posture
   adaptation. This study aimed to analyze and identify significant posture
   adaptation in older adults that is required to maintain gait speed in
   the face of increasing vulnerability. This would be a useful guide for
   early posture correction exercise interventions to prevent further
   decline, in addition to traditional gait, balance, and strength
   training.
   Design: A community-based cross-sectional study.
   Setting and Participants: The participants comprised 90 healthy
   community-dwelling Chinese men between the ages of 60 and 80 years and
   20 Chinese adults between the ages of 21 and 50 years within the normal
   BMI range as a comparison group.
   Measurements: All the participants underwent handgrip strength testing,
   6-minute walk, timed up-and-go (TUG), and motion analysis for gait
   characteristics. Low function was characterized by slow walking speed
   (<1.0 m/s) and/or slow TUG (>10 seconds), whereas low strength was
   determined by hand grip dynamometer testing (<26 kg). The degree of
   frailty was classified using the Canadian Study for Health and Ageing
   Clinical Frailty Scale (CSHA-CFS) to differentiate between healthy and
   vulnerable older adults.
   Results: As expected, the vulnerable older adults had lower functional
   performance and strength compared with the healthy older adults group.
   However, a significant number demonstrated posture adaptations in
   walking in all 3 groups, including those who maintained a good walking
   speed (>1.0 m/s). The extent of such adaptation was larger in the
   vulnerable group as compared with the healthy group.
   Conclusion: Although gait speed is a robust parameter for screening
   older adults for sarcopenia and frailty, our data suggest that
   identifying trunk posture adaptation before the onset of decline in gait
   speed will help in planning interventions in the at-risk
   community-dwelling older adults even before gait speed declines. (C)
   2016 AMDA - The Society for Post-Acute and Long-Term Care Medicine.
RI Merchant, Reshma/ABD-4044-2020; Poh, Chueh Loo/AAG-9907-2021; Poh, Chueh Loo/G-6211-2010; tay, stacey/E-7029-2015; Merchant, Reshma Aziz/
OI tay, stacey/0000-0002-3077-4184; Merchant, Reshma
   Aziz/0000-0002-9032-0184
ZA 0
ZR 0
TC 17
Z8 0
ZB 4
ZS 2
Z9 18
C1 Natl Univ Hlth Syst, Dept Med, Singapore 119228, Singapore
C1 Natl Univ Singapore, Yong Loo Lin Sch Med, Dept Med, Singapore 117595,
   Singapore
C1 Natl Univ Singapore, Yong Loo Lin Sch Med, Dept Paediat, Singapore
   117595, Singapore
C1 Nanyang Technol Univ, Sch Chem & Biomed Engn, Div Mol Genet & Cell Biol,
   Singapore 639798, Singapore
C1 Natl Univ Singapore, Yong Loo Lin Sch Med, Dept Biochem, Singapore
   117595, Singapore
C1 Nanyang Technol Univ, Sch Biol Sci, Div Mol Genet & Cell Biol, Singapore
   639798, Singapore
C1 Natl Univ Hlth Syst, KTP Natl Univ Childrens Med Inst, Dept Paediat,
   Singapore 119228, Singapore
SN 1525-8610
EI 1538-9375
DA 2016-01-06
UT WOS:000366756400014
PM 26410107
ER

PT J
AU Wu, Kun-Chang
   Chu, Po-Chen
   Cheng, Yu-Jung
   Li, Chia-Ing
   Tian, Jingkui
   Wu, Hsing-Yu
   Wu, Szu-Hsien
   Lai, Yi-Chun
   Kao, Hsiang-Han
   Hsu, Ao-Lin
   Lin, Hsiang-Wen
   Lin, Chih-Hsueh
TI Development of a traditional Chinese medicine-based agent for the
   treatment of cancer cachexia
SO JOURNAL OF CACHEXIA SARCOPENIA AND MUSCLE
VL 13
IS 4
BP 2073
EP 2087
DI 10.1002/jcsm.13028
EA JUN 2022
DT Article
PD AUG 2022
PY 2022
AB Background Despite recent advances in understanding the pathophysiology
   of cancer cachexia, prevention/treatment of this debilitating disease
   remains an unmet medical need. Methods We developed an integrated,
   multi-tiered strategy involving both in vitro and in vivo muscle atrophy
   platforms to identify traditional Chinese medicine (TCM)-based
   anti-cachectic agents. In the initial screening, we used inflammatory
   cytokine-induced atrophy of C2C12 myotubes as a phenotypic screening
   platform to assess the protective effects of TCMs. The selected TCMs
   were then evaluated for their abilities to protect Caenorhabditis
   elegans from age-related reduction of mobility and contractility,
   followed by the C-26 colon adenocarcinoma mouse model of cachexia to
   confirm the anti-muscle atrophy effects (body/skeletal muscle weights,
   fibre size distribution, grip strengths, and serum IL-6). Transcriptome
   analysis, quantitative real-time polymerase chain reaction, and
   immunoblotting were performed to gain understanding of the potential
   mechanism(s) by which effective TCM protected against C26 tumour-induced
   muscle atrophy. Results Of 29 widely used TCMs, Dioscorea radix (DR) and
   Mu Dan Pi (MDP) showed a complete protection (all P values, 0.0002)
   vis-a-vis C26 conditioned medium control in the myotube atrophy
   platform. MDP exhibited a unique ability to ameliorate age-associated
   decreases in worm mobility, accompanied by improved total body
   contractions, relative to control (P < 0.0001 and <0.01, respectively),
   which, however, was not noted with DR. This differential in vivo
   protective effect between MDP and DR was also confirmed in the C-26
   mouse model. MDP at 1000 mg/kg (MDP-H) was effective in protecting body
   weight loss (P < 0.05) in C-26 tumour-bearing mice without changing food
   or water intake, accompanied by the restoration of the fibre size
   distribution of hindleg skeletal muscles (P < 0.0001) and the forelimb
   grip strength (P < 0.05). MDP-treated C-26-tumour-bearing mice were
   alert, showed normal posture and better body conditions, and exhibited
   lower serum IL-6 levels (P = 0.06) relative to vehicle control. This
   decreased serum IL-6 was associated with the in vitro suppressive effect
   of MDP (25 and 50 mu g/mL) on IL-6 secretion into culture medium by C26
   cells. RNA-seq analysis, followed by quantitative real-time polymerase
   chain reaction and/or immunoblotting, shows that MDP's anti-cachectic
   effect was attributable to its ability to reverse the C-26
   tumour-induced re-programming of muscle homoeostasis-associated gene
   expression, including that of two cachexia drivers (MuRF1 and
   Atrogin-1), in skeletal muscles. Conclusion All these findings suggest
   the translational potential of MDP to foster new strategies for the
   prevention and/or treatment of cachexia. The protective effect of MDP on
   other types of muscle atrophy such as sarcopenia might warrant
   investigations.
RI Liu, Zhiyu/JNR-8043-2023; Hsu, Allen/AAX-1856-2020; Zhang, Xiaoyu/JXR-6386-2024; yang, zhou/JKI-3744-2023; wu, hongwen/; Chu, Po-Chen/; Hsu, Ao-Lin/; Li, Chia-Ing/; Wu, Kun-Chang/
OI Liu, Zhiyu/0000-0001-8351-1268; wu, hongwen/0000-0002-0533-0995; Chu,
   Po-Chen/0000-0001-9510-2269; Hsu, Ao-Lin/0000-0002-2864-3134; Li,
   Chia-Ing/0000-0002-7937-2928; Wu, Kun-Chang/0000-0001-5920-0064
ZS 0
ZA 0
Z8 0
TC 12
ZB 4
ZR 0
Z9 12
C1 China Med Univ, Sch Pharm, Coll Pharm, Taichung, Taiwan
C1 China Med Univ, Res Ctr Healthy Aging, Taichung, Taiwan
C1 China Med Univ, Dept Cosmeceut, Taichung, Taiwan
C1 China Med Univ, Grad Inst Cosmeceut, Taichung, Taiwan
C1 China Med Univ, Dept Phys Therapy, Taichung, Taiwan
C1 China Med Univ, Grad Inst Rehabil Sci, Taichung, Taiwan
C1 China Med Univ Hosp, Dept Rehabil, Taichung, Taiwan
C1 China Med Univ, Sch Med, Coll Med, Taichung, Taiwan
C1 China Med Univ Hosp, Dept Med Res, Taichung, Taiwan
C1 Univ Chinese Acad Sci, Zhejiang Canc Hosp, Chinese Acad Sci, Inst Canc &
   Basic Med,Canc Hosp, Hangzhou, Peoples R China
C1 Zhejiang Univ, Coll Biomed Engn & Instrument Sci, Hangzhou, Peoples R
   China
C1 Acad Sinica, Inst Biol Chem, Taipei, Taiwan
C1 China Med Univ, Inst New Drug Dev, Taichung, Taiwan
C1 China Med Univ Hosp, Dept Family Med, Taichung, Taiwan
C1 China Med Univ, PhD Program Aging, Taichung, Taiwan
C1 Univ Michigan, Sch Med, Dept Internal Med, Div Geriatr & Palliat Med,
   Ann Arbor, MI USA
C1 China Med Univ Hosp, Dept Pharm, Taichung, Taiwan
C1 Univ Illinois, Coll Pharm, Dept Pharm Syst Outcomes & Policy, Chicago,
   IL 60612 USA
C1 China Med Univ Hosp, Dept Geriatr Med, Taichung, Taiwan
SN 2190-5991
EI 2190-6009
DA 2022-06-26
UT WOS:000812726200001
PM 35718751
ER

PT J
AU Han, Min Ji
   Shin, Ji Eun
   Park, Seok Jun
   Choung, Se-Young
TI Synergetic effect of soluble whey protein hydrolysate and Panax ginseng
   berry extract on muscle atrophy in hindlimb-immobilized C57BL/6 mice
SO JOURNAL OF GINSENG RESEARCH
VL 46
IS 2
BP 283
EP 289
DI 10.1016/j.jgr.2021.06.010
EA MAR 2022
DT Article
PD MAR 2022
PY 2022
AB Background: Sarcopenia, defined as loss of muscle mass and strength with
   age, becomes a public health concern as the elderly population
   increases. This study aimed to determine whether the mixture of soluble
   whey protein hydrolysate (WPH) and Panax ginseng berry extract (GBE) has
   a synergetic effect on sarcopenia and, if so, to identify the relevant
   mechanisms and optimal mixing ratio. Methods: In the first experiment,
   C57BL/6 mice were hindlimb immobilized for one-week and then
   administered WPH 800 mg/kg, GBE 100 mg/kg, WPH 800 mg/kg+ GBE 100 mg/kg
   mixture, and Fructus Schisandrae extract (SFE) 200 mg/kg for two weeks.
   In the second experiment, experimental design was same, but mice were
   administered three different doses of WPH and GBE mixture (WPH 800 mg/
   kg+ GBE 100 mg/kg, WPH 800 mg/kg+ GBE 90 mg/kg, WPH 1000 mg/kg+ GBE 75
   mg/kg). Results: In the first experiment, we confirmed the synergetic
   effect of WPH and GBE on muscle mass and identified that GBE was more
   effective on the protein synthesis side, and WPH tended to be slightly
   more effective for protein degradation. In the second experiment, among
   three different ratios, the WPH 800 mg/kg+ GBE 100 mg/kg was most
   effective for muscle mass and strength. The mixtures activated muscle
   protein synthesis via PI3K/Akt/mTORc1 pathway and inhibited muscle
   protein degradation via sup -pressing ubiquitin-proteasome system (UPS)
   and autophagy-lysosome system (ALS), and these effects were more GBE
   dose-dependent than WPH. Conclusion: The WPH and GBE mixture having a
   synergetic effect is a potential agent to prevent sarcopenia. (c) 2021
   The Korean Society of Ginseng. Publishing services by Elsevier B.V. This
   is an open access article under the CC BY-NC-ND license
   (http://creativecommons.org/licenses/by-nc-nd/4.0/).
ZS 0
ZB 3
TC 4
Z8 0
ZR 0
ZA 0
Z9 4
C1 Kyung Hee Univ, Grad Sch, Dept Life & Nanopharmaceut Sci, 26 Kyungheedae
   Ro, Seoul 02447, South Korea
C1 Maeil Dairies Co Ltd, Hlth & Nutr R&D Grp, Gyeonggi, South Korea
C1 Kyung Hee Univ, Coll Pharm, Dept Prevent Pharm & Toxicol, Seoul, South
   Korea
C3 Maeil Dairies Co Ltd
SN 1226-8453
EI 2093-4947
DA 2022-03-27
UT WOS:000768971000012
PM 35509818
ER

PT J
AU Borda, Miguel German
   Duque, Gustavo
   Perez-Zepeda, Mario Ulises
   Baldera, Jonathan Patricio
   Westman, Eric
   Zettergren, Anna
   Samuelsson, Jessica
   Kern, Silke
   Ryden, Lina
   Skoog, Ingmar
   Aarsland, Dag
TI Using magnetic resonance imaging to measure head muscles: An innovative
   method to opportunistically determine muscle mass and detect sarcopenia
SO JOURNAL OF CACHEXIA SARCOPENIA AND MUSCLE
VL 15
IS 1
BP 189
EP 197
DI 10.1002/jcsm.13362
EA DEC 2023
DT Article
PD FEB 2024
PY 2024
AB Background Sarcopenia is associated with multiple adverse outcomes.
   Traditional methods to determine low muscle mass for the diagnosis of
   sarcopenia are mainly based on dual-energy X-ray absorptiometry (DXA),
   whole-body magnetic resonance imaging (MRI) and bioelectrical impedance
   analysis. These tests are not always available and are rather time
   consuming and expensive. However, many brain and head diseases require a
   head MRI. In this study, we aim to provide a more accessible way to
   detect sarcopenia by comparing the traditional method of DXA lean mass
   estimation versus the tongue and masseter muscle mass assessed in a
   standard brain MRI.Methods The H70 study is a longitudinal study of
   older people living in Gothenburg, Sweden. In this cross-sectional
   analysis, from 1203 participants aged 70 years at baseline, we included
   495 with clinical data and MRI images available. We used the
   appendicular lean soft tissue index (ALSTI) in DXA images as our
   reference measure of lean mass. Images from the masseter and tongue were
   analysed and segmented using 3D Slicer. For the statistical analysis,
   the Spearman correlation coefficient was used, and concordance was
   estimated with the Kappa coefficient.Results The final sample consisted
   of 495 participants, of which 52.3% were females. We found a significant
   correlation coefficient between both tongue (0.26) and masseter (0.33)
   with ALSTI (P < 0.001). The sarcopenia prevalence confirmed using the
   alternative muscle measure in MRI was calculated using the ALSTI (tongue
   = 2.0%, masseter = 2.2%, ALSTI = 2.4%). Concordance between sarcopenia
   with masseter and tongue versus sarcopenia with ALSTI as reference has a
   Kappa of 0.989 (P < 0.001) for masseter and a Kappa of 1 for the tongue
   muscle (P < 0.001). Comorbidities evaluated with the Cumulative Illness
   Rating Scale were significantly associated with all the muscle
   measurements: ALSTI (odds ratio [OR] 1.16, 95% confidence interval [CI]
   1.07-1.26, P < 0.001), masseter (OR 1.16, 95% CI 1.07-1.26, P < 0.001)
   and tongue (OR 1.13, 95% CI 1.04-1.22, P = 0.002); the higher the
   comorbidities, the higher the probability of having abnormal muscle
   mass.Conclusions ALSTI was significantly correlated with tongue and
   masseter muscle mass. When performing the sarcopenia diagnostic
   algorithm, the prevalence of sarcopenia calculated with head muscles did
   not differ from sarcopenia calculated using DXA, and almost all
   participants were correctly classified using both methods.
RI PEREZ-ZEPEDA, MARIO Ulises/B-7265-2011; Duque, Gustavo/HDO-1243-2022; Patricio Baldera, Jonathan/
OI PEREZ-ZEPEDA, MARIO Ulises/0000-0003-4374-976X; Duque,
   Gustavo/0000-0001-8126-0637; Patricio Baldera,
   Jonathan/0000-0003-4719-5362
ZS 0
ZB 0
ZR 0
Z8 0
ZA 0
TC 1
Z9 1
C1 Stavanger Univ Hosp, Ctr Age Related Med SESAM, Stavanger, Norway
C1 Pontificia Univ Javeriana, Ageing Inst, Med Sch, Semillero Neurociencias
   & Envejecimiento, Bogota, Colombia
C1 Univ Stavanger, Fac Hlth Sci, Stavanger, Norway
C1 McGill Univ Hlth Ctr, Res Inst, Montreal, PQ, Canada
C1 McGill Univ, Dr Joseph Kaufmann Chair Geriatr Med, Dept Med, Montreal,
   PQ, Canada
C1 Inst Nacl Geriatria, Direcc Invest, Mexico City, Mexico
C1 Univ Anahuac Mexico Campus Norte, Ctr Invest Ciencias Salud CICSA, FCS,
   Huixquilucan, Mexico
C1 Escuela Estadist Univ Autonoma Santo Domingo, Santo Domingo, Dominican
   Rep
C1 Karolinska Inst, Div Clin Geriatr, Ctr Alzheimer Res, Dept Neurobiol
   Care Sci & Soc, Stockholm, Sweden
C1 Univ Gothenburg, Sahlgrenska Acad, Inst Neurosci & Physiol, Gothenburg,
   Sweden
C1 Sahlgrens Univ Hosp, Dept Psychiat Cognit & Old Age Psychiat, Molndal,
   Sweden
C1 Kings Coll London, Inst Psychiat Psychol & Neurosci, Dept Old Age
   Psychiat, London, England
C1 Inst Nacl Geriatria, Direcc Invest, Ave Contreras 428, Col San Jeronimo
   Lidice Alcald&, Mexico City 10200, Mexico
C3 Inst Nacl Geriatria
C3 Univ Anahuac Mexico Campus Norte
C3 Escuela Estadist Univ Autonoma Santo Domingo
C3 Inst Nacl Geriatria
SN 2190-5991
EI 2190-6009
DA 2023-12-17
UT WOS:001113558700001
PM 38050325
ER

PT J
AU Chen, Xufeng
   Wang, Yan
   Liu, Meige
   Song, Xiaodong
   Wang, Dong
   Zhang, Jun
TI Network pharmacology-based analysis of the effects of puerarin on
   sarcopenia
SO ANNALS OF TRANSLATIONAL MEDICINE
VL 10
IS 12
AR 671
DI 10.21037/atm-22-2360
EA MAY 2022
DT Article
PD JUN 2022
PY 2022
AB Background: With the acceleration of population aging, sarcopenia will
   place a heavy burden on families and society. Thus, effective treatments
   urgently need to be developed to slow down the development of
   sarcopenia. This study adopted a network pharmacological approach to
   explore the possible mechanisms of puerarin in treating sarcopenia.
   Methods: The potential therapeutic targets of puerarin were obtained
   from the Traditional Chinese Medicine Systems Pharmacology Database and
   Analysis Platform (TCMSP) database, while the targets of sarcopenia were
   obtained from the GeneCards, DisGeNET, Online Mendelian Inheritance in
   Man (OMIM), and Therapeutic Target Database (TTD) databases. The
   protein-protein interaction (PPI) network was generated by BisoGenet,
   and core targets were identified by a topological analysis. To determine
   the potential targeting pathways, the core targets were further imported
   into the Metascape platform for the Gene Ontology (GO) and Kyoto
   Encyclopedia of Genes and Genomes (KEGG) analyses. The results were
   visualized using an online bioinformatics tool.
   Results: We identified 53 targets for puerarin and 129 targets for
   sarcopenia. A total of 206 core targets, which were considered potential
   therapeutic targets, were identified from the merged PPI network.
   Further, the GO and KEGG analyses revealed that the functions of the
   core targets and related pathways were mainly associated with the cell
   cycle, apoptosis, protein synthesis, and proteolysis.
   Conclusions: Puerarin has the potential to treat sarcopenia through the
   regulation of the cell cycle, apoptosis, and protein homeostasis. Our
   study has laid a foundation for further studies on drug development and
   pharmacological experiments in the treatment of sarcopenia.
Z8 0
ZA 0
TC 0
ZB 0
ZS 0
ZR 0
Z9 0
C1 Peking Univ Peoples Hosp, Dept Neurol, Beijing 100044, Peoples R China
SN 2305-5839
EI 2305-5847
DA 2022-06-24
UT WOS:000810602400001
PM 35845507
ER

PT J
AU Otsuka, Shotaro
   Fukumaru, Keita
   Tani, Akira
   Takada, Seiya
   Kikuchi, Kiyoshi
   Norimatsu, Kosuke
   Matsuzaki, Ryoma
   Matsuoka, Teruki
   Sakakima, Harutoshi
   Omiya, Yuji
   Mizuno, Keita
   Matsubara, Yosuke
   Maruyama, Ikuro
TI Analysis of the Effects of Ninjin'yoeito on Physical Frailty in Mice
SO INTERNATIONAL JOURNAL OF MOLECULAR SCIENCES
VL 23
IS 19
AR 11183
DI 10.3390/ijms231911183
DT Article
PD OCT 2022
PY 2022
AB Physical frailty is an aging-related clinical syndrome involving
   decreases in body weight, mobility, activity, and walking speed that
   occurs in individuals with sarcopenia and is accelerated by increased
   oxidative stress. Ninjin'yoeito, a traditional Japanese Kampo medicine,
   is used for treating conditions, including anemia and physical weakness.
   Here, we investigated whether ninjin'yoeito could improve physical
   frailty by controlling oxidative stress in the senescence-accelerated
   mouse prone 8 (SAMP8) model. First, SAMP8 mice were divided into two
   groups, ninjin'yoeito treated and untreated, with the former consuming a
   diet containing 3% ninjin'yoeito from 3 months of age. At 7 months of
   age, body weight, motor function, locomotor activity, and mean walking
   speed were measured. Subsequently, mice were euthanized and measured for
   muscle weight, 8-hydroxy-2' deoxyguanosine levels in muscle and brain,
   and cleaved caspase-3 expression in brain. The results showed reductions
   in weight, locomotor function, locomotion, and average walking speed in
   the untreated group, which were significantly improved by ninjin'yoeito.
   Furthermore, 8-hydroxy-2' deoxyguanosine levels were reduced in muscle
   and brain from ninjin'yoeito-treated mice, compared with the levels in
   untreated mice; cleaved caspase-3 expression was similarly reduced in
   brain from the treated mice, indicating reduced apoptosis. Our findings
   suggest that ninjin'yoeito inhibits sarcopenia-based physical frailty
   through its antioxidant effects.
OI Otsuka, Shotaro/0000-0003-3563-2473; Sakakima,
   Harutoshi/0000-0002-6805-2742
ZS 0
ZB 1
Z8 0
ZA 0
ZR 0
TC 3
Z9 3
C1 Kagoshima Univ, Dept Syst Biol Thromboregulat, Grad Sch Med & Dent Sci,
   8-35-1 Sakuragaoka, Kagoshima 8908520, Japan
C1 Kagoshima Univ, Fac Med, Sch Hlth Sci, Dept Phys Therapy, 8-35-1
   Sakuragaoka, Kagoshima 8908520, Japan
C1 Kurume Univ, Dept Physiol, Div Brain Sci, Sch Med, 67 Asahi Machi,
   Kurume, Fukuoka 8300011, Japan
C1 Kurume Univ, Dept Neurosurg, Sch Med, 67 Asahi Machi, Kurume, Fukuoka
   8300011, Japan
C1 Tsumura & Co, Tsumura Kampo Res Labs, 3586 Yoshiwara, Ami, Ibaraki
   3001192, Japan
EI 1422-0067
DA 2022-10-23
UT WOS:000867721500001
PM 36232484
ER

PT P
AU TANAKA T
   INOUE M
   HIRAI T
TI Agent useful for inhibiting protein synthesis and myostatin expression,
   and improving age-related sarcopenia, comprises extract of Chinese
   herbal medicine containing Angelica acutiloba, Cnidium officinale,
   Paeonia lactiflora and Rehmannia glutinosa
PN JP2022011232-A
AE KOBAYASHI PHARM CO LTD
AB 
   NOVELTY - Agent comprises an extract of Chinese herbal medicine
   containing Angelica acutiloba, Cnidium officinale, Paeonia lactiflora
   and Rehmannia glutinosa, as constituent crude drug.
   USE - The agent is useful for inhibiting protein synthesis (claimed),
   and improving age-related sarcopenia.
    ADVANTAGE - The agent suppresses action of myostatin in a rapid manner.
Z9 0
DA 2022-04-16
UT DIIDW:202240549R
ER

PT J
AU Wei, Meiqi
   Meng, Deyu
   Guo, Hongzhi
   He, Shichun
   Tian, Zhibo
   Wang, Ziyi
   Yang, Guang
   Wang, Ziheng
TI Hybrid Exercise Program for Sarcopenia in Older Adults: The
   Effectiveness of Explainable Artificial Intelligence-Based Clinical
   Assistance in Assessing Skeletal Muscle Area
SO INTERNATIONAL JOURNAL OF ENVIRONMENTAL RESEARCH AND PUBLIC HEALTH
VL 19
IS 16
AR 9952
DI 10.3390/ijerph19169952
DT Article
PD AUG 2022
PY 2022
AB Background: Sarcopenia is a geriatric syndrome characterized by
   decreased skeletal muscle mass and function with age. It is
   well-established that resistance exercise and Yi Jin Jing improve the
   skeletal muscle mass of older adults with sarcopenia. Accordingly, we
   designed an exercise program incorporating resistance exercise and Yi
   Jin Jing to increase skeletal muscle mass and reverse sarcopenia in
   older adults. Additionally, machine learning simulations were used to
   predict the sarcopenia status after the intervention. Method: This
   randomized controlled trial assessed the effects of sarcopenia in older
   adults. For 24 weeks, 90 older adults with sarcopenia were divided into
   intervention groups, including the Yi Jin Jing and resistance training
   group (YR, n = 30), the resistance training group (RT, n = 30), and the
   control group (CG, n = 30). Computed tomography (CT) scans of the
   abdomen were used to quantify the skeletal muscle cross-sectional area
   at the third lumbar vertebra (L3 SMA). Participants' age, body mass,
   stature, and BMI characteristics were analyzed by one-way ANOVA and the
   chi-squared test for categorical data. This study explored the
   improvement effect of three interventions on participants' L3 SMA,
   skeletal muscle density at the third lumbar vertebra (L3 SMD), skeletal
   muscle interstitial fat area at the third lumbar vertebra region of
   interest (L3 SMFA), skeletal muscle interstitial fat density at the
   third lumbar vertebra (L3 SMFD), relative skeletal muscle mass index
   (RSMI), muscle fat infiltration (MFI), and handgrip strength.
   Experimental data were analyzed using two-way repeated-measures ANOVA.
   Eleven machine learning models were trained and tested 100 times to
   assess the model's performance in predicting whether sarcopenia could be
   reversed following the intervention. Results: There was a significant
   interaction in L3 SMA (p < 0.05), RSMI (p < 0.05), MFI (p < 0.05), and
   handgrip strength (p < 0.05). After the intervention, participants in
   the YR and RT groups showed significant improvements in L3 SMA, RSMI,
   and handgrip strength. Post hoc tests showed that the YR group (p <
   0.05) yielded significantly better L3 SMA and RSMI than the RT group (p
   < 0.05) and CG group (p < 0.05) after the intervention. Compared with
   other models, the stacking model exhibits the best performance in terms
   of accuracy (85.7%) and F1 (75.3%). Conclusion: One hybrid exercise
   program with Yi Jin Jing and resistance exercise training can improve
   skeletal muscle area among older adults with sarcopenia. Accordingly, it
   is possible to predict whether sarcopenia can be reversed in older
   adults based on our stacking model.
RI Hongzhi, Guo/ABX-2326-2022; Hongzhi, GUO/IAQ-3863-2023; deyu, Meng/; Wei, Meiqi/; Yang, Guang/
OI Hongzhi, GUO/0000-0002-3454-9929; deyu, Meng/0000-0002-3270-9829; Wei,
   Meiqi/0009-0003-8299-6242; Yang, Guang/0000-0001-7236-7483
ZS 0
ZB 2
Z8 0
TC 6
ZA 0
ZR 0
Z9 6
C1 Northeast Normal Univ, Chinese Ctr Exercise Epidemiol, Changchun 130024,
   Peoples R China
C1 Waseda Univ, Grad Sch Human Sci, Tokorozawa, Saitama 1698050, Japan
C1 Intelligent Lancet LLC, A1 Grp, Sacramento, CA 95816 USA
C1 Guangxi Normal Univ, Coll Phys Educ & Hlth, Guilin 541006, Peoples R
   China
C1 Waseda Univ, Adv Res Ctr Human Sci, Tokorozawa, Saitama 1698050, Japan
C3 Intelligent Lancet LLC
EI 1660-4601
DA 2022-09-03
UT WOS:000846592300001
PM 36011588
ER

PT J
AU Yue, Shengnan
   Zhang, Jing
   Li, Jiaxin
   Hao, Yanwei
   Wang, Shaofeng
   Liu, Tianyu
   Zhong, Wen
   Chen, Chongli
   Wang, Fei
   Li, Bin
TI A study protocol for a randomized controlled trial to assess the
   efficacy of Baduanjin exercise on older adults with sarcopenia in China
SO BMC COMPLEMENTARY MEDICINE AND THERAPIES
VL 22
IS 1
AR 298
DI 10.1186/s12906-022-03778-9
DT Article
PD NOV 18 2022
PY 2022
AB Background Accompanied by the decline of physiological functions, the
   decrease of physical activity, and comorbidities, older adults are
   susceptible to sarcopenia because of accelerated loss of muscle mass.
   Resistance training is recommended by different clinical practice
   guidelines. However, most older adults have difficulty in taking
   recommended high-load resistance training programs, and there are
   limited exercise options form them. Baduanjin, a traditional Chinese
   mind-body exercise with relatively low intensity and simple movements,
   has the potential benefits of improving physical functions and may be
   feasible in treating sarcopenia and preventing its adverse health
   outcomes in older patients. With the emergence of the concept of
   gut-muscle axis, this study aims to determine the efficacy of Baduanjin
   exercise on Chinese older adults with sarcopenia and explore its
   underlying mechanism. Methods This is a 24-week, assessor-blinded,
   randomized controlled trial. Individuals aged 60 to 84 years old will be
   screened for sarcopenia. 90 participants with sarcopenia will be
   enrolled and randomly assigned (1:1) into the Baduanjin exercise or
   resistance training group, and 20 participants without sarcopenia will
   be set as the non-sarcopenia control group. The primary outcome is the
   scores of Short Physical Performance Battery. The secondary outcomes are
   body composition, handgrip strength, walking speed, global cognitive
   function, and incidence of falls. These outcomes will be assessed at
   baseline, the 12th week and the 24th week. While stool samples from
   participants will be collected at baseline and the 24th week for
   analyzing the abundance of gut microbiome. Data will be analyzed in an
   intention-to-treat protocol. Discussion The results of this study will
   determine whether Baduanjin exercise can be an alternative
   non-pharmacological approach for older adults with sarcopenia. If they
   can show positive significance, it will promote Baduanjin exercise in
   clinical practice among these patients and inform further research
   involving exercise interventions on the optimal types, timing, and
   intensity to ameliorate sarcopenia for elderly people.
RI 李, 嘉馨/IWM-4023-2023; Li, Jiaxin/ABA-8425-2021
OI Li, Jiaxin/0000-0002-3336-1895
TC 0
ZB 0
ZA 0
ZR 0
Z8 0
ZS 0
Z9 0
C1 Hosp Chengdu Univ Tradit Chinese Med, Dept Geriatr, Chengdu 610072,
   Sichuan, Peoples R China
C1 Chengdu Univ Tradit Chinese Med, Sch Clin Med, Chengdu 610075, Sichuan,
   Peoples R China
C1 Chengdu Univ Tradit Chinese Med, Sch Phys Educ & Hlth, Chengdu 611137,
   Sichuan, Peoples R China
EI 2662-7671
DA 2022-11-27
UT WOS:000885310300003
PM 36401254
ER

PT J
TI Prevention of diabetic sarcopenia using traditional Herbal medicine
DT Awarded Grant
PD Apr 01 2019
PY 2019
ZS 0
Z8 0
ZR 0
TC 0
ZA 0
ZB 0
Z9 0
C1 Kochi University
G1 19K16395
DA 2023-12-08
UT GRANTS:15065697
ER

PT J
AU He, Shichun
   Wei, Meiqi
   Meng, Deyu
   Wang, Ziyi
   Yang, Guang
   Wang, Ziheng
TI Self-determined sequence exercise program for elderly with sarcopenia: A
   Randomized controlled trial with clinical assistance from explainable
   artificial intelligence
SO ARCHIVES OF GERONTOLOGY AND GERIATRICS
VL 119
AR 105317
DI 10.1016/j.archger.2023.105317
EA JAN 2024
DT Article
PD APR 2024
PY 2024
AB To improve and even reverse sarcopenia in elderly people, this study
   developed a self-determined sequence exercise program consisting of
   strength training exercise, Yijinjing exercise (a traditional Chinese
   exercise), and hybrid strength training with Yijinjing exercise.
   Ninety-four community-dwelling older adults screened for sarcopenia
   using the Asian Working Group for Sarcopenia criteria were randomly
   assigned to 24 weeks of a control group (CG, n = 30), self-determined
   sequence exercise program group (SDSG, n = 34) or strength training
   group (STG, n = 30). The study examined the effects of three
   interventions on participantsL3 skeletal muscle fat density, L3 skeletal
   muscle fat area, L3 skeletal muscle density, L3 skeletal muscle area,
   muscle fat infiltration, relative skeletal muscle mass index, and grip
   strength using a repeated-measures ANOVA to evaluate the experimental
   data. To evaluate the real effect of this model in reversing sarcopenia
   after the intervention, nine classification models were trained.
   Significant interaction effects were observed with grip strength, RSMI,
   L3 SMD, and L3 SMA. At the 24th week, participants' grip strength, L3
   SMFA, L3 SMA, and RSMI were improved significantly in the SDSG and STG.
   The SDSG achieved significantly greater RSMI and grip strength than the
   STG and CG after the intervention. The self-determined sequence exercise
   program exhibited better performance than the single type of exercise
   modality in reversing sarcopenia and improving older adults' skeletal
   muscle area. Consequently, the stacking model is feasible to make a
   prediction as to whether or not sarcopenia may be reversed in older
   adults.
OI Wang, Ziheng/0000-0002-3953-0493
ZB 0
ZS 0
Z8 0
TC 0
ZA 0
ZR 0
Z9 0
C1 Northeast Normal Univ, Chinese Ctr Exercise Epidemiol, Renmin St,
   Changchun 130024, Jilin, Peoples R China
C1 Intelligent Lancet LLC, AI Grp, Sacramento, CA 95816 USA
C1 Waseda Univ, Grad Sch Human Sci, Tokorozawa, Saitama 3591192, Japan
C3 Intelligent Lancet LLC
SN 0167-4943
EI 1872-6976
DA 2024-02-08
UT WOS:001154098800001
PM 38176122
ER

PT J
AU Liang, Hanting
   Wang, Ou
   Cheng, Zhifeng
   Xia, Peijin
   Wang, Liang
   Shen, Jie
   Kong, Xijian
   Zeng, Yuhong
   Chao, Aijun
   Yan, Limei
   Lin, Hua
   Sun, Haibiao
   Cheng, Qun
   Zhu, Mei
   Hu, Zhenming
   Zhang, Zhenlin
   Tang, Hai
   Xia, Weibo
TI Jintiange combined with alfacalcidol improves muscle strength and
   balance in primary osteoporosis: A randomized, double-blind,
   double-dummy, positive-controlled, multicenter clinical trial
SO JOURNAL OF ORTHOPAEDIC TRANSLATION
VL 35
BP 53
EP 61
DI 10.1016/j.jot.2022.05.002
DT Article
PD JUL 2022
PY 2022
AB Objective: To investigate the effectiveness of a Chinese patent
   medicine, Jintiange capsules with the main component of artificial tiger
   bone powder, combined with alfacalcidol on muscle strength and balance
   of the lower extremities in patients with primary osteoporosis.Design:A
   randomized, double-blind, double-dummy, positive-controlled, multicenter
   clinical trial.Subjects and methods: A total of 400 patients diagnosed
   with primary osteoporosis or osteopenia were recruited and randomized
   into the Jintiange or control groups. During the 52-week treatment, the
   participants in the Jintiange group were treated with Jintiange capsules
   (1.2 g each time, 3 times per day) and calcium carbonate simulant, while
   those in the control group were treated with calcium carbonate (element
   calcium 0.3 g, twice a day) and a Jintiange capsule simulant.
   Alfacalcidol (0.25 mu g/d) was applied in both groups. The timed up and
   go test (TUG), chair rising test (CRT), and tandem gait test (TGT) were
   performed to evaluate balance, muscle strength and fall risk of the
   participants.Results: There were 154 participants in the Jintiange
   group, and 157 participants in the control group were included in the
   per-protocol set. Comparing the data at week 52 from those at baseline,
   the TUG time decreased from 9.60 +/- 2.25 s to 8.53 +/- 2.06 s (p <
   0.001) in the Jintiange group and decreased from 9.50 +/- 1.91 s to 9.11
   +/- 1.95 s (p < 0.001) in the control group; the CRT time decreased from
   11.49 +/- 4.05 s to 8.57 +/- 2.13 s (p < 0.001) and 11.17 +/- 3.21 s to
   9.74 +/- 1.98 s (p < 0.001) in the Jintiange and control groups,
   respectively; the number of correct steps in the TGT increased
   significantly in both the control (7.40 +/- 1.27 vs. 7.69 +/- 0.87, p <
   0.01) and Jintiange groups (7.21 +/- 1.58 vs. 7.60 +/- 1.12, p < 0.001).
   At the end of the study, the TUG and CRT results in the Jintiange group
   were superior to those in the control group (all p value < 0.05), while
   no obvious difference was found in the TGT between the two groups. At
   week 52, the high fall risk proportions in the Jin-tiange group were
   significantly lower than those in the control group according to TUG
   (3.25% vs. 9.55%, p = 0.023) and CRT (20.78% vs. 33.76%, p =
   0.01).Conclusion: Jintiange capsules combined with alfacalcidol can
   effectively improve muscle strength and the balance of the lower
   extremities and reduce fall risk in patients with primary
   osteoporosis/osteopenia.The translational potential of this article:
   Artificial tiger bone powder, a traditional Chinese patent medicine, can
   improve muscle strength and balance and reduce fall risks effectively
   among patients with primary osteoporosis. It might be a therapeutic
   option for osteoporosis individuals combined with sarcopenia to improve
   their muscle function.
RI wang, shuo/KCL-3379-2024; Lin, Lin/JTU-1595-2023; Liang, Hanting/; Zeng, Yuhong/
OI Liang, Hanting/0000-0002-8966-6778; Zeng, Yuhong/0000-0002-8805-0066
Z8 1
ZB 2
ZR 0
ZA 0
ZS 0
TC 6
Z9 7
C1 Chinese Acad Med Sci & Peking Union Med Coll, Peking Union Med Coll
   Hosp, Dept Endocrinol, Key Lab Endocrinol Natl Hlth Commiss,State Key
   Lab, Beijing 100730, Peoples R China
C1 Harbin Med Univ, Dept Endocrinol, Affiliated Hosp 4, Harbin, Peoples R
   China
C1 Cent Hosp Fuling Dist, Dept Endocrinol, Chongqing, Peoples R China
C1 Chinese Peoples Liberat Army Gen Hosp, Dept Geriatr Med, Med Ctr 8,
   Beijing, Peoples R China
C1 Southern Med Univ, Dept Endocrinol & Metab, Affiliated Hosp 3,
   Guangzhou, Peoples R China
C1 Luoyang Orthoped Traumatol Hosp Henan Prov, Henan Prov Orthoped Hosp,
   Osteoporosis Med Ctr, Luoyang, Peoples R China
C1 Xi An Jiao Tong Univ, Dept Osteoporosis, Honghui Hosp, Med Sch, Xian,
   Peoples R China
C1 Tianjin Hosp Tianjin City, Dept Osteoporosis, Tianjin City, Peoples R
   China
C1 Changchun Cent Hosp, Dept Endocrinol, Changchun, Peoples R China
C1 Nanjing Univ, Nanjing Drum Tower Hosp, Dept Orthoped, Affiliated
   Hosp,Med Sch, Nanjing, Peoples R China
C1 Shanxi Med Univ, Dept Orthoped, Hosp 1, Taiyuan, Peoples R China
C1 Fudan Univ, Dept Osteoporosis, Huadong Hosp, Shanghai, Peoples R China
C1 Tianjin Med Univ, Dept Endocrinol & Metab, Gen Hosp, Tianjin, Peoples R
   China
C1 Chongqing Med Univ, Affiliated Hosp 1, Dept Orthoped, Chongqing, Peoples
   R China
C1 Shanghai Jiao Tong Univ, Dept Osteoporosis & Bone Dis, Shanghai Peoples
   Hosp 6, Shanghai, Peoples R China
C1 Capital Med Univ, Beijing Friendship Hosp, Dept Orthoped, Beijing,
   Peoples R China
C3 Cent Hosp Fuling Dist
C3 Luoyang Orthoped Traumatol Hosp Henan Prov
C3 Tianjin Hosp Tianjin City
C3 Changchun Cent Hosp
SN 2214-031X
DA 2022-09-08
UT WOS:000848682400002
PM 36090002
ER

PT P
AU HYUN K Y
   CHOI G E
TI Composition as e.g. medicine to treat sarcopenia            i.e.
   muscular dystrophy, myasthenia gravis, myasthenia,            hypotonia
   and muscle weakness, comprises herbal extract            e.g. sage
   extract, brewer's yeast powder, and Saussurea            neoserrata
   extract
PN KR2023045187-A
AE UNIV DONG EUI IND ACAD COOP FOUND
AB 
   NOVELTY - Composition comprises herbal extracts and               
   brewer's yeast powder.
   USE - The composition is useful as food, health               
   functional food and medicine for improving,                preventing
   and treating sarcopenia including                muscular dystrophy,
   myasthenia gravis, myasthenia,                hypotonia and muscle
   weakness (all claimed).
   ADVANTAGE - The composition is natural product-based               
   composition, has synergistic effect and has no side               
   effects; and can be taken for long period of time,                can be
   prepared in form of powder, granule, tablet,                capsule,
   syrup or beverage, and can be administered                alone and in
   combination with immunotherapeutic                agents.
Z9 0
DA 2023-08-10
UT DIIDW:202336651R
ER

PT J
AU Suzuki, Hajime
   Asakawa, Akihiro
   Amitani, Haruka
   Nakamura, Norifumi
   Inui, Akio
TI Cachexia and Herbal Medicine: Perspective
SO CURRENT PHARMACEUTICAL DESIGN
VL 18
IS 31
BP 4865
EP 4888
DI 10.2174/138161212803216960
DT Review
PD OCT 2012
PY 2012
AB Kampo, a form of traditional herbal medical practice, has become a
   substance of interest for scientific research. Although earlier clinical
   reports concerning Kampo are abundant, the scientific investigation of
   Kampo has a very short history. However, the process of acquiring
   quantifiable clinical trial evidence on herbal medicine is now clearly
   underway. The development of multi-component herbal medicines capable of
   targeting multiple sites could be useful both for future drug discovery
   and for the potential management of complex diseases. Additionally,
   mechanistic studies and the identification of active compounds could
   lead to new discoveries in the biological and biomedical sciences.
   Modern translational research on herbal medicines beyond basic science
   and clinical perspectives will contribute to the development of new
   medicines. This review covers the translational aspects of herbal
   medicine with a focus on cancer anorexia-cachexia. The review gives
   perspective on a new horizon for herbal medicine from a scientific point
   of view and a basis for the further development of complementary and
   alternative medicine (CAM) for patients.
RI Suzuki, Hajime/AAW-8812-2021
OI Suzuki, Hajime/0000-0001-6340-5070
ZS 0
ZB 6
ZA 0
ZR 0
Z8 0
TC 8
Z9 8
C1 Kagoshima Univ, Grad Sch Med & Dent Sci, Dept Psychosomat Internal Med,
   Kagoshima 8908520, Japan
C1 Kagoshima Univ, Grad Sch Med & Dent Sci, Dept Oral & Maxillofacial Surg,
   Kagoshima 8908520, Japan
SN 1381-6128
EI 1873-4286
DA 2012-10-18
UT WOS:000308693100012
PM 22632866
ER

PT J
AU Wakui, Hiromichi
   Yamaji, Takahiro
   Azushima, Kengo
   Uneda, Kazushi
   Haruhara, Kotaro
   Nakamura, Akiko
   Ohki, Kohji
   Kinguchi, Sho
   Kobayashi, Ryu
   Urate, Shingo
   Suzuki, Toru
   Kamimura, Daisuke
   Minegishi, Shintaro
   Ishigami, Tomoaki
   Kanaoka, Tomohiko
   Matsuo, Kohei
   Miyazaki, Tomoyuki
   Fujikawa, Tetsuya
   Yamashita, Akio
   Tamura, Kouichi
TI Effects of Rikkunshito treatment on renal fibrosis/inflammation and body
   weight reduction in a unilateral ureteral obstruction model in mice
SO SCIENTIFIC REPORTS
VL 10
IS 1
AR 1782
DI 10.1038/s41598-020-58214-0
DT Article
PD FEB 5 2020
PY 2020
AB Chronic kidney disease (CKD) progresses to end-stage renal failure via
   renal tubulointerstitial fibrosis. Malnutrition, inflammation, and
   arteriosclerosis interact to exacerbate the poor prognosis of CKD, and
   their effective management is thus essential. The traditional Japanese
   medicine Rikkunshito (RKT) exerts appetite-stimulating effects via
   ghrelin, which attenuates inflammation and fibrosis. We evaluated the
   therapeutic effect of RKT in unilateral ureter obstruction (UUO)-induced
   renal fibrosis/inflammation and body weight loss in mice. UUO and
   sham-operated mice were fed a standard diet or diet containing 3.0% RKT.
   Renal fibrosis was investigated by histopathology and macrophage
   infiltration was determined by immunohistochemistry. Expression levels
   of genes associated with fibrosis, inflammation, ghrelin, and
   mitochondrial function were determined by quantitative reverse
   transcription-polymerase chain reaction and western blot analyses. RKT
   treatment partially prevented UUO-induced weight loss but failed to
   attenuate renal fibrosis and inflammation. Renal expression of sirtuin
   1, a ghrelin-downstream signalling molecule, and gene expression of
   peroxisome proliferator-activated receptor-gamma coactivator 1 alpha and
   Bcl-2/adenovirus E1B interacting protein 3 were unaffected by RKT. These
   results indicate that RKT inhibits weight loss but does not improve
   renal fibrosis or inflammation in a rapidly progressive renal fibrosis
   mouse model. RKT may have a protective effect on weight loss associated
   with CKD.
RI Haruhara, Kotaro/AAE-6846-2020; Fujikawa, Tetsuya/N-6520-2014; Azushima, Kengo/; Uneda, Kazushi/
OI Haruhara, Kotaro/0000-0003-1918-0390; Azushima,
   Kengo/0000-0002-5136-0730; Uneda, Kazushi/0000-0002-9660-142X
ZS 0
ZB 4
Z8 1
TC 6
ZR 0
ZA 0
Z9 7
C1 Yokohama City Univ, Dept Med Sci & Cardiorenal Med, Grad Sch Med,
   Yokohama, Kanagawa, Japan
C1 Duke NUS Med Sch, Cardiovasc & Metab Disorders Program, Singapore,
   Singapore
C1 Jikei Univ, Dept Internal Med, Div Nephrol & Hypertens, Sch Med, Tokyo,
   Japan
C1 Yokohama City Univ, Dept Physiol, Grad Sch Med, Yokohama, Kanagawa,
   Japan
C1 Yokohama Natl Univ, Ctr Hlth Serv Sci, Yokohama, Kanagawa, Japan
C1 Yokohama City Univ, Dept Mol Biol, Grad Sch Med, Yokohama, Kanagawa,
   Japan
SN 2045-2322
DA 2020-03-06
UT WOS:000515607300001
PM 32024850
ER

PT J
AU Ma, Jiangtao
   Ye, Maolin
   Li, Ying
   Chai, Shuang
   Huang, Hong
   Lian, Xiaohang
   Huang, Hongxing
TI Zhuanggu Zhitong Capsule alleviates osteosarcopenia in rats by
   up-regulating PI3K/Akt/Bcl2 signaling pathway
SO BIOMEDICINE & PHARMACOTHERAPY
VL 142
AR 111939
DI 10.1016/j.biopha.2021.111939
EA JUL 2021
DT Article
PD OCT 2021
PY 2021
AB Background and aims: Osteosarcopenia (OS), characterized by the
   coexistence of osteoporosis (OP) and sarcopenia (SP), is associated with
   high morbidity and mortality in the elderly. Nevertheless, its
   pathogenesis and treatment remain unclear. The aim of this study was to
   investigate the effect and mechanism of Zhuanggu Zhitong Capsule (ZGZT)
   in OS rats.
   Methods: All the related targets of OS, corresponding targets for
   bioactive ingredients of ZGZT, intersection targets of ZGZT against OS,
   and signaling pathways were predicted and analyzed by network
   pharmacology. Next, a rat OS model was established by ovariectomy (OVX)
   and injection of dexamethasone (DXM). Rats were then randomly divided
   into a Control group, a Sham operation group, an OS model group, an
   OS+ZGZT group, and an OS+E-2 group. The drug was given for 12 weeks.
   During treatment, body weight, forelimb grip and body composition were
   measured. In addition, bone mineral density (BMD) and micro CT were used
   to assess the left femur. After treatment, the left femur, left
   gastmcnemius, and left soleus, as well as uterus, liver, and kidney,
   were separated and analyzed using Histomorphology, Western blot, and
   quantitative real-time PCR (qRT-PCR).
   Results: ZGZT could effectively improve the phenotypes of OS by
   increasing forelimb grip strength, percentage lean mass of the whole
   body (SMI) or appendicular lean (RSMI), BMD, levels of bone formation
   markers, improving the microstructure of femur, and decreasing apoptotic
   rate in femur and gastrocnemius in OS rats by up-regulating
   PI3K/Akt/Bcl2 signal pathway.
   Conclusions: ZGZT may be a new treatment option for the prevention and
   treatment of OS.
TC 8
Z8 4
ZB 5
ZA 0
ZS 0
ZR 0
Z9 12
C1 Guangzhou Univ Chinese Med, Clin Med Coll 3, Guangzhou 510405, Peoples R
   China
C1 Henan Prov Orthoped Hosp, Luoyang Orthoped Traumatol Hosp, Zhengzhou
   450046, Peoples R China
C1 Guangzhou Univ Chinese Med, Affiliated Hosp 3, 261-263 Longxi Ave,
   Guangzhou 510375, Guangdong, Peoples R China
C1 Guangzhou Univ Chinese Med, Coll Nursing, Guangzhou 510006, Peoples R
   China
C1 Guangzhou Univ Chinese Med, Lab Orthopaed & Traumatol Chinese Med,
   Lingnan Med Res Ctr, Guangzhou 510405, Peoples R China
C3 Henan Prov Orthoped Hosp
SN 0753-3322
EI 1950-6007
DA 2021-09-25
UT WOS:000696937100008
PM 34311171
ER

PT J
AU Zhou Ming
   Peng Nan
   Dai Qiang
   Li Hong-wei
   Shi Rong-guang
   Huang Wei
TI Effect of Tai Chi on muscle strength of the lower extremities in the
   elderly
SO CHINESE JOURNAL OF INTEGRATIVE MEDICINE
VL 22
IS 11
BP 861
EP 866
DI 10.1007/s11655-015-2104-7
DT Article
PD NOV 2016
PY 2016
AB Aging is associated with a progressive decline in muscle strength,
   muscle mass and impaired physical function, which reduces mobility and
   impairs quality of life in the elderly population. The 6-12 months of
   exercise can enhance the muscle strength, but these improvements can
   only be maintained for a short period. In this study, we investigated
   the effects of long-term Tai Chi (TC) exercise on muscle strength of
   lower extremities.
   A cross-sectional study was conducted in 205 long-term TC practitioners
   (age: 60-89 years) and 205 age and gentle matched controls who did not
   practice TC. Each of the activity group was further divided into three
   distinct age groups: G1, 60-69 years; G2, 70-79 years; and G3, 80-89
   years. Hand-held dynamometery was used to measure the maximum isometric
   strength of iliopsoas, quadriceps femoris, tibialis anterior and
   hamstrings in both sides of the participants. Unpaired t tests were
   performed to compare the difference of strength between the TC and
   non-Tai Chi (NTC) groups. Multivariate analysis of variance (MANOVA) was
   used to compare the lower muscle strengths among the different age
   groups in the TC and NTC groups. Pearson's correlations were used to
   quantify the linear relationship between the months of TC practice and
   lower limbs muscle strength.
   The inter-rater reliabilities of iliopsoas, quadriceps femoris, tibialis
   anterior and hamstrings were intraclass correlation coeffificient (ICC)
   (1,1) = 0.895 (0.862-0.920), ICC (2,2) = 0.905 (0.874-0.928), ICC (3,3)
   = 0.922 (0.898-0.941) and ICC (4,4) = 0.930 (0.908-0.947). The strength
   of the muscles in the TC group did not differ among different age groups
   (P > 0.05). The strength of iliopsoas, quadriceps femoris, tibialis
   anterior and hamstrings in TC group was higher than that in the NTC
   group (P < 0.05). A correlation between muscle strength and extension of
   the exercise period was positive (P < 0.05).
   Results shed light on the orientation and magnitude of long-term TC in
   preventing muscle strength loss with aging. TC might be a good form to
   slow down the trend of age-related decline in muscle strength in
   community-dwelling population.
ZS 1
ZR 0
ZA 0
TC 22
ZB 3
Z8 5
Z9 30
C1 Chinese Peoples Liberat Army, Dept Geriatr Rehabil, Gen Hosp, Beijing
   100853, Peoples R China
C1 Peking Univ, Hosp 1, Inst Clin Pharmacol, Beijing 100191, Peoples R
   China
C1 Chinese Peoples Liberat Army, Yuquanlu Clin, Beijing 100037, Peoples R
   China
C1 Chinese Peoples Liberat Army, Beijisi Clin, Beijing 100083, Peoples R
   China
C1 Atlanta VAMC US, Phys Med & Rehabil Extended Care, Decatur, GA USA
C3 Chinese Peoples Liberat Army
C3 Chinese Peoples Liberat Army
C3 Atlanta VAMC US
SN 1672-0415
EI 1993-0402
DA 2016-11-30
UT WOS:000387149800010
PM 26015074
ER

PT J
AU Tian, Shuo
   Guo, Lin
   Song, Yagang
   Miao, Jinxin
   Peng, Mengfan
   Fang, Xiaoyan
   Bai, Ming
   Miao, Mingsan
TI Transcriptomic analysis the mechanisms of anti-osteoporosis of
   desert-living Cistanche herb in ovariectomized rats of postmenopausal
   osteoporosis
SO FUNCTIONAL & INTEGRATIVE GENOMICS
VL 23
IS 3
AR 237
DI 10.1007/s10142-023-01154-5
DT Article
PD SEP 2023
PY 2023
AB Desert-living Cistanche herb (DC), as a traditional Chinese medicine for
   tonifying kidney yang, is often used to treat postmenopausal
   osteoporosis (PMOP). Total phenylethanoid glycosides are instruction
   ingredients for discrimination and assay according to the China
   pharmacopoeia for DC. This research aimed to reveal the
   anti-osteoporosis mechanism of total phenylethanoid glycosides of DC
   (PGC) by transcriptomic analysis of ovariectomized rats. Serum levels of
   BGP were evaluated by ELISA, the bone weight was measured, and
   transmission electron microscopy was used to examine the ultrastructure
   of osteoblasts in rats. In addition, micro-CT was used to detect the
   bone volume (Tb.BS/BV), bone mineral density (Tb.BMD), and bone mineral
   content (Tb.BMC) in trabecular bone, and the ratio of cortical bone area
   to total area (Ct.ar/Tt.ar), and the level of bone mineral content
   (Ct.BMC) in cortical bone. Differential expressed genes (DEGs) after PGC
   treatment were analyzed by transcriptomics. Then, a bioinformatics
   analysis of DEGs was carried out through GO enrichment, KEGG enrichment,
   and selection of the nucleus gene through the protein-protein
   interaction network. Through qRT-PCR analysis, the DEGs were verified.
   The analysis results indicated that PGC increased the secretion of
   osteogenic markers, and ultrastructural characterization of osteoblasts
   and bone morphology were improved in ovariectomized rats. A total of 269
   genes were differentially expressed, including 201 genes that were
   downregulated and 68 genes that were upregulated between the model group
   and the PGC group. Bioinformation analysis results prompt the conclusion
   that PGC could promote the bone metabolism by muscle cell development,
   myofibril assembly, etc. In addition, our study also found that PGC has
   a good effect on osteoporosis complicated with cardiomyopathy, and it
   also provided evidence for the correlation between sarcopenia and
   osteoporosis.
RI Miao, Jinxin/K-4607-2019; Liu, min/JXW-8493-2024
OI Miao, Jinxin/0000-0003-1688-3066; 
ZR 0
ZA 0
ZB 0
ZS 0
Z8 0
TC 2
Z9 2
C1 Henan Univ Chinese Med, Acad Tradit Chinese Med, Zhengzhou 450046,
   Peoples R China
C1 Henan Univ Chinese Med, Henan Collaborat Innovat Ctr Res & Dev Whole Ind
   C, Zhengzhou 450046, Peoples R China
C1 Henan Univ Chinese Med, Dept Pharmacol, Zhengzhou 450046, Peoples R
   China
SN 1438-793X
EI 1438-7948
DA 2023-08-07
UT WOS:001030011800001
PM 37439895
ER

PT J
AU Pang, Jing
   Wu, Mingxiao
   Liu, Xiaoshuang
   Gao, Kan
   Liu, Yuan
   Zhang, Yan
   Zhang, Enyi
   Zhang, Tiemei
TI Age-Related Changes in Shear Wave Elastography Parameters of the
   Gastrocnemius Muscle in Association with Physical Performance in Healthy
   Adults
SO GERONTOLOGY
VL 67
IS 3
BP 306
EP 313
DI 10.1159/000512386
EA MAR 2021
DT Article
PD JUN 2021
PY 2021
AB Background/Aims: to investigate new indicators for early recognition of
   physical performance decline. Shear wave elastrography, a new ultrasound
   technique, was discussed in this study. Methods: Gastrocnemius muscle
   thickness and muscle stiffness were detected by traditional ultrasound
   and shear wave elastrography in 108 Chinese aged 20-85 years, and then
   analyzed with physical performance together. Results: After 70 years
   old, the decline rate of muscle stiffness under contractive state was
   significantly faster than that of muscle thickness, muscle relaxed
   stiffness, and physical performance indicators. The correlation analysis
   showed that gastrocnemius contractive stiffness was positively related
   with handgrip strength, step length, and fast gait speed after adjusted
   by age and gender. Among physical performance variants, step length had
   closer relationship with muscle strength than repeated chair stands.
   Conclusions: The detection of gastrocnemius muscle by shear wave
   elastography reflected the change of lower-limb muscle stiffness with
   aging. Muscle contractive stiffness and step length measurement supplied
   novel ways for muscle performance and motor function assessment.
RI Pang, Jing/T-6397-2019
OI Pang, Jing/0000-0002-9700-6948
TC 8
ZA 0
Z8 0
ZR 0
ZB 2
ZS 0
Z9 9
C1 Beijing Hosp, Natl Ctr Gerontol, MOH Key Lab Geriatr, Beijing, Peoples R
   China
C1 Beijing Hosp, Natl Ctr Gerontol, Dept Ultrasound, Beijing, Peoples R
   China
C1 Beijing Inst Technol, Informat Syst & Secur Countermeasures Expt Ctr,
   Beijing, Peoples R China
SN 0304-324X
EI 1423-0003
DA 2021-03-29
UT WOS:000632549400001
PM 33735906
ER

PT P
AU YU F
   TIAN X
   WANG R
   LI T
   SHI R
TI Screening plant extracts with effect of improving            sarcopenia,
   comprises feeding experimental animals with            plant extract,
   separating serum from control blood            sample, culturing
   myoblasts in growth medium, screening            plant extracts with
   effect of improving sarcopenia, and            indicators
PN CN116334168-A
AE UNIV SHANGHAI SPORT
AB 
   NOVELTY - Screening plant extracts with effect of               
   improving sarcopenia, comprises feeding                experimental
   animals with plant extract, collecting                blood to obtain
   sample blood sample, and separating                serum from sample
   blood sample to obtain sample                serum, feeding experimental
   animals with normal                saline, collecting blood to obtain
   control blood                sample, and separating serum from control
   blood                sample to obtain control serum, culturing          
   C2C12myoblasts in growth medium, and inducing to               
   differentiate into myotube state, using D-galactose                to
   intervene C2C12myoblasts in myotube state to                obtain aging
   C2C12myoblasts, intervening first                medium containing
   sample serum and second medium                containing control serum
   in aging C2C12myoblasts,                comparing indicators of aging
   C2C12myoblasts,                screening plant extracts with effect of
   improving                sarcopenia, indicators includes cell
   morphology,                cell mitochondrial respiratory function
   level,                protein synthesis rate and protein synthesis
   signal                expression.
   USE - The method is useful for screening plant                extracts
   with effect of improving sarcopenia.
   ADVANTAGE - The method screens out plant extracts that can              
    improves sarcopenia.
Z9 0
DA 2023-09-08
UT DIIDW:202369631X
ER

PT J
AU Chen, Wei Jen
   Chien, Kuei Yu
TI Herbal Medicine To Reduce Osteoporotic Fracture In Sarcopenia Patients:
   Evidence From Population-based Health Claims.
SO MEDICINE & SCIENCE IN SPORTS & EXERCISE
VL 55
IS 9
MA 2298
BP 761
EP 761
SU S
DT Meeting Abstract
PD SEP 2023
PY 2023
CT Annual Meeting of the American-College-of-Sports-Medicine (ACSM)
CY MAY 30-JUN 02, 2023
CL Denver, CO
SP Amer Coll Sports Med
ZB 0
Z8 0
ZA 0
TC 0
ZS 0
ZR 0
Z9 0
C1 Dalin Tzuchi Hosp, Chiayi, Taiwan
C1 Natl Taiwan Sport Univ, Taoyuan, Taiwan
C3 Dalin Tzuchi Hosp
C3 Natl Taiwan Sport Univ
SN 0195-9131
EI 1530-0315
DA 2024-03-04
UT WOS:001158156602393
ER

PT J
AU Morita, Yasuyo
   Ishida, Tomoaki
   Morisawa, Shumpei
   Jobu, Kohei
   Ou, Yangran
   Fujita, Hiroko
   Hanazaki, Kazuhiro
   Miyamura, Mitsuhiko
TI Juzentaihoto Suppresses Muscle Atrophy and Decreased Motor Function in
   SAMP8 Mic
SO BIOLOGICAL & PHARMACEUTICAL BULLETIN
VL 44
IS 1
BP 32
EP 38
DI 10.1248/bpb.b20-00555
DT Article
PD JAN 2021
PY 2021
AB Sarcopenia is a disease whose symptoms include decreased muscle mass and
   weakened muscle strength with age. In sarcopenia, decreased production
   of insulin-like growth factor-1 (IGF-1) increases ubiquitin ligases,
   such as Atroginl and Muscle RING-Finger Protein-1 (MuRF1), by activating
   forkhead box O (FOXO), and inflammatory cytokines and oxidative stress
   increase the expression of ubiquitin ligases by activating the
   transcription factor nuclear factor-kappa B (NF-kappa B). In addition,
   increased levels of ubiquitin ligases cause skeletal muscle atrophy.
   Conversely, sirtuin 1 (Sirtl) is known to regulate the expression of
   ubiquitin ligases by suppressing the activities of NF-kappa B and FOXO.
   In this study, we evaluated the effect that juzentaihoto hot water
   extract (JTT) has on skeletal muscle atrophy and motor function by
   administering it to senescence-accelerated mouse prone-8 (SAMP8). The
   group treated with JTT displayed larger gastrocnemius muscle (GA) and
   extensor digitorum longus (EDL) weights, larger GA muscle fiber
   cross-sectional areas, and motor function decline during rota-rod tests.
   JTT also increased IGF-1 serum levels, as well as mRNA Sirt1 levels in
   GA. Serum levels of tumor necrosis factor-alpha, interleukin-6, and mRNA
   levels of Atroginl and MuRF1 in GA were reduced by JTT. The muscle fiber
   cross-sectional area of GA was correlated with the mRNA levels of Sirt1
   in GA. The results of this study suggested that JTT administration
   suppresses skeletal muscle atrophy and motor function decline in SAMP8
   mice. This effect may he associated with the increased expression levels
   of Sirt1 and IGF-1 by JTT.
ZS 0
ZR 0
Z8 0
ZA 0
TC 5
ZB 3
Z9 5
C1 Kochi Med Sch Hosp, Dept Pharm, Nanko Ku, 185-1 Kohasu,Oko Cho, Kochi
   7838505, Japan
C1 Kochi Med Sch Hosp, Dept Biomed Sci, Nanko Ku, 185-1 Kohasu,Oko Cho,
   Kochi 7838505, Japan
C1 Kochi Med Sch Hosp, Dept Surg, Nanko Ku, 185-1 Kohasu,Oko Cho, Kochi
   7838505, Japan
C3 Kochi Med Sch Hosp
C3 Kochi Med Sch Hosp
C3 Kochi Med Sch Hosp
SN 0918-6158
EI 1347-5215
DA 2021-03-21
UT WOS:000620798500005
PM 33390547
ER

PT P
AU LAFONT R
   DILDA P
   DIOH W
   DUPONT P
   DEL SIGNORE S
   VEILLET S
TI Plant or plant part extract useful for treating muscular or
   cardio-metabolic conditions, and treating and/or preventing sarcopenia,
   genetic originated muscular dystrophies, and loss of muscle mass,
   comprises 20-hydroxyecdysone
PN FR3065644-A1; FR3065644-B1
AE BIOPHYTIS
AB 
   NOVELTY - Plant or plant part extract comprises at least 95%, preferably
   at least 97% 20-hydroxyecdysone. The plant is chosen from plants
   containing at least 0.5% 20-hydroxyecdysone, in dry weight of plant.
   USE - The extract is useful for treating muscular or cardio-metabolic
   conditions, and treating and/or preventing sarcopenia, genetic
   originated muscular dystrophies, and loss of muscle mass, particularly
   in a post-surgical setting (all claimed).
   DETAILED DESCRIPTION - An INDEPENDENT CLAIM is included for a process
   for preparing the extract, which involves (a) performing hot Dissolution
   of pure 20-hydroxydysone in 90% in methanol, filtering and partially
   concentrating the filtrate, (b) adding 3 volumes of acetone, (c) cooling
   the mixture to 0-5 degrees C with stirring, (d) filtering obtained
   precipitate, (e) rinsing filtrate with acetone and water, and (f) drying
   the filtrate.
Z9 0
DA 2023-08-10
UT DIIDW:201885688U
ER

PT J
AU Ding, Kaixi
   Jiang, Wei
   Zhangwang, Juejue
   Wang, Yu
   Zhang, Jing
   Lei, Ming
TI The potential of traditional herbal active ingredients in the treatment
   of sarcopenia animal models: focus on therapeutic effects and mechanisms
SO NAUNYN-SCHMIEDEBERGS ARCHIVES OF PHARMACOLOGY
VL 396
IS 12
BP 3483
EP 3501
DI 10.1007/s00210-023-02639-7
EA AUG 2023
DT Review
PD DEC 2023
PY 2023
AB Sarcopenia is a major global public health problem that harms individual
   physical function. In 2018, the European Working Group on Sarcopenia in
   the Elderly 2 classified sarcopenia into primary and secondary
   sarcopenia. However, information on the pathogenesis and effective
   treatment of primary and secondary sarcopenia is limited. Traditional
   herbal active ingredients have biological activities that promote
   skeletal muscle health, showing potential preventive and therapeutic
   effects on sarcopenia. Therefore, this narrative review aims to provide
   a comprehensive overview of global traditional herbal active
   ingredients' beneficial therapeutic effects and molecular mechanisms on
   sarcopenia-related animal models. For this purpose, we conducted a
   literature search in three databases, PubMed, Web of Science, and
   Embase, consistent with the review objectives. After the screening, 12
   animal studies met the review themes. The review results showed that the
   pathological mechanisms in sarcopenia-related animal models include
   imbalanced protein metabolism, oxidative stress, inflammation,
   apoptosis, insulin resistance, endoplasmic reticulum stress, impaired
   mitochondrial biogenesis, and autophagy-lysosome system aggravation.
   Eleven traditional herbal active ingredients exerted positive
   anti-sarcopenic effects by ameliorating these pathological mechanisms.
   This narrative review will provide meaningful insight into future
   studies regarding traditional herbal active ingredients for treating
   sarcopenia.
RI Lei, Ming/JAD-1050-2023
ZS 0
Z8 0
ZR 0
ZB 0
TC 1
ZA 0
Z9 1
C1 Chengdu Univ Tradit Chinese Med, Sch Clin Med, Chengdu 610075, Peoples R
   China
C1 Hosp Chengdu Univ Tradit Chinese Med, Chengdu 610075, Peoples R China
C1 Jiangsu Prov Hosp Tradit Chinese Med, Nanjing 210029, Peoples R China
SN 0028-1298
EI 1432-1912
DA 2023-08-12
UT WOS:001041269800001
PM 37526688
ER

PT P
AU HO C J
   LEE J
   PARK J H
TI Pharmaceutical composition for preventing or treating disease related to
   muscle loss selected from sarcopenia, muscular dystrophy, dystonia, and
   myasthenia gravis, comprises plant extract of Amomum as active
   ingredient
PN KR2021020816-A
AE KOREAN DRUG CO LTD
AB 
   NOVELTY - Pharmaceutical composition for preventing or treating disease
   related to muscle loss comprises plant extract of Amomum sp. as an
   active ingredient.
   USE - The pharmaceutical composition or food composition is useful for
   preventing, treating, or improving disease related to muscle loss
   selected from sarcopenia, muscular dystrophy, dystonia, and myasthenia
   gravis; for inhibiting muscle loss or increasing muscle; for improving
   athletic performance; and for differentiation of muscle cells (all
   claimed).
   ADVANTAGE - The compositions promote muscle cell production and/or
   differentiation, inhibit muscle loss or increase muscle, or improve
   exercise capacity to prevent, and/or treat pathological conditions
   associated with muscle loss.
   DETAILED DESCRIPTION - INDEPENDENT CLAIMS are included for: (1) a food
   composition for preventing or improving disease related to muscle loss,
   inhibiting muscle loss or increasing muscle, or for improving athletic
   performance, comprising a plant extract of Amomum sp. as an active
   ingredient; (2) a medium composition for differentiation of muscle cells
   comprising a plant extract; and (3) differentiation of muscle cells
   which involves culturing isolated separated myoblast with a plant
   extract of Amomum sp..
Z9 0
DA 2023-08-10
UT DIIDW:2021204729
ER

PT J
AU Smithard, David G.
   Swaine, Ian
TI Healthy ageing, appetite, frailty and sarcopenia: A brief overview
SO EUROPEAN JOURNAL OF INTEGRATIVE MEDICINE
VL 28
BP 121
EP 125
DI 10.1016/j.eujim.2019.02.009
DT Editorial Material
PD JUN 2019
PY 2019
ZR 0
ZA 0
Z8 0
TC 0
ZB 0
ZS 0
Z9 0
C1 Queen Elizabeth Hosp, Lewisham & Greenwich Trust, Birmingham, W
   Midlands, England
C1 Univ Greenwich, London, England
SN 1876-3820
EI 1876-3839
DA 2019-06-01
UT WOS:000471880400017
ER

PT J
AU Hung, Yung-Li
   Kosugi, Riki
   Natsume, Toshiharu
   Machida, Shuichi
TI Loquat Leaf Extract Enhances Muscle Contraction-Induced Activation of
   Protein Synthesis Signaling in Rat Skeletal Muscle
SO EVIDENCE-BASED COMPLEMENTARY AND ALTERNATIVE MEDICINE
VL 2022
AR 2234118
DI 10.1155/2022/2234118
DT Article
PD JUN 24 2022
PY 2022
AB Loquat (Eriobotrya japonica (Thunb.) Lindl.) leaves are traditionally
   used to improve muscle weakness, but their effects on muscle protein
   synthesis require further research. Therefore, we aimed to investigate
   whether loquat leaf extract (LLE) enhances muscle contraction-induced
   activation of muscle protein synthesis signaling. Male Wistar rats (12
   weeks old, n=6/group) were categorized into water treatment (CON) and
   LLE treatment (LLE) groups. The rats were administered distilled water
   or LLE (1.5g/kg/day) once a day by oral gavage for 7 days. On day 7, at
   3h post-LLE administration, the gastrocnemius muscle in the right leg of
   each rat was stimulated by electrical muscle stimulation (EMS) (100Hz,
   30V) through five sets of 10 isometric contractions (7s contraction, 3s
   rest) with 3min interset intervals. The rats were then sacrificed, and
   the gastrocnemius muscles of both legs were excised at 3h post-EMS. The
   phosphorylation levels of mammalian target of rapamycin complex 1
   (mTORC1) signaling pathway molecules (Akt, mTOR, and p70S6K) were
   determined by Western blotting. Regarding the muscle contraction-induced
   protein synthesis signaling pathway, Akt phosphorylation at Ser473 was
   not significantly different between the CON and LLE groups. mTOR
   phosphorylation at Ser2448 was increased by EMS but did not show a
   significant difference between the CON and LLE groups. p70S6K
   phosphorylation at Thr389 was significantly increased in response to
   EMS, whereas the LLE group showed significantly higher p70S6K
   phosphorylation at Thr389 than that in the CON group. This suggests that
   LLE enhances muscle contraction-induced activation of p70S6K
   phosphorylation in rat skeletal muscles.
RI Machida, Shuichi/AFK-1598-2022; HUNG, Yung-Li/HGC-2606-2022
OI Machida, Shuichi/0000-0003-1076-2757; 
ZA 0
ZB 0
Z8 0
ZS 0
ZR 0
TC 0
Z9 0
C1 Juntendo Univ, Inst Hlth & Sports & Med, 1-1 Hirakagakuendai, Inzai,
   Chiba 2701695, Japan
C1 Juntendo Univ, Fac Hlth & Sports Sci, 1-1 Hirakagakuendai, Inzai, Chiba
   2701695, Japan
C1 Juntendo Univ, COI Project Ctr, Bunkyo Ku, 2-1-1 Hongo, Tokyo 1138421,
   Japan
C1 Juntendo Univ, Grad Sch Hlth & Sports Sci, 1-1 Hirakagakuendai, Inzai,
   Chiba 2701695, Japan
SN 1741-427X
EI 1741-4288
DA 2023-01-12
UT WOS:000838701900004
PM 35783523
ER

PT J
AU Park, Sang Hee
   Kim, Dong Seon
   Oh, Jieun
   Geum, Jeong-Ho
   Kim, Jung-Eun
   Choi, Su-Young
   Kim, Ji Hye
   Cho, Jae Youl
TI <i>Matricaria chamomilla</i> (Chamomile) Ameliorates Muscle Atrophy in
   Mice by Targeting Protein Catalytic Pathways, Myogenesis, and
   Mitochondrial Dysfunction
SO AMERICAN JOURNAL OF CHINESE MEDICINE
VL 49
IS 06
BP 1493
EP 1514
DI 10.1142/S0192415X21500701
DT Article
PD 2021
PY 2021
AB Muscle atrophy, or loss of skeletal muscle, is caused by aging,
   malnutrition, immobility through injury, or diseases such as cancer.
   Chamomile (Matricaria chamomilla L.) contains various active components,
   including flavonoids, sesquiterpenes, polyacetylenes, and coumarins, and
   is used in various herbal medicines in the European Pharmacopoeia. In
   this study, we investigated the effects of ethanol extract of chamomile
   (MC) on muscle wasting and its mechanism of action. Mice with
   dexamethasone (DEX)-induced muscle atrophy were orally administered MC
   (100, 200, and 300 mg/kg) for 4 weeks. Micro-computed tomography
   analysis showed that MC (200 and 300 mg/kg) significantly recovered
   DEX-induced loss of muscle volume, density, and weight and MC-treated
   DEX-induced mice also showed increased moving distance and grip
   strength. MC suppressed the mRNA level of muscle RING finger 1 (MuRF1)
   while increasing the expression of mitochondrial transcription factor A
   (TFAM), MyoD, and Myogenin-1. We found 25 peaks in MC samples through
   HPLC analysis and identified 6 peaks by comparison with a profile of
   standard compounds: chlorogenic acid (CGA), luteolin-7-O-glucoside
   (L7G), patulitrin, apigenin-7-O-glucoside (A7G), herniarin, and
   (E)-tonghaosu. Of these components, the gene expression of MyoD was
   significantly augmented by patulitrin, herniarin, CGA, and L7G in C2C12
   cells, while Myogenin-1 gene expression was increased by A7G,
   patulitrin, herniarin, CGA, and L7G. Moreover, TFAM gene expression and
   phosphorylation of AKT were increased by all six ingredients. Based on
   our results, we suggest MC for use as a supplement or remedy for muscle
   wasting, including cachexia and sarcopenia.
ZB 2
ZS 0
Z8 0
ZA 0
TC 7
ZR 0
Z9 7
C1 Sungkyunkwan Univ, Inst Convergence SKKU BICS, Dept Biocosmet, Suwon
   16419, South Korea
C1 Sungkyunkwan Univ, Inst Convergence SKKU BICS, Dept Integrat Biotechnol
   & Biomed, Suwon 16419, South Korea
C1 Coxmax NBT Inc, Seongnam 13486, South Korea
C3 Coxmax NBT Inc
SN 0192-415X
EI 1793-6853
DA 2021-08-03
UT WOS:000677950800010
PM 34247561
ER

PT P
AU HAYASHI K
   YAMAMOTO Y
   MUNEI S
   HARASHIMA A
TI Anti-glycation composition used for prevention of hypertension, cancer,
   non-alcoholic steatohepatitis, infertility, obesity, male erectile
   dysfunction and periodontal disease comprises extract of Saururus
   chinensis plant
PN JP2021031424-A
AE NIPPON SHINYAKU CO LTD
AB 
   NOVELTY - Anti-glycation composition comprises an extract of a Saururus
   chinensis plant.
   USE - Anti-glycation composition used for prevention of hypertension,
   cancer, non-alcoholic steatohepatitis, infertility, obesity, male
   erectile dysfunction, periodontal disease, Alzheimer's disease,
   cataracts, osteoporosis, sarcopenia, inflammatory bowel disease or
   rheumatoid arthritis (claimed).
   ADVANTAGE - The anti-glycosylated compositions contains an extract of a
   Saururus chinensis plant has no side effects, and highly safe. It is
   effective in preventing hypertension, cancer, non-alcoholic
   steatohepatitis, infertility, obesity, male erectile dysfunction,
   periodontal disease, Alzheimer's disease, cataracts, osteoporosis,
   sarcopenea, inflammatory bowel disease or joints, and improving or
   treating rheumatism.
Z9 0
DA 2023-08-10
UT DIIDW:202120578Q
ER

PT J
AU Takayama, Shin
   Arita, Ryutaro
   Kikuchi, Akiko
   Ohsawa, Minoru
   Kaneko, Soichiro
   Ishii, Tadashi
TI Clinical Practice Guidelines and Evidence for the Efficacy of
   Traditional Japanese Herbal Medicine (Kampo) in Treating Geriatric
   Patients
SO FRONTIERS IN NUTRITION
VL 5
AR 66
DI 10.3389/fnut.2018.00066
DT Review
PD JUL 23 2018
PY 2018
AB Frailty is defined as a state of increased vulnerability to poor
   resolution of homeostasis following stress, which increases the risk of
   adverse outcomes such as falls, delirium, and disability in the elderly.
   Recently in Japan, clinical practice guidelines (CPG) have recommended
   kampo treatment. We conducted a search for reports on Japanese CPG and
   kampo medicine in the treatment of symptoms in the elderly. The search
   was performed using the databases PubMed, Ichushi Web, J-Stage, Japan
   Medical Publishers Association, Medical Information Network Distribution
   Service, and CPG containing kampo products in Japan; reports from
   January 1st, 2012 to October 31st, 2017 were reviewed. Over the past 5
   years, nine CPGs have recommended kampo treatment based on the evidence
   for improvement in skin symptoms, cough, gastro-intestinal dysfunction,
   urinary dysfunction, and dementia. Treatments with kampo medicine are
   performed depending on the coexistence of manifestations based on the
   original kampo concept, i.e., cognitive dysfunction and dementia with
   sarcopenia showing urinary disorder. Each kampo formula includes
   multiple crude drugs that have several pharmacological functions; these
   drugs include alkaloids, glycosides, and polysaccharides. Thus, kampo
   formula has an effect on multiple organs and coordinates the
   relationship between the brain, endocrine system, immune system, and
   skeletal muscles. Kampo treatment can be considered as supporting
   holistic medicine in elderly individuals with frailty.
RI Takayama, Shin/GSN-7228-2022; Takayama, Shin/AAP-7007-2021; Arita, Ryutaro/ABG-9464-2021; Arita, Ryutaro/JPX-8244-2023
OI Takayama, Shin/0000-0002-6388-4566; Takayama, Shin/0000-0002-6388-4566;
   Arita, Ryutaro/0000-0003-4676-7242; 
TC 25
ZB 12
ZS 0
Z8 0
ZA 0
ZR 0
Z9 25
C1 Tohoku Univ Hosp, Dept Educ & Support Reg Med, Dept Kampo Med, Sendai,
   Miyagi, Japan
SN 2296-861X
DA 2018-08-13
UT WOS:000440539800001
PM 30083536
ER

PT J
AU Takeda, Takashi
   Tsuiji, Kenji
   Li, Bin
   Tadakawa, Mari
   Yaegashi, Nobuo
TI Proliferative effect of Hachimijiogan, a Japanese herbal medicine, in
   C2C12 skeletal muscle cells
SO CLINICAL INTERVENTIONS IN AGING
VL 10
DI 10.2147/CIA.S75945
DT Article
PD 2015
PY 2015
AB Background: Hachimijiogan (HJG), Ba-Wei-Di-Huang-Wan in Chinese, is one
   of the most popular herbal medicines in Japanese Kampo. HJG is often
   prescribed for the prevention and treatment of age-related diseases.
   Muscle atrophy plays an important role in aging-related disabilities
   such as sarcopenia. The purpose of this study was to investigate the
   possible beneficial effect of HJG on skeletal muscle.
   Methods: Cells of murine skeletal muscle myoblast cell line C2C12 were
   used as an in vitro model of muscle cell proliferation and
   differentiation. The effect of HJG on C2C12 cell proliferation and
   differentiation was assessed. We counted the number of myotubes
   morphologically to assess the degree of differentiation.
   Results: HJG treatment (200 mu g/mL) for 3 days significantly increased
   C2C12 cell number by 1.23-fold compared with that of the control. HJG
   promoted the proliferation of C2C12 cells through activation of the
   ERK1/2 signaling pathway without affecting the Akt signaling pathway.
   HJG did not affect the differentiation of C2C12 cells.
   Conclusion: HJG had beneficial effects on skeletal muscle myoblast
   proliferation. These findings may provide a useful intervention for the
   prevention and treatment of sarcopenia.
ZB 5
Z8 0
ZR 0
ZA 0
ZS 0
TC 12
Z9 12
C1 Kinki Univ, Sch Med, Res Inst Tradit Asian Med, Div Womens Hlth, Osaka
   5898511, Japan
C1 Tohoku Univ, Grad Sch Med, Dept Obstet & Gynecol, Sendai, Miyagi 980,
   Japan
SN 1178-1998
DA 2015-03-04
UT WOS:000349237700001
PM 25709418
ER

PT P
AU CHOO H J
   SEO M G
   JEONGYUNKYOUNG
   KIM D H
   JOH G H
   SON Y H
   LEE D
   KANG E J
TI Preparing green tea gel used for improving            sarcopenia by
   preparing mixed plant extract with            arrowroot, Hovenia dulcis
   stem and fruit and lovage,            preparing concentrated green tea
   extract of melania            snail, mixing with refined salt with
   carrageenan,            heating mixture, and packing gel
PN KR2021100768-A; KR2472794-B1
AE JEONGOK
AB 
   NOVELTY - Method for preparing green tea gel using a               
   green tea extract and an enzyme decomposed product                of
   melania snail involves (a) preparing a mixed                plant
   extract by mixing 70 wt.% purified water, 10                wt.%
   arrowroot, 10 wt.% Hovenia dulcis stem, 5 wt.%                H.dulcis
   fruit, and 5 wt.% lovage, (b) preparing a                concentrated
   green tea extract of melania snail by                mixing the pulp of
   melania snail, distilled water,                and green tea extract,
   (c) mixing 0.1 wt.% refined                salt with 57.25 wt.%
   carrageenan, (d) mixing                carrageenan and refined salt
   mixture, 15 wt.%                oligosaccharide, 15 wt.% mixed plant
   extract, 12                wt.% concentrated green tea extract, 0.2 wt.%
   vitamin C, 0.1 wt.% folic acid, 0.1 wt.% calcium                lactate
   and 0.05 wt.% citric acid, (e) heating the                mixture mixed
   in the fourth step at 100 degrees C                for 20 minutes to
   prepare a green tea gel, (f)                putting the green tea gel in
   a container and seal                packing product, and (g) sterilizing
   the                sealed-packaged gel.
   USE - The method is useful for preparing green tea                gel
   (claimed) capable of increasing myotube                differentiation,
   reduction of muscle protein growth                inhibitory factor
   (myostatin), and activity of                muscle cell-specific enzyme
   leucine for improving                sarcopenia.
   ADVANTAGE - The method enables to prepare green tea gel,               
   which is suitable for people of all ages, and the                product
   is aging-friendly and has increased amino                acid content.
Z9 0
DA 2023-08-10
UT DIIDW:2021A3963P
ER

PT J
AU Li, Hsin-Hua
   Livneh, Hanoch
   Huang, Hua-Lung
   Wang, Yu-Han
   Lu, Ming-Chi
   Chen, Wei-Jen
   Tsai, Tzung-Yi
TI Integrating Chinese Herbal Medicine into Conventional Care Was Related
   to Lower Risk of Sarcopenia Among Rheumatid Arthritis Patients: A-Based
SO JOURNAL OF MULTIDISCIPLINARY HEALTHCARE
VL 16
BP 3117
EP 3127
DI 10.2147/JMDH.S428948
DT Article
PD 2023
PY 2023
AB Objective: Sarcopenia is a frequently observed comorbidity of rheumatoid
   arthritis (RA) due to the chronic activation of the innate immune
   system. Accumulating evidence has indicated that Chinese herbal medicine
   (CHM) safely suppresses proinflammatory pathways and controls
   inflammation-associated disease, but its effect in reducing the risk of
   developing sarcopenia among RA subjects has not been established. We
   conducted a population-level cohort study to compare the sarcopenia risk
   in patients with RA who use or do not use CHM.Methods: Using claims from
   a nationwide insurance database, we recruited patients with newly
   diagnosed RA and without sarcopenia between 2002 and 2010. Propensity
   score matching was applied to randomly select sets of CHM users and
   non-CHM users to compare the sarcopenia risk until the end of 2013. The
   risk of new-onset sarcopenia was assessed using the Cox proportional
   hazards model.Results: As compared to non-CHM users, those receiving CHM
   treatment had a lower incidence of sarcopenia (7.69 vs 9.83 per 1000
   person-years). CHM was correlated with a decreased chance of sarcopenia
   after controlling for potential covariates. Notably, use of CHM for more
   than two years may diminish the risk of getting sarcopenia by about 47%
   when taken as prescribed. Prescriptions of several herbal formulae may
   benefit the reduction of sarcopenia risk, such as Yan-Hu-Suo, Bei-Mu,
   Da-Huang, Huang Qin, Ping-Wei-San (PWS), Shu-Jing-Huo-Xue-Tang (SJHXT)
   and Chuan-Xiong-Cha-Tiao-San (CXCTS).Conclusion: This study produced new
   evidence as it is the first to show that the longer duration of CHM use
   was correlated to reduced risk of sarcopenia in a dose-dependent manner,
   implying that CHM treatment could be embraced as a routine care strategy
   for preventing sarcopenia.
ZR 0
TC 0
Z8 0
ZB 0
ZA 0
ZS 0
Z9 0
C1 Buddhist Tzu Chi Med Fdn, Dalin Tzu Chi Hosp, Dept Chinese Med, Chiayi
   62247, Taiwan
C1 Portland State Univ, Rehabil Counseling Program, Portland, OR 97207 USA
C1 Buddhist Tzu Chi Med Fdn, Dalin Tzu Chi Hosp, Dept Rehabil, Chiayi,
   Taiwan
C1 Buddhist Tzu chi Med Fdn, Dalin Tzu Chi Hosp, Ctr Sports Med, Chiayi
   62247, Taiwan
C1 Buddhist Tzu Chi Med Fdn, Dalin Tzu Chi Hosp, Div Allergy Immunol &
   Rheumatol, Chiayi 62247, Taiwan
C1 Tzu Chi Univ, Sch Med, Hualien 97004, Taiwan
C1 Tzu Chi Univ, Sch Postbaccalaureate Chinese Med, Hualien 97004, Taiwan
C1 Natl Taiwan Sport Univ, Grad Inst Sports Sci, Taoyuan 33301, Taiwan
C1 Buddhist Tzu Chi Med Fdn, Dalin Tzu Chi Hosp, Dept Med Res, Chiayi
   62247, Taiwan
C1 Tzu Chi Univ Sci & Technol, Dept Nursing, Hualien 97004, Taiwan
C1 Natl Cheng Kung Univ, Coll Med, Dept Environm & Occupat Hlth, Tainan
   70428, Taiwan
C3 Natl Taiwan Sport Univ
SN 1178-2390
DA 2023-11-09
UT WOS:001089463500001
PM 37901596
ER

PT J
AU Kim, Na-Hyung
   Lee, Joo-Yeon
   Kim, Choon Young
TI Protective Role of Ethanol Extract of <i>Cibotium barometz</i> (Cibotium
   Rhizome) against Dexamethasone-Induced Muscle Atrophy in C2C12 Myotubes
SO INTERNATIONAL JOURNAL OF MOLECULAR SCIENCES
VL 24
IS 19
AR 14798
DI 10.3390/ijms241914798
DT Article
PD OCT 2023
PY 2023
AB Sarcopenia is a progressive muscle disease characterized by the loss of
   skeletal muscle mass, strength, function, and physical performance.
   Since the disease code was assigned, attention has been focused on
   natural products that can protect against muscle atrophy. Cibotium
   barometz (Cibotium Rhizome) has been used as an herbal medicine for the
   treatment of bone or joint diseases in Asian countries. However, no
   studies have identified the mechanism of action of Cibotium Rhizome on
   muscle atrophy related to sarcopenia at the site of myotubes. The aim of
   this study was to investigate the improvement effect of the ethanol
   extract of Cibotium Rhizome (ECR) on dexamethasone-induced muscle
   atrophy in an in vitro cell model, i.e., the C2C12 myotubes.
   High-performance liquid chromatography was performed to examine the
   phytochemicals in ECR. Seven peaks in the ECR were identified,
   corresponding to the following compounds: protocatechuic acid,
   (+)-catechin hydrate, p-coumaric acid, ellagic acid, chlorogenic acid,
   caffeic acid, and ferulic acid. In atrophy-like conditions induced by
   100 mu M dexamethasone for 24 h in C2C12, ECR increased the expression
   of the myosin heavy chain, p-Akt, the p-mammalian target of rapamycin
   (mTOR), p-p70S6K, and repressed the expression of regulated in
   development and DNA damage responses 1 (REDD1), kruppel-like factor 15
   (KLF 15), muscle atrophy F-box, and muscle-specific RING finger
   protein-1 in C2C12. In addition, ECR alleviated dexamethasone-induced
   muscle atrophy by repressing REDD1 and KLF15 transcription in C2C12
   myotubes, indicating the need for further studies to provide a
   scientific basis for the development of useful therapeutic agents using
   ECR to alleviate the effects of skeletal muscle atrophy or sarcopenia.
RI kim, na-hyung/; Kim, Choon Young/A-6698-2016
OI kim, na-hyung/0000-0003-1595-5558; Kim, Choon Young/0000-0002-5980-4578
Z8 0
ZR 0
ZA 0
ZB 0
TC 0
ZS 0
Z9 0
C1 Yeungnam Univ, Dept Food & Nutr, Gyongsan 38541, Gyeongbuk, South Korea
C1 Yeungnam Univ, Inst Human Ecol, Gyongsan 38541, Gyeongbuk, South Korea
SN 1661-6596
EI 1422-0067
DA 2023-10-28
UT WOS:001085179900001
PM 37834245
ER

PT J
AU Chen, Wei-Jen
   Livneh, Hanoch
   Li, Hsin-Hua
   Wang, Yu-Han
   Lu, Ming-Chi
   Tsai, Tzung-Yi
   Chien, Kuei-Yu
TI Use of Chinese Herbal Medicine Was Related to Lower Risk of Osteoporotic
   Fracture in Sarcopenia Patients: Evidence from Population-Based Health
   Claims
SO INTERNATIONAL JOURNAL OF GENERAL MEDICINE
VL 16
BP 3345
EP 3354
DI 10.2147/IJGM.S416705
DT Article
PD 2023
PY 2023
AB Introduction: With population aging, sarcopenia and its accompanying
   risk of osteoporotic fracture has drawn increased attention. Nowadays,
   while Chinese herbal medicine (CHM) is often used as complementary
   therapy for many medical conditions, its effect against likelihood of
   osteoporotic fracture among sarcopenia subjects was not fully elucidated
   yet. We therefore conducted a population-level study to compare
   osteoporotic fracture risk for sarcopenia persons with or without CHM
   use.Methods: Using the patient record from a nationwide insurance
   database, we recruited persons with newly diagnosed sarcopenia and
   simultaneously free of osteoporotic fracture between 2000 and 2010.
   Propensity score matching was then applied to randomly select sets of
   CHM users and non-CHM users. All of them were tracked until end of 2013
   to measure the incidence and adjusted hazard ratios (HRs) for new
   new-onset fracture in multivariable Cox proportional hazards
   model.Results: Compared to non-CHM users, the CHM users indeed had a
   lower incidence of osteoporotic fracture (121.22 vs 156.61 per 1000
   person-years). Use of CHM correlated significantly with a lower fracture
   likelihood after adjusting for potential covariates, and those receiving
   CHM treatment for more than two years experienced a remarkably lower
   risk by 73%. Uses of several herbal formulae were correlated to reduced
   risk of osteoporotic fracture, such as Caulis Spatholobi, Xuduan,
   Duzhong, Danshen, Shu-Jing-Huo-Xue-Tang, Du-Huo-Ji-Sheng-Tang,
   Shao-Yao-Gan-Cao-Tang, and Shen-Tong-Zhu-Yu-Tang.Conclusion: Our study
   depicted that cumulative CHM exposure was inversely associated with
   osteoporotic fracture risk in a duration-dependent manner, implying that
   CHM treatment may be embraced as routine care in preventing incident
   osteoporotic fracture.
OI Livneh, Hanoch/0000-0001-5149-1717
ZS 0
ZA 0
Z8 0
ZB 0
TC 0
ZR 0
Z9 0
C1 Dalin Tzu chi Hosp, Buddhist Tzu Chi Med Fdn, Dept Chinese Med, Chiayi
   62247, Taiwan
C1 Natl Taiwan Sport Univ, Grad Inst Sports Sci, Taoyuan 33301, Taiwan
C1 Tzu Chi Univ, Sch Postbaccalaureate Chinese Med, Hualien 97004, Taiwan
C1 Dalin Tzu chi Hosp, Buddhist Tzu chi Med Fdn, Ctr Sports Med, Chiayi
   62247, Taiwan
C1 Portland State Univ, Rehabil Counseling Program, Portland, OR 97207 USA
C1 Dalin Tzu Chi Hosp, Buddhist Tzu chi Med Fdn, Div Allergy Immunol &
   Rheumatol, Chiayi 62247, Taiwan
C1 Tzu Chi Univ, Sch Med, Hualien 97004, Taiwan
C1 Dalin Tzu Chi Hosp, Buddhist Tzu chi Med Fdn, Dept Med Res, Chiayi
   62247, Taiwan
C1 Tzu Chi Univ Sci & Technol, Dept Nursing, Hualien 97004, Taiwan
C1 Natl Cheng Kung Univ, Coll Med, Dept Environm & Occupat Hlth, Tainan
   70428, Taiwan
C3 Natl Taiwan Sport Univ
EI 1178-7074
DA 2023-08-22
UT WOS:001047396600001
PM 37576913
ER

PT P
AU HYUN K Y
   CHOI G E
   HWANG I
   KIM M
   PARK S Y
TI Composition useful as health functional food for            preventing
   and improving muscular dystrophy and            sarcopenia, comprises
   brewer's yeast powder
PN KR2023070652-A
AE UNIV DONG EUI IND ACAD COOP FOUND
AB 
      NOVELTY - Composition comprises brewer's yeast                powder.
   USE - The composition is useful as a food or health               
   functional food for preventing or improving                sarcopenia
   including muscular dystrophy, myasthenia                gravis, muscular
   dystrophy, myasthenia, hypotonia,                muscle weakness,
   muscular dystrophy, amyotrophic                lateral sclerosis or
   myasthenia gravis (all                claimed). Test details are
   described but no results                given.
   ADVANTAGE - The composition: has anti-Myostatin activity;               
   has no side effects even when it is taken for a                long
   period of time; exhibits muscle strengthening                effects;
   provides preventive and improving effects                on muscular
   dystrophy or sarcopenia through                long-term administration
   or use; is possible to                provide a food or health
   functional food; and                exhibits synergistic effect.
   DETAILED DESCRIPTION - An INDEPENDENT CLAIM is also included for        
   preparing composition comprising a drying step of                drying
   any one plant, powdering step of pulverizing                the dried
   plants according to the drying step,                plant extract
   preparation step of preparing an                extract by adding an
   extraction solvent comprising                water, and/or alcohol
   having 1-6 carbon atoms to                the plant subjected to the
   powdering step, and a                brewer's yeast mixing step of
   mixing brewer's yeast                with the plant extract.
Z9 0
DA 2023-08-10
UT DIIDW:202356952D
ER

PT P
AU NAKAO Y
   YONG S
   LIM C
   SHIM E K
   YANG S
TI Composition for use as food, beverage, or medicine           
   composition for preventing inflammatory conditions or           
   diseases, such as collagen diseases, comprises animal            extract
   and/or plant extract, and peptide consisting of            amino acid
   sequence
PN WO2021131104-A1; TW202128209-A; AU2020415517-A1; CN115066252-A;
   EP4087656-A1; JP2023508935-W; VN91723-A; HK40079602-A0; EP4087656-A4
AE SUNTORY HOLDINGS LTD
AB 
   NOVELTY - Composition comprises an animal extract and/or               
   a plant extract, and a peptide consisting of an                amino
   acid sequence represented by                Gly-Pro-Ala-Gly-Pro (SEQ ID
   NO: 1) and/or its                salt.
   USE - Composition for use as food, beverage, or                medicine
   composition for preventing or alleviating                inflammatory
   conditions or diseases (all claimed),                such as collagen
   diseases such as arthritis and                rheumatoid arthritis,
   inflammatory bowel disease,                osteoarthritis, tendonitis,
   sciatica,                intervertebral hernia, stenosis, myelopathy,
   back                pain, facet joint pain, carpal tunnel syndrome,     
   tarsal tunnel syndrome, post-lumbar surgery pain               
   syndrome, AIDS, arteriosclerosis, asthma, diabetes,               
   hepatitis, stroke, dementia, muscle wasting, viral               
   infection, skin aging including photoaging, cancer,               
   aging, allergic diseases, Parkinson`s disease,                cerebral
   infarction, cataract, epilepsy, spinal                cord injury,
   retinopathy of prematurity,                nephropathy, peptic ulcer,
   pancreatitis, ulcerative                colitis, myocardial infarction,
   adult respiratory                distress syndrome, emphysema,
   vasculitis, edema,                diabetes complications, UV damage,
   altitude                sickness, porphyria, burns, frostbite, contact  
   dermatitis, shock, multiple organ failure,                disseminated
   intravascular coagulation, fatigue,                sarcopenia (muscle
   weakness), mitochondrial                dysfunction, Alzheimer`s
   disease, psoriatic                arthritis, ankylosing spondylitis,
   juvenile                idiopathic arthritis and systemic lupus         
   erythematosus (lupus), osteoarthritis, rheumatoid               
   arthritis and psoriatic arthritis. Test details are               
   described but no results given.
   ADVANTAGE - The composition has improved anti-inflammatory              
    action due to a synergistic effect, and is                safe.
   DETAILED DESCRIPTION - INDEPENDENT CLAIMS are also included for the     
   following:(1) a method for producing a composition,                which
   involves mixing an animal extract and/or a                plant extract
   with a peptide consisting of the                amino acid sequence
   and/or its salt; and(2) use of a peptide consisting of an amino         
   acid sequence represented by Gly-Pro-Ala-Gly-Pro                (SEQ ID
   NO: 1) and/or its salt for the production                of an
   anti-inflammatory composition.
Z9 0
DA 2021-07-29
UT DIIDW:202173510E
ER

PT P
AU HAYASHI K
   LI T
TI Muscle activator used as muscle enhancing agent,            muscle
   wasting preventing agent, and skin-improving            agent or fatigue
   reducing agent for preventing or            improving sarcopenia,
   locomotive syndrome, and atrophy            of disuse due to various
   environments, comprises            bergamot plant extract as active
   ingredient
PN JP2023029511-A
AE NIPPON SHINYAKU CO LTD
AB 
   NOVELTY - Muscle activator comprises a bergamot plant               
   extract as an active ingredient.
   USE - The muscle activator is used as a muscle                enhancing
   agent, a muscle wasting preventing agent,                a
   skin-improving agent or fatigue reducing agent,                and as
   food (all claimed). The muscle activator is                used for
   preventing or improving sarcopenia                associated with lack
   of exercise and aging,                locomotive syndrome, and atrophy
   of disuse due to                various environments (casting). Test
   details are                described but no results given.
   ADVANTAGE - The muscle activator strengthens muscle               
   building through exercise, reduces skin elasticity,                and
   suppresses wrinkles and sagging, and is highly                safe.
Z9 0
DA 2023-08-10
UT DIIDW:202325080E
ER

PT P
AU HAYASHI K
   LI D Y
TI Muscle activator used for e.g. enhancing muscles,            comprises
   plant extract comprising bergamot, Artemisia            campestris,
   Annona muricata, Daemonorops, alligator            pear, safflower,
   buckwheat, Aralia cordata or            Trichosanthes kirilowii
PN JP2019026640-A; JP7209207-B2
AE NIPPON SHINYAKU CO LTD
AB 
   NOVELTY - Muscle activator comprises one or more plant               
   extracts chosen from bergamot, ooba coriandro,                Artemisia
   campestris, Pseudostellaria heterophylla,                Annona
   muricata, Daemonorops, alligator pear,                safflower, corn,
   Tetragonia tetragonoides,                buckwheat, Aralia cordata and
   Trichosanthes                kirilowii.
   USE - The muscle activator is useful as a muscle               
   enhancing agent, muscle damping prophylactic agent                and
   skin improving agent for enhancing muscles,                preventing
   and treating sarcopenia and locomotive                syndrome caused by
   lack of exercise and aging and                disuse retarding due to
   various environments,                activating a myoblasts existing in
   the vicinity of                the skin region, reducing the elasticity
   of the                surrounding skin, improving sagging and wrinkles, 
   improving fatigue, and reducing shoulder stiffness                and
   eye strain caused by muscle fatigue                mitigation.
   ADVANTAGE - The muscle activator is safe, has myoblast               
   activating effect and promotes muscle protein                synthesis.
Z9 0
DA 2023-08-10
UT DIIDW:201918051K
ER

PT P
TI Use of curcuma (curcuma extract, curcumin, or micellier curcumin) and/or
   piperin and lecithin in preparing veterinary medicine or a feedstuff for
   enriching anti-inflammatory plant components and curcumin in eggs and
   egg products
PN DE202014009910-U1
AE ONCOTRITION GMBH
AB 
   NOVELTY - Use of curcuma (curcuma extract, curcumin, or micellier
   curcumin) and/or piperin and lecithin in preparing veterinary medicine
   or a feedstuff for enriching anti-inflammatory plant components and
   curcumin in animal food origin e.g. eggs and egg products, is claimed.
   The animals are poultry animals, preferably ducks, geese and chickens.
   USE - The curcuma (curcuma extract, curcumin, or micellier curcumin)
   and/or piperin and lecithin are useful for enriching anti-inflammatory
   plant components and curcumin in animal food origin e.g. eggs and egg
   products. The food (including dietary supplements), as well as food and
   nutritional supplement are useful for enriching and increasing curcumin
   and IgY in eggs, and increasing the antibody concentration in the blood
   and eggs of animals. The curcuma is also immunized with specific
   antigens for human and animal diseases. The curcumin is useful for
   treating gastrointestinal disorders (infection by H. pylori) and tumor
   diseases in IgY antibodies immunized animals. The curcumin and/or
   myostatin inhibitors (follistatin) in egg yolk are useful for treating
   cachexia/sarcopenia (all claimed).
   DETAILED DESCRIPTION - An INDEPENDENT CLAIM is also included for foods
   (including dietary supplements), as well as food and nutritional
   supplements, comprising the curcuma.
Z9 0
DA 2015-01-02
UT DIIDW:2015304289
ER

PT P
AU WATANABE H
   TANAKA M
   WATANABE T
   KASHIWAGI T
   SHINOHARA H
   KAWAKITA H
   OKAMOTO Y
   SUZUKI T
   OKAZAKI Y
   KIM C S
TI Composition useful as e.g. quasi-drug, or            pharmaceuticals for
   preventing and/or improving            lifestyle-related diseases chosen
   from obesity,            decreased muscle endurance and reduced liver
   function,            comprises Lindera plant or its extract
PN JP2018070570-A; JP7007663-B2
AE UNIV KOCHI PREFECTURAL PUBLIC CORP; UNIV KOCHI; KOCHI KEN; KOCHI
   PREFECTURE
AB 
   NOVELTY - Composition comprises Lindera plant or its               
   extract.
   USE - The composition is useful as food or drink,               
   quasi-drug, or pharmaceuticals for preventing                and/or
   improving lifestyle-related diseases chosen                from obesity,
   decreased muscle endurance, and                reduced liver function.
   The food or drink is tea                beverage (all claimed). The
   composition is also                useful for preventing and/or treating
   liver                diseases such as alcoholic hepatitis, fatty liver, 
   liver cirrhosis, viral hepatitis and liver cancer,                type-2
   diabetes, and sarcopenia, improving                oxidative stress, and
   detoxification function of                liver by suppressing
   vacuolation in hepatocytes,                and improving blood glucose
   level.
   ADVANTAGE - The composition is safe as it contains natural              
   components, and cost-effective, reduces the disease                onset
   risk, and exhibits fewer or no side                effects.
Z9 0
DA 2023-08-10
UT DIIDW:2018362781
ER

PT J
AU Pal, Subhashis
   Mittapelly, Naresh
   Husain, Athar
   Kushwaha, Sapana
   Chattopadhyay, Sourav
   Kumar, Padam
   Ramakrishna, Eppalapally
   Kumar, Sudhir
   Maurya, Rakesh
   Sanyal, Sabyasachi
   Gayen, Jiaur R.
   Mishra, Prabhat R.
   Chattopadhyay, Naibedya
TI A butanolic fraction from the standardized stem extract of <i>Cassia
   occidentalis</i> L delivered by a self-emulsifying drug delivery system
   protects rats from glucocorticoid-induced osteopenia and muscle atrophy
SO SCIENTIFIC REPORTS
VL 10
IS 1
AR 195
DI 10.1038/s41598-019-56853-6
DT Article
PD JAN 13 2020
PY 2020
AB We recently reported that a butanol soluble fraction from the stem of
   Cassia occidentalis (CSE-Bu) consisting of osteogenic compounds
   mitigated methylprednisone (MP)-induced osteopenia in rats, albeit
   failed to afford complete protection thus leaving a substantial scope
   for further improvement. To this aim, we prepared an oral formulation
   that was a lipid-based self-nano emulsifying drug delivery system
   (CSE-BuF). The globule size of CSE-BuF was in the range of 100-180nm of
   diluted emulsion and the zeta potential was -28 mV. CSE-BuF enhanced the
   circulating levels of five osteogenic compounds compared to CSE-Bu.
   CSE-BuF (50mg/kg) promoted bone regeneration at the osteotomy site and
   completely prevented MP-induced loss of bone mass and strength by
   concomitant osteogenic and anti-resorptive mechanisms. The MP-induced
   downregulations of miR29a (the positive regulator of the osteoblast
   transcription factor, Runx2) and miR17 and miR20a (the negative
   regulators of the osteoclastogenic cytokine RANKL) in bone was prevented
   by CSE-BuF. In addition, CSE-BuF protected rats from the MP-induced
   sarcopenia and/or muscle atrophy by downregulating the skeletal muscle
   atrogenes, adverse changes in body weight and composition. CSE-BuF did
   not impact the anti-inflammatory effect of MP. Our preclinical study
   established CSE-BuF as a prophylactic agent against MP-induced
   osteopenia and muscle atrophy.
RI Pal, Subhashis/IXD-3635-2023; Kumar, Pradeep/GQA-7930-2022; Husain, Dr. Athar/N-8788-2013; Kumar, Pradeep/GQV-5790-2022; Naresh, Mittapelly/AGG-0376-2022; Chattopadhyay, Naibedya/AAQ-3213-2021; Mishra, Prabhat Ranjan/KHY-3664-2024; Chattopadhyay, Sourav/GQY-9508-2022; Gayen, Jiaur/; Sanyal, Sabyasachi/E-8034-2010; Kushwaha, Sapana/
OI Pal, Subhashis/0000-0002-3916-5545; Husain, Dr.
   Athar/0000-0002-1086-2339; Chattopadhyay, Naibedya/0000-0003-2473-0246;
   Chattopadhyay, Sourav/0000-0003-0055-5818; Gayen,
   Jiaur/0000-0001-7703-9307; Sanyal, Sabyasachi/0000-0002-8603-3828;
   Kushwaha, Sapana/0000-0001-8825-3034
ZA 0
ZB 9
ZR 0
ZS 0
Z8 3
TC 15
Z9 19
C1 CSIR, Cent Drug Res Inst, Div Endocrinol, Lucknow 226031, Uttar Pradesh,
   India
C1 CSIR, Cent Drug Res Inst, Ctr Res Anabol Skeletal Target Hlth & Illness
   AST, Lucknow 226031, Uttar Pradesh, India
C1 CSIR CDRI, Div Pharmaceut, Lucknow 226031, Uttar Pradesh, India
C1 CSIR CDRI, Div Pharmacokinet, Lucknow 226031, Uttar Pradesh, India
C1 CSIR CDRI, Div Biochem, Lucknow 226031, Uttar Pradesh, India
C1 CSIR CDRI, Div Med & Proc Chem, Lucknow 226031, Uttar Pradesh, India
C1 CSIR Cent Drug Res Inst Cam, AcSIR, Lucknow 226031, Uttar Pradesh, India
SN 2045-2322
DA 2020-02-17
UT WOS:000511157800005
PM 31932603
ER

PT J
AU Hyoung-Ki, Yoon，
AU 최봉길
TI The Effects of Tai Chi Exercise Program on Sarcopenia Index and
   Adipocytokine for Elderly Women
Z1 타이치 운동이 여성노인의 근육감소증 지표 및 아디포사이토카인에 미치는 영향
SO The Korean Society of Sports Science
S1 한국체육과학회지
VL 24
IS 6
BP 971
EP 979
DT research-article
PD 2015
PY 2015
AB The purpose of this study was to investigate the effect of Tai Chi
   exercise program on sarcopenia index and adipocytokine for elderly
   women. Over 65 years old(women=16) participants in Tai Chi exercise
   program for 12 weeks. They were training for 60 minutes a day and three
   times per week.Statistical Data was processed by SPSS(Windows Version
   12.0) using descriptive statistics regarding the physical
   characteristics of subjects as well as each variables(sarcopenia index,
   adipocytokine). The difference of within and between in two group was
   analyzed repeated measures ANOVA, significant level was set a=.05. The
   results were as follows: Sarcopenia index, there was significant
   difference according to the measurement, Adipocytokine, there was
   significant difference according to the measurement.Conclusion, Tai Chi
   exercise program had beneficial effects on SMI, and adipocytokine in
   elderly women.
TC 0
ZA 0
ZR 0
Z8 0
ZS 0
ZB 0
Z9 0
SN 1226-0258
DA 2015-01-01
UT KJD:ART002069359
ER

PT J
AU Huang, Dunbing
   Ke, Xiaohua
   Jiang, Cai
   Song, Wei
   Feng, Jing
   Zhou, Huiting
   Zhang, Rui
   Zhang, Anren
   Lan, Fujun
TI Effects of 12 weeks of Tai Chi on neuromuscular responses and postural
   control in elderly patients with sarcopenia: a randomized controlled
   trial
SO FRONTIERS IN NEUROLOGY
VL 14
AR 1167957
DI 10.3389/fneur.2023.1167957
DT Article
PD APR 28 2023
PY 2023
AB ObjectiveTo explore the effect of 12 weeks of Tai Chi on neuromuscular
   responses and postural control in elderly patients with sarcopenia.
   MethodsOne hundred and twenty-four elderly patients with sarcopenia from
   ZheJiang Hospital and surrounding communities were selected, however, 64
   were later disqualified. Sixty elderly patients with sarcopenia were
   randomly assigned to the Tai Chi group (n = 30) and the control group (n
   = 30). Both groups received 45-min health education sessions once every
   2 weeks for 12 weeks, and the Tai Chi group engaged in 40-min simplified
   eight-style Tai Chi exercise sessions 3 times per week for 12 weeks. Two
   assessors who had received professional training and were unaware of the
   intervention allocation assessed the subjects within 3 days prior to the
   intervention and within 3 days after completion of the intervention.
   They chose the unstable platform provided by the dynamic stability test
   module in ProKin 254 to evaluate the patient's postural control ability.
   Meanwhile, surface EMG was utilized to assess the neuromuscular response
   during this period. ResultsAfter 12 weeks of intervention, the Tai Chi
   group showed a significant decrease in neuromuscular response times of
   the rectus femoris, semitendinosus, anterior tibialis, and gastrocnemius
   and overall stability index (OSI) compared to before the intervention (p
   < 0.05), while there was no significant difference in the control group
   for these indicators before and after intervention (p > 0.05). In
   addition, these indicators in the Tai Chi group were significantly lower
   than those in the control group (p < 0.05). The changes in neuromuscular
   response times of the rectus femoris, semitendinosus, anterior tibialis,
   and gastrocnemius were positively correlated with the changes in OSI (p
   < 0.05) in the Tai Chi group, but there were no significant correlations
   between changes in neuromuscular response times of the aforementioned
   muscles and changes in OSI in the control group (p < 0.05).
   ConclusionTwelve-weeks of Tai Chi exercise can improve the neuromuscular
   response of the lower extremities in elderly patients with sarcopenia,
   shorten their neuromuscular response time when balance is endangered,
   enhance their dynamic posture control ability, and ultimately reduce the
   risk of falls.
RI Zhang, Tianxi/KEH-5921-2024; liu, jingwen/JQW-9270-2023; song, yu/KCZ-2003-2024; Yang, Fan/JVO-8611-2024; ZHOU, YUE/KCJ-8790-2024; Ling, Li/JYO-7043-2024; YI, J/JJE-7713-2023; Zhang, Yun/JCN-7026-2023; chang, yu/KFB-2822-2024; lin, lin/KCZ-0185-2024; wang, xin/JWA-3772-2024; li, lan/KCJ-5061-2024; zhang, xiao/JCN-8822-2023; luo, Jing/KFT-0288-2024; liu, yuhao/JWP-0475-2024; Li, Yan/JUU-5189-2023; zheng, yan/JKJ-3632-2023; Yu, Xiaohan/KCK-5462-2024; Wang, yl/JNR-4963-2023; LI, WEI/JUE-9796-2023; Zhang, Yuan/JUF-7293-2023; lu, Li/KBA-2603-2024; Liu, Xiaohan/KBB-4246-2024; Li, Yao/JJC-2927-2023; Zhou, Yue/JHS-8791-2023; Wang, Xuechun/JRX-6509-2023; Li, J N/JXL-5833-2024; Li, siqi/KDN-4520-2024; yang, xiao/JLL-7721-2023; wang, xi/JNT-5162-2023; yang, rui/JHI-3328-2023; li, tao/JVO-9006-2024; Zhang, Youyou/KCY-0810-2024; wen, Wen/KBB-1727-2024; liu, xiao/JLL-2119-2023; Li, Wei/JLL-4365-2023; wang, zhe/JNE-3510-2023; Zhang, Wei/JKI-3565-2023; li, xiang/JCN-9316-2023; Yang, Fan/JMA-9594-2023; lin, yuan/JXL-9592-2024; su, hang/KEH-2976-2024; wang, xiaoqiang/JMT-2783-2023; Wang, Bo/KEH-0105-2024; zhang, ying/JQX-1479-2023; Li, Lei/JPE-6543-2023; Wang, Xin/JVE-0200-2024; Wang, Yue/JRY-8962-2023; Zhang, Bo/JVD-9890-2024; peng, yan/JCO-1763-2023; wang, xiaoxuan/JMP-6531-2023; Li, Wen/JQI-4757-2023; Wen, Jing/KCL-6614-2024; WANG, YING/JLM-9219-2023; LI, LI/KCJ-5600-2024; Zhang, Kai/KBD-3312-2024; zhao, yan/JNT-6961-2023; li, yuan/KBQ-4200-2024; wang, jun/JPY-3635-2023; wang, yi/JYO-8193-2024; Zhang, Yunyi/JHS-3626-2023; zhao, lin/JJF-0406-2023; Yuan, Ye/KBC-9835-2024; zhang, xinyu/JKI-8403-2023; WANG, SHIHAO/KHC-8263-2024; yuanyuan, Li/JEZ-6497-2023; wang, wei/JYP-7819-2024; wang, Xiaoming/KBB-8854-2024; Li, Yan/JRW-0176-2023; Liu, Yang/JVD-6777-2023; li, yifan/JHU-9272-2023; li, li/JVP-2971-2024; Wang, Jing/JRW-1512-2023; Li, Wenjuan/KDN-8450-2024; liu, yang/JMB-9083-2023; Li, YU/JQV-2716-2023; yang, yunfeng/KHT-9566-2024; Liu, Jie/JCP-1070-2023; li, Li/JPA-0218-2023
OI Liu, Xiaohan/0009-0009-5291-2494; Wang, Yue/0000-0001-8673-6358; Yuan,
   Ye/0009-0008-1640-7047; 
ZB 0
ZA 0
ZR 0
Z8 0
ZS 0
TC 2
Z9 2
C1 Tongji Univ, Shanghai Peoples Hosp 4, Sch Med, Dept Rehabil Med,
   Shanghai, Peoples R China
C1 Fujian Med Univ, Shengli Clin Med Coll, Fuzhou, Peoples R China
C1 Fujian Prov Hosp, Rehabil Dept 2, Fuzhou, Peoples R China
C1 Fujian Prov Hosp, Fujian Inst Clin Geriatr, Fuzhou, Peoples R China
C1 Zhejiang Hosp, Dept Rehabil Med, Hangzhou, Peoples R China
C1 Zhejiang Hosp, Dept Neurosurg, Hangzhou, Peoples R China
C3 Zhejiang Hosp
C3 Zhejiang Hosp
SN 1664-2295
DA 2023-05-21
UT WOS:000985364400001
PM 37188307
ER

PT P
AU GRANO M
   COLUCCI S C
   COLAIANNI G
   ZERLOTIN R
   PIGNATARO P
TI Process for production of irisin e.g. as medicine            to treat
   and prevent osteoporosis, comprises e.g.            inserting expression
   vector into Agrobacterium and            treating with expression
   vector, cultivating to express            irisin and extracting irisin
PN WO2023218388-A2; WO2023218388-A3
AE UNIV BARI ALDO MORO
AB 
   NOVELTY - Process for production of irisin, comprises                (a)
   providing at least one expression vector                comprising one
   nucleotide sequence coding for                irisin; (b) inserting the
   expression vector into at                least one first bacterium of
   the Agrobacteriumgenus                to obtain a first bacterium of the
   Agrobacteriumgenus comprising the expression                vector; (c)
   treating at least one plant material                with the first
   bacterium comprising the expression                vector to obtain one
   treated plant material; (d)                cultivating the treated plant
   material, so that the                treated plant material expresses
   the irisin; and                (e) extracting the irisin from the
   treated plant                material.
   USE - The irisin is useful as a medicine for                treating
   and/or preventing diseases, namely                osteoporosis,
   sarcopenia, disorders of the energy                metabolism, diseases
   of the cardiovascular system,                neurodegenerative diseases,
   diabetes, obesity,                renal diseases and metabolic diseases
   (all                claimed).
   ADVANTAGE - The method promotes high yield and low cost               
   production of irisin that is as safe as possible                for
   patients; allows improvement in pharmacodynamic                and
   pharmacokinetic properties of such molecule and                patient
   compliance when it comes to human trials;                and enables
   irisin administration safely, easily                and quickly, which
   exhibits mild                glycosylation.
   DETAILED DESCRIPTION - INDEPENDENT CLAIMS are also included for: (I)    
   irisin included in liposomes; and (II) synthetic                gene for
   the expression of irisin in plants,                comprising a
   polynucleotide sequence coding for an                N-terminal signal
   peptide for the secretion from                the disulfide isomerase of
   Medicago sativaalfalfa,                and a sequence coding for irisin,
   a sequence coding                for the thrombin cleavage site, a
   sequence coding                for a tail of 8 histidine residues and a
   sequence                coding for a KDEL-terminal tail.
Z9 0
DA 2023-11-30
UT DIIDW:2023B9135A
ER

PT J
AU Morinaga, Akinori
   Nakamura, Hiroki
   Hattanmaru, Kenji
   Rokot, Natasya Trivena
   Kimura, Yoko
   Ito, Takashi
TI Good Rehabilitation Outcomes and Improved Nutritional Status After
   Treatment With the Japanese Herbal Medicine Ninjin'yoeito in an Elderly
   Patient With Hip Fracture and Sarcopenia: A Case Report
SO FRONTIERS IN NUTRITION
VL 7
AR 85
DI 10.3389/fnut.2020.00085
DT Article
PD JUN 26 2020
PY 2020
AB We report a case involving a 92-year-old man who successfully received
   treatment with ninjin'yoeito, a Japanese herbal medicine, during the
   rehabilitation phase after hip fracture surgery. The patient was
   diagnosed with a left femoral neck fracture and underwent surgery. Two
   weeks after surgery, he was admitted to a rehabilitation hospital. At
   that time, his height, weight, body fat percentage, muscle mass, and
   Functional Independence Measure (FIM) score were 167 cm, 61 kg, 34.1%,
   38.2 kg, and 49, respectively. For 1 month after surgery (i.e., 2 weeks
   after admission to the rehabilitation facility), he received
   rikkunshito, a traditional Japanese herbal medicine also known as Kampo
   medicine, for appetite loss and underwent rehabilitation. However, his
   appetite loss showed no improvement, and rikkunshito (7.5 g/d) was
   replaced with ninjin'yoeito (7.5 g/d). Two months later, although the
   patient's body weight and body fat percentage decreased to 56.5 kg and
   21.1%, respectively, his muscle mass increased to 38.9 kg. Nutritional
   status evaluation indicated an improvement in the level of proteins such
   as transferrin, prealbumin, and retinol-binding protein, which reflected
   an increase in food intake. The FIM score improved from 49 to 105. No
   side effects were observed. The findings from this case suggest that
   ninjin'yoeito, which includesAstragalusroot andSchisandrafruit, may be
   an effective treatment option for sarcopenia or frailty with appetite
   loss and impaired activities of daily living in aged patients.
ZR 0
Z8 0
ZB 5
ZA 0
TC 8
ZS 0
Z9 8
C1 Tokyo Womens Med Univ, Inst Oriental Med, Tokyo, Japan
C1 Hattanmaru Rehabil Hosp, Dept Rehabil, Kagoshima, Japan
C1 Kagoshima Univ, Pharmacol Dept Herbal Med, Grad Sch Med & Dent Sci,
   Kagoshima, Japan
C3 Hattanmaru Rehabil Hosp
SN 2296-861X
DA 2020-08-05
UT WOS:000551781200001
PM 32714940
ER

PT J
AU Felice, Francesca
   Cesare, Maria Michela
   Fredianelli, Luca
   De Leo, Marinella
   Conti, Veronica
   Braca, Alessandra
   Di Stefano, Rossella
TI Effect of Tomato Peel Extract Grown under Drought Stress Condition in a
   Sarcopenia Model
SO MOLECULES
VL 27
IS 8
AR 2563
DI 10.3390/molecules27082563
DT Article
PD APR 2022
PY 2022
AB Tomatoes and their derivates represent an important source of natural
   biologically active components. The present study aims to investigate
   the protective effect of tomato peel extracts, grown in normal (RED-Ctr)
   or in drought stress (RED-Ds) conditions, on an experimental model of
   sarcopenia. The phenolic profile and total polyphenols content (TPC) of
   RED-Ctr and RED-Ds were determined by Ultra High-Performance Liquid
   Chromatography (UHPLC) analyses coupled to electrospray ionization
   high-resolution mass spectrometry (ESI-HR-MS). Human skeletal muscle
   myoblasts (HSMM) were differentiated in myotubes, and sarcopenia was
   induced by dexamethasone (DEXA) treatment. Differentiation and
   sarcopenia were evaluated by both real-time PCR and immunofluorescent
   techniques. Data show that myosin heavy chain 2 (MYH2), troponin T
   (TNNT1), and miogenin (MYOG) were expressed in differentiated myotubes.
   5 mu g Gallic Acid Equivalent (GAE/mL) of TPC from RED-Ds extract
   significantly reduced muscle atrophy induced by DEXA. Moreover, Forkhead
   BoxO1 (FOXO1) expression, involved in cell atrophy, was significantly
   decreased by RED-Ds extract. The protective effect of tomato peel
   extracts depended on their qualitative polyphenolic composition,
   resulting effectively in the in vitro model of sarcopenia.
RI Fredianelli, Luca/X-9035-2018; Felice, Francesca/C-3882-2009; De Leo, Marinella/; BRACA, ALESSANDRA/; Conti, Veronica/
OI Fredianelli, Luca/0000-0001-6575-9040; Felice,
   Francesca/0000-0001-8968-2228; De Leo, Marinella/0000-0002-5544-8457;
   BRACA, ALESSANDRA/0000-0002-9838-0448; Conti,
   Veronica/0000-0002-8418-346X
ZB 2
ZA 0
ZR 0
Z8 0
TC 4
ZS 0
Z9 4
C1 Univ Pisa, Dept Surg Med & Mol Pathol & Crit Care Med, I-56100 Pisa,
   Italy
C1 Univ Siena, Dept Life Sci, Via PA Mattioli 4, I-53100 Siena, Italy
C1 Italian Res Council CNR IPCF, Inst Chem Phys Proc, Via Moruzzi 1,
   I-56100 Pisa, Italy
C1 Univ Pisa, Dept Pharm, I-56126 Pisa, Italy
C1 Univ Pisa, Interdept Res Ctr Nutraceut & Food Hlth, I-56100 Pisa, Italy
C1 Univ Pisa, Ctr Instrumentat Sharing, CISUP, I-56126 Pisa, Italy
C3 Italian Res Council CNR IPCF
EI 1420-3049
DA 2022-04-29
UT WOS:000785045500001
PM 35458760
ER

PT J
AU Alfarafisa, Nayla Majeda
   Kitaguchi, Kohji
   Yabe, Tomio
TI <i>Diospyros kaki</i> extract protects myoblasts from oxidative
   stress-induced cytotoxicity via secretions derived from intestinal
   epithelium
SO BIOSCIENCE BIOTECHNOLOGY AND BIOCHEMISTRY
VL 85
IS 2
BP 430
EP 439
DI 10.1093/bbb/zbaa048
DT Article
PD FEB 18 2021
PY 2021
AB Under oxidative stress, reactive oxygen species (ROS) alter signal
   transduction and induce macromolecular damage in cells. Such oxidative
   damage can lead to sarcopenia, an age-related syndrome characterized by
   a progressive loss of mass and strength of skeletal muscles. Because
   food components do not directly come in contact with muscle cells, we
   focused on the effects of secretions produced by stimulated intestinal
   epithelial cells on oxidative stress in myoblast cells. An extract of
   Diospyros kaki was fractionated using different concentrations of
   ethanol. Each fraction showed different levels of antioxidant and
   phenolic compounds. The biological activity was evaluated using a Caco-2
   cell coculture system. Secretions from Caco-2 cells exposed to 0.5 mg/mL
   D. kaki extract attenuated the oxidative stress-induced reduction of
   C2C12 cell viability, suggesting that the D. kaki extract could
   stimulate intestinal epithelial cells to produce secretions that reduce
   oxidative stress in myoblasts in vitro.
ZR 0
ZA 0
ZB 1
ZS 0
Z8 0
TC 1
Z9 1
C1 Gifu Univ, United Grad Sch Agr Sci, Gifu, Japan
C1 Gifu Univ, Fac Appl Biol Sci, Dept Appl Life Sci, Gifu, Japan
C1 Gifu Univ, Ctr Highly Adv Integrat Nano & Life Sci G CHAIN, Gifu, Japan
SN 0916-8451
EI 1347-6947
DA 2021-06-01
UT WOS:000645814600029
PM 33604620
ER

PT P
AU HYUN K Y
   CHOI G E
TI Composition useful as foodstuff or health functional foodstuff for
   preventing or improving sarcopenia e.g. muscular atrophy, myasthenia
   gravis or muscular dystrophy, by providing anti-myostatin activity,
   comprises brewer's yeast powder and Saussurea neoserrata extract
PN KR2328808-B1
AE UNIV DONG EUI IND ACAD COOP FOUND
AB 
   NOVELTY - Composition comprises brewer's yeast powder and Saussurea
   neoserrata extract.
   USE - The composition is useful as foodstuff or health functional
   foodstuff for preventing or improving sarcopenia by providing
   anti-myostatin activity. The sarcopenia comprises muscular atrophy,
   myasthenia gravis, muscular dystrophy, myositis, hypotonia, muscle
   weakness, muscular dystrophy or amyotrophic lateral sclerosis (all
   claimed). The foodstuff is chosen from beverages, gum, candy, tea,
   vitamin complexes, functional foods, infant food, processed meat
   products, fish meat products, tofu, jelly, noodles (e.g. ramen and
   noodles), seasoned foods (e.g. soy sauce, soybean paste, red pepper
   paste and mixed soy sauce), and dairy products (e.g. fermented milk and
   cheese).
   ADVANTAGE - The composition does not cause side effects even after
   long-term use, provides synergistic effect and promotes differentiation
   of muscle cells.
   DETAILED DESCRIPTION - An INDEPENDENT CLAIM is included for method for
   preparing the composition, which involves drying the S.neoserrata,
   pulverizing the dried plant, preparing an extract by adding extraction
   solvent chosen from water, 1-6C alcohol and their mixture to the plan,
   and mixing brewer's yeast with the plant extract.
Z9 0
DA 2023-08-10
UT DIIDW:2021E03885
ER

PT P
AU KIM H
   LEEHAKSUNG
   KIM S K
   KWON D
   KIM Y S
TI Composition used as food and medicine to improve            muscle
   strength and treat sarcopenia by promoting            differentiation of
   muscle cells and induction of            somatic cells into muscle
   cells, comprises extracts of            Angelica gigas and Paeonia
   lactiflora
PN KR2020114852-A; KR2223248-B1
AE KOLMAR BNH CO LTD
AB 
   NOVELTY - Composition comprises extracts of Angelica               
   gigas, Paeonia lactiflora and Cnidium officinale,                or its
   fraction.
   USE - The composition is useful as food and medicine                for
   improving muscle strength and preventing,                improving and
   treating sarcopenia by promoting                differentiation of
   muscle cells and induction of                somatic cells into muscle
   cells (all                claimed).
   ADVANTAGE - The composition is harmless to human body,               
   contains natural plant extracts.
Z9 0
DA 2020-10-24
UT DIIDW:202098918A
ER

PT J
AU Cao, Zhiming
   Wu, YanJue
   Curry, Kenneth
   Wu, Zhixin
   Christen, Yves
   Luo, Yuan
TI <i>Ginkgo biloba</i> extract EGb 761 and Wisconsin ginseng delay
   sarcopenia in <i>Caenorhabditis</i> <i>elegans</i>
SO JOURNALS OF GERONTOLOGY SERIES A-BIOLOGICAL SCIENCES AND MEDICAL
   SCIENCES
VL 62
IS 12
BP 1337
EP 1345
DI 10.1093/gerona/62.12.1337
DT Article
PD DEC 2007
PY 2007
AB Previously we reported that the standardized Ginkgo biloba extract EGb
   761 extended life span and increased stress resistance in Caenorhabditis
   elegans. In this study, pharmacological modulation of age-dependent
   muscle degeneration, or sarcopenia, was determined. Transgenic C.
   elegans strain (PD4251) expressing green fluorescent protein
   (GFP)-MYO-3, localized in body wall muscles and vulval muscle nuclei,
   were fed with EGb 761 or Wisconsin Ginseng, and muscle integrity was
   analyzed by quantification of GFP fluorescence. Both EGb 761 and
   Wisconsin Ginseng significantly delayed sarcopenia. Ginseng was more
   effective in worms of more advanced age, which is consistent with the
   ultrastructural changes observed by transmission electron microscopy.
   Furthermore, both agents ameliorated age-associated decline of
   locomotive behaviors including locomotion, body bend, and pharyngeal
   pumping. These results suggest that pharmacological extension of life
   span is a consequence of maintaining functional capacity of the tissue,
   and that C. elegans is a valid model system for testing therapeutic
   intervention for delaying the progress of sarcopenia.
ZR 0
ZS 0
Z8 0
TC 23
ZB 15
ZA 0
Z9 25
C1 Univ Maryland, Sch Pharm, Dept Pharmaceut Sci, Baltimore, MD 21201 USA
C1 Univ Maryland, Sch Med, Ctr Integrat Med, Baltimore, MD 21201 USA
C1 Univ So Mississippi, Dept Biol Sci, Hattiesburg, MS 39406 USA
C1 IPSEN, Paris, France
C3 IPSEN
SN 1079-5006
EI 1758-535X
DA 2007-12-01
UT WOS:000253829500003
PM 18166683
ER

PT J
AU Lee, Hyejin
   Lee, Kyeong Seon
   Jeong, Ji Hye
   Yoon, Ji Soo
   Hwang, Seung Hwan
   Kim, Sang-Yoon
   Yeon, Sung Hum
   Ryu, Jae-Ha
TI Extract of<i> Alnus</i><i> japonica</i> prevents dexamethasone-induced
   muscle atrophy in mice
SO JOURNAL OF FUNCTIONAL FOODS
VL 101
AR 105419
DI 10.1016/j.jff.2023.105419
EA JAN 2023
DT Article
PD FEB 2023
PY 2023
AB As part of our effort to search for food ingredients with ability to
   inhibit muscle wasting, we found that extract of Alnus japonica (AJE)
   and its main constituent, oregonin, could prevent muscle atrophy from in
   vitro and in vivo studies. Oregonin rich extract of AJ improved muscle
   strengths of dexamethasone-induced atrophied mice as evidenced by
   decreased expression of muscle protein-degradative factors and increased
   muscle mass. In C2C12 myoblasts, oregonin stimulated myogenesis, showing
   increased expression of MHC and myogenin via p38 mitogen-activated
   protein kinase (MAPK) activation. In differentiated myotubes, AJE and
   oregonin protected against dexamethasone-induced loss of myotubes by
   suppressing expressions of MAFbx and MuRF1, while increasing MHC
   expression and mTOR phosphorylation. These dual effects of oregonin
   might have contributed to its ability to protect against loss of
   myotubes. Taken together, our results suggest that AJE has a favorable
   alleviating effect on sarcopenia via regulation of muscle protein
   synthesis and degradation.
TC 1
ZS 0
ZA 0
ZR 0
Z8 0
ZB 0
Z9 1
C1 Sookmyung Womens Univ, Res Inst Pharmaceut Sci, Coll Pharm, Seoul 04310,
   South Korea
C1 Huons Co Ltd, R&D Ctr, 55 Hanyangdaehak ro, Ansan 15588, South Korea
C1 52 Hyochangwongil,Yongsan gu, Seoul 140742, South Korea
C3 Huons Co Ltd
SN 1756-4646
EI 2214-9414
DA 2023-04-18
UT WOS:000964830400001
ER

PT J
AU Huang, Yunda
   Han, Junhua
   Gu, Qing
   Cai, Yanwei
   Li, Jingyuan
   Wang, Shasha
   Wang, Suijun
   Wang, Ru
   Liu, Xiangyun
TI Effect of Yijinjing combined with elastic band exercise on muscle mass
   and function in middle-aged and elderly patients with prediabetes: A
   randomized controlled trial
SO FRONTIERS IN MEDICINE
VL 9
AR 990100
DI 10.3389/fmed.2022.990100
DT Article
PD NOV 3 2022
PY 2022
AB IntroductionThis study investigated the effect of Yijinjing combined
   with elastic band exercise on muscle mass and muscle function in
   patients with prediabetes.MethodsThis study was a randomized controlled
   trial designed in parallel (Chinese Clinical Trial Registry:
   ChiCTR2000039049). Participants with prediabetes (n = 47) were randomly
   divided into control (n = 21, 63.5 & PLUSMN; 4.7 years,16 females) and
   exercise (n = 26, 62.0 & PLUSMN; 5.0 years, 20 females) groups. The
   former maintained their original lifestyle, and the latter received
   Yijinjing combined with elastic band exercise five times a week for 6
   months. All the outcome measures were assessed immediately at baseline,
   after 3- and 6-month intervention.ResultsAfter 6-month of the exercise,
   the body weight, body mass index, leg fat mass, gynoid fat mass, and
   total body fat mass in exercise group were significantly decreased
   compared with those at baseline (p < 0.05). Compared with those at
   baseline, total lean mass decreased at 3 and 6 months in both groups.
   The total muscle mass loss in the exercise group was always less than
   that in control group at all time periods, but the difference was not
   statistically significant. Handgrip strength, gait speed, reaction time,
   leg power, eye-closed and single-legged standing, and sit-and-reach were
   significantly improved for the exercise group at 3 and 6 months (p <
   0.05). Gait speed and reaction time between both groups at 3 and 6
   months were significant different (p < 0.05), and leg power at 6 months
   (p < 0.05). Compared with baseline, the reaction time of control group
   at six months was significantly improved (p < 0.05), and no other
   significant changes were observed. Compared with those at baseline,
   fasting plasma glucose, 2-h post-meal plasma glucose, fasting insulin,
   total cholesterol, and insulin resistance index in exercise group
   gradually decreased, and growth hormone was gradually increased with
   significance at 6 months (p < 0.05). 25-hydroxyvitamin D gradually and
   significantly increased in both groups at 3 and 6 months (p < 0.05). But
   two groups' testosterone levels weren't significant
   change.ConclusionYijinjing combined with elastic band exercise can
   substantially reduce the body weight and body fat content of middle-aged
   and elderly patients with Prediabetes, improve muscle function and
   growth hormone secretion, and delay muscle mass reduction and diabetes
   development.
RI li, jy/HTT-1535-2023
ZA 0
TC 2
ZS 0
Z8 0
ZR 0
ZB 0
Z9 2
C1 Shanghai Univ Sport, Shanghai Frontiers Sci Res Base Exercise & Metab H,
   Shanghai, Peoples R China
C1 Yinhang Community Hlth Ctr, Shanghai, Peoples R China
C1 Univ Shanghai Sci & Technol, Shidong Hosp, Dept Endocrinol, Shanghai,
   Peoples R China
C3 Yinhang Community Hlth Ctr
EI 2296-858X
DA 2022-11-30
UT WOS:000886591000001
PM 36405599
ER

PT J
AU Ahn, Jisong
   Kim, Min Jung
   Yoo, Ahyoung
   Ahn, Jiyun
   Ha, Tae Youl
   Jung, Chang Hwa
   Seo, Hyo Deok
   Jang, Young Jin
TI Identifying <i>Codium fragile</i> extract components and their effects
   on muscle weight and exercise endurance
SO FOOD CHEMISTRY
VL 353
AR 129463
DI 10.1016/j.foodchem.2021.129463
EA MAR 2021
DT Article
PD AUG 15 2021
PY 2021
AB Codium fragile (CF) is a type of green algae consumed as kimchi in Asia.
   UPLC-QTOF-MS/MS analysis showed that CF contain lysophosphatidyl
   choline, canthaxanthin, retinoic acid, alpha-tocopherol, and unsaturated
   fatty acids, which reportedly improve skeletal muscle health. However,
   the effect of CF on skeletal muscle mass and function remains to be
   elucidated. In mice fed with CF extracts, exercise endurance and muscle
   weight increased. CF extracts enhanced protein synthesis and myogenic
   differentiation through the mTORC1 pathway. CF extracts also promoted
   oxidative muscle fiber formation and mitochondrial biogenesis through
   the PGC-1 alpha-related signaling pathway. Upregulation of PGC-1 alpha
   by CF extracts was abolished by EX527 SIRT1 inhibitor treatment. Changed
   signaling molecules in the CF extracts were partially regulated by
   canthaxanthin, a new compound in CF extracts, suggesting that
   canthaxanthin contribute synergistically to the effect of CF extracts.
   Therefore, CF is a potential food source for sport nutrition or
   prevention of sarcopenia.
RI Jang, Young Jin/GLU-3087-2022; 안, 지송/IUQ-3297-2023
OI Jang, Young Jin/0000-0003-0553-2498; 안, 지송/0000-0001-7332-9892
ZR 0
Z8 0
ZB 4
ZS 0
TC 11
ZA 0
Z9 11
C1 Korea Food Res Inst, Nat Mat & Metab Res Grp, Seongnam 55365, South
   Korea
C1 Chonbuk Natl Univ, Dept Food Sci & Technol, Jeonju 54896, South Korea
C1 Korea Food Res Inst, Healthcare Res Grp, Seongnam 55365, South Korea
C1 Chungnam Natl Univ, Dept Food & Nutr, Daejeon 34134, South Korea
C1 Univ Sci & Technol, Div Food Biotechnol, Daejeon 34113, South Korea
C1 Seoul Womens Univ, Major Food Sci & Technol, Seoul 01797, South Korea
SN 0308-8146
EI 1873-7072
DA 2021-10-26
UT WOS:000706782600008
PM 33743428
ER

PT P
AU QIN X
   HE P
   LI Z
   ZHANG L
TI Use of Shi Quan Da Bu Wan decoction in preparing products for preventing
   or treating sarcopenia
PN CN113181266-A
AE UNIV SHANXI
AB 
   NOVELTY - Use of Shi Quan Da Bu Wan decoction in preparing products for
   preventing or treating sarcopenia.
   USE - The Shi Quan Da Bu Wan decoction is useful for preparing
   healthcare food/drugs, preferably oral preparation (tablet, granule,
   and/or capsule mixture) for preventing or treating sarcopenia (all
   claimed).
   ADVANTAGE - The decoction can reduce the oxidative stress damage of
   sarcopenia model rats.
Z9 0
DA 2023-08-10
UT DIIDW:202190113P
ER

PT J
AU Morawin, Barbara
   Tylutka, Anna
   Chmielowiec, Jolanta
   Zembron-Lacny, Agnieszka
TI Circulating Mediators of Apoptosis and Inflammation in Aging; Physical
   Exercise Intervention
SO INTERNATIONAL JOURNAL OF ENVIRONMENTAL RESEARCH AND PUBLIC HEALTH
VL 18
IS 6
AR 3165
DI 10.3390/ijerph18063165
DT Article
PD MAR 2021
PY 2021
AB Sarcopenia is an age-related loss of skeletal muscle mass caused by many
   cellular mechanisms and also by lifestyle factors such as low daily
   physical activity. In addition, it has been shown that sarcopenia may be
   associated with inflammation and cognitive impairment in old age.
   Regular exercise is key in reducing inflammation and preventing
   sarcopenia and diseases related to cognitive impairment. The study was
   designed to assess the impact of exercise training on circulating
   apoptotic and inflammatory markers of sarcopenia in older adults. Eighty
   older adults aged 70.5 +/- 5.8 years were randomized to the physically
   active group who participated in a 10-month Tai-Chi training session
   (TC, n = 40) and the control group who participated in health education
   sessions (HE, n = 40). Tai-Chi training caused a significant decrease in
   fat mass (FM) by 3.02 +/- 3.99%, but an increase in appendicular
   skeletal muscle mass index (ASMI) by 1.76 +/- 3.17% and gait speed by
   9.07 +/- 11.45%. Tai-Chi training elevated the plasma levels of
   C-reactive protein (CRP), tumor necrosis factor (TNF alpha), and tumor
   necrosis receptor factor II (TNFRII), and decreased caspases 8 and 9.
   Despite the increase in TNF alpha, apoptosis was not initiated, i.e.,
   the cell-free DNA level did not change in the TC group. The study
   demonstrated that Tai-Chi training significantly reduced the symptoms of
   sarcopenia through the changes in body composition and physical
   performance, and improvements in cytokine-related mechanisms of
   apoptosis.
RI Chmielowiec, Jolanta/ABF-9366-2020; Zembron-Lacny, Agnieszka/
OI Chmielowiec, Jolanta/0000-0003-3285-5313; Zembron-Lacny,
   Agnieszka/0000-0001-7596-9850
ZR 0
ZB 5
Z8 1
ZS 0
TC 13
ZA 0
Z9 14
C1 Univ Zielona Gora, Coll Med, Dept Appl & Clin Physiol, PL-65417 Zielona
   Gora, Poland
C1 Univ Zielona Gora, Coll Med, Dept Hyg & Epidemiol, PL-65417 Zielona
   Gora, Poland
EI 1660-4601
DA 2021-05-01
UT WOS:000639203400001
PM 33808526
ER

PT J
AU Poussard, Sylvie
   Pires-Alves, Amelie
   Diallo, Ramata
   Dupuy, Jean-William
   Dargelos, Elise
TI A Natural Antioxidant Pine Bark Extract, Oligopin®, Regulates the Stress
   Chaperone HSPB1 in Human Skeletal Muscle Cells: A Proteomics Approach
SO PHYTOTHERAPY RESEARCH
VL 27
IS 10
BP 1529
EP 1535
DI 10.1002/ptr.4895
DT Article
PD OCT 2013
PY 2013
AB The gradual loss of muscle mass affecting all the elderly (sarcopenia)
   is most likely due to a decreased number and/or function of satellite
   cells. Accumulation of reactive oxygen species (ROS) has been clearly
   correlated to sarcopenia and could contribute to the impairment of
   satellite cell function. In this study, we analyzed the protective
   mechanism of action of a natural pine bark extract (Oligopin (R)) in
   human muscle satellite cells exposed to oxidative stress (H2O2). This
   polyphenol belongs to the flavonoid family and was able to abolish the
   H2O2-induced apoptotic cell death. A large-scale proteomic strategy
   allowed us to identify several proteins that may function as early
   regulators of ROS-mediated events in muscle cells. Interestingly, we
   identified the stress chaperone heat shock protein beta-1, a main
   protector of muscle necrosis, as a target of Oligopin (R) and showed
   that this polyphenol was able to modulate its stress induced
   phosphorylation. Copyright (c) 2012 John Wiley & Sons, Ltd.
RI Dupuy, Jean-William/F-5335-2012
OI Dupuy, Jean-William/0000-0002-2448-4797
ZS 0
ZA 0
TC 14
ZB 6
ZR 0
Z8 2
Z9 17
C1 Univ Bordeaux, CNRS, UMR 5248, CBMN, F-33600 Pessac, France
C1 Univ Bordeaux, Ctr Genom Fonct Bordeaux, F-33076 Bordeaux, France
SN 0951-418X
DA 2013-10-01
UT WOS:000325365700012
PM 23192879
ER

PT P
AU HAYASHI K
   KENJIROU H
TI Muscle activation agent useful as muscle-enhancing agent, muscle
   weakness-preventing agent, and skin-improving agent, and for preventing
   sarcopenia and locomotive syndrome, comprises coriander extract
PN JP2017043617-A; TW201709921-A; JP6813796-B2
AE NIPPON SHINYAKU CO LTD
AB 
   NOVELTY - Muscle activation agent comprises a coriander extract as an
   active ingredient.
   USE - The muscle activation agent is useful is useful as
   muscle-enhancing agent, muscle weakness-preventing agent, and
   skin-improving agent (all claimed) and for treating or preventing
   sarcopenia, locomotive syndrome associated with lack of exercise, and
   skin aging, where agent has myoblast activation effect, myoblast growth
   promotion effect and myotube formation effect.
   ADVANTAGE - The agent is derived from the components of edible plants
   hence highly safe, and exhibits excellent muscle activating effect.
Z9 0
DA 2023-08-10
UT DIIDW:201714788R
ER

PT J
AU Trang, Bui Thi Thu
   Hoang, Nguyen Huy
   Yen, Pham Hai
   Trang, Do Thi
   Cuc, Nguyen Thi
   Yen, Duong Thi Hai
   Kim, Jinyoung
   Choi, Junjung
   Kim, Seung Hyun
   Tai, Bui Huu
   Nhiem, Nguyen Xuan
   Kiem, Phan Van
TI Discovery of 2 New Dibenzocyclooctadiene Lignans Cauliflorins A and B
   From <i>Schisandra cauliflora</i>
SO NATURAL PRODUCT COMMUNICATIONS
VL 18
IS 5
AR 1934578X231176406
DI 10.1177/1934578X231176406
DT Article
PD MAY 2023
PY 2023
AB Sarcopenia is having a serious impact on highly aged populations. A
   Japanese traditional medicinal remedy containing Schisandra fruits and
   Astragalus roots recently showed effective treatment of sarcopenia and
   thus needed to be investigated further. This current study selected
   Schisandra cauliflora fruits for investigation of their chemical
   constituents and evaluation of their antisarcopenia effects. Dried S
   cauliflora fruits were ultrasonically extracted with methylene chloride.
   This extract was purified by a combination of chromatographic
   techniques. The isolated compounds were characterized by nuclear
   magnetic resonance spectroscopy, electronic circular dichroism, and high
   resolution electrospray ionization mass spectrometry methods.
   Antisarcopenia activities of the isolated compounds were evaluated by
   their effects on the viability and proliferation of C2C12 skeletal
   muscle cells. Seven dibenzocyclooctadiene lignans, including 2 that had
   been previously undescribed, cauliflorins A and B (1 and 2), ananolignan
   C (3), 6-epi-ananolignan D (4), ananolignan F (5), ananonin H (6), and
   ananonin J (7) were isolated from the methylene chloride extract of the
   fruits of S cauliflora. The C2C12 cells treated with compounds 1-7 (5 mu
   M) exhibited proliferation in the range of 75.7% +/- 7.4% to 98.2% +/-
   11.7%, compared to 100.0% +/- 6.0% of the untreated cells. Two
   previously undescribed and 5 known dibenzocyclooctadiene lignans were
   isolated from S cauliflora fruits. All the isolated compounds were
   inactive on the proliferative enhancement of C2C12 skeletal muscle
   cells.
RI Thi Thu Trang, Bui/ACL-6354-2022; Huu Tai, Bui/S-1021-2017
OI Thi Thu Trang, Bui/0000-0002-5483-9966; Huu Tai, Bui/0000-0002-2034-3786
ZA 0
TC 0
Z8 0
ZB 0
ZR 0
ZS 0
Z9 0
C1 Hanoi Univ Ind, Fac Chem Technol, Hanoi, Vietnam
C1 Vietnam Acad Sci andTechnol VAST, Inst Marine Biochem, Hanoi, Vietnam
C1 Yonsei Univ, Yonsei Inst Pharmaceut Sci, Coll Pharm, Incheon, South
   Korea
C1 VAST, Inst Marine Biochem, 18 Hoang Quoc Viet, Hanoi, Vietnam
SN 1934-578X
EI 1555-9475
DA 2023-05-28
UT WOS:000990116300001
ER

PT J
AU Hong, Ki-Bae
   Lee, Hee-Seok
   Hong, Jeong Sup
   Kim, Dong Hyeon
   Moon, Joo Myung
   Park, Yooheon
TI Effects of tannase-converted green tea extract on skeletal muscle
   development
SO BMC COMPLEMENTARY MEDICINE AND THERAPIES
VL 20
IS 1
AR 47
DI 10.1186/s12906-020-2827-7
DT Article
PD FEB 11 2020
PY 2020
AB Background: The aim of this study was to investigate the effect of
   tannase-converted green tea extract with a high (-)-epicatechin (EC),
   (-)-epigallocatechin (EGC), and gallic acid (GA) content on myotube
   density and fusion in normal and oxidative stress-induced C2C12 skeletal
   muscle cells. Although the use of green tea extract is considered
   beneficial, cellular and molecular mechanisms of action of
   tannase-converted green tea extracts that are used as potential muscle
   growth materials have not been thoroughly studied.
   Methods: This study used histological analysis and molecular biology
   techniques, and compared the results with those for AMPK activator
   5-aminoimidazole-4-carboxamide-1-beta-D-ribonucleoside (AICAR) and green
   tea extracts.
   Results: The myotube density of normal and oxidative stress-induced
   C2C12 cells was significantly higher in the tannase-converted green tea
   extract-treated group than that observed in the other groups (normal
   cells: P < 0.01; oxidative stress-induced cells: P < 0.05). In addition,
   tannase-converted green tea extract and green tea extract treatments
   significantly upregulated the genetic expression of myogenin, Myf5, and
   MyoD (P < 0.05). The levels of AMP-activated protein kinase-alpha (AMPK
   alpha) and muscle RING-finger protein-1 (MuRF-1) in the
   tannase-converted green tea extract group were higher than those in the
   AICAR and green tea extract groups (P < 0.05).
   Conclusions: Taken together, our findings describe that the high levels
   of EC, EGC, and GA in the tannaseconverted green tea extract are
   attributable to the morphological changes in C2C12 cells and
   intercellular signaling pathways. Therefore, tannase- converted green
   tea extract can be used in the treatment of sarcopenia.
RI Park, Yooheon/AAF-6504-2019
ZR 0
ZS 0
ZA 0
Z8 0
ZB 8
TC 15
Z9 15
C1 Korea Univ, Coll Hlth Sci, BK21 Plus, Seoul 02841, South Korea
C1 Chung Ang Univ, Dept Food Sci & Technol, Anseong 17546, South Korea
C1 Yonam Coll, Anim Ctr & Preclin Evaluat Res Inst, Cheonan 31005, South
   Korea
C1 BTC Corp, 703 Technol Dev Ctr,705 Haean Ro, Ansan, Gyeonggi Do, South
   Korea
C1 Dongguk Univ, Dept Food Sci & Biotechnol, Goyang 10326, South Korea
C3 Yonam Coll
C3 BTC Corp
EI 2662-7671
DA 2020-07-28
UT WOS:000549556600007
PM 32046706
ER

PT J
AU Kasim, Nor Fadila
Z2  
TI Investigating the Effect of Tai Chi and Zumba Gold® on Markers of
   Physiological and Psychological Health in Older Age Adults
DT Dissertation/Thesis
PD Jan 01 2019
PY 2019
TC 0
ZA 0
Z8 0
ZS 0
ZB 0
ZR 0
Z9 0
C1 University of Birmingham (United Kingdom), England
C3 University of Birmingham (United Kingdom)
UT PQDT:65507537
ER

PT J
AU Lee, Heyjin
   Le Thi Tuong
   Jeong, Ji Hye
   Lee, Sang-Jin
   Bae, Gyu-Un
   Ryu, Jae-Ha
TI Isoquinoline alkaloids from <i>Coptis japonica</i> stimulate the
   myoblast differentiation via p38 MAP-kinase and Akt signaling pathway
SO BIOORGANIC & MEDICINAL CHEMISTRY LETTERS
VL 27
IS 6
BP 1401
EP 1404
DI 10.1016/j.bmcl.2017.02.003
DT Article
PD MAR 15 2017
PY 2017
AB To overcome the muscle atrophy, such as cachexia and sarcopenia, we
   tried to find myogenic agents from medicinal plants. From myogenic
   extract of Coptis japonica, we purified six isoquinoline alkaloids and
   evaluated their effects on transactivation of myoD and MHC expression in
   C2C12 cells during differentiation process. Among obtained compounds,
   magnoflorine most efficiently enhanced the myoblast differentiation by
   activating the p38 MAP kinase and Akt pathway, and also increased the
   number of multinucleated and cylinder-shaped myotubes. These results
   propose that magnoflorine from Coptis japonica might be a promising lead
   compound for the development of anti-muscle atrophy drug. (C) 2017
   Elsevier Ltd. All rights reserved.
OI Le, Tuong Thi/0000-0001-9941-7911
TC 13
ZB 12
ZA 0
ZR 0
ZS 0
Z8 0
Z9 14
C1 Sookmyung Womens Univ, Res Ctr Cell Fate Control, 100 Chungparo 47 Gil,
   Seoul 04310, South Korea
C1 Sookmyung Womens Univ, Coll Pharm, 100 Chungparo 47 Gil, Seoul 04310,
   South Korea
SN 0960-894X
EI 1464-3405
DA 2017-04-11
UT WOS:000396798800013
PM 28228365
ER

PT J
AU KONDO HIROYO
TI Development of nutrition treatment for improving crosstalk change of
   blood vessel - skeletal muscle  in musculoskeletal system.
DT Awarded Grant
PD Jan 01 1800
PY 2011
AB Identification of nutrients with significant cross-talk between muscle
   and vessel potential useful for the development of preventive therapy in
   sarcopenia has gained increasing importance. Therefore, the aim of this
   study was investigated the cross-talk between muscle fiber and capillary
   potential of nutrients against myoblasts and pathological animal models.
   Several nutrients such as plant and animal food derived extracts showed
   high proliferation potency in myoblasts. In addition, these nutrients
   were administrated orally to the rats of muscle atrophy. As expected,
   the nutrients of dairy product extracts, antioxidants, and hyperamino
   acids attenuated the muscle atrophy and maintained the capillary
   networks, and oxdative stress levels. These results indicate that
   nutrients could be an effective therapy for both the muscle and
   capillary associated with a chronic decrease in neuromuscular activity
   and/or diabetes.
Z8 0
TC 0
ZA 0
ZB 0
ZS 0
ZR 0
Z9 0
C1 Nagoya Women's University
G1 23700932
DA 2023-12-08
UT GRANTS:14279848
ER

PT J
AU Zhang, Huijie
   Qin, Jiawei
   Lan, Xinqiang
   Zeng, Weirong
   Zhou, Jing
   Huang, Tian-E
   Xiao, Wan-Li
   Wang, Qi-Quan
   Sun, Sujiao
   Su, Weiting
   Nie, Wenhui
   Yang, Shan
   Yang, Ji
   Gao, Qian
   Xiang, Yang
TI Handelin extends lifespan and healthspan of <i>Caenorhabditis
   elegans</i> by reducing ROS generation and improving motor function
SO BIOGERONTOLOGY
VL 23
IS 1
BP 115
EP 128
DI 10.1007/s10522-022-09950-5
EA JAN 2022
DT Article
PD FEB 2022
PY 2022
AB Aging and aging-related disorders contribute to formidable socioeconomic
   and healthcare challenges. Several promising small molecules have been
   identified to target conserved genetic pathways delaying aging to extend
   lifespan and healthspan in many organisms. We previously found that
   extract from an edible and medicinal plant Chrysanthemum indicum L. (C.
   indicum L.) protect skin from UVB-induced photoaging, partially by
   reducing reactive oxygen species (ROS) generation. Thus, we hypothesized
   that C. indicum L. and its biological active compound may extend
   lifespan and health span in vivo. We find that both water and ethanol
   extracts from C. indicum L. extended lifespan of Caenorhabditis elegans,
   with better biological effect on life extending for ethanol extracts. As
   one of the major biological active compounds, handelin extended lifespan
   of C. elegans too. RNA-seq analysis revealed overall gene expression
   change of C. elegans post stimulation of handelin focus on several
   antioxidative proteins. Handelin significantly reduced ROS level and
   maintained the number and morphology of mitochondria. Moreover, handelin
   improveed many C. elegans behaviors related to healthspan, including
   increased pharyngeal pumping and body movement. Muscle fiber imaging
   analyses revealed that handelin maintains muscle architecture by
   stabilizing myofilaments. In conclusion, our present study finds a novel
   compound handelin, from C. indicum L., which bring about biologically
   beneficial effects by mild stress response, termed as hormetin, that can
   extend both lifespan and healthspan in vivo on C. elegans. Further study
   on mammal animal model of natural aging or sarcopenia will verify the
   potential clinical value of handelin.
RI Xiang, yang/HJY-9182-2023; ZHANG, HUIJIE/CAF-7887-2022; wang, qiquan/
OI wang, qiquan/0000-0001-8486-070X
ZR 0
ZB 4
ZS 0
TC 8
Z8 0
ZA 0
Z9 8
C1 Nanchang Univ, Metab Control & Aging, Human Aging Res Inst HARI,
   Nanchang 330031, Jiangxi, Peoples R China
C1 Nanchang Univ, Sch Life Sci, Nanchang 330031, Jiangxi, Peoples R China
C1 Jiangxi Key Lab Human Aging, Nanchang 330031, Jiangxi, Peoples R China
C1 Dali Univ, Sch Clin Med, Med Cosmetol Teaching & Res Sect, 32 Jiashibo
   Rd, Dali 532901, Peoples R China
C1 Chinese Acad Sci, Kunming Inst Zool, State Key Lab Genet Resources &
   Evolut, Kunming 650223, Yunnan, Peoples R China
C1 China Tobacco Yunnan Ind Co Ltd, Technol Ctr, 41 Keyi Rd, Kunming
   650106, Yunnan, Peoples R China
C3 Jiangxi Key Lab Human Aging
SN 1389-5729
EI 1573-6768
DA 2022-01-22
UT WOS:000743394500001
PM 35038074
ER

PT J
AU Otsu, Wataru
   Chinen, Naoki
   Sugisawa, Emi
   Kitano, Haru
   Nakamura, Shinsuke
   Umigai, Naofumi
   Tsusaki, Hideshi
   Shimazawa, Masamitsu
TI Protective effect of crocetin against cytoskeletal injury induced by
   acrolein from cigarette smoke extract in C2C12 myoblasts
SO JOURNAL OF FUNCTIONAL FOODS
VL 106
AR 105611
DI 10.1016/j.jff.2023.105611
EA JUN 2023
DT Article
PD JUL 2023
PY 2023
AB Tobacco smoke contains many toxic chemicals, such as highly unstable
   free radicals, reactive oxygen species, and carbonyl compounds such as
   acrolein. Crocetin, a natural carotenoid found in plants, has various
   biological properties, including antioxidant activity. In this study, we
   investigated the effect of crocetin on muscular injury induced by
   cigarette smoke extract (CSE) and acrolein using murine myoblast C2C12
   cells as an in-vitro model. Exposure to CSE or acrolein decreased cell
   viability and increased cell death. Disorganized actin filaments and
   deactivation of the ROCK2/LIM kinase-1/cofilin signaling pathway were
   seen in C2C12 cells exposed to them. Moreover, CSE and acrolein
   inhibited the formation of multinucleated myotubes. These defects were
   restored by treatment with 10 & mu;M of crocetin. These findings suggest
   that daily intake of crocetin from foods may protect skeletal muscles
   from environmental oxidants such as cigarette smoke.
OI Otsu, Wataru/0000-0002-5930-1954
ZR 0
ZA 0
ZS 0
TC 0
Z8 0
ZB 0
Z9 0
C1 Gifu Pharmaceut Univ, Dept Biomed Res Lab, 1-25-4 Daigaku Nishi, Gifu
   5011196, Japan
C1 Gifu Pharmaceut Univ, Dept Biofunct Evaluat, Mol Pharmacol, 1-25-4
   Daigaku Nishi, Gifu 5011196, Japan
C1 Riken Vitamin Co Ltd, 1-6-1 Yotsuya,Shinjuku Ku, Tokyo 1600004, Japan
C1 Gifu Pharmaceut Univ, 1-25-4 Daigaku Nishi, Gifu 5011196, Japan
C3 Riken Vitamin Co Ltd
SN 1756-4646
EI 2214-9414
DA 2023-07-18
UT WOS:001023155800001
ER

PT J
AU Han, Min-Ji
   Park, Seok-Jun
   Lee, Sang-Jun
   Choung, Se-Young
TI The <i>Panax ginseng</i> Berry Extract and Soluble Whey Protein
   Hydrolysate Mixture Ameliorates Sarcopenia-Related Muscular
   Deterioration in Aged Mice
SO NUTRIENTS
VL 14
IS 4
AR 799
DI 10.3390/nu14040799
DT Article
PD FEB 2022
PY 2022
AB Sarcopenia is prevalent as the aging population grows. Therefore, the
   need for supplements for the elderly is increasing. This study aimed to
   investigate the efficacy and mechanism of a Panax ginseng berry extract
   (GBE) and soluble whey protein hydrolysate (WPH) mixture on a
   sarcopenia-related muscular deterioration in aged mice. Ten-month-old
   male C57BL/6J mice were administered three different doses of the GBE +
   WPH mixture for 8 weeks; 700 mg/kg, 900 mg/kg, and 1100 mg/kg. Grip
   strength, serum inflammatory cytokines level, and mass of muscle tissues
   were estimated. The deteriorating function of aging muscle was
   investigated via protein or gene expression. Grip strength and mass of
   three muscle tissues were increased significantly in a dose-dependent
   manner, and increased anti-inflammatory cytokine alleviated systemic
   inflammatory state. The mixture resolved the imbalance of muscle protein
   turnover through activation of the PI3K/Akt pathway and increased gene
   expression of the muscle regeneration-related factors, while decreasing
   myostatin, which interferes with muscle protein synthesis and
   regeneration. Furthermore, we confirmed that increased mitochondria
   number in muscle with the improvement of mitochondrial biogenesis. These
   physiological changes were similar to the effects of exercise.
ZB 1
TC 3
ZR 0
Z8 0
ZS 0
ZA 0
Z9 3
C1 Kyung Hee Univ, Grad Sch, Dept Life & Nanopharmaceut Sci, 26 Kyungheedae
   Ro, Seoul 02447, South Korea
C1 Maeil Dairies Co Ltd, Hlth & Nutr R&D Grp, Pyeongtaek 17714, South Korea
C1 Holist Bio Co, Seongnam 13494, South Korea
C1 Kyung Hee Univ, Coll Pharm, Dept Prevent Pharm & Toxicol, 26 Kyungheedae
   Ro, Seoul 02447, South Korea
C3 Maeil Dairies Co Ltd
C3 Holist Bio Co
EI 2072-6643
DA 2022-07-15
UT WOS:000822740800001
PM 35215448
ER

PT J
AU Salvadori, Laura
   Mandrone, Manuela
   Manenti, Tommaso
   Ercolani, Catia
   Cornioli, Luca
   Lianza, Mariacaterina
   Tomasi, Paola
   Chiappalupi, Sara
   Di Filippo, Ester Sara
   Fulle, Stefania
   Poli, Ferruccio
   Sorci, Guglielmo
   Riuzzi, Francesca
TI Identification of <i>Withania somnifera-Silybum marianum-Trigonella
   foenum-graecum</i> Formulation as a Nutritional Supplement to Contrast
   Muscle Atrophy and Sarcopenia
SO NUTRIENTS
VL 13
IS 1
AR 49
DI 10.3390/nu13010049
DT Article
PD JAN 2021
PY 2021
AB Background: Muscle atrophy, i.e., the loss of skeletal muscle mass and
   function, is an unresolved problem associated with aging (sarcopenia)
   and several pathological conditions. The imbalance between myofibrillary
   protein breakdown (especially the adult isoforms of myosin heavy chain,
   MyHC) and synthesis, and the reduction of muscle regenerative potential
   are main causes of muscle atrophy. Methods: Starting from one-hundred
   dried hydroalcoholic extracts of medical plants, we identified those
   able to contrast the reduction of C2C12 myotube diameter in
   well-characterized in vitro models mimicking muscle atrophy associated
   to inflammatory states, glucocorticoid treatment or nutrient
   deprivation. Based on their ability to rescue type II MyHC (MyHC-II)
   expression in atrophying conditions, six extracts with different
   phytochemical profiles were selected, mixed in groups of three, and
   tested on atrophic myotubes. The molecular mechanism underpinning the
   effects of the most efficacious formulation, and its efficacy on
   myotubes obtained from muscle biopsies of young and sarcopenic subjects
   were also investigated. Results: We identified WST (Withania somnifera,
   Silybum marianum, Trigonella foenum-graecum) formulation as extremely
   efficacious in protecting C2C12 myotubes against MyHC-II degradation by
   stimulating Akt (protein kinase B)-dependent protein synthesis and p38
   MAPK (p38 mitogen-activated protein kinase)/myogenin-dependent myoblast
   differentiation. WST sustains trophism in C2C12 and young myotubes, and
   rescues the size, developmental MyHC expression and myoblast fusion in
   sarcopenic myotubes. Conclusion: WST strongly counteracts muscle atrophy
   associated to different conditions in vitro. The future validation in
   vivo of our results might lead to the use of WST as a food supplement to
   sustain muscle mass in diffuse atrophying conditions, and to reverse the
   age-related functional decline of human muscles, thus improving people
   quality of life and reducing social and health-care costs.
RI Chiappalupi, Sara/AAI-9096-2021; Sorci, Guglielmo/; Mandrone, Manuela/; Lianza, Mariacaterina/; Fulle, Stefania/F-3328-2013; Riuzzi, Francesca/; DI FILIPPO, Ester Sara/
OI Chiappalupi, Sara/0000-0001-8377-0665; Sorci,
   Guglielmo/0000-0002-1973-9679; Mandrone, Manuela/0000-0002-0541-390X;
   Lianza, Mariacaterina/0000-0002-3574-4558; Fulle,
   Stefania/0000-0003-4557-9127; Riuzzi, Francesca/0000-0001-7908-3379; DI
   FILIPPO, Ester Sara/0000-0001-9531-7788
ZB 4
ZS 0
TC 8
Z8 2
ZA 0
ZR 0
Z9 8
C1 Univ Piemonte Orientale, Dept Translat Med, I-28100 Novara, Italy
C1 Interuniv Inst Myol IIM, I-06132 Perugia, Italy
C1 Univ Bologna, Dept Pharm & Biotechnol FaBiT, I-40126 Bologna, Italy
C1 Biokyma Srl Labs, I-52031 Anghiari, Italy
C1 Univ Perugia, Dept Med & Surg, I-06132 Perugia, Italy
C1 Univ G DAnnunzio Chieti & Pescara, Dept Neurosci Imaging & Clin Sci,
   I-66100 Chieti, Italy
C3 Interuniv Inst Myol IIM
C3 Biokyma Srl Labs
EI 2072-6643
DA 2021-02-10
UT WOS:000611073100001
PM 33375229
ER

PT J
AU Furukawa, Kyohei
   Kousaka, Marika
   Jia, Huijuan
   Kato, Hisanori
TI Suppressive Effects of Turmeric Extract on Muscle Atrophy in
   Dexamethasone-Treated Mice and Myotubes
SO NUTRIENTS
VL 14
IS 19
AR 3979
DI 10.3390/nu14193979
DT Article
PD OCT 2022
PY 2022
AB Sarcopenia is the decline in skeletal muscle mass, strength, and
   functions, which decreases the quality of life in elderly people. This
   study investigated the suppressive effect of turmeric (Curcuma longa)
   extract (TE) on muscle atrophy in dexamethasone (DEX)-treated mice and
   C2C12 myotubes. DEX treatment significantly decreased the muscle weight
   and significantly increased Fbxo32 and Murf1 expression in mice, and
   these changes were suppressed by the supplementation of an AIN-93 based
   diet with 2% TE. A similar pattern was observed in FBXO32 and MuRF1
   protein expression. In C2C12 myotubes, DEX treatment significantly
   increased FBXO32 and MuRF1 gene and protein expression, and these
   increases were significantly suppressed by TE supplementation at a
   concentration of 200 mu g/mL. Furthermore, one of the five TE fractions,
   which were separated by high-performance liquid chromatography had a
   similar effect with TE supplementation. The present study proposes the
   suppressive effect of turmeric on sarcopenia.
RI Furukawa, Kyohei/AAA-8446-2022; Jia, Huijuan/
OI Furukawa, Kyohei/0000-0002-0226-1277; Jia, Huijuan/0000-0002-9920-8340
ZB 1
ZS 0
TC 2
ZR 0
ZA 0
Z8 0
Z9 2
C1 Univ Tokyo, Grad Sch Agr & Life Sci, Dept Appl Biol Chem, Hlth
   Nutr,Bunkyo Ku, 1-1-1 Yayoi, Tokyo 1138657, Japan
EI 2072-6643
DA 2022-10-20
UT WOS:000867004100001
PM 36235632
ER

PT J
AU Lee, Hyunjung
   Kim, Young In
   Kim, Min Jung
   Hahm, Jeong-Hoon
   Seo, Hyo Deok
   Ha, Tae Youl
   Jung, Chang Hwa
   Ahn, Jiyun
TI Castor Oil Plant (<i>Ricinus communis</i> L.) Leaves Improve
   Dexamethasone-Induced Muscle Atrophy <i>via</i> Nrf2 Activation
SO FRONTIERS IN PHARMACOLOGY
VL 13
AR 891762
DI 10.3389/fphar.2022.891762
DT Article
PD JUL 5 2022
PY 2022
AB Skeletal muscle atrophy is characterized by reduced muscle function and
   size. Oxidative stress contributes to muscle atrophy but can be treated
   with antioxidants. This study investigated the antioxidant activity of a
   castor oil plant leaf (Ricinus communis L.) extract (RC) and its effects
   on muscle atrophy. Rutin was identified as the major compound among the
   thirty compounds identified in RC via LC-MS/MS and was found to inhibit
   dexamethasone (DEX)-induced muscle atrophy and mitochondrial oxidative
   stress. Rutin-rich RC showed DPPH and ABTS radical scavenging activities
   and efficiently reduced the DEX-induced myotube atrophy and
   mitochondrial oxidative damage in C2C12 cells. RC supplementation
   prevented the loss of muscle function and muscle mass in
   DEX-administered mice and ameliorated DEX-induced oxidative stress via
   Nrf2 signaling. Taken together, both RC and rutin ameliorated muscle
   atrophy and helped in maintaining redox homeostasis; hence, rutin-rich
   RC could be a promising functional food that is beneficial for muscle
   health.
OI Kim, Young In/0000-0001-7279-2519
ZR 0
ZB 1
Z8 1
TC 3
ZS 0
ZA 0
Z9 4
C1 Korea Food Res Inst, Aging & Metab Res Grp, Wonju, South Korea
C1 Korea Food Res Inst, Healthcare Res Grp, Wonju, South Korea
C1 Univ Sci & Technol, Dept Food Biotechnol, Daejeon Si, South Korea
C3 Univ Sci & Technol
EI 1663-9812
DA 2022-07-28
UT WOS:000828523700001
PM 35865958
ER

PT J
AU Shin, Ji-Eun
   Jeon, So-Hyun
   Lee, Sang-Jun
   Choung, Se-Young
TI The Administration of Panax Ginseng Berry Extract Attenuates
   High-Fat-Diet-Induced Sarcopenic Obesity in C57BL/6 Mice
SO NUTRIENTS
VL 14
IS 9
AR 1747
DI 10.3390/nu14091747
DT Article
PD MAY 2022
PY 2022
AB Sarcopenia and obesity are serious health problems that are highly
   related to several metabolic diseases. Sarcopenic obesity, a combined
   state of sarcopenia and obesity, results in higher risks of metabolic
   diseases and even mortality than sarcopenia or obesity alone. Therefore,
   the development of therapeutic agents for sarcopenic obesity is crucial.
   C57BL/6 mice were fed with a high-fat diet (HFD) for 9 weeks. Then, mice
   were administered with Panax ginseng berry extract (GBE) for an
   additional 4 weeks, with continuous HFD intake. GBE significantly
   decreased the food efficiency ratio, serum lipid and insulin levels,
   adipose tissue weights, and adipocyte size. It significantly increased
   the grip strength, muscle masses, and myofiber cross-sectional area. It
   deactivated the protein kinase C (PKC) theta and zeta, resulting in
   activation of the phosphoinositide 3-kinase (PI3K)/protein kinase B
   (Akt) pathway, which is known to regulate muscle synthesis and
   degradation. Furthermore, it inhibited the production of inflammatory
   cytokines in the muscle tissue. GBE attenuated both obesity and
   sarcopenia. Thus, GBE is a potential agent to prevent or treat
   sarcopenic obesity.
OI , Ji Eun/0000-0001-9237-4277; lee, sang jun/0000-0002-4231-3051
ZA 0
Z8 0
ZR 0
TC 8
ZB 5
ZS 0
Z9 8
C1 Kyung Hee Univ, Grad Sch, Dept Life & Nanopharmaceut Sci, Seoul 02447,
   South Korea
C1 Kyung Hee Univ, Grad Sch, Dept Biomed & Pharmaceut Sci, 26 Kyungheedae
   Ro, Seoul 02447, South Korea
C1 Holist Bio Co, Seongnam 13494, South Korea
C1 Kyung Hee Univ, Dept Prevent Pharm & Toxicol, Coll Pharm, 26 Kyungheedae
   Ro, Seoul 02447, South Korea
C3 Holist Bio Co
EI 2072-6643
DA 2022-05-20
UT WOS:000794576100001
PM 35565712
ER

PT J
AU Diaz Sanchez, Maria Elena
   Ruiz Alvarez, Vladimir
   Hernandez-Triana, Manuel
   Llera-Abreu, Elisa
   Diaz Fuentes, Yoandry Alfonso
   Roque Treville, Celia Maria
   Lanyau Dominguez, Yeneisy
   Campos Dominguez, Derbis
   Diaz Dominguez, Maybe
   Rodriguez Dominguez, Lourdes
TI BODY COMPOSITION AND GRIP STRENGHT BETWEEN OLDER ADULTS,
   INSTITUTIONALIZED AND TAI CHI CHUAN PRACTITIONERS IN CUBA. A SARCOPENIA
   STUDY
SO ANNALS OF NUTRITION AND METABOLISM
VL 71
MA 144/549
BP 428
EP 428
SU 2
DT Meeting Abstract
PD 2017
PY 2017
RI Hernandez-Triana, Manuel T/B-4513-2015; Diaz, Maria Elena/AAO-4873-2020
OI Diaz, Maria Elena/0000-0003-0735-4787
ZA 0
ZB 0
ZR 0
TC 0
Z8 0
ZS 0
Z9 0
C1 Natl Inst Hyg Epidemiol & Microbiol, Nutr Ctr, Havana, Cuba
C1 Int Inst Healthcare Profess, Miami, FL USA
C1 Polyclin Van Troi, Med Sch Calixto Garcia, Havana, Cuba
C3 Natl Inst Hyg Epidemiol & Microbiol
C3 Int Inst Healthcare Profess
C3 Polyclin Van Troi
SN 0250-6807
EI 1421-9697
DA 2017-12-21
UT WOS:000415605301030
ER

PT J
AU El Khatib, Nour
   Morel, Sylvie
   Hugon, Gerald
   Rapior, Sylvie
   Carnac, Gilles
   Saint, Nathalie
TI Identification of a Sesquiterpene Lactone from <i>Arctium lappa</i>
   Leaves with Antioxidant Activity in Primary Human Muscle Cells
SO MOLECULES
VL 26
IS 5
AR 1328
DI 10.3390/molecules26051328
DT Article
PD MAR 2021
PY 2021
AB Many pathologies affecting muscles (muscular dystrophies, sarcopenia,
   cachexia, renal insufficiency, obesity, diabetes type 2, etc.) are now
   clearly linked to mechanisms involving oxidative stress. In this
   context, there is a growing interest in exploring plants to find new
   natural antioxidants to prevent the appearance and the development of
   these muscle disorders. In this study, we investigated the antioxidant
   properties of Arctium lappa leaves in a model of primary human muscle
   cells exposed to H2O2 oxidative stress. We identified using
   bioassay-guided purification, onopordopicrin, a sesquiterpene lactone as
   the main molecule responsible for the antioxidant activity of A. lappa
   leaf extract. According to our findings, onopordopicrin inhibited the
   H2O2-mediated loss of muscle cell viability, by limiting the production
   of free radicals and abolishing DNA cellular damages. Moreover, we
   showed that onopordopicrin promoted the expression of the nuclear
   factor-erythroid-2-related factor 2 (Nrf2) downstream target protein
   heme oxygenase-1 (HO-1) in muscle cells. By using siRNA, we demonstrated
   that the inhibition of the expression of Nrf2 reduced the protective
   effect of onopordopicrin, indicating that the activation of the
   Nrf2/HO-1 signaling pathway mediates the antioxidant effect of
   onopordopicrin in primary human muscle cells. Therefore, our results
   suggest that onopordopicrin may be a potential therapeutic molecule to
   fight against oxidative stress in pathological specific muscle
   disorders.
RI Rapior, Sylvie/R-1643-2019; Saint, Nathalie/S-5286-2016; Carnac, Gilles/N-6744-2018; Hugon, Gerald/
OI Rapior, Sylvie/0000-0002-9105-1561; Saint, Nathalie/0000-0001-5219-9486;
   Carnac, Gilles/0000-0002-3518-8774; Hugon, Gerald/0000-0003-0772-6173
ZA 0
ZB 3
ZS 0
Z8 0
ZR 0
TC 6
Z9 6
C1 Univ Montpellier, PhyMedExp, CNRS, INSERM, F-34295 Montpellier, France
C1 Univ Paul Valery Montpellier 3, Lab Bot Phytochim & Mycol, CEFE, Univ
   Montpellier,CNRS,EPHE,IRD, F-34093 Montpellier, France
EI 1420-3049
DA 2021-04-04
UT WOS:000628439000001
PM 33801315
ER

PT P
AU STEWART K J
   WINYARD P G
TI Preparing watercress extract used to treat e.g.            cancer and
   kidney stones, involves macerating            watercress, heating
   aqueous watercress intermediate,            forming coagulated protein
   fraction and liquid            fraction, and isolating liquid fraction
PN WO2022129618-A1; CA3202511-A1; EP4262836-A1
AE UNIV EXETER
AB 
   NOVELTY - Preparing at least one watercress extract,               
   comprises: (a) macerating watercress to form an                aqueous
   watercress intermediate; (b) heating at                least part of the
   aqueous watercress intermediate                to coagulate at least a
   portion of the proteins in                the watercress, and forming a
   coagulated protein                fraction and a liquid fraction; and
   (c) isolating                the liquid fraction to provide an aqueous  
   watercress extract and/or isolating the coagulated               
   protein fraction to provide a watercress protein                extract.
   USE - The method is useful for preparing at least                one
   watercress extract, which is useful as an               
   antiinflammatory agent, an antimicrobial agent, and                an
   anti-carcinogenic for: treating or preventing                dermatitis
   or skin rashes (optionally nappy rash),                kidney stones,
   urinary tract infections, hepatic                encephalopathy,
   incontinence or sarcopenia;                treating Helicobacter pylori
   infections; and                treating or preventing halitosis and/or
   chronic                kidney disease, cancer, antimicrobial resistance 
   and biofilms. The extract is useful: as a                fertilizer and
   a food preservative; and in cosmetic                purposes,
   agricultural applications, soil treatment                and/or animal
   feed, odor control and a food product                (all claimed). No
   biological data given.
   ADVANTAGE - The method is easy and efficient method for               
   recovering urease inhibitors from plants e.g.                watercress.
   DETAILED DESCRIPTION - INDEPENDENT CLAIMS are also included             
   for:(1) a fermented aqueous watercress product                obtainable
   by fermenting the aqueous watercress                extract;(2) a dried
   urease inhibitor product                obtainable by drying, optionally
   freeze drying, the                aqueous watercress extract or the
   product;(3) a downstream product comprising the                aqueous
   watercress extract or the product, which                optionally is a
   topical skin treatment formulation,                or a food or drink
   product;(4) a watercress protein extract obtainable by               
   the method;(5) a fermented protein product obtainable by               
   fermenting the watercress protein extract;(6) a dried protein product
   obtainable by                drying, optionally freeze drying, the
   watercress                protein extract or the product; and(7) a
   downstream product comprising the                watercress protein
   extract or the product, which                optionally is a food or
   drink product.
Z9 0
DA 2022-07-08
UT DIIDW:202281662N
ER

PT J
AU Nakae, Hajime
   Hiroshima, Yuko
   Hebiguchi, Miwa
TI Kampo Medicines for Frailty in Locomotor Disease
SO FRONTIERS IN NUTRITION
VL 5
AR 31
DI 10.3389/fnut.2018.00031
DT Review
PD APR 26 2018
PY 2018
AB Frailty is a syndrome that includes broad problems of senility and
   consists of three domains: physical, psychological, and social. Kampo
   medicine is used for intervention in cases of hypofunction in a mental
   or physical state. Kampo treatment, using Hojin formulations such as
   Hachimijiogan and Gosyajinkigan, is useful in patients with "jinkyo," or
   kidney hypofunction. Ketsu includes both blood and its metabolic
   products that circulate throughout the body. Oketsu is a disturbance of
   ketsu and is considered to be a microcirculation disorder. Anti-oketsu
   formulations, such as Keishibukuryogan and Jidabokuippo, are useful in
   the treatment of trauma patients who are experiencing swelling and pain.
   "Ki" is the universal energy that exists in the world. Hoki
   formulations, such as Rikkunshito and Hochuekkito, are useful in
   patients with poor appetites for reinforcing vital energy. Juzentaihoto
   and Ninjinyoeito are useful in patients with hypofunction of ki and
   ketsu, which are accompanying symptoms of coldness or cutaneous dryness.
   Thus, Kampo medicines can be used as a superior approach for the
   management of frailty.
Z8 1
ZB 7
ZS 0
ZA 0
ZR 0
TC 16
Z9 17
C1 Akita Univ, Grad Sch Med, Dept Emergency & Crit Care Med, Akita, Japan
C1 Akita Univ Hosp, Dept Tradit Japanese Med, Akita, Japan
SN 2296-861X
DA 2018-05-18
UT WOS:000431666900001
PM 29755984
ER

PT J
AU Hyun, Jimin
   Ryu, Bomi
   Oh, Seyeon
   Chung, Dong-Min
   Seo, Minyoung
   Park, Shin Jae
   Byun, Kyunghee
   Jeon, You-Jin
TI Reversibility of sarcopenia by Ishige okamurae and its active derivative
   diphloroethohydroxycarmalol in female aging mice
SO BIOMEDICINE & PHARMACOTHERAPY
VL 152
AR 113210
DI 10.1016/j.biopha.2022.113210
DT Article
PD AUG 2022
PY 2022
AB With the rapid increase in the elderly population worldwide, the number
   of people with sarcopenia has also increased significantly, and this
   disease is emerging as a medical and social issue. The development of
   pharmaceutics targeting sarcopenia is limited owing to the occurrence of
   side effects, and exercise therapy also has a limited scope of
   application. Therefore, it is necessary to develop safe and
   biocompatible agents to treat agerelated sarcopenia. Ishige okamurae
   (IO), an edible brown alga, and its active substance,
   diphloroethohydroxycarmalol (DPHC), have been reported to have various
   physiological functions, including skeletal muscle regeneration ability.
   However, this effect has not been verified in an in vivo aging model. As
   an aging model, the oral IO extracts and DPHC supplemented 14-month-old
   female C57BL/6J mice were compared to the young group in this study; the
   mice model showed a substantial restoration of physical exercise ability
   with the imbalance of famine hormone and senescence-associated secretary
   phenotypes compared with those in young mice. Regarding the lean mass
   increase in aging mice following IO extract and DPHC administration, the
   muscular characteristics and molecular alterations in the gastrocnemius
   and soleus muscles, which are sensitive to the damage that occurs during
   the aging process, were significantly improved. Collectively, the
   current study reveals that the natural agent IO extract and its
   derivative DPHC can reverse sarcopenia that occurs during the process of
   aging by improving the imbalance of muscle regeneration in vivo.
Z8 0
ZA 0
TC 6
ZR 0
ZB 2
ZS 0
Z9 7
C1 Jeju Natl Univ, Sch Marine Biomed Sci, Dept Marine Life Sci, Jeju 63243,
   South Korea
C1 Gachon Univ, Lee Gil Ya Canc & Diabet Inst, Grad Sch, Funct Cellular
   Networks Lab,Dept Med, Incheon 21999, South Korea
C1 Shinwoo Corp Ltd, Jinju 52839, South Korea
C1 Gachon Univ, Coll Med, Dept Anat & Cell Biol, Incheon 21936, South Korea
C1 Jeju Natl Univ, Inst Marine Sci, Jeju 63333, South Korea
C3 Shinwoo Corp Ltd
SN 0753-3322
EI 1950-6007
DA 2022-12-29
UT WOS:000896769200001
PM 35689860
ER

PT J
AU Zha, Weiwei
   Sun, Yuanhai
   Gong, Wenwen
   Li, Linghuan
   Kim, Wonnam
   Li, Hanbing
TI Ginseng and ginsenosides: Therapeutic potential for sarcopenia
SO BIOMEDICINE & PHARMACOTHERAPY
VL 156
AR 113876
DI 10.1016/j.biopha.2022.113876
EA OCT 2022
DT Review
PD DEC 2022
PY 2022
AB Sarcopenia is a progressive syndrome that results in a decline in
   skeletal muscle mass and strength. This affects patients' quality of
   life and increases the risk of falls and fractures, particularly among
   the elderly. With the aging of the population and the increasing number
   of patients with modern chronic diseases, the prevalence and
   complications of sarcopenia have increased, involving Akt-mediated
   signaling pathways, mitochondrial activity, satellite cell
   differentiation, inflammation and so on. Ginseng is a traditional herb
   medicine with extremely high medicinal value and possesses multiple
   pharmacological effects. This article summarizes such impacts of ginseng
   extracts and active ingredients on sarcopenia, and analyzes their
   related signaling pathways, so as to provide a reference for future
   research regarding the application of ginseng and ginsenosides as a
   potential therapy for sarcopenia.
RI Gong, Wenwen/Q-9161-2016; Li, Hanbing/W-3302-2019; 李, 灵欢/HGD-7623-2022; Sun, Yuan-hai/; Li, linghuan/
OI Sun, Yuan-hai/0009-0007-2871-7993; Li, linghuan/0000-0003-4680-316X
ZR 0
ZS 0
Z8 0
TC 6
ZB 2
ZA 0
Z9 6
C1 Zhejiang Univ Technol, Inst Pharmacol, Dept Pharmaceut Sci, Hangzhou
   310014, Peoples R China
C1 Mokhuri Korean Med Clin, Seoul 08768, South Korea
C3 Mokhuri Korean Med Clin
SN 0753-3322
EI 1950-6007
DA 2023-03-04
UT WOS:000934813500004
PM 36270259
ER

PT J
AU Seo, Hyeyeong
   Lee, Seok-Hee
   Park, Yooheon
   Lee, Hee-Seok
   Hong, Jeong Sup
   Lim, Cho Young
   Kim, Dong Hyeon
   Park, Sung-Soo
   Suh, Hyung Joo
   Hong, Ki-Bae
TI (-)-Epicatechin-Enriched Extract from <i>Camellia sinensis</i> Improves
   Regulation of Muscle Mass and Function: Results from a Randomized
   Controlled Trial
SO ANTIOXIDANTS
VL 10
IS 7
AR 1026
DI 10.3390/antiox10071026
DT Article
PD JUL 2021
PY 2021
AB Loss of skeletal muscle mass and function with age represents an
   important source of frailty and functional decline in the elderly.
   Antioxidants from botanical extracts have been shown to enhance the
   development, mass, and strength of skeletal muscle by influencing
   age-related cellular and molecular processes. Tannase-treated green tea
   extract contains high levels of the antioxidants (-)-epicatechin (EC)
   and gallic acid that may have therapeutic benefits for age-related
   muscle decline. The aim of this study was to investigate the effect of
   tannase-treated green tea extract on various muscle-related parameters,
   without concomitant exercise, in a single-center, randomized,
   double-blind, placebo-controlled study. Administration of
   tannase-treated green tea extract (600 mg/day) for 12 weeks
   significantly increased isokinetic flexor muscle and handgrip strength
   in the treatment group compared with those in the placebo (control)
   group. In addition, the control group showed a significant decrease in
   arm muscle mass after 12 weeks, whereas no significant change was
   observed in the treatment group. Blood serum levels of follistatin,
   myostatin, high-sensitivity C-reactive protein (hs-CRP), interleukin
   (IL)-6, IL-8, insulin-like growth factor-1 (IGF-1), and cortisol were
   analyzed, and the decrease in myostatin resulting from the
   administration of tannase-treated green tea extract was found to be
   related to the change in muscle mass and strength. In summary, oral
   administration of tannase-treated green tea extract containing
   antioxidants without concomitant exercise can improve muscle mass and
   strength and may have therapeutic benefits in age-related muscle
   function decline.
RI Park, Yooheon/AAF-6504-2019; Hong, Ki-Bae/; Park, Sung-Soo/; /; Suh, Hyung Joo/
OI Hong, Ki-Bae/0000-0001-5199-2685; Park, Sung-Soo/0000-0003-0319-6670;
   /0000-0002-2171-6847; Suh, Hyung Joo/0000-0001-8869-3929
Z8 0
ZA 0
ZS 0
ZR 0
ZB 3
TC 10
Z9 10
C1 Korea Univ, Grad Sch, Dept Integrated Biomed & Life Sci, Seoul 02841,
   South Korea
C1 Dongguk Univ, Dept Food Sci & Biotechnol, Goyang 10326, South Korea
C1 Chung Ang Univ, Dept Food Sci & Technol, Anseong 17546, South Korea
C1 Yonam Coll, Anim Ctr, Cheonan 31005, South Korea
C1 Yonam Coll, Preclin Evaluat Res Inst, Cheonan 31005, South Korea
C1 BTC Corp, R&D Ctr, Ansan 15588, South Korea
C1 Jeju Natl Univ, Dept Food Sci & Nutr, Jeju 63243, South Korea
C1 Korea Univ, Grad Sch, Dept Healthcare Sci, Learning Hlth Syst, Seoul
   02841, South Korea
C3 Yonam Coll
C3 Yonam Coll
C3 BTC Corp
EI 2076-3921
DA 2021-07-28
UT WOS:000675928700001
PM 34202133
ER

PT J
AU Okamoto, Tomoyuki
   Sakata, Yasuyuki
   Oshio, Kazutaka
   Nakamura, Hirohiko
   Iwamoto, Hiroshi
   Namba, Kazuyoshi
   Narita, Kazusa
   Maeda, Naho
   Yoshizawa, Fumiaki
   Takeda, Yasuhiro
TI Effects of Shiikuwasha extract supplementation on muscle protein
   degradation in the rat model of insulin resistance
SO FASEB JOURNAL
VL 31
MA 967.2
SU 1
DT Meeting Abstract
PD APR 2017
PY 2017
CT Annual Meeting of the
   American-Society-for-Pharmacology-and-Experimental-Therapeutics (ASPET)
   at Experimental Biology Meeting
CY APR 22-26, 2017
CL Chicago, IL
SP Amer Soc Pharmacol & Expt Therapeut; Amer Assoc Anatomists; Amer Physiol
   Soc; Amer Soc Biochem & Mol Biol; Amer Soc Investigat Pathol; Amer Soc
   Nutr
TC 0
ZR 0
ZB 0
ZA 0
Z8 0
ZS 0
Z9 0
C1 Morinaga Milk Ind CO Ltd, Clin Nutr Res Dept, Zama, Japan
C1 Utsunomiya Univ, Fac Agr, Dept Agrobiol & Bioresources, Utsunomiya,
   Tochigi, Japan
SN 0892-6638
EI 1530-6860
DA 2017-09-19
UT WOS:000405986500265
ER

PT J
AU Ohsawa, Masahiro
   Maruoka, Junya
   Inami, Chihiro
   Iwaki, Anna
   Murakami, Tomoyasu
   Ishikura, Kei-ichiro
TI Effect of Ninjin'yoeito on the Loss of Skeletal Muscle Function in
   Cancer-Bearing Mice
SO FRONTIERS IN PHARMACOLOGY
VL 9
AR 1400
DI 10.3389/fphar.2018.01400
DT Article
PD NOV 30 2018
PY 2018
AB Ninjin'yoeito (NYT), a traditional Japanese Kampo medicine formula, is
   used as a remedy for conditions, and physical weakness. Cancer cachexia
   is seen in advanced cancer patients and is defined by an ongoing loss of
   skeletal-muscle mass that leads to progressive functional impairment. In
   the present study, we examined the hypothesis whether NYT improves the
   functional loss of skeletal muscle cancer cachexia. Male C57/BL 6J mice
   with B16BF6 melanoma tumor showed decreased expression of myosin heavy
   chain (MHC) in the gastrocnemius muscle. Moreover, the expression of
   SOCS3 and phosphorylated STAT3 and AMPK was increased, and the
   expression of phosphorylated 4E-BP1 was decreased in the gastrocnemius
   muscle of tumor-bearing mice. These data suggested that amino acid
   metabolism was altered in tumor-bearing mice, which were normalized by
   the NYT intervention. The present study showed that NYT might be a novel
   therapeutic option for the treatment of sarcopenia occurring cancer
   cachexia.
ZB 9
ZA 0
ZR 0
TC 15
ZS 0
Z8 0
Z9 15
C1 Nagoya City Univ, Grad Sch Pharmaceut Sci, Dept Neuropharmacol, Nagoya,
   Aichi, Japan
SN 1663-9812
DA 2018-12-28
UT WOS:000451909900001
PM 30555329
ER

PT J
AU Perez-Pinero, Silvia
   Avila-Gandia, Vicente
   Rubio Arias, Jacobo A.
   Munoz-Carrillo, Juan Carlos
   Losada-Zafrilla, Pilar
   Lopez-Roman, Francisco Javier
TI A 12-Week Randomized Double-Blind Placebo-Controlled Clinical Trial,
   Evaluating the Effect of Supplementation with a Spinach Extract on
   Skeletal Muscle Fitness in Adults Older Than 50 Years of Age
SO NUTRIENTS
VL 13
IS 12
AR 4373
DI 10.3390/nu13124373
DT Article
PD DEC 2021
PY 2021
AB The aim of a 12-week randomized double-blind placebo-controlled study
   was to assess the effect of daily supplementation with a natural extract
   of Spinacia oleracea L. (4 x 500 mg capsules/day; total 2 g per day)
   combined with a moderate-intensity training program (1 h session/3 times
   a week) on skeletal muscle fitness in adults over 50 years of age.
   Muscle strength assessed by isokinetic and isometric dynamometry
   improved significantly in the experimental (n = 23) and the placebo (n =
   22) groups, but the magnitude of improvement was higher in the
   experimental group, with between-group differences in almost all
   variables, including isokinetic at 60 degrees s(-1) in knee extension,
   peak torque (p < 0.007); total work per repetition maximum (p < 0.009);
   isokinetic at 180 degrees s(-1) in knee extension, peak torque (p <
   0.002); total work (p < 0.007); total work per repetition maximum (p <
   0.005); average power (p < 0.027); isometric in knee extension, peak
   torque (p < 0.005); and average peak torque (p < 0.002). Similar
   findings were observed for muscle quality. Changes in quality of life
   (SF-36) were not found, except for improvements in the role physical (p
   < 0.023) and role emotional (p < 0.001) domains, likely as a result of
   the physical training sessions. A nutritional survey did not revealed
   changes in dietary habits. No adverse events were recorded. In subjects
   over 50 years of age, moderate-intensity strength training combined with
   daily supplementation for 12 weeks with a natural extract of Spinacia
   oleracea L. improved muscle-related variables and muscle quality.
   Maintaining muscle health is a key component of healthy aging.
RI Rubio-Arias, Jacobo Á./I-1124-2015; López-Román, Francisco Javier/ABB-7199-2021; Lopez-Roman, F. Javier/; Perez-Pinero, Silvia/; Munoz Carrillo, Juan Carlos/; Avila-Gandia, Vicente/
OI Rubio-Arias, Jacobo Á./0000-0003-2496-2426; Lopez-Roman, F.
   Javier/0000-0002-2841-5502; Perez-Pinero, Silvia/0000-0002-2027-9075;
   Munoz Carrillo, Juan Carlos/0000-0002-5874-7508; Avila-Gandia,
   Vicente/0000-0002-8151-0576
TC 7
ZB 1
Z8 0
ZS 0
ZR 0
ZA 0
Z9 7
C1 Univ Catolica San Antonio Murcia, Fac Hlth Sci, Sports Physiol Dept,
   UCAM, Campus Jeronimos S-N, E-30107 Murcia, Spain
C1 Univ Almeria, Dept Educ, E-04120 Almeria, Spain
C1 Biomed Res Inst Murcia IMIB Arrixaca, Primary Care Res Grp, E-30120
   Murcia, Spain
EI 2072-6643
DA 2022-01-07
UT WOS:000736557000001
PM 34959924
ER

PT J
AU Kim, Jeong Han
   Kim, Jae Hong
   Jang, Jun-Pil
   Jang, Jae-Hyuk
   Jin, Deuk-Hee
   Kim, Yong Soo
   Jin, Hyung-Joo
TI Identification of Molecules from Coffee Silverskin That Suppresses
   Myostatin Activity and Improves Muscle Mass and Strength in Mice
SO MOLECULES
VL 26
IS 9
AR 2676
DI 10.3390/molecules26092676
DT Article
PD MAY 2021
PY 2021
AB Coffee has been shown to attenuate sarcopenia, the age-associated muscle
   atrophy. Myostatin (MSTN), a member of the TGF-beta
   growth/differentiation factor superfamily, is a potent negative
   regulator of skeletal muscle mass, and MSTN-inhibition increases muscle
   mass or prevents muscle atrophy. This study, thus, investigated the
   presence of MSTN-inhibitory capacity in coffee extracts. The
   ethanol-extract of coffee silverskin (CSE) but not other extracts
   demonstrated anti-MSTN activity in a pGL3-(CAGA)(12)-luciferase reporter
   gene assay. CSE also blocked Smad3 phosphorylation induced by MSTN but
   not by GDF11 or Activin A in Western blot analysis, demonstrating its
   capacity to block the binding of MSTN to its receptor. Oral
   administration of CSE significantly increased forelimb muscle mass and
   grip strength in mice. Using solvent partitioning, solid-phase
   chromatography, and reverse-phase HPLC, two peaks having MSTN-inhibitory
   capacity were purified from CSE. The two peaks were identified as
   N-beta-arachinoyl-5-hydroxytryptamide (C-20-5HT) and
   N-beta-behenoyl-5-hydroxytryptamide (C-22-5HT) using mass spectrometry
   and NMR analysis. In summary, the results show that CSE has the
   MSTN-inhibitory capacity, and C-20-5HT and C-22-5HT are active
   components of CSE-suppressing MSTN activity, suggesting the potential of
   CSE, C-20-5HT, and C-22-5HT being developed as agents to combat muscle
   atrophy and metabolic syndrome.
RI Kim, Jong Won/C-9615-2011; Jin, Hyungjoo/; Jae-Hyuk, Jang/
OI Jin, Hyungjoo/0000-0001-6570-359X; Jae-Hyuk, Jang/0000-0002-4363-4252
ZR 0
ZS 0
ZA 0
ZB 2
Z8 0
TC 3
Z9 3
C1 Gangneung Wonju Natl Univ, Dept Marine Mol Biosci, Gangneung Si 25457,
   South Korea
C1 Korea Res Inst Biosci & Biotechnol, Anticanc Agent Res Ctr, Cheongju
   28116, South Korea
C1 Korea Res Inst Biosci & Biotechnol, Nat Med Res Ctr, Cheongju 28116,
   South Korea
C1 Univ Hawaii, Dept Human Nutr Food & Anim Sci, 1955 East West Rd,
   Honolulu, HI 96822 USA
EI 1420-3049
DA 2021-05-28
UT WOS:000650693200001
PM 34063650
ER

PT J
AU Takemoto, Risa
   Sejima, Takehiro
   Han, Li-Kun
   Michihara, Seiwa
   Takahashi, Ryuji
TI Disuse muscle atrophy-improving effect of ninjin'yoeito in a mouse model
SO NEUROPEPTIDES
VL 90
AR 102199
DI 10.1016/j.npep.2021.102199
DT Article
PD DEC 2021
PY 2021
AB Disuse syndrome indicates psychosomatic hypofunction caused by excess
   rest and motionless and muscle atrophy is termed disuse muscle atrophy.
   Disuse muscle atrophy-induced muscle weakness and hypoactivity further
   induces muscle atrophy, leading to a vicious cycle, and this is
   considered a factor causing secondary sarcopenia and subsequently
   frailty. Since frailty finally leads to a bedridden state requiring
   nursing, in facing a super-aging society, intervention for a risk factor
   of frailty, disuse muscle atrophy, is important. However, the main
   treatment of disuse muscle atrophy is physical therapy and there are
   fewer effective preventive and therapeutic drugs. The objective of this
   study was to search for Kampo medicine with a disuse muscle
   atrophy-improving effect. Ninjin'yoeito is classified as a qi-blood
   sohozai (dual supplement) in Chinese herbal medicine, and it has an
   action supplementing the spleen related to muscle. In addition,
   improvement of muscle mass and muscle weakness by ninjin'yoeito in a
   clinical study has been reported. In this study, the effect of
   ninjin'yoeito on disuse muscle atrophy was investigated. A disuse muscle
   atrophy model was prepared using male ICR mice. After surgery applying a
   ring for tail suspension, a 1-week recovery period was set.
   Ninjin'yoeito was administered by mixing it in the diet for 1 week after
   the recovery period, followed by tail suspension for 14 days.
   Ninjin'yoeito administration was continued until autopsy including the
   hindlimb suspension period. The mice were euthanized and autopsied
   immediately after completion of tail suspension, and the hindlimb
   muscles were collected. The food and water intakes during the hindlimb
   unloaded period, wet weight of the collected muscle, and muscle
   synthesis and muscle degradationrelated factors in blood and muscle were
   evaluated. Ingestion of ninjin'yoeito inhibited tail suspension-induced
   reduction of the soleus muscle wet weight. In addition, an increase in
   the blood level of a muscle synthesis-related factor, IGF-1, and
   promotion of phosphorylation of mTOR and 4E-BP1 in the soleus muscle
   were observed. It was suggested that ninjin'yoeito has a disuse muscle
   atrophy-improving action. Promotion of the muscle synthesis pathway was
   considered the action mechanism of this.
OI michihara, seiwa/0000-0002-6774-478X
Z8 0
ZR 0
ZB 3
ZS 0
ZA 0
TC 4
Z9 4
C1 Kracie Pharma Ltd, Kampo Res Labs, 3-1 Kanebo Machi, Takaoka, Toyama
   9330856, Japan
C3 Kracie Pharma Ltd
SN 0143-4179
EI 1532-2785
DA 2022-02-24
UT WOS:000744255400003
PM 34610544
ER

PT J
AU Kim, Ye Jin
   Kwon, Eun-Young
   Kim, Ji-Won
   Lee, Youngmi
   Ryu, Ri
   Yun, Jongbok
   Kim, Manheun
   Choi, Myung-Sook
TI Intervention Study on the Efficacy and Safety of <i>Platycodon
   grandiflorus</i> Ethanol Extract in Overweight or Moderately Obese
   Adults: A Single-Center, Randomized, Double-Blind, Placebo-Controlled
   Trial
SO NUTRIENTS
VL 11
IS 10
AR 2445
DI 10.3390/nu11102445
DT Article
PD OCT 2019
PY 2019
AB Platycodon grandiflorus root extract (PGE) has shown various properties,
   such as anti-hyperlipidemia, anti-diabetic, and anti-obesity, but mostly
   in animal studies. Therefore, we conducted a preliminary study on the
   anti-obesity effect of PGE in 108 Korean adults (aged 20-60 years, 30
   kg/m(2) >= body mass index >= 23 kg/m(2)). The participants were
   randomly assigned to four groups and were administered the placebo,
   PGE571 (571 mg as PGE), PGE1142 (1142 mg as PGE), and PGE2855 (2855 mg
   as PGE), independently, for 12 weeks. Body composition, nutrient intake,
   computed tomography scan, and plasma adipokines, as well as
   hepatic/renal function markers, were assessed. The PGE571 group revealed
   a significant decrease in body fat mass and body fat percentage when
   compared with the placebo group. Moreover, the total abdominal and
   subcutaneous fat areas were significantly decreased following PGE
   (PGE2855 group) supplementation. These results provide useful
   information on the anti-obesity effect of PGE for overweight and obese
   adult humans.
ZB 3
ZS 0
TC 6
ZR 0
ZA 0
Z8 0
Z9 6
C1 Kyungpook Natl Univ, Dept Internal Med, Div Endocrinol & Metab, Daegu
   41566, South Korea
C1 Kyungpook Natl Univ, Ctr Food & Nutr Genom Res, 1370 San Kyuk Dongpuk
   Ku, Daegu 41566, South Korea
C1 Kyungpook Natl Univ, Dept Food Sci & Nutr, 1370 San Kyuk Dong Puk Ku,
   Daegu 41566, South Korea
C1 Seoul Natl Univ, Res Inst Appl Anim Sci, Inst Green Bio Sci & Technol,
   Pyeongchang 25354, South Korea
C1 GC WellBeing Corp, Business Deveopment Div, Gyeonggi Do 13595, Seongnam,
   South Korea
C3 GC WellBeing Corp
EI 2072-6643
DA 2020-01-16
UT WOS:000498227300186
PM 31615016
ER

PT J
AU Narita, Kazusa
   Maeda, Naho
   Okamoto, Tomoyuki
   Sakata, Yasuyuki
   Oshio, Kazutaka
   Nakamura, Hirohiko
   Iwamoto, Hiroshi
   Namba, Kazuyoshi
   Takeda, Yasuhiro
   Yoshizawa, Fumiaki
TI Effects of Shiikuwasha extract supplementation on muscle protein
   synthesis in the rat model of insulin resistance
SO FASEB JOURNAL
VL 31
MA 967.3
SU 1
DT Meeting Abstract
PD APR 2017
PY 2017
CT Annual Meeting of the
   American-Society-for-Pharmacology-and-Experimental-Therapeutics (ASPET)
   at Experimental Biology Meeting
CY APR 22-26, 2017
CL Chicago, IL
SP Amer Soc Pharmacol & Expt Therapeut; Amer Assoc Anatomists; Amer Physiol
   Soc; Amer Soc Biochem & Mol Biol; Amer Soc Investigat Pathol; Amer Soc
   Nutr
Z8 0
ZA 0
ZS 0
TC 0
ZB 0
ZR 0
Z9 0
C1 Utsunomiya Univ, Fac Agr, Dept Agrobiol & Bioresources, Utsunomiya,
   Tochigi, Japan
C1 Morinaga Milk Ind Co Ltd, Wellness & Nutr Sci Inst, Zama, Japan
SN 0892-6638
EI 1530-6860
DA 2017-09-19
UT WOS:000405986500263
ER

PT J
AU Yi, Xiangjiao
   Tao, Jianguo
   Qian, Yu
   Feng, Feng
   Hu, Xueqin
   Xu, Taotao
   Jin, Hongting
   Ruan, Hongfeng
   Zheng, Hou-Feng
   Tong, Peijian
TI Morroniside ameliorates inflammatory skeletal muscle atrophy <i>via</i>
   inhibiting canonical and non-canonical NF-κB and regulating protein
   synthesis/degradation
SO FRONTIERS IN PHARMACOLOGY
VL 13
AR 1056460
DI 10.3389/fphar.2022.1056460
DT Article
PD DEC 23 2022
PY 2022
AB No drug options exist for skeletal muscle atrophy in clinical, which
   poses a huge socio-economic burden, making development on drug
   interventions a general wellbeing need. Patients with a variety of
   pathologic conditions associated with skeletal muscle atrophy have
   systemically elevated inflammatory factors. Morroniside, derived from
   medicinal herb Cornus officinalis, possesses anti-inflammatory effect.
   However, whether and how morroniside combat muscle atrophy remain
   unknown. Here, we identified crucial genetic associations between TNF
   alpha/NF-kappa B pathway and grip strength based on population using
   377,807 European participants from the United Kingdom Biobank dataset.
   Denervation increased TNF alpha in atrophying skeletal muscles, which
   inhibited myotube formation in vitro. Notably, morroniside treatment
   rescued TNF alpha-induced myotube atrophy in vitro and impeded skeletal
   muscle atrophy in vivo, resulting in increased body/muscles weights, No.
   of satellite cells, size of type IIA, IIX and IIB myofibers, and
   percentage of type IIA myofibers in denervated mice. Mechanistically, in
   vitro and/or in vivo studies demonstrated that morroniside could not
   only inhibit canonical and non-canonical NF-kappa B, inflammatory
   mediators (IL6, IL-1b, CRP, NIRP3, PTGS2, TNF alpha), but also
   down-regulate protein degradation signals (Follistatin, Myostatin,
   ALK4/5/7, Smad7/3), ubiquitin-proteasome molecules (FoxO3, Atrogin-1,
   MuRF1), autophagy-lysosomal molecules (Bnip3, LC3A, and LC3B), while
   promoting protein synthesis signals (IGF-1/IGF-1R/IRS-1/PI3K/Akt, and
   BMP14/BMPR2/ALK2/3/Smad5/9). Moreover, morroniside had no obvious liver
   and kidney toxicity. This human genetic, cells and mice pathological
   evidence indicates that morroniside is an efficacious and safe
   inflammatory muscle atrophy treatment and suggests its translational
   potential on muscle wasting.
RI Zheng, Houfeng/K-4424-2012; YI, XIANGJIAO/HNC-3802-2023
OI Zheng, Houfeng/0000-0001-5681-8598; 
Z8 0
ZA 0
TC 8
ZS 0
ZR 0
ZB 5
Z9 8
C1 Zhejiang Chinese Med Univ, Affiliated Hosp 1, Zhejiang Prov Hosp Tradit
   Chinese Med, Hangzhou, Zhejiang, Peoples R China
C1 Westlake Univ, Sch Life Sci, Dis & Populat DaP Geninfo Lab, Hangzhou,
   Zhejiang, Peoples R China
C1 Westlake Lab Life Sci & Biomed, Hangzhou, Zhejiang, Peoples R China
C1 Westlake Inst Adv Study, Inst Basic Med Sci, Hangzhou, Zhejiang, Peoples
   R China
C1 Anhui Univ Chinese Med, Affiliated Hosp 1, Hefei, Peoples R China
C1 Zhejiang Univ, Coll Life Sci, Hangzhou, Peoples R China
EI 1663-9812
DA 2023-01-23
UT WOS:000908750900001
PM 36618945
ER

PT J
AU Karati, Dipanjan
   Varghese, Ryan
   Mahadik, K. R.
   Sharma, Rohit
   Kumar, Dileep
TI Plant Bioactives in the Treatment of Inflammation of Skeletal Muscles: A
   Molecular Perspective
SO EVIDENCE-BASED COMPLEMENTARY AND ALTERNATIVE MEDICINE
VL 2022
AR 4295802
DI 10.1155/2022/4295802
DT Review
PD JUL 20 2022
PY 2022
AB Skeletal muscle mass responds rapidly to growth stimuli, precipitating
   hypertrophies (increased protein synthesis) and hyperplasia (activation
   of the myogenic program). For ages, muscle degeneration has been
   attributed to changes in the intracellular myofiber pathways. These
   pathways are tightly regulated by hormones and lymphokines that
   ultimately pave the way to decreased anabolism and accelerated protein
   breakdown. Despite the lacunae in our understanding of specific
   pathways, growing bodies of evidence suggest that the changes in the
   myogenic/regenerative program are the major contributing factor in the
   development and progression of muscle wasting. In addition, inflammation
   plays a key role in the pathophysiology of diseases linked to the
   failure of skeletal muscles. Chronic inflammation with elevated levels
   of inflammatory mediators has been observed in a spectrum of diseases,
   such as inflammatory myopathies and chronic obstructive pulmonary
   disease (COPD). Although the pathophysiology of these diseases varies
   greatly, they all demonstrate sarcopenia and dysregulated skeletal
   muscle physiology as common symptoms. Medicinal plants harbor potential
   novel chemical moieties for a plenitude of illnesses, and inflammation
   is no exception. However, despite the vast number of potential
   antiinflammatory compounds found in plant extracts and isolated
   components, the research on medicinal plants is highly daunting. This
   review aims to explore the various phytoconstituents employed in the
   treatment of inflammatory responses in skeletal muscles, while providing
   an in-depth molecular insight into the latter.
RI Sharma, Rohit/AAW-8347-2020; karati, Dipanjan/; Varghese, Ryan/
OI Sharma, Rohit/0000-0002-3682-3573; karati, Dipanjan/0000-0003-0734-6015;
   Varghese, Ryan/0000-0001-6817-2261
ZS 0
ZR 0
TC 6
ZB 1
ZA 0
Z8 0
Z9 7
C1 Bharati Vidyapeeth Univ, Poona Coll Pharm, Pune 411038, Maharashtra,
   India
C1 Banaras Hindu Univ, Inst Med Sci, Fac Ayurveda, Dept Rasa Shastra &
   Bhaishajya Kalpana, Varanasi 221005, Uttar Pradesh, India
SN 1741-427X
EI 1741-4288
DA 2022-11-13
UT WOS:000879953200006
PM 35911155
ER

PT J
AU Park, Sang Hee
   Oh, Jieun
   Jo, Minkyeong
   Kim, Jin Kyeong
   Kim, Dong Seon
   Kim, Han Gyung
   Yoon, Keejung
   Yang, Yoonyong
   Geum, Jeong-ho
   Kim, Jung-Eun
   Choi, Su-Young
   Kim, Ji Hye
   Cho, Jae Youl
TI Water Extract of Lotus Leaf Alleviates Dexamethasone-Induced Muscle
   Atrophy via Regulating Protein Metabolism-Related Pathways in Mice
SO MOLECULES
VL 25
IS 20
AR 4592
DI 10.3390/molecules25204592
DT Article
PD OCT 2020
PY 2020
AB Muscle atrophy is an abnormal condition characterized by loss of
   skeletal muscle mass and function and is primarily caused by injury,
   malnutrition, various diseases, and aging. Leaf of lotus (Nelumbo
   nucifera Gaertn), which has been used for medicinal purposes, contains
   various active ingredients, including polyphenols, and is reported to
   exert an antioxidant effect. In this study, we investigated the effect
   of water extract of lotus leaf (LL) on muscle atrophy and the underlying
   molecular mechanisms of action. Amounts of 100, 200, or 300 mg/kg/day LL
   were administered to dexamethasone (DEX)-induced muscle atrophy mice for
   4 weeks. Micro-computed tomography (CT) analysis revealed that the
   intake of LL significantly increased calf muscle volume, surface area,
   and density in DEX-induced muscle atrophy mice. Administration of LL
   recovered moving distance, grip strength, ATP production, and body
   weight, which were decreased by DEX. In addition, muscle damage caused
   by DEX was also improved by LL. LL reduced the protein catabolic pathway
   by suppressing gene expression of muscle atrophy F-Box (MAFbx;
   atrogin-1), muscle RING finger 1 (MuRF1), and forkhead box O (FoxO)3a,
   as well as phosphorylation of AMP-activated kinase (AMPK). The
   AKT-mammalian target of the rapamycin (mTOR) signal pathway, which is
   important for muscle protein synthesis, was increased in LL-administered
   groups. The HPLC analysis and pharmacological test revealed that
   quercetin 3-O-beta-glucuronide (Q3G) is a major active component in LL.
   Thus, Q3G decreased the gene expression of atrogin-1 and MuRF1 and
   phosphorylation of AMPK. This compound also increased phosphorylation
   levels of mTOR and its upstream enzyme AKT in DEX-treated C2C12 cells.
   We identified that LL improves muscle wasting through regulation of
   muscle protein metabolism in DEX-induced muscle atrophy mice. Q3G is
   predicted to be one of the major active phenolic components in LL.
   Therefore, we propose LL as a supplement or therapeutic agent to prevent
   or treat muscle wasting, such as sarcopenia.
RI Kim, Sun/GSN-4867-2022; Kim, Ji Hye/AAN-5655-2021; Kim, Ji Hye/; Park, Sang Hee/; Kim, Han Gyung/
OI Kim, Ji Hye/0000-0002-7881-9599; Park, Sang Hee/0000-0003-1175-4222;
   Kim, Han Gyung/0000-0002-4730-9801
ZR 0
ZA 0
TC 12
ZB 6
Z8 0
ZS 0
Z9 13
C1 Sungkyunkwan Univ, Dept Biocosmet, Suwon 16419, South Korea
C1 Sungkyunkwan Univ, Dept Integrat Biotechnol, Suwon 16419, South Korea
C1 Sungkyunkwan Univ, Biomed Inst Convergence SKKU BICS, Suwon 16419, South
   Korea
C1 COSMAX NBT INC, Seoul 06132, South Korea
C1 Natl Inst Biol Resources, Biol & Genet Resources Assessment Div, Incheon
   22689, South Korea
C3 COSMAX NBT INC
EI 1420-3049
DA 2020-11-17
UT WOS:000585674000001
PM 33050143
ER

PT J
AU Hwang, Ji Hye
   Kang, Seok Yong
   Jung, Hyo Won
TI Effects of American wild ginseng and Korean cultivated wild ginseng
   pharmacopuncture extracts on the regulation of C2C12 myoblasts
   differentiation through AMPK and PI3K/Akt/mTOR signaling pathway
SO MOLECULAR MEDICINE REPORTS
VL 25
IS 6
AR 192
DI 10.3892/mmr.2022.12708
DT Article
PD JUN 2022
PY 2022
AB Targeting impaired myogenesis and mitochondrial biogenesis offers a
   potential alternative strategy for balancing energy to fight muscle
   disorders such as sarcopenia. In traditional Korean medicine, it is
   believed that the herb wild ginseng can help restore energy to the
   elderly. The present study investigated whether American wild ginseng
   pharmacopuncture (AWGP) and Korean cultivated wild ginseng
   pharmacopuncture (KCWGP) regulate energy metabolism in skeletal muscle
   cells. C2C12 mouse myoblasts were differentiated into myotubes using
   horse serum for 5 days. An MTT colorimetric assay verified cell
   viability. AWGP, KCWGP (0.5, 1, or 2 mg/ml), or metformin (2.5 mM) for
   reference were used to treat the C2C12 myotubes. The expressions of
   differentiation and mitochondrial biogenetic factors were measured by
   western blotting in C2C12 myotubes. Treatment of C2C12 cells stimulated
   with AWGP and KCWGP at a concentration of 10 mg/ml did not affect cell
   viability. AWGP and KCWGP treatments resulted in significant increases
   in the myogenesis proteins, myosin heavy chain, myostatin, myoblast
   determination protein 1 and myogenin, as well as increases to the
   biogenic regulatory factors, peroxisome proliferator-activated
   receptor-gamma coactivator-1-alpha, nuclear respiratory factor 1,
   mitochondrial transcription factor A and Sirtuin 1, in the myotubes
   through AMPK and PI3K/AKT/mTOR signaling pathway activation. These
   results suggest that AWGP and KCWGP may be beneficial to muscle function
   by improving muscle differentiation and energy metabolism.
RI Hwang, Ji Hye/R-9219-2017
OI Hwang, Ji Hye/0000-0002-6304-1972
ZS 0
ZR 0
Z8 0
ZB 2
TC 3
ZA 0
Z9 3
C1 Gachon Univ, Coll Korean Med, Dept Acupuncture & Moxibust Med, Seongnam
   13120, Gyeonggi, South Korea
C1 Dongguk Univ, Korean Med R&D Ctr, Gyeongju 38066, North Gyeongsan, South
   Korea
C1 Dongguk Univ, Dept Herbol, Coll Korean Med, Gyeongju 38066, North
   Gyeongsan, South Korea
SN 1791-2997
EI 1791-3004
DA 2022-06-24
UT WOS:000811391000001
PM 35419614
ER

PT J
AU Gonzalez-Hedstrom, Daniel
   Priego, Teresa
   Amor, Sara
   de la Fuente-Fernandez, Maria
   Martin, Ana Isabel
   Lopez-Calderon, Asuncion
   Inarejos-Garcia, Antonio Manuel
   Garcia-Villalon, Angel Luis
   Granado, Miriam
TI Olive Leaf Extract Supplementation to Old Wistar Rats Attenuates
   Aging-Induced Sarcopenia and Increases Insulin Sensitivity in Adipose
   Tissue and Skeletal Muscle
SO ANTIOXIDANTS
VL 10
IS 5
AR 737
DI 10.3390/antiox10050737
DT Article
PD MAY 2021
PY 2021
AB Aging is associated with increased visceral adiposity and a decrease in
   the amount of brown adipose tissue and muscle mass, known as sarcopenia,
   which results in the development of metabolic alterations such as
   insulin resistance. In this study, we aimed to analyze whether 3-week
   supplementation with a phenolic-rich olive leaf extract (OLE) to 24
   months-old male Wistar rats orally (100 mg/kg) attenuated the
   aging-induced alterations in body composition and insulin resistance.
   OLE treatment increased brown adipose tissue and attenuated the
   aging-induced decrease in protein content and gastrocnemius weight.
   Treatment with OLE prevented the aging-induced increase in the
   expression of PPAR-gamma in visceral and brown adipose tissues, while it
   significantly increased the expression of PPAR-alpha in the
   gastrocnemius of old rats and reduced various markers related to
   sarcopenia such as myostatin, HDAC-4, myogenin and MyoD. OLE
   supplementation increased insulin sensitivity in explants of
   gastrocnemius and epididymal visceral adipose tissue from aged rats
   through a greater activation of the PI3K/Akt pathway, probably through
   the attenuation of inflammation in both tissues. In conclusion,
   supplementation with OLE prevents the loss of muscle mass associated
   with aging and exerts anti-inflammatory and insulin-sensitizing effects
   on adipose tissue and skeletal muscle.
RI Gonzalez-Hedstrom, Daniel/; Granado, Miriam/B-8978-2017; Martin, Ana Isabel/K-5301-2014
OI Gonzalez-Hedstrom, Daniel/0000-0001-9425-1115; Granado,
   Miriam/0000-0001-9178-8822; Martin, Ana Isabel/0000-0002-4445-590X
ZR 0
ZB 9
Z8 0
TC 12
ZA 0
ZS 0
Z9 12
C1 Univ Autonoma Madrid, Fac Med, Dept Fisiol, Madrid 28029, Spain
C1 Pharmact Biotech Prod SL Parque Cient Madrid, Ave Doctor Severo Ochoa,
   Madrid 28049, Spain
C1 Univ Complutense Madrid, Fac Med, Dept Fisiol, Madrid 28029, Spain
C1 Inst Salud Carlos III, CIBER Fisiopatol Obesidad & Nutr, Madrid 28029,
   Spain
C3 Pharmact Biotech Prod SL Parque Cient Madrid
EI 2076-3921
DA 2021-05-28
UT WOS:000653351600001
PM 34067004
ER

PT J
AU Park, Jaehyeon
   Kim, Hyungsuk
   Choung, Se-Young
   Jeon, Yong Jae
   Jeon, Hyo Jin
   Youn, Sang Jun
   Choi, Yong
   Cho, Hong-Seok
   Kang, Junhyuk
   Seo, Yeonho
   Kim, Koh-Woon
   Song, Mi-Yeon
TI The efficacy and safety of <i>Codonopsis lanceolata</i> water extract
   for sarcopenia: A study protocol for randomized, double-blind,
   placebo-controlled clinical trial
SO MEDICINE
VL 101
IS 39
AR e30773
DI 10.1097/MD.0000000000030773
DT Article
PD SEP 30 2022
PY 2022
AB Introduction: This study aimed to propose a protocol to demonstrate the
   efficacy of Codonopsis lanceolata water extract for the improvement of
   skeletal muscle mass (SMM) and function (muscle strength or performance
   function) and its safety compared to a placebo in adults with reduced
   muscle strength.
   Methods and analysis: A randomized double-blind placebo-controlled
   clinical trial was conducted. Participants will be recruited from the
   Korean Medicine Hospital in South Korea. One hundred and four adults
   with reduced muscle strength will be randomly assigned a 1:1 ratio to
   either the experimental or placebo comparator groups. The participants
   will consume the product corresponding to their assigned group for the
   following 12 weeks, and efficacy and safety tests will be conducted.
   This is the first clinical trial of C lanceolata water extract in adults
   with reduced muscle strength. The results of this study would provide a
   clinical basis for the efficacy and safety of C lanceolata water extract
   in patients with sarcopenia.
   Ethics and dissemination: This trial was approved by the Institutional
   Review Board (IRB) of Kyung Hee University Korean Medicine Hospital at
   Gangdong on July 15, 2021 (amendment number: MLB_DDE_H01 [ver. 01]).
   When a change was made in the clinical trial plan, the IRB reviewed and
   approved the revised clinical trial plan. The study was registered on
   the Clinical Research Information Service website on December 3, 2021
   (registration number: PRE20211203-003; https://cris.nih.go.kr/
   cris/search/detailSearch.do?seq=20841&status=1&seq_group=20841&search_pa
   ge=M). The results of this clinical trial will be reported in the
   future. Every document related to the clinical trial, such as the
   electronic case report form, will be recorded and classified by the
   subject identification code and not by the subject name.
RI Jeon, HJ/AAW-3418-2020; Youn, Sang Jun/
OI Jeon, HJ/0000-0003-3599-6007; Youn, Sang Jun/0000-0002-2592-7043
ZS 0
Z8 0
TC 1
ZA 0
ZB 1
ZR 0
Z9 1
C1 Kyung Hee Univ, Coll Korean Med, Dept Korean Rehabil Med, 23
   Kyungheedaero, Seoul 02447, South Korea
C1 Dankook Univ, Coll Pharm, Dept Prevent Pharm, Yongin, Gyeonggi Do, South
   Korea
C1 MILAE Bioresources Co Ltd, Seoul, South Korea
C1 RnBS Corp, Seoul, South Korea
C3 MILAE Bioresources Co Ltd
C3 RnBS Corp
SN 0025-7974
EI 1536-5964
DA 2022-10-19
UT WOS:000862039900082
PM 36181010
ER

PT J
AU Kim, Jeong-Seok
   Takanche, Jyoti Shrestha
   Kim, Ji-Eun
   Jeong, Seon-Hwa
   Han, Sin-Hee
   Yi, Ho-Keun
TI <i>Schisandra chinensis</i> extract ameliorates age-related muscle
   wasting and bone loss in ovariectomized rats
SO PHYTOTHERAPY RESEARCH
VL 33
IS 7
BP 1865
EP 1877
DI 10.1002/ptr.6375
DT Article
PD JUL 2019
PY 2019
AB Exercise and healthy diet consumption support healthy aging. Schisandra
   chinensis (Turcz.) also known as "Baill." has anti-inflammatory and
   antioxidant properties. However, the role of S. chinensis as an
   antiaging compound has yet to be demonstrated. This study elucidated the
   antiaging effect of S. chinensis ethanol-hexane extract (C1) and the
   effect of C1 treatment on muscle and bone following physical exercise in
   ovariectomized (OVX) rats. RAW 264.7, human diploid fibroblasts (HDFs),
   C2C12 myoblasts, bone marrow macrophages, and MC3T3-E1 cells were used
   for in vitro, and muscle and bone of OVX rats were used for in vivo
   study to demonstrate the effect of C1. The C1 significantly inhibited
   the expression of inflammatory molecules, beta-galactosidase activity,
   and improved antioxidant activity via down-regulation of reactive oxygen
   species in RAW 264.7 and aged HDF cells. The C1 with exercise improved
   muscle regeneration in skeletal muscle of OVX rats by promoting
   mitochondrial biogenesis and autophagy. C1 induced osteoblast
   differentiation, and C1 + exercise modulated the bone formation and bone
   resorption in OVX rats. C1 exhibited anti-inflammatory, antioxidant,
   myogenic, and osteogenic effects. C1 with exercise improved age-related
   muscle wasting and bone loss. Therefore, S. chinensis may be a potential
   prevent agent for age-related diseases such as sarcopenia and
   osteoporosis.
ZS 0
Z8 1
TC 14
ZA 0
ZR 0
ZB 10
Z9 15
C1 Coll Educ, Dept Phys Educ, Jeonju, South Korea
C1 Chonbuk Natl Univ, Inst Oral Biosci, Sch Dent, Dept Oral Biochem, 634-18
   Deokjin Dong, Jeonju 561712, Jeonbuk, South Korea
C1 RDA, Natl Inst Hort & Herbal Sci, Dept Herbal Crop Res, Eumseong, South
   Korea
C3 Coll Educ
SN 0951-418X
EI 1099-1573
DA 2019-08-08
UT WOS:000477912800011
PM 31074579
ER

PT J
AU Inthanuchit, Kochakorn Sukjan
   Udomuksorn, Wandee
   Kumarnsit, Ekkasit
   Vongvatcharanon, Surapong
   Vongvatcharanon, Uraporn
TI Treatment with <i>Pueraria mirifica</i> Extract Prevented Muscle Atrophy
   and Restored Muscle Strength in Ovariectomized Rats
SO SAINS MALAYSIANA
VL 46
IS 10
BP 1903
EP 1911
DI 10.17576/jsm-2017-4610-29
DT Article
PD OCT 2017
PY 2017
AB Pueraria mirifica (PM) is a phytoestrogen-rich plant that was tested to
   establish if its phytosteroids could prevent estrogen dependent
   sarcopenia. The effect of PM on the estrogen levels, estrous cycle,
   toxicity, muscle mass, strength and endurance of extensor digitorum
   longus (EDL) and gastrocnemius muscles of ovariectomized rats was
   investigated. Adult female Wistar rats were divided into six groups:
   Sham-operated (SHAM); ovariectomized (OVX) fed with distilled water
   (PM0); OVX injected with 40 mu g/kg estradiol benzoate (E40); (4-6) OVX
   fed with ethanolic extract of PM at doses of 50 (PM50), 500 (PM500) and
   1000 (PM1000) mg/kg for 90 days. After treatment with all three doses of
   PM, no toxicity was detected to the hematopoietic system and liver
   function whereas the E40 group did show toxic effects. Treatment with 50
   and 500 mg/kg of PM showed no effect on uterine hypertrophy and caused
   no arrest of the estrous cycle whereas treatment with estrogen and 1000
   mg/kg of PM treatment did. The estrogen level, the cross sectional area
   of the EDL and the gastrocnemius muscle fiber strength and endurance
   were all significantly reduced in the PM0 group compared to that of the
   SHAM group (p<0.05) but were significantly increased in the E40, PM50,
   PM500 and PM1000 compared to that of the PM0 group (p<0.05). This
   indicated that the estrogenic activity of PM alleviated muscle atrophy
   and built up muscle strength and endurance. Thus, the 50 and 500 mg/kg
   of PM were suitable for treating estrogen dependent sarcopenia in
   ovariectomized rats.
RI Udomuksorn, Wandee/HPC-0672-2023; Vongvatcharanon, Uraporn/AAX-5110-2020; vongvatcharanon, surapong/A-6306-2009
OI vongvatcharanon, surapong/0000-0002-7036-397X
ZS 0
ZR 0
Z8 0
TC 1
ZA 0
ZB 1
Z9 1
C1 Prince Songkla Univ, Fac Tradit Thai Med, Hat Yai 90110, Thailand
C1 Prince Songkla Univ, Fac Sci, Dept Pharmacol, Hat Yai 90110, Thailand
C1 Prince Songkla Univ, Fac Sci, Dept Physiol, Hat Yai 90110, Thailand
C1 Prince Songkla Univ, Fac Dent, Dept Oral Surg, Anesthesiol Sect, Hat Yai
   90110, Thailand
C1 Prince Songkla Univ, Fac Sci, Dept Anat, Hat Yai 90110, Thailand
SN 0126-6039
DA 2018-01-19
UT WOS:000419500400029
ER

PT J
AU Lee, Heaji
   Kim, Sun Yeou
   Lim, Yunsook
TI <i>Annona muricate</i>??????? Extract Supplementation Contributes to
   Improve Aberrant Multi-Organ Energy Metabolism via Muscle-Brain
   Connectivity in Diabetic Mice
SO NUTRIENTS
VL 15
IS 11
AR 2559
DI 10.3390/nu15112559
DT Article
PD MAY 30 2023
PY 2023
AB Type 2 diabetes mellitus (T2DM) is related with the incidence of
   sarcopenia and cognitive impairment that reduces quality of life in the
   elderly. Recent evidence has demonstrated that sarcopenia is associated
   with cognitive dysfunction, and muscle-derived endocrine factors might
   contribute to cognitive function by the skeletal muscle-brain endocrine
   loop. This study investigated the beneficial effects of Annona muricata
   (AM, graviola) on multi-organ energy metabolism with muscle-brain
   connectivity via brain function-related myokines in mice. Body
   composition, fasting blood glucose level, insulin, HbA1c%,
   histopathological changes, and the protein levels of insulin-signaling,
   energy metabolism, neuroprotection, inflammation, and
   protein-degradation pathways were measured. AM extract (AME) treatment
   selectively enhanced insulin signaling in the skeletal muscle and
   hippocampus of T2DM mice. Furthermore, AME treatment effectively
   increased muscle-derived fibroblast growth factor 21 (FGF21),
   cathepsin-B (CTSB), irisin, brain-derived neurotrophic factor (BDNF),
   and liver-derived FGF21 that contribute to whole-body energy
   homeostasis. In particular, AME increased the levels of circulating
   myokines (FGF21, BDNF, irisin, and CTSB), and these were accordance with
   the hippocampal neurotrophic factors (BDNF and CTSB) in T2DM mice. In
   conclusion, we suggest that AME would be a potential nutraceutical for
   improving the energy metabolism associated with muscle-brain
   connectivity via brain function-related myokines in T2DM.
OI Lim, Yunsook/0000-0002-3408-8595
ZB 0
ZS 0
Z8 0
TC 0
ZR 0
ZA 0
Z9 0
C1 Kyung Hee Univ, Dept Food & Nutr, 26 Kyunghee Daero, Seoul 02447, South
   Korea
C1 Gachon Univ, Gachon Inst Pharmaceut Sci, 191 Hambakmoero, Incheon 21936,
   South Korea
EI 2072-6643
DA 2023-06-20
UT WOS:001004724300001
PM 37299522
ER

PT J
AU Terauchi, Masakazu
   Horiguchi, Noe
   Kajiyama, Asuka
   Akiyoshi, Mihoko
   Owa, Yoko
   Kato, Kiyoko
   Kubota, Toshiro
TI Effects of grape seed proanthocyanidin extract on menopausal symptoms,
   body composition, and cardiovascular parameters in middle-aged women: a
   randomized, double-blind, placebo-controlled pilot study
SO MENOPAUSE-THE JOURNAL OF THE NORTH AMERICAN MENOPAUSE SOCIETY
VL 21
IS 9
BP 990
EP 996
DI 10.1097/gme.0000000000000200
DT Article
PD SEP 2014
PY 2014
AB Objective: This study aims to assess the effects of proanthocyanidin-a
   class of polyphenol antioxidants extracted from grape seeds-on
   menopausal symptoms, body composition, and cardiovascular parameters in
   middle-aged women.
   Methods: We conducted a randomized, double-blind, placebo-controlled
   study in 96 women aged 40 to 60 years who had at least one menopausal
   symptom. The study participants were randomized to receive grape seed
   extract tablets containing either low-dose (100 mg/d) or high-dose (200
   mg/d) proanthocyanidin, or placebo, for 8 weeks. Their menopausal
   symptoms were evaluated using the Menopausal Health-Related Quality of
   Life Questionnaire, Hospital Anxiety and Depression Scale, and Athens
   Insomnia Scale before and after 4 and 8 weeks of treatment. Body
   composition and cardiovascular parameters were also measured.
   Results: A total of 91 women (95%) completed the study. Background
   characteristics, including age, menopause status, subjective symptom
   scores, body composition, and cardiovascular parameters, were similar
   among the groups. The following significant changes were observed during
   the course of the study: (1) physical symptom score, hot flash score,
   and (2) Athens Insomnia Scale score decreased in the high-dose group
   after 8 weeks of treatment; (3) Hospital Anxiety and Depression Scale
   Anxiety score and (4) systolic and diastolic blood pressure decreased in
   the low-dose and high-dose groups after 4 weeks; and, (5) lastly, muscle
   mass increased in the low-dose and high-dose groups after 8 weeks of
   treatment.
   Conclusions: Grape seed proanthocyanidin extract is effective in
   improving the physical and psychological symptoms of menopause while
   increasing muscle mass and reducing blood pressure in middle-aged women.
RI Terauchi, Masakazu/D-9831-2013
OI Terauchi, Masakazu/0000-0001-5577-0094
ZB 37
TC 74
ZS 0
ZR 1
ZA 0
Z8 0
Z9 76
C1 Tokyo Med & Dent Univ, Dept Womens Hlth, Tokyo 1138510, Japan
C1 Tokyo Med & Dent Univ, Dept Obstet & Gynecol, Tokyo 1138510, Japan
SN 1072-3714
EI 1530-0374
DA 2014-09-01
UT WOS:000341529400014
PM 24518152
ER

PT J
AU Mahady, Gail
   Raut, Nishikant
   Ren, Zhitao
   Lawal, Temitope
   Lee, Simon
TI Blackcurrant Extracts increase Myocyte Proliferation and reduce
   Apoptosis in L6 myocytes and improve Muscle Strength and Memory in
   Senescence Accelerated Mice
SO FASEB JOURNAL
VL 34
DI 10.1096/fasebj.2020.34.s1.08927
SU S1
DT Meeting Abstract
PD APR 2020
PY 2020
CT Annual Meeting on Experimental Biology
CY APR 04-07, 2020
CL San Diego, CA
SP Amer Assoc Anatomists; Amer Physiol Soc; Amer Soc Biochem & Mol Biol;
   Amer Soc Investigat Pathol; Amer Soc Nutr; Amer Soc Pharmacol & Expt
   Therapeut
RI LEE, Simon J. Craddock/B-2443-2008; REN, Zhitao/HGB-3367-2022; Raut, Nishikant/ABH-5206-2020
OI LEE, Simon J. Craddock/0000-0001-6345-1237; Raut,
   Nishikant/0000-0001-8586-9490
ZA 0
TC 0
ZB 0
ZR 0
Z8 0
ZS 0
Z9 0
C1 Univ Illinois, Chicago, IL USA
C1 Rashtrasant Tukadoji Maharaj Nagpur Univ, Nagpur, Maharashtra, India
C1 Univ Macau, Taipa, Macao, Peoples R China
C1 Univ Ibadan, Ibadan, Nigeria
SN 0892-6638
EI 1530-6860
DA 2020-10-06
UT WOS:000546023104448
ER

PT J
AU Kim, Changhee
   Hwang, Jae-Kwan
TI Flavonoids: nutraceutical potential for counteracting muscle atrophy
SO FOOD SCIENCE AND BIOTECHNOLOGY
VL 29
IS 12
BP 1619
EP 1640
DI 10.1007/s10068-020-00816-5
EA SEP 2020
DT Article
PD DEC 2020
PY 2020
AB Skeletal muscle plays a vital role in the conversion of chemical energy
   into physical force. Muscle atrophy, characterized by a reduction in
   muscle mass, is a symptom of chronic disease (cachexia), aging
   (sarcopenia), and muscle disuse (inactivity). To date, several trials
   have been conducted to prevent and inhibit muscle atrophy development;
   however, few interventions are currently available for muscle atrophy.
   Recently, food ingredients, plant extracts, and phytochemicals have
   received attention as treatment sources to prevent muscle wasting.
   Flavonoids are bioactive polyphenol compounds found in foods and plants.
   They possess diverse biological activities, including anti-obesity,
   anti-diabetes, anti-cancer, anti-oxidation, and anti-inflammation. The
   effects of flavonoids on muscle atrophy have been investigated by
   monitoring molecular mechanisms involved in protein turnover,
   mitochondrial activity, and myogenesis. This review summarizes the
   reported effects of flavonoids on sarcopenia, cachexia, and disuse
   muscle atrophy, thus, providing an insight into the understanding of the
   associated molecular mechanisms.
TC 19
ZS 0
ZR 0
Z8 0
ZB 11
ZA 0
Z9 19
C1 Yonsei Univ, Dept Biotechnol, 50 Yonsei Ro, Seoul 03722, South Korea
SN 1226-7708
EI 2092-6456
DA 2020-09-30
UT WOS:000570056400003
PM 33282430
ER

PT J
AU Kim, Cy Hyun
   Shin, Jin-Hong
   Hwang, Sung Jun
   Choi, Yung Hyun
   Kim, Dae-Seong
   Kim, Cheol Min
TI <i>Schisandrae fructus</i> enhances myogenic differentiation and
   inhibits atrophy through protein synthesis in human myotubes
SO INTERNATIONAL JOURNAL OF NANOMEDICINE
VL 11
BP 2407
EP 2415
DI 10.2147/IJN.S101299
DT Article
PD 2016
PY 2016
AB Schisandrae fructus (SF) has recently been reported to increase skeletal
   muscle mass and inhibit atrophy in mice. We investigated the effect of
   SF extract on human myotube differentiation and its acting pathway.
   Various concentrations (0.1-10 mu g/mL) of SF extract were applied on
   human skeletal muscle cells in vitro. Myotube area and fusion index were
   measured to quantify myotube differentiation. The maximum effect was
   observed at 0.5 mu g/mL of SF extract, enhancing differentiation up to
   1.4-fold in fusion index and 1.6-fold in myotube area at 8 days after
   induction of differentiation compared to control. Phosphorylation of
   eukaryotic translation initiation factor 4E-binding protein 1 and 70 kDa
   ribosomal protein S6 kinase, which initiate translation as downstream of
   mammalian target of rapamycin pathway, was upregulated in early phases
   of differentiation after SF treatment. SF also attenuated
   dexamethasone-induced atrophy. In conclusion, we show that SF augments
   myogenic differentiation and attenuates atrophy by increasing protein
   synthesis through mammalian target of rapamycin/70 kDa ribosomal protein
   S6 kinase and eukaryotic translation initiation factor 4E-binding
   protein 1 signaling pathway in human myotubes. SF can be a useful
   natural dietary supplement in increasing skeletal muscle mass,
   especially in the aged with sarcopenia and the patients with disuse
   atrophy.
RI Shin, Jin-Hong/AAZ-8809-2020
OI Shin, Jin-Hong/0000-0002-5174-286X
ZR 1
TC 15
Z8 0
ZA 0
ZS 0
ZB 7
Z9 17
C1 Pusan Natl Univ, Yangsan Hosp, Res Inst Convergence Biomed Sci &
   Technol, Yangsan, South Korea
C1 Pusan Natl Univ, Ctr Anti Aging Ind, 70-16 Eomgung Ro, Busan 47046,
   South Korea
C1 Pusan Natl Univ, Yangsan Hosp, Dept Neurol, Yangsan, South Korea
C1 Dong Eui Univ, Coll Korean Med, Dept Biochem, Busan, South Korea
C1 Pusan Natl Univ, Sch Med, Dept Biomed Informat, Yangsan, South Korea
SN 1178-2013
DA 2016-01-01
UT WOS:000377083800001
PM 27330287
ER

PT J
AU Tanaka, Miyu
   Yoshino, Yuta
   Takeda, Shogo
   Toda, Kazuya
   Shimoda, Hiroshi
   Tsuruma, Kazuhiro
   Shimazawa, Masamitsu
   Hara, Hideaki
TI Fermented Rice Germ Extract Alleviates Morphological and Functional
   Damage to Murine Gastrocnemius Muscle by Inactivation of AMP-Activated
   Protein Kinase
SO JOURNAL OF MEDICINAL FOOD
VL 20
IS 10
BP 969
EP 980
DI 10.1089/jmf.2016.3906
DT Article
PD OCT 2017
PY 2017
AB Sarcopenia, loss of muscle mass and function, is mainly observed in
   elderly people. In this study, we investigated whether fermented rice
   germ extract (FRGE) has some effects on the mouse gastrocnemius muscle
   by using behavioral and morphological analyses, Western blotting, and a
   murine model of immobilization-induced muscle atrophy. Daily oral FRGE
   administration increased muscle weight and strength. In addition,
   myofiber size in gastrocnemius muscle of FRGE-treated mice was increased
   as revealed by morphological quantification. Activation of AMP-activated
   protein kinase (AMPK) signaling, which inhibits protein synthesis and
   stimulates protein degradation in gastrocnemius muscle, was
   significantly attenuated in the FRGE-treated mice compared with control
   mice. Expression level of forkhead box 3a (FOXO3a) protein was also
   significantly decreased in the FRGE-treated group. Moreover, the
   decrease in mean myofiber cross-sectional area in immobilized hindlimb
   in vehicle-treated mice was inhibited by FRGE treatment in histological
   analysis. In conclusion, FRGE increased the strength and weight of
   gastrocnemius muscle and myofiber size, and reduced
   immobilization-induced muscle atrophy in mice. These findings indicated
   that FRGE might be beneficial in preventing motor dysfunction in a range
   of conditions, including sarcopenia.
OI Hara, Hideaki/0000-0003-2046-9001
Z8 0
ZS 0
ZA 0
ZB 3
TC 6
ZR 0
Z9 7
C1 Gifu Pharmaceut Univ, Mol Pharmacol, Dept Biofunct Evaluat, 1-25-4
   Daigaku Nishi, Gifu 5011196, Japan
C1 Oryza Oil & Fat Chem Co, Ichinomiya, Japan
C3 Oryza Oil & Fat Chem Co
SN 1096-620X
EI 1557-7600
DA 2017-11-19
UT WOS:000413102000005
PM 28956710
ER

PT J
AU Pratiwi, Yuni Susanti
   Lesmana, Ronny
   Goenawan, Hanna
   Sylviana, Nova
   Setiawan, Iwan
   Tarawan, Vita Murniati
   Lestari, Keri
   Abdulah, Rizky
   Dwipa, Lazuardhi
   Purba, Ambrosius
   Supratman, Unang
TI Nutmeg Extract Increases Skeletal Muscle Mass in Aging Rats Partly via
   IGF1-AKT-mTOR Pathway and Inhibition of Autophagy
SO EVIDENCE-BASED COMPLEMENTARY AND ALTERNATIVE MEDICINE
VL 2018
AR 2810840
DI 10.1155/2018/2810840
DT Article
PD 2018
PY 2018
AB The sarcopenic phenotype is characterized by a reduction of muscle mass,
   a shift in fiber-type distribution, and reduced satellite cell
   regeneration. Sarcopenia is still a major challenge to healthy aging.
   Traditional Indonesian societies in Sulawesi island have been using
   nutmeg for maintaining health condition during aging. Interestingly,
   nutmeg has been known to stimulate peroxisome proliferator activated
   receptors (PPAR) which may contribute to myogenesis process in cardiac
   muscle. There is limited information about the role of nutmeg extract
   into physiological health benefit during aging especially myogenesis
   process in skeletal muscle. In the present study, we want to explore the
   potential effect of nutmeg in preserving skeletal muscle mass of aging
   rats. Aging rats, 80 weeks old, were divided into two groups (control
   and nutmeg). Nutmeg extract was administered for 12 weeks by gavaging.
   After treatment, rats were anaesthesized, then soleus and gastrocnemius
   muscles were collected, weighted, frozen using liquid nitrogen, and
   stored at -80 degrees C until use. We observed phenomenon that nutmeg
   increased a little but significant food consumption on week 12, but
   significant decrease in body weight on weeks 10 and 12 unexpectedly
   increased significantly in soleus muscle weight (p<0.05). Nutmeg extract
   increased significantly gene expression of myogenic differentiation
   (MyoD), paired box 7 (Pax7), myogenin, myosin heavy chain I (MHC I), and
   insulin-like growth factor I (p<0.01) in soleus muscle. Furthermore,
   nutmeg increased serine/threonine kinase (AKT) protein levels and
   activation of mammalian target of rapamycin (mTOR), inhibited autophagy
   activity, and stimulated or at least preserved muscle mass during aging.
   Taken together, nutmeg extract may increase muscle mass or prevent
   decrease of muscle wasting in soleus muscle by partly stimulating
   myogenesis, regeneration process, and preserving muscle mass via
   IGF-AKT-mTOR pathway leading to inhibition of autophagy activity during
   aging. This finding may reveal the potential nutmeg benefits as
   alternative supplement for preserving skeletal muscle mass and
   preventing sarcopenia in elderly.
RI Supratman, Unang/P-2028-2018; Dwipa, Lazuardhi/AAX-9793-2021; Abdulah, Rizky/A-6282-2015; Sylviana, Nova/; Susanti Pratiwi, Yuni/
OI Supratman, Unang/0000-0003-1104-2321; Dwipa,
   Lazuardhi/0000-0002-0416-3822; Abdulah, Rizky/0000-0002-8779-6421;
   Sylviana, Nova/0000-0003-2988-9985; Susanti Pratiwi,
   Yuni/0000-0002-2540-5894
ZR 0
ZB 10
ZS 0
TC 23
Z8 1
ZA 0
Z9 23
C1 Univ Padjadjaran, Div Physiol, Dept Biomed Sci, Fac Med, Jatinangor
   45363, Indonesia
C1 Univ Padjadjaran, Biol Act Div, Cent Lab, Physiol Mol Lab, Jatinangor
   45363, Indonesia
C1 Univ Padjadjaran, Dept Pharmacol & Clin Pharm, Fac Pharm, Jatinangor
   45363, Indonesia
C1 Univ Padjadjaran, Fac Med, Dept Internal Med, Geriatr Subdiv,Hasan
   Sadikin Hosp, Bandung 40161, Indonesia
C1 Univ Padjadjaran, Fac Math & Nat Sci, Dept Chem, Jatinangor 45363,
   Indonesia
SN 1741-427X
EI 1741-4288
DA 2019-01-10
UT WOS:000454796800001
PM 30647761
ER

PT J
AU Li, Zhen-rui
   Ma, Yun-jing
   Zhuang, Jie
   Tao, Xun-chen
   Guo, Chao-yang
   Liu, Shu-ting
   Zhu, Ran-ran
   Wang, Jin-xiang
   Fang, Lei
TI Ditangquan exercises based on safe-landing strategies prevent falls and
   injury among older individuals with sarcopenia
SO FRONTIERS IN MEDICINE
VL 9
AR 936314
DI 10.3389/fmed.2022.936314
DT Article
PD AUG 16 2022
PY 2022
AB BackgroundSarcopenia is the age-related loss of skeletal muscle mass and
   function; it is a risk factor for falls among older individuals. Few
   studies have focused on training such individuals to adopt a
   safe-landing strategy that would protect them from fall-related
   injuries. Ditangquan is a traditional Chinese martial art comprising
   movements that conform to the principles of safe landing. This study
   aims to investigate the effectiveness of Ditangquan in preventing
   fall-related injuries among older individuals with sarcopenia. MethodsA
   total of 70 participants (21 males and 49 females with sarcopenia)
   between 60 and 80 years of age were recruited from three local
   communities and randomly assigned to the Ditangquan exercise group (DG)
   or the control group (CG) in a 1:1 ratio. Three times a week for 24
   weeks, both the DG and CG received an hour of conventional exercise and
   an hour of Ditangquan exercise based on safe landing. Primary outcomes
   were the modified falls efficacy scale (MFES), the number of falls, and
   fall injuries; the secondary outcome was the Timed Up & Go (TUG) test.
   ResultsThe DG had significantly fewer falls (1 vs. 8, P = 0.028) and
   fall injuries (0 vs. 6, P = 0.025) than the CG. Furthermore, at the end
   of the study, the DG had a significantly improved MFES (mean difference:
   32.17 scores; 95% CI: 21.32, 43.02; P <0.001) and TUGT (mean difference:
   -4.94 s; 95% CI: -7.95, -1.93; P = 0.002) as compared with the CG.
   ConclusionDitangquan exercise based on the safe-landing strategy
   effectively improves the functional mobility of the elderly, reduces the
   occurrence of falls and injuries, and increases the individual's
   confidence in preventing falls.
ZA 0
ZS 0
ZR 0
Z8 0
ZB 0
TC 1
Z9 1
C1 Shanghai Univ Tradit Chinese Med, Yueyang Hosp Integrated Tradit Chinese
   & Western M, Shanghai, Peoples R China
C1 Shanghai East Hosp, Dept Rehabil, Shanghai, Peoples R China
C1 Shanghai Univ Tradit Chinese Med, Sch Rehabil Sci, Shanghai, Peoples R
   China
C3 Shanghai East Hosp
EI 2296-858X
DA 2022-09-06
UT WOS:000847859800001
PM 36052330
ER

PT J
AU Lin, Yi-An
   Li, Yan-Rong
   Chang, Yi-Ching
   Hsu, Mei-Chich
   Chen, Szu-Tah
TI Activation of IGF-1 pathway and suppression of atrophy related genes are
   involved in <i>Epimedium</i> extract (icariin) promoted C2C12 myotube
   hypertrophy
SO SCIENTIFIC REPORTS
VL 11
IS 1
AR 10790
DI 10.1038/s41598-021-89039-0
DT Article
PD MAY 24 2021
PY 2021
AB The regenerative effect of Epimedium and its major bioactive flavonoid
   icariin (ICA) have been documented in traditional medicine, but their
   effect on sarcopenia has not been evaluated. The aim of this study was
   to investigate the effects of Epimedium extract (EE) on skeletal muscle
   as represented by differentiated C2C12 cells. Here we demonstrated that
   EE and ICA stimulated C2C12 myotube hypertrophy by activating several,
   including IGF-1 signal pathways. C2C12 myotube hypertrophy was
   demonstrated by enlarged myotube and increased myosin heavy chains
   (MyHCs). In similar to IGF-1, EE/ICA activated key components of the
   IGF-1 signal pathway, including IGF-1 receptor. Pre-treatment with IGF-1
   signal pathway specific inhibitors such as picropodophyllin, LY294002,
   and rapamycin attenuated EE induced myotube hypertrophy and MyHC isoform
   overexpression. In a different way, EE induced MHyC-S overexpression can
   be blocked by AMPK, but not by mTOR inhibitor. On the level of
   transcription, EE suppressed myostatin and MRF4 expression, but did not
   suppress atrogenes MAFbx and MuRF1 like IGF-1 did. Differential
   regulation of MyHC isoform and atrogenes is probably due to inequivalent
   AKT and AMPK phosphorylation induced by EE and IGF-1. These findings
   suggest that EE/ICA stimulates pathways partially overlapping with IGF-1
   signaling pathway to promote myotube hypertrophy.
OI Rui, Li/0009-0000-3348-3975
TC 10
ZR 0
ZB 7
ZS 0
ZA 0
Z8 1
Z9 12
C1 Kaohsiung Med Univ, Dept Sports Med, Kaohsiung, Taiwan
C1 Chang Gung Univ, Chang Gung Mem Hosp, Div Endocrinol & Metab, Taoyuan,
   Taiwan
C1 Natl Taiwan Sport Univ, Grad Inst Athlet & Coaching Sci, Taoyuan, Taiwan
C3 Natl Taiwan Sport Univ
SN 2045-2322
DA 2021-06-27
UT WOS:000659114900013
PM 34031457
ER

PT J
AU Lyu, Weida
   Kousaka, Marika
   Jia, Huijuan
   Kato, Hisanori
TI Effects of Turmeric Extract on Age-Related Skeletal Muscle Atrophy in
   Senescence-Accelerated Mice
SO LIFE-BASEL
VL 13
IS 4
AR 941
DI 10.3390/life13040941
DT Article
PD APR 2023
PY 2023
AB Muscle atrophy is one of the main causes of sarcopenia-the age-related
   loss of skeletal muscle. In this study, we investigated the effect of
   turmeric (Curcuma longa) extract (TE) supplementation on age-related
   muscle atrophy in a senescence-accelerated mouse model and explored the
   underlying mechanisms. Twenty-six-week-old male, senescence-accelerated
   mouse resistant (SAMR) mice received the AIN-93G basal diet, while
   twenty-six-week-old male, senescence-accelerated mouse prone 8 (SAMP8)
   mice received the AIN-93G basal diet or a 2% TE powder-supplemented diet
   for ten weeks. Our findings revealed that TE supplementation showed
   certain effects on ameliorating the decrease in body weight, tibialis
   anterior weight, and mesenteric fat tissue weight in SAMP8 mice. TE
   improved gene expression in the glucocorticoid receptor-FoxO signaling
   pathway in skeletal muscle, including redd1, klf15, foxo1, murf1, and
   mafbx. Furthermore, TE might have the certain potential on improving the
   dynamic balance between anabolic and catabolic processes by inhibiting
   the binding of glucocorticoid receptor or FoxO1 to the glucocorticoid
   response element or FoxO-binding element in the MuRF1 promoter in
   skeletal muscle, thereby promoting muscle mass and strength, and
   preventing muscle atrophy and sarcopenia prevention. Moreover, TE may
   have reduced mitochondrial damage and maintained cell growth and
   division by downregulating the mRNA expression of the genes mfn2 and
   tsc2. Thus, the results indicated TE's potential for preventing
   age-related muscle atrophy and sarcopenia.
ZR 0
TC 1
ZA 0
Z8 0
ZB 1
ZS 0
Z9 1
C1 Univ Tokyo, Grad Sch Agr & Life Sci, Hlth Nutr, Hongo 7-3-1,Bunkyo ku,
   Tokyo 1130032, Japan
C1 Univ Tokyo, Grad Sch Med, Dept Geriatr Med, Hongo 7-3-1,Bunkyo Ku, Tokyo
   1130032, Japan
EI 2075-1729
DA 2023-05-10
UT WOS:000977597400001
PM 37109470
ER

PT J
AU Onishi, Shintaro
   Ishino, Mayu
   Kitazawa, Hidefumi
   Yoto, Ai
   Shimba, Yuki
   Mochizuki, Yusuke
   Unno, Keiko
   Meguro, Shinichi
   Tokimitsu, Ichiro
   Miura, Shinji
TI Green tea extracts ameliorate high-fat diet induced muscle atrophy in
   senescence-accelerated mouse prone-8 mice
SO PLOS ONE
VL 13
IS 4
AR e0195753
DI 10.1371/journal.pone.0195753
DT Article
PD APR 9 2018
PY 2018
AB Muscle atrophy (loss of skeletal muscle mass) causes progressive
   deterioration of skeletal function. Recently, excessive intake of fats
   was suggested to induce insulin resistance, followed by muscle atrophy.
   Green tea extracts (GTEs), which contain polyphenols such as
   epigallocatechin gallate, have beneficial effects on obesity,
   hyperglycemia, and insulin resistance, but their effects against muscle
   atrophy are still unclear. Here, we found that GTEs prevented high-fat
   (HF) diet induced muscle weight loss in senescence-accelerated mouse
   prone-8 (SAMP8), a murine model of senescence. SAMP8 mice were fed a
   control diet, an HF diet, or HF with 0.5% GTEs (HFGT) diet for 4 months.
   The HF diet induced muscle weight loss with aging (measured as
   quadriceps muscle weight), whereas GTEs prevented this loss. In HF diet
   fed mice, blood glucose and plasma insulin concentrations increased in
   comparison with the control group, and these mice had insulin resistance
   as determined by homeostasis model assessment of insulin resistance
   (HOMA-IR). In these mice, serum concentrations of leukocyte cell derived
   chemotaxin 2 (LECT2), which is known to induce insulin resistance in
   skeletal muscle, were elevated, and insulin signaling in muscle, as
   determined by the phosphorylation levels of Akt and p70 S6 kinases,
   tended to be decreased. In HFGT diet fed mice, these signs of insulin
   resistance and elevation of serum LECT2 were not observed. Although our
   study did not directly show the effect of serum LECT2 on muscle weight,
   insulin resistance examined using HOMA-IR indicated an intervention
   effect of serum LECT2 on muscle weight, as revealed by partial
   correlation analysis. Accordingly, GTEs might have beneficial effects on
   age-related and HF diet induced muscle weight loss, which correlates
   with insulin resistance and is accompanied by a change in serum LECT2.
RI Miura, Shinji/K-6516-2013; SHIMBA, Yuki/; Meguro, Shinichi/
OI Miura, Shinji/0000-0001-8806-9763; SHIMBA, Yuki/0000-0001-7995-2220;
   Meguro, Shinichi/0000-0002-3072-2632
TC 37
ZS 0
ZA 0
Z8 1
ZB 22
ZR 0
Z9 38
C1 Univ Shizuoka, Ind Acad Collaborat Res Lab, Shizuoka, Japan
C1 Univ Shizuoka, Kao Corp, Shizuoka, Japan
C1 Univ Shizuoka, Grad Sch Nutr & Environm Sci, Lab Nutr Biochem, Shizuoka,
   Japan
C1 Univ Shizuoka, Sch Pharmaceut Sci, Dept Neurophysiol, Shizuoka, Japan
C1 Kao Corp, Biol Sci Res, Haga Gun, Tochigi, Japan
C1 Univ Human Arts & Sci, Dept Hlth & Food Sci, Saitama, Japan
C3 Univ Human Arts & Sci
SN 1932-6203
DA 2018-04-27
UT WOS:000429505000072
PM 29630667
ER

PT J
AU Chan, H.
   Ribeiro, R., V
   Haden, S.
   Hirani, V
TI Plant-Based Dietary Patterns, Body Composition, Muscle Strength and
   Function in Middle and Older Age: A Systematic Review
SO JOURNAL OF NUTRITION HEALTH & AGING
VL 25
IS 8
BP 1012
EP 1022
DI 10.1007/s12603-021-1666-7
EA AUG 2021
DT Review
PD SEP 2021
PY 2021
AB Background Sarcopenia is prevalent in middle-aged and older adults. A
   plant-based diet may be linked to changes in body composition and
   musculoskeletal health. Objective This systematic review aimed to
   investigate the effects of plant-based dietary patterns on the body
   composition, muscle strength and function in middle-aged and older
   adults. PRISMA guidelines were followed. Method A systematic search was
   completed on databases including MEDLINE, Embase, Global Health,
   PREMEDLINE, Cochrane library, CINAHL and Scopus on articles published
   until 1st March 2019. Search terms included 'middle-aged', 'older
   adult', 'plant-based diet' and 'muscle strength'. Title and abstract
   screening were conducted on 1,868 publications after deduplication.
   Sample size, subject characteristics, recruitment, inclusion and
   exclusion criteria, dietary measures, health outcome measures,
   statistical results and confounders were sorted by author, study type,
   year and country. The quality of evidence of extracted data was assessed
   using the Scottish Intercollegiate Guidelines Network (SIGN) and the
   Grading of Recommendations, Assessment, Development and Evaluation
   (GRADE) tools. Results/Conclusions 17 papers were included from 31
   articles selected for full review. The majority of the studies were
   cross-sectional studies (n = 9) and RCTs (n = 6). The remaining studies
   were cohort studies. Positive associations were found between
   plant-based dietary patterns; negative association with body
   composition; and inconclusive association with muscle function. However,
   further studies are needed to improve the understanding.
OI Ribeiro, Rosilene/0000-0001-8312-185X
Z8 0
ZA 0
ZB 2
ZR 0
ZS 0
TC 9
Z9 9
C1 Univ Sydney, Fac Sci, Sch Life & Environm Sci, Nutr & Dietet Grp,
   Sydney, NSW 2006, Australia
C1 Univ Sydney, Charles Perkins Ctr, Sydney, NSW 2006, Australia
C1 ARC Ctr Excellence Populat Ageing Res CEPAR, Kensington, NSW 2033,
   Australia
C3 ARC Ctr Excellence Populat Ageing Res CEPAR
SN 1279-7707
EI 1760-4788
DA 2021-08-31
UT WOS:000687901400001
PM 34545922
ER

PT J
AU Carcelen-Fraile, Maria del Carmen
   Aibar-Almazan, Agustin
   Martinez-Amat, Antonio
   Brandao-Loureiro, Vania
   Jimenez-Garcia, Jose Daniel
   Castellote-Caballero, Yolanda
   Hita-Contreras, Fidel
TI Qigong for Muscle Strength and Static Postural Control in Middle-Aged
   and Older Postmenopausal Women: A Randomized Controlled Trial
SO FRONTIERS IN MEDICINE
VL 8
AR 784320
DI 10.3389/fmed.2021.784320
DT Article
PD DEC 8 2021
PY 2021
AB In the present study, we aimed to determine the effects of a Qigong
   exercise program on the muscle strength and postural control in
   middle-aged and older postmenopausal women. This is a randomized
   clinical trial (https://clinicaltrials.gov/ct2/show/ NCT03989453)&
   nbsp;conducted on 125 women who were initially assigned to either an
   experimental group (n = 63) that performed a Qigong exercise program for
   12 weeks or to a control group (n = 62) that did not receive any
   intervention. Muscle strength (dynamometer) and postural control
   (stabilometric platform) were evaluated before and immediately after an
   intervention period. The main findings of this study suggest that the
   women in the experimental group had improvements in muscle strength,
   mean velocity of the displacement of the center of pressure (CoP) with
   both eyes open and closed, and the surface sway area covered by the CoP,
   as well as the mediolateral and anteroposterior oscillations of the CoP,
   only with eyes open. The results of the present study determined that a
   12 week Qigong exercise program has beneficial effects on muscle
   strength and postural control of middle-aged and older postmenopausal
   Spanish women.
RI GARCÍA, JOSÉ DANIEL JIMÉNEZ/AAB-4059-2020; Martínez-Amat, Antonio/M-6062-2015; Loureiro, Vânia/P-1186-2016; Carcelén Fraile, María del Carmen/GYJ-3589-2022; Hita Contreras, Fidel/H-8170-2015; Castellote Caballero, M Yolanda/; Aibar Almazan, Agustin/
OI GARCÍA, JOSÉ DANIEL JIMÉNEZ/0000-0002-4219-3993; Martínez-Amat,
   Antonio/0000-0002-9652-791X; Loureiro, Vânia/0000-0003-2458-3004; Hita
   Contreras, Fidel/0000-0001-7215-5456; Castellote Caballero, M
   Yolanda/0000-0002-6233-6787; Aibar Almazan, Agustin/0000-0002-9386-9199
ZB 1
ZR 0
ZS 0
Z8 0
TC 7
ZA 0
Z9 7
C1 Univ Jaen, Fac Hlth Sci, Dept Hlth Sci, Jaen, Spain
C1 Escola Super Educacao, Inst Politecn Beja, Beja, Portugal
C1 Univ Cadiz, Fac Educ Sci, Dept Phys Educ, Cadiz, Spain
EI 2296-858X
DA 2021-12-29
UT WOS:000732994600001
PM 34957157
ER

PT J
AU Kim, Shintae
   Kim, Kyungmi
   Park, Jeongjin
   Jun, Woojin
TI <i>Curcuma longa</i> L. Water Extract Improves Dexamethasone-Induced
   Sarcopenia by Modulating the Muscle-Related Gene and Oxidative Stress in
   Mice
SO ANTIOXIDANTS
VL 10
IS 7
AR 1000
DI 10.3390/antiox10071000
DT Article
PD JUL 2021
PY 2021
AB Dexamethasone (DEX) promotes proteolysis, which causes muscle atrophy.
   Muscle atrophy is connected to sarcopenia. We evaluated the effect of
   Curcuma longa L. water extract (CLW) on DEX-induced muscle atrophy. ICR
   mice were divided into three groups (eight mice per group) to
   investigate the capability of CLW in inhibiting muscle atrophy. The
   control group (Ex-CON) was administered distilled water (DW) by gavage
   and subjected to exercise; the muscle atrophy group (Ex-DEX) was
   administered DW by gavage, an injection of DEX (1 mg/kg body weight/day)
   intraperitoneally (IP), and subjected to exercise; and the treatment
   group (Ex-CLW) was administered CLW (1 g/kg body weight/day) by gavage,
   DEX IP injection, and subjected to exercise. Following the injection of
   DEX, the expression levels of myostatin, MuRF-1, and Atrogin-1 were
   increased. However, these expression levels were decreased in the Ex-CLW
   group, thereby leading to the conclusion that CLW inhibits muscle
   atrophy. ROS (that was overproduced by DEX) decreased antioxidant enzyme
   activity and increased malondialdehyde (MDA) levels, which led to muscle
   atrophy. When CLW was ingested, the antioxidant enzyme activities
   increased while the MDA levels decreased. These findings suggest that
   CLW could serve as a natural product for the prevention of muscle
   atrophy by modulating muscle atrophy-related genes and increasing
   antioxidant potential.
ZR 0
ZS 0
TC 15
ZB 10
ZA 0
Z8 2
Z9 17
C1 Chonnam Natl Univ, Div Food & Nutr, Gwangju 61187, South Korea
C1 Korea Bio Polytech, Dept Biofood Anal, Ganggyung 32946, South Korea
C1 Chonnam Natl Univ, Res Inst Human Ecol, Gwangju 61187, South Korea
C3 Korea Bio Polytech
EI 2076-3921
DA 2021-08-03
UT WOS:000675945300001
PM 34201533
ER

PT J
AU Binalee, Fadeela
   Udomuksorn, Wandee
   Kumarnsit, Ekkasit
   Vongvatcharanon, Uraporn
   Vongvatcharanon, Surapong
TI Anabolic effect of <i>Butea superba</i> Roxb. on improving skeletal
   muscle atrophy and strength via androgen receptors and increasing
   parvalbumin levels in orchidectomized rats
SO SCIENCEASIA
VL 48
IS 6
BP 718
EP +
DI 10.2306/scienceasia1513-1874.2022.102
DT Article
PD 2022
PY 2022
AB Butea superba Roxb. (BS) has been used in Thai traditional medicine for
   the promotion of male sexual vigor. BS may have androgenic or anabolic
   activity in male animals. This study investigated the effect of BS on
   toxicity and androgenic and anabolic activities including alteration of
   androgen receptor immunoreactivity (AR-ir) and parvalbumin (PV) levels
   in an extensor digitorum longus (EDL) and gastrocnemius in
   orchidectomized rats. Adult male Wistar rats were divided into 6 groups:
   (1) sham-operated (SHAM), (2) orchidectomized and double distilled water
   treated (BS-0), (3) orchidectomized and 6 mg/kg of testosterone
   propionate treated (TP), orchidectomized and BS treated for 12 weeks at
   various doses: (4) 5 mg/kg (BS-5), (5) 50 mg/kg (BS-50), and (6) 500
   mg/kg (BS-500). All the BS groups led to a significant decrease in
   testosterone level and the reproductive organ weight compared to those
   of the SHAM (p < 0.05). In addition, the treatment in all doses of BS
   may have no toxicity. Interestingly, the treatment with any dose of BS
   significantly increased strength, endurance, muscle mass, PV levels (p <
   0.05), and AR-ir of both EDL and gastrocnemius. Our data also
   demonstrated that the BS had no androgenic effects but showed anabolic
   effects by increasing mass, strength, and endurance of skeletal muscles.
   An increase of PV levels induced by BS may be an important mechanism for
   improving muscle strength and endurance of skeletal muscles in
   orchidectomized rats. Therefore, the anabolic effects of BS may be a
   piece of useful information for an alternative treatment of sarcopenia
   in andropause.
RI Udomuksorn, Wandee/HPC-0672-2023
ZB 1
ZR 0
ZS 0
ZA 0
Z8 0
TC 1
Z9 1
C1 Princess Naradhiwas Univ, Fac Med, Dept Anat, Narathiwat 96000, Thailand
C1 Prince Songkla Univ, Fac Sci, Div Hlth & Appl Sci, Hat Yai 90112,
   Thailand
C1 Prince Songkla Univ, Fac Dent, Div Oral & Maxillofacial Surg,
   Anesthesiol Sect, Hat Yai 90112, Thailand
SN 1513-1874
DA 2022-10-05
UT WOS:000859722100004
ER

PT J
AU Yamamoto, Ayumi
   Honda, Shinichi
   Ogura, Mineko
   Kato, Masanori
   Tanigawa, Ryuichi
   Fujino, Hidemi
   Kawamoto, Seiji
TI Lemon Myrtle (<i>Backhousia citriodora</i>) Extract and Its Active
   Compound, Casuarinin, Activate Skeletal Muscle Satellite Cells In Vitro
   and In Vivo
SO NUTRIENTS
VL 14
IS 5
AR 1078
DI 10.3390/nu14051078
DT Article
PD MAR 2022
PY 2022
AB Sarcopenia is an age-related skeletal muscle atrophy. Exercise is
   effective in improving sarcopenia via two mechanisms: activation of
   skeletal muscle satellite cells (SCs) and stimulation of muscle protein
   synthesis. In contrast, most nutritional approaches for improving
   sarcopenia focus mainly on muscle protein synthesis, and little is known
   about SC activation. Here, we investigated the effect of lemon myrtle
   extract (LM) on SC activation both in vitro and in vivo. Primary SCs or
   myoblast cell lines were treated with LM or its derived compounds, and
   incorporation of 5-bromo-2 '-deoxyuridine, an indicator of cell cycle
   progression, was detected by immunocytochemistry. We found that LM
   significantly activated SCs (p < 0.05), but not myoblasts. We also
   identified casuarinin, an ellagitannin, as the active compound in LM
   involved in SC activation. The structure-activity relationship analysis
   showed that rather than the structure of each functional group of
   casuarinin, its overall structure is crucial for SC activation.
   Furthermore, SC activation by LM and casuarinin was associated with
   upregulation of interleukin-6 mRNA expression, which is essential for SC
   activation and proliferation. Finally, oral administration of LM or
   casuarinin to rats showed significant activation of SCs in skeletal
   muscle (p < 0.05), suggesting that LM and casuarinin may serve as novel
   nutritional interventions for improving sarcopenia through activating
   SCs.
RI Kawamoto, Seiji/F-3423-2015; Kawamoto, Seiji/HLW-9178-2023; Yamamoto, Ayumi/; Fujino, Hidemi/; Honda, Shinichi/
OI Kawamoto, Seiji/0000-0002-2056-4802; Kawamoto,
   Seiji/0000-0002-2056-4802; Yamamoto, Ayumi/0000-0002-9535-8114; Fujino,
   Hidemi/0000-0002-6304-0654; Honda, Shinichi/0000-0002-3528-2701
ZA 0
Z8 1
TC 5
ZR 0
ZS 0
ZB 3
Z9 6
C1 Kaneka Corp, Biotechnol Res Labs, Pharm & Supplemental Nutr Solut
   Vehicle, 1-8 Miyamae Cho,Takasago Cho, Takasago, Hyogo 6768688, Japan
C1 Hiroshima Univ, Hiroshima Res Ctr Hlth Aging HiHA, Grad Sch Integrated
   Sci Life, Unit Biotechnol, 1-3-1 Kagamiyama, Higashihiroshima 7398530,
   Japan
C1 Kaneka Techno Res Corp, Osaka Anal Ctr, Div Anal, 5-1-1 Torikainishi,
   Settsu, Osaka 5660072, Japan
C1 Kobe Univ, Grad Sch Hlth Sci, Dept Rehabil Sci, Suma Ku, 7-10-2
   Tomogaoka, Kobe, Hyogo 6540142, Japan
C3 Kaneka Techno Res Corp
EI 2072-6643
DA 2022-03-28
UT WOS:000771521400001
PM 35268053
ER

PT J
AU Shin, Eun Ju
   Jo, Seongin
   Choi, Sungbin
   Cho, Chang-Won
   Lim, Won-Chul
   Hong, Hee-Do
   Lim, Tae-Gyu
   Jang, Young Jin
   Jang, Mi
   Byun, Sanguine
   Rhee, Youngkyung
TI Red Ginseng Improves Exercise Endurance by Promoting Mitochondrial
   Biogenesis and Myoblast Differentiation
SO MOLECULES
VL 25
IS 4
AR 865
DI 10.3390/molecules25040865
DT Article
PD FEB 2 2020
PY 2020
AB Red ginseng has been reported to elicit various therapeutic effects
   relevant to cancer, diabetes, neurodegenerative diseases, and
   inflammatory diseases. However, the effect of red ginseng on exercise
   endurance and skeletal muscle function remains unclear. Herein, we
   sought to investigate whether red ginseng could affect exercise
   endurance and examined its molecular mechanism. Mice were fed with red
   ginseng extract (RG) and undertook swimming exercises to determine the
   time to exhaustion. Animals fed with RG had significantly longer
   swimming endurance. RG treatment was also observed to enhance ATP
   production levels in myoblasts. RG increased mRNA expressions of
   mitochondrial biogenesis regulators, NRF-1, TFAM, and PGC-1 alpha, which
   was accompanied by an elevation in mitochondrial DNA, suggesting an
   enhancement in mitochondrial energy-generating capacity. Importantly, RG
   treatment induced phosphorylation of p38 and AMPK and upregulated PGC1
   alpha expression in both myoblasts and in vivo muscle tissue. In
   addition, RG treatment also stimulated C2C12 myogenic differentiation.
   Our findings show that red ginseng improves exercise endurance,
   suggesting that it may have applications in supporting skeletal muscle
   function and exercise performance.
RI Jang, Young Jin/GLU-3087-2022; Jang, Young Jin/AAT-1192-2020; Cho, Chang-Won/GPF-4456-2022; Lim, Wonchul/IWU-3694-2023; Byun, Sanguine/AAR-5451-2021; Lim, Tae-Gyu/AAO-8475-2020; Jang, Mi/; Byun, Sanguine/
OI Jang, Young Jin/0000-0003-0553-2498; Lim, Wonchul/0000-0003-1947-9907;
   Lim, Tae-Gyu/0000-0001-6930-9565; Jang, Mi/0000-0003-3151-9940; Byun,
   Sanguine/0000-0003-3903-5887
ZR 0
ZS 0
ZB 9
TC 12
Z8 4
ZA 0
Z9 17
C1 Korea Food Res Inst, Wanju Gun 55365, Jeollabuk Do, South Korea
C1 Incheon Natl Univ, Div Bioengn, Incheon 22012, South Korea
C1 Sejong Univ, Dept Food Sci & Biotechnol, Seoul 05006, South Korea
EI 1420-3049
DA 2020-04-13
UT WOS:000522454500101
PM 32079067
ER

PT J
AU Ko, Jin-Sung
   Chang, Bo-Yoon
   Choi, Young-Ju
   Choi, Ji-Soo
   Kwon, Hee-Yeon
   Lee, Jae-Yeon
   Kim, Sung-Yeon
   Choung, Se-Young
TI Ashwagandha Ethanol Extract Attenuates Sarcopenia-Related Muscle Atrophy
   in Aged Mice
SO NUTRIENTS
VL 16
IS 1
AR 157
DI 10.3390/nu16010157
DT Article
PD JAN 2024
PY 2024
AB The investigation focused on the impact of Withania somnifera
   (ashwagandha) extract (WSE) on age-related mechanisms affecting skeletal
   muscle sarcopenia-related muscle atrophy in aged mice. Beyond evaluating
   muscular aspects, the study explored chronic low-grade inflammation,
   muscle regeneration, and mitochondrial biogenesis. WSE administration,
   in comparison to the control group, demonstrated no significant
   differences in body weight, diet, or water intake, affirming its safety
   profile. Notably, WSE exhibited a propensity to reduce epidermal and
   abdominal fat while significantly increasing muscle mass at a dosage of
   200 mg/kg. The muscle-to-fat ratio, adjusted for body weight, increased
   across all treatment groups. WSE administration led to a reduction in
   the pro-inflammatory cytokines TNF-alpha and IL-1 beta, mitigating
   inflammation-associated muscle atrophy. In a 12-month-old mouse model
   equivalent to a 50-year-old human, WSE effectively preserved muscle
   strength, stabilized grip strength, and increased muscle tissue weight.
   Positive effects were observed in running performance and endurance.
   Mechanistically, WSE balanced muscle protein synthesis/degradation,
   promoted fiber differentiation, and enhanced mitochondrial biogenesis
   through the IGF-1/Akt/mTOR pathway. This study provides compelling
   evidence for the anti-sarcopenic effects of WSE, positioning it as a
   promising candidate for preventing sarcopenia pending further clinical
   validation.
ZS 0
Z8 0
TC 0
ZA 0
ZR 0
ZB 0
Z9 0
C1 Dankook Univ, Dept Biomed Sci, Cheonan 31116, Chungnam, South Korea
C1 Dankook Univ, BK21 Four NBM Global Res Ctr Regenerat Med, Cheonan 31116,
   Chungnam, South Korea
C1 Wonkwang Univ, Inst Pharmaceut Res & Dev, Coll Pharm, Iksan 54538,
   Jeonbuk, South Korea
C1 NSTbio Co Ltd, R&D Ctr, 32 Songdogwahak Ro, Incheon 21984, South Korea
C1 Dankook Univ, Coll Pharm, Dept Prevent Pharm, Cheonan 31116, Chungnam,
   South Korea
C3 NSTbio Co Ltd
EI 2072-6643
DA 2024-01-19
UT WOS:001141300600001
PM 38201986
ER

PT J
AU Sharma, Bhawana
   Dutt, Vikas
   Kaur, Nirmaljeet
   Mittal, Ashwani
   Dabur, Rajesh
TI Tinospora cordifolia protects from skeletal muscle atrophy by
   alleviating oxidative stress and inflammation induced by sciatic
   denervation
SO JOURNAL OF ETHNOPHARMACOLOGY
VL 254
AR 112720
DI 10.1016/j.jep.2020.112720
DT Article
PD MAY 23 2020
PY 2020
AB Ethanopharmacological relevance: Tinospora cordifolia (TC) is widely
   being used as immunomodulatory and rejuvenile drug and well described in
   Indian Ayurveda system of medicine. Rejuvenation also means the fine
   tuning of the skeletal muscles. Skeletal muscle related disorder, i.e.
   atrophy is major problem which arise due to cachexia, sarcopenia and
   immobilization. However, despite of the great efforts, there is scarcity
   of FDA approved drugs in the market to treat skeletal muscle atrophy.
   Aim of the study: The current study was aimed to explore the in-vitro
   and in-vivo efficacy and mechanism of TC in myogenic differentiation and
   skeletal muscle atrophy to establish the possibility of its usage to
   counteract skeletal muscle atrophy.
   Materials and methods: C2C12 cell lines were used to determine myogenic
   potential and anti-atrophic effects of T. cordifolia water extract
   (TCE). Its in-vitro efficacy was re-validated in vivo by supplementation
   of TCE at a dose of 200 mg/kg/p.o. for 30 days in denervated mice model
   of skeletal muscle atrophy. Effects of TCE administration on levels of
   oxidative stress, inflammatory markers and proteolysis were determined.
   Results: TCE supplementation displayed increased lymphocyte
   proliferation and induced myogenic differentiation of C2C12 myoblasts by
   significantly increasing myocytes length and thickness, in comparison to
   control (p < 0.05). TCE supplementation decreased oxidative stress and
   inflammatory response by significantly modulating activities of
   catalase, glutathione peroxidase, lipid peroxidase, superoxide dismutase
   and beta-glucuronidase (p < 0.05). It increased MF-20c expression and
   ameliorated degradation of muscle protein by down-regulating MuRF-1 and
   calpain activity.
   Conclusion: TCE supplementation promotes myogenic differentiation in
   C2C12 cell lines and prevents denervation induced skeletal muscle
   atrophy by antagonizing the proteolytic systems (calpain and UPS) and
   maintaining the oxidative defense mechanism of the cell. Hence, TCE can
   be used as a protective agent against muscle atrophy.
RI Mittal, Ashwani/J-2124-2012; Kaur, Nirmal jeet/
OI Kaur, Nirmal jeet/0009-0006-9626-8475
ZS 0
ZR 0
ZB 12
Z8 0
TC 19
ZA 0
Z9 19
C1 Maharshi Dayanand Univ, Dept Biochem, Clin Biochem Res Lab, Rohtak
   124001, Haryana, India
C1 Kurukshetra Univ, Univ Coll, Dept Biochem, Skeletal Muscle Lab,
   Kurukshetra 136119, Haryana, India
SN 0378-8741
EI 1872-7573
DA 2020-04-20
UT WOS:000523600200032
PM 32114167
ER

PT J
AU Bonney, Sierra
   Wilson, Mickey
   Xiong, Jia
   Raines, David
   Esposito, Debora
TI Protective Effects of Brassica Extracts in an Aging Rodent Model.
SO IN VITRO CELLULAR & DEVELOPMENTAL BIOLOGY-ANIMAL
VL 55
IS 7
MA A-3008
BP 572
EP 573
DT Meeting Abstract
PD AUG 2019
PY 2019
RI Xiong, Jia/GWV-0714-2022; Xiong, Jia/AAF-3750-2019
OI Xiong, Jia/0000-0002-6630-7844
TC 0
ZB 0
ZR 0
ZA 0
ZS 0
Z8 0
Z9 0
C1 North Carolina State Univ, Dept Anim Sci, Raleigh, NC USA
C1 Plants Human Hlth Inst, Kannapolis, NC USA
C3 Plants Human Hlth Inst
SN 1071-2690
EI 1543-706X
DA 2019-08-13
UT WOS:000477888500023
ER

PT J
AU Bidon, Caroline
   Lachuer, Joel
   Molgo, Jordi
   Wierinckx, Anne
   de la Porte, Sabine
   Pignol, Bernadette
   Christen, Yves
   Meloni, Rolando
   Koenig, Herbert
   Faucon-Biguet, Nicole
   Mallet, Jacques
TI The Extract of <i>Ginkgo biloba</i> EGb 761 Reactivates a Juvenile
   Profile in the Skeletal Muscle of Sarcopenic Rats by Transcriptional
   Reprogramming
SO PLOS ONE
VL 4
IS 11
AR e7998
DI 10.1371/journal.pone.0007998
DT Article
PD NOV 24 2009
PY 2009
AB Background: Sarcopenia is a major public health problem in
   industrialized nations, placing an increasing burden on public
   healthcare systems because the loss of skeletal muscle mass and strength
   that characterizes this affection increases the dependence and the risk
   of injury caused by sudden falls in elderly people. Albeit exercise and
   caloric restriction improve sarcopenia-associated decline of the
   muscular performances, a more suitable and focused pharmacological
   treatment is still lacking.
   Methodology/Principal Findings: In order to evaluate such a possible
   treatment, we investigated the effects of EGb 761, a Ginkgo biloba
   extract used in chronic age-dependent neurological disorders, on the
   function of the soleus muscle in aged rats. EGb 761 induced a gain in
   muscular mass that was associated with an improvement of the muscular
   performances as assessed by biochemical and electrophysiological tests.
   DNA microarray analysis shows that these modifications are accompanied
   by the transcriptional reprogramming of genes related to myogenesis
   through the TGF beta signaling pathway and to energy production via
   fatty acids and glucose oxidation. EGb 761 restored a more juvenile gene
   expression pattern by regenerating the aged muscle and reversing the
   age-related metabolic shift from lipids to glucose utilization.
   Conclusions/Significance: Thus, EGb 761 may represent a novel treatment
   for sarcopenia both more manageable and less cumbersome than exercise
   and caloric restriction.
RI Meloni, Rolando/GOJ-7446-2022; Wierinckx, Anne/AAF-5233-2021; de la PORTE, Sabine/AAE-4208-2022; de la Porte, Sabine/N-5275-2018; lachuer, joel/; Meloni, Rolando/
OI Wierinckx, Anne/0000-0002-0186-6645; de la PORTE,
   Sabine/0000-0002-7725-8646; lachuer, joel/0000-0002-5209-5094; Meloni,
   Rolando/0000-0002-6464-8469
ZA 0
Z8 0
TC 12
ZB 8
ZR 0
ZS 0
Z9 13
C1 Hop La Pitie Salpetriere, CNRS, Biotechnol & Biotherapie UMR 7225,
   Paris, France
C1 Hop La Pitie Salpetriere, INSERM, CRICM UMR S 975, Paris, France
C1 UPMC Univ Paris 06, Paris, France
C1 INSERM, Lab Neurooncol & Neuroinflammat U842, F-69008 Lyon, France
C1 ProfileXpert, IFR19, Bron, France
C1 Univ Lyon 1, UMR S842, F-69365 Lyon, France
C1 CNRS, Inst Neurobiol Alfred Fessard, Cellular & Mol Neurobiol Lab,
   UPR9040, Gif Sur Yvette, France
C1 Ipsen, Boulogne Billancourt, France
C1 Ipsen Res Labs, Les Ulis, France
C3 ProfileXpert
C3 Ipsen
SN 1932-6203
DA 2009-11-24
UT WOS:000272827500025
PM 19956636
ER

PT J
AU Noh, Kyung Kyun
   Chung, Ki Wung
   Sung, Bokyung
   Kim, Min Jo
   Park, Chan Hum
   Yoon, Changshin
   Choi, Jae Sue
   Kim, Mi Kyung
   Kim, Cheol Min
   Kim, Nam Deuk
   Chung, Hae Young
TI Loquat (<i>Eriobotrya japonica</i>) extract prevents
   dexamethasone-induced muscle atrophy by inhibiting the muscle
   degradation pathway in Sprague Dawley rats
SO MOLECULAR MEDICINE REPORTS
VL 12
IS 3
BP 3607
EP 3614
DI 10.3892/mmr.2015.3821
DT Article
PD SEP 2015
PY 2015
AB In the Orient, loquat (Eriobotrya japonica) extract (LE) is widely used
   in teas, food and folk medicines. The leaves of the loquat tree have
   been used for generations to treat chronic bronchitis, coughs, phlegm
   production, high fever and gastroenteric disorders. One of the major
   active components of loquat leaves is ursolic acid, which was recently
   investigated in the context of preventing muscle atrophy. The present
   study investigated the therapeutic potential of LE on
   dexamethasone-induced muscle atrophy in rats. Daily intraperitoneal
   injections of dexamethasone caused muscle atrophy and evidence of muscle
   atrophy prevention by LE was demonstrated using various assays. In
   particular, dexamethasone-induced grip strength loss was alleviated by
   LE and the increase in serum creatine kinase activity, a surrogate
   marker of muscle damage, caused by dexamethasone injection was reduced
   by LE. Western blot analysis and immunoprecipitation demonstrated that
   dexamethasone markedly increased the protein expression levels of muscle
   ring finger 1 (MuRF1), which causes the ubiquitination and degradation
   of myosin heavy chain (MyHC), and decreased the protein expression
   levels of MyHC as well as increased the ubiquitinated MyHC to MyHC
   ratio. However, LE reduced the dexamethasone-induced protein expression
   levels of MuRF1 and ubiquitinated MyHC. Additional experiments revealed
   that LE supplementation inhibited the nuclear translocation of FoxO1
   induced by dexamethasone. These findings suggested that LE prevented
   dexamethasone-induced muscle atrophy by regulating the FoxO1
   transcription factor and subsequently the expression of MuRF1.
RI Sung, Bokyung/AAX-5697-2021
ZR 0
ZA 0
TC 18
ZB 9
ZS 1
Z8 0
Z9 19
C1 Pusan Natl Univ, Dept Pharm, Mol Inflammat Res Ctr Aging Intervent,
   Busan 609735, South Korea
C1 Pukyong Natl Univ, Dept Food Sci & Nutr, Busan 608737, South Korea
C1 Pusan Natl Univ, Longev Life Sci & Technol Inst, Busan 609735, South
   Korea
C1 Pusan Natl Univ, Sch Med, Dept Biochem, Yangsan 626770, Gyeongsangnam D,
   South Korea
C1 Res Ctr Antiaging Technol Dev, Busan 609735, South Korea
C3 Res Ctr Antiaging Technol Dev
SN 1791-2997
EI 1791-3004
DA 2015-09-09
UT WOS:000359933900054
PM 26004741
ER

PT J
AU Sung, Bokyung
   Hwang, Seong Yeon
   Kim, Min Jo
   Kim, Minjung
   Jeong, Ji Won
   Kim, Cheol Min
   Chung, Hae Young
   Kim, Nam Deuk
TI Loquat leaf extract enhances myogenic differentiation, improves muscle
   function and attenuates muscle loss in aged rats
SO INTERNATIONAL JOURNAL OF MOLECULAR MEDICINE
VL 36
IS 3
BP 792
EP 800
DI 10.3892/ijmm.2015.2286
DT Article
PD SEP 2015
PY 2015
AB A main characteristic of aging is the debilitating, progressive and
   generalized impairment of biological functions, resulting in an
   increased vulnerability to disease and death. Skeletal muscle comprises
   approximately 40% of the human body; thus, it is the most abundant
   tissue. At the age of 30 onwards, 0.5-1% of human muscle mass is lost
   each year, with a marked acceleration in the rate of decline after the
   age of 65. Thus, novel strategies that effectively attenuate skeletal
   muscle loss and enhance muscle function are required to improve the
   quality of life of older subjects. The aim of the present study was to
   determine whether loquat (Eriobotrya japonica) leaf extract (LE) can
   prevent the loss of skeletal muscle function in aged rats. Young
   (5-month-old) and aged (18-19-month-old) rats were fed LE (50 mg/kg/day)
   for 35 days and the changes in muscle mass and strength were evaluated.
   The age-associated loss of grip strength was attenuated, and muscle mass
   and muscle creatine kinase (CK) activity were enhanced following the
   administration of LE. Histochemical analysis also revealed that LE
   abrogated the age-associated decrease in cross-sectional area (CSA) and
   decreased the amount of connective tissue in the muscle of aged rats. To
   investigate the mode of action of LE, C2C12 murine myoblasts were used
   to evaluate the myogenic potential of LE. The expression levels of
   myogenic proteins (MyoD and myogenin) and functional myosin heavy chain
   (MyHC) were measured by western blot analysis. LE enhanced MyoD,
   myogenin and MyHC expression. The changes in the expression of myogenic
   genes corresponded with an increase in the activity of CK, a myogenic
   differentiation marker. Finally, LE activated the Akt/mammalian target
   of rapamycin (mTOR) signaling pathway, which is involved in muscle
   protein synthesis during myogenesis. These findings suggest that LE
   attenuates sarcopenia by promoting myogenic differentiation and
   subsequently promoting muscle protein synthesis.
RI Sung, Bokyung/AAX-5697-2021
ZA 0
ZR 0
ZS 0
Z8 1
ZB 9
TC 21
Z9 24
C1 Pusan Natl Univ, Coll Pharm, Dept Pharm, Busan 609735, South Korea
C1 Pusan Natl Univ, Mol Inflammat Res Ctr Aging Intervent, Busan 609735,
   South Korea
C1 Pusan Natl Univ, Res Ctr Antiaging Technol Dev, Busan 609735, South
   Korea
C1 Pusan Natl Univ, Coll Med, Dept Biochem, Yangsan 626770, South Korea
SN 1107-3756
EI 1791-244X
DA 2015-10-07
UT WOS:000361134700022
PM 26178971
ER

PT J
AU Gonzalez-Hedstrom, Daniel
   de La Fuente-Fernandez, Maria
   Priego, Teresa
   Isabel Martin, Ana
   Amor, Sara
   Lopez-Calderon, Asuncion
   Manuel Inarejos-Garcia, Antonio
   Luis Garcia-Villalon, Angel
   Granado, Miriam
TI Addition of Olive Leaf Extract to a Mixture of Algae and Extra Virgin
   Olive Oils Decreases Fatty Acid Oxidation and Synergically Attenuates
   Age-Induced Hypertension, Sarcopenia and Insulin Resistance in Rats
SO ANTIOXIDANTS
VL 10
IS 7
AR 1066
DI 10.3390/antiox10071066
DT Article
PD JUL 2021
PY 2021
AB Olive-derived products, such as virgin olive oil (EVOO) and/or olive
   leaf extracts (OLE), exert anti-inflammatory, insulin-sensitizing and
   antihypertensive properties and may be useful for stabilizing omega 3
   fatty acids (n-3 PUFA) due to their high content in antioxidant
   compounds. In this study, the addition of OLE 4:0.15 (w/w) to a mixture
   of algae oil (AO) rich in n-3 PUFA and EVOO (25:75, w/w) prevents
   peroxides formation after 12 months of storage at 30 degrees C.
   Furthermore, the treatment with the oil mixture (2.5 mL/Kg) and OLE (100
   mg/Kg) to 24 month old Wistar rats for 21 days improved the lipid
   profile, increased the HOMA-IR and decreased the serum levels of miRNAs
   21 and 146a. Treatment with this new nutraceutical also prevented
   age-induced insulin resistance in the liver, gastrocnemius and visceral
   adipose tissue by decreasing the mRNA levels of inflammatory and
   oxidative stress markers. Oil mixture + OLE also attenuated the
   age-induced alterations in vascular function and prevented muscle loss
   by decreasing the expression of sarcopenia-related markers. In
   conclusion, treatment with a new nutraceutical based on a mixture of
   EVOO, AO and OLE is a useful strategy for improving the stability of n-3
   PUFA in the final product and to attenuate the cardiometabolic and
   muscular disorders associated with aging.
RI Martin, Ana Isabel/K-5301-2014; Lopez-Calderon, Asuncion/H-2442-2017; Granado, Miriam/B-8978-2017
OI Martin, Ana Isabel/0000-0002-4445-590X; Lopez-Calderon,
   Asuncion/0000-0003-0716-6276; Granado, Miriam/0000-0001-9178-8822
Z8 0
ZA 0
ZR 0
ZS 0
ZB 5
TC 11
Z9 12
C1 Univ Autonoma Madrid, Fac Med, Dept Fisiol, Madrid 28029, Spain
C1 Pharmact Biotech Prod SL, Parque Cient Madrid, Ave Doctor Severo
   Ochoa,37 Local 4J, Madrid 28049, Spain
C1 Univ Complutense Madrid, Fac Med, Dept Fisiol, Madrid 28029, Spain
C1 Inst Salud Carlos III, CIBER Fisiopatol Obesidad & Nutr, Madrid 28029,
   Spain
C3 Pharmact Biotech Prod SL
EI 2076-3921
DA 2021-07-30
UT WOS:000675953900001
PM 34356299
ER

PT J
AU Lee, Heaji
   Kim, Sun Yeou
   Lim, Yunsook
TI <i>Lespedeza</i><i> bicolor</i> extract supplementation reduced
   hyperglycemia-induced skeletal muscle damage by regulation of
   AMPK/SIRT/PGC1?-related energy metabolism in type 2 diabetic mice
SO NUTRITION RESEARCH
VL 110
BP 1
EP 13
DI 10.1016/j.nutres.2022.12.007
EA JAN 2023
DT Article
PD FEB 2023
PY 2023
AB Lespedeza bicolor (LB) is known to have antidiabetic activities;
   however, the underlying molecular mechanisms of LB in
   hyperglycemia-induced skeletal muscle damage is unclear. Inflammation
   and oxidative stress caused by type 2 diabetes mellitus (T2DM) not only
   contributes to insulin resistance, but also promotes muscle atrophy via
   decreased mus-cle protein synthesis and increased protein degradation,
   leading to frailty and sarcope-nia. In this study, we hypothesized that
   LB extract (LBE) supplementatin has an amelio-rative effect on
   hyperglycemia-induced skeletal muscle damage by activation of 5 '
   adeno-sine monophosphate-activated protein kinase (AMPK)/sirtuin
   (SIRT)/proliferator-activated receptor gamma coactivator 1 alpha (PGC1
   alpha )-associated energy metabolism in mice with T2DM. Dia-betes was
   induced by a high-fat diet with a 2-time streptozotoxin injection (30
   mg/kg body weight) in male C57BL/6J mice. After diabetes was induced
   (fasting blood glucose level >140 mg/dL), the mice were administered
   with LBE at a low dose (100 mg/kg/d) or high dose (250 mg/kg/d) by
   gavage for 12 weeks. LBE supplementation ameliorated glucose tolerance
   and hemoglobin A1c (%) in mice with T2DM. Moreover, LBE supplementation
   upregulated pro-tein levels of insulin receptor subunit-1 and Akt
   accompanied by increased translocation of glucose transporter 4 in mice
   with T2DM. Furthermore, LBE increased mitochondrial bio-genesis by
   activating SIRT1, SIRT3, SIRT4, and peroxisome PGC1 alpha in diabetic
   skeletal mus-cle. Meanwhile, LBE supplementation reduced oxidative
   stress and inflammation in mice with T2DM. Taken together, the current
   study suggested that LBE could be a potential ther-apeutic to prevent
   skeletal muscle damage by regulation AMPK/SIRT/PGC1 alpha-related energy
   metabolism in T2DM.(c) 2022 Elsevier Inc. All rights reserved.
Z8 0
ZA 0
ZR 0
ZB 3
TC 4
ZS 0
Z9 4
C1 Kyung Hee Univ, Dept Food & Nutr, Seoul 02447, South Korea
C1 Gachon Univ, Coll Pharm, Incheon 21936, South Korea
C1 Kyung Hee Univ, Dept Food & Nutr, 26 Kyunghee Daero, Seoul 02447, South
   Korea
SN 0271-5317
EI 1879-0739
DA 2023-05-04
UT WOS:000974888700001
PM 36638746
ER

PT J
AU Cordova, Alfredo
   Caballero-Garcia, Alberto
   Noriega-Gonzalez, David
   Bello, Hugo J.
   Pons, Antoni
   Roche, Enrique
TI Nitric-Oxide-Inducing Factors on Vitamin D Changes in Older People
   Susceptible to Suffer from Sarcopenia
SO INTERNATIONAL JOURNAL OF ENVIRONMENTAL RESEARCH AND PUBLIC HEALTH
VL 19
IS 10
AR 5938
DI 10.3390/ijerph19105938
DT Article
PD MAY 2022
PY 2022
AB Calcium and magnesium, together with vitamin D and the hormones
   testosterone and cortisol, are key elements in muscle function, to
   maintain physical fitness. This study aims to analyze if supplementation
   with NO precursors (L-arginine, L-citrulline and beetroot extract)
   modulates the circulating levels of calcium, magnesium, vitamin D and
   steroid hormones in elders. Sixty-one volunteers (65.1 years old, 164.6
   cm of height and 71.2 kg of weight) susceptible to develop sarcopenia
   participated in a physical activity program for 6 weeks. Participants
   were divided into four groups: one placebo and three taking one of the
   indicated supplements. Physical capacity was assessed through the
   following tests: (a) distance covered in 6 min by walking (endurance
   indicator); (b) hand grip (upper-body strength indicator); (c) time to
   cover 4 m by walking (speed indicator); and (d) time to perform five
   full squats (lower-body strength indicator). We concluded that there is
   a disparity in the association of steroid hormones, vitamin D levels and
   physical fitness. However, a significant inverse correlation between
   speed and endurance indicators was observed. Higher circulating vitamin
   D levels were observed in the L-arginine- and beetroot-supplemented
   groups. In conclusion, vasodilators increase vitamin D circulating
   levels that, in the long term, could maintain mineral homeostasis,
   improving muscular function.
RI Pons, Antoni/L-4844-2014; Caballero Garcia, Alberto/; CORDOVA, Alfredo/; Roche, Enrique/V-5738-2017; Noriega, David C/; Bello, Hugo J./
OI Pons, Antoni/0000-0003-2447-3868; Caballero Garcia,
   Alberto/0000-0002-9131-0615; CORDOVA, Alfredo/0000-0003-0236-2817;
   Roche, Enrique/0000-0001-5128-1672; Noriega, David
   C/0000-0002-5909-1555; Bello, Hugo J./0000-0002-3687-1938
ZA 0
ZR 0
ZB 1
ZS 0
TC 3
Z8 0
Z9 3
C1 Univ Valladolid, Fac Hlth Sci, Dept Biochem Mol Biol & Physiol, GIR Phys
   Exercise & Aging, Campus Duques Soria, Soria 42004, Spain
C1 Univ Valladolid, Fac Hlth Sci, Dept Anat & Radiol, GIR Phys Exercise &
   Aging, Campus Los Pajaritos, Soria 42004, Spain
C1 Univ Valladolid, Fac Med, Hosp Clin, Dept Surg Ophthalmol
   Otorhinolaryngol & Physiothe, Valladolid 47005, Spain
C1 Univ Valladolid, Escuela Ingn Ind Forestal Agron & Bioenergia, GIR Phys
   Exercise & Aging, Dept Math, Campus Los Pajaritos, Soria 42004, Spain
C1 Univ Balearic Isl, Res Grp Community Nutr & Oxidat Stress, Palma De
   Mallorca 07122, Spain
C1 Inst Salud Carlos III ISCIII, CIBER Fisiopatol Obesidad & Nutr CIBEROBN,
   Madrid 28029, Spain
C1 Alicante Inst Hlth & Biomed Res ISABIAL, Alicante 03010, Spain
C1 Univ Miguel Hernandez, Inst Bioengn, Dept Appl Biol Nutr, Elche 03202,
   Spain
EI 1660-4601
DA 2022-06-08
UT WOS:000802691600001
PM 35627475
ER

PT J
AU El Midaoui, Adil
   Ghzaiel, Imen
   Vervandier-Fasseur, Dominique
   Ksila, Mohamed
   Zarrouk, Amira
   Nury, Thomas
   Khallouki, Farid
   El Hessni, Aboubaker
   Ibrahimi, Salama Ouazzani
   Latruffe, Norbert
   Couture, Rejean
   Kharoubi, Omar
   Brahmi, Fatiha
   Hammami, Sonia
   Masmoudi-Kouki, Olfa
   Hammami, Mohamed
   Ghrairi, Taoufik
   Vejux, Anne
   Lizard, Gerard
TI Saffron (<i>Crocus sativus</i> L.): A Source of Nutrients for Health and
   for the Treatment of Neuropsychiatric and Age-Related Diseases
SO NUTRIENTS
VL 14
IS 3
AR 597
DI 10.3390/nu14030597
DT Article
PD FEB 2022
PY 2022
AB Saffron (Crocus sativus L.) is a medicinal plant, originally cultivated
   in the East and Middle East, and later in some Mediterranean countries.
   Saffron is obtained from the stigmas of the plant. Currently, the use of
   saffron is undergoing a revival. The medicinal virtues of saffron, its
   culinary use and its high added value have led to the clarification of
   its phytochemical profile and its biological and therapeutic
   characteristics. Saffron is rich in carotenoids and terpenes. The major
   products of saffron are crocins and crocetin (carotenoids) deriving from
   zeaxanthin, pirocrocin and safranal, which give it its taste and aroma,
   respectively. Saffron and its major compounds have powerful antioxidant
   and anti-inflammatory properties in vitro and in vivo. Anti-tumor
   properties have also been described. The goal of this review is to
   present the beneficial effects of saffron and its main constituent
   molecules on neuropsychiatric diseases (depression, anxiety and
   schizophrenia) as well as on the most frequent age-related diseases
   (cardiovascular, ocular and neurodegenerative diseases, as well as
   sarcopenia). Overall, the phytochemical profile of saffron confers many
   beneficial virtues on human health and, in particular, on the prevention
   of age-related diseases, which is a major asset reinforcing the interest
   for this medicinal plant.
RI omar, kharoubi/JVO-1599-2024; NURY, THOMAS/IZQ-3626-2023; Amira, Zarrouk/AFN-1200-2022; LIZARD, Gerard Hubert/; VEJUX, Anne/C-1509-2019; KSILA, Mohamed/; Brahmi, Fatiha/; GHZAIEL, Imen/
OI omar, kharoubi/0000-0003-3287-8427; NURY, THOMAS/0000-0002-2190-9630;
   Amira, Zarrouk/0000-0002-9190-5328; LIZARD, Gerard
   Hubert/0000-0001-6330-0172; VEJUX, Anne/0000-0002-4063-9680; KSILA,
   Mohamed/0000-0002-1710-9753; Brahmi, Fatiha/0000-0001-9332-4976;
   GHZAIEL, Imen/0000-0001-8181-9445
ZB 9
TC 32
ZS 0
ZR 0
Z8 0
ZA 0
Z9 33
C1 Univ Montreal, Dept Physiol & Pharmacol, Fac Med, Montreal, PQ H3C 3J7,
   Canada
C1 Moulay Ismail Univ Meknes, Fac Sci & Tech Errachidia, Dept Biol,
   Errachidia 52000, Morocco
C1 Ibn Tofail Univ, Fac Sci, Dept Biol, Lab Genet Neuroendocrinol &
   Biotechnol, Kenitra 14020, Morocco
C1 Univ Bourgogne Franche Comte, Team Biochem Peroxisome Inflammat & Lipid
   Metab, F-21000 Dijon, France
C1 Univ Monastir, Lab NAFS Nutritio Funct Food & Vasc Hlth, Fac Med,
   LR12ES05, Monastir 5000, Tunisia
C1 Univ Bourgogne Franche Comte, Team OCS, Inst Mol Chem ICMUB UMR CNRS
   6302, F-21000 Dijon, France
C1 Univ Tunis El Manar, Lab Neurophysiol Cellular Physiopathol & Valorisa,
   LR18ES03, Dept Biol,Fac Sci, Tunis 2092, Tunisia
C1 Univ Sousse, Biochem Lab, Fac Med, Sousse 4000, Tunisia
C1 Univ Oran1 ABB, Fac Life & Nat Sci, Lab Expt Biotoxicol Biodepollut &
   Phytoremediat, Oran 31000, Algeria
C1 Univ Bejaia, Lab Biomath Biochim Biophys & Scientometrie, Fac Sci Nat &
   Vie, Bejaia 06000, Algeria
C3 Ibn Tofail Univ
C3 Univ Oran1 ABB
EI 2072-6643
DA 2022-03-22
UT WOS:000759999900001
PM 35276955
ER

PT J
AU Kirk-Ballard, Heather
   Kilroy, Gail
   Day, Britton C.
   Wang, Zhong Q.
   Ribnicky, David M.
   Cefalu, William T.
   Floyd, Z. Elizabeth
TI An ethanolic extract of <i>Artemisia dracunculus</i> L. regulates gene
   expression of ubiquitin-proteasome system enzymes in skeletal muscle:
   Potential role in the treatment of sarcopenic obesity
SO NUTRITION
VL 30
IS 7-8
BP S21
EP S25
DI 10.1016/j.nut.2014.02.027
SU S
DT Article
PD JUL-AUG 2014
PY 2014
AB Objective: Obesity is linked to insulin resistance, a primary component
   of metabolic syndrome and type 2 diabetes. The problem of
   obesity-related insulin resistance is compounded when age-related
   skeletal muscle loss, called sarcopenia, occurs with obesity. Skeletal
   muscle loss results from elevated levels of protein degradation and
   prevention of obesity-related sarcopenic muscle loss will depend on
   strategies that target pathways involved in protein degradation. An
   extract from Artemisia dracunculus, termed PMI 5011, improves insulin
   signaling and increases skeletal muscle myofiber size in a rodent model
   of obesity-related insulin resistance. The aim of this study was to
   examine the effect of PMI 5011 on the ubiquitin-proteasome system, a
   central regulator of muscle protein degradation.
   Methods: Gastrocnemius and vastus lateralis skeletal muscle was obtained
   from KK-A(y) obese diabetic mice fed a control or 1% (w/w) PMI
   5011-supplemented diet. Regulation of genes encoding enzymes of the
   ubiquitin-proteasome system was determined using real-time quantitative
   reverse transcriptase polymerase chain reaction.
   Results: Although MuRF-1 ubiquitin ligase gene expression is
   consistently down-regulated in skeletal muscle, atrogin-1, Fbxo40, and
   Traf6 expression is differentially regulated by PMI 5011. Genes encoding
   other enzymes of the ubiquitin-proteasome system ranging from ubiquitin
   to ubiquitin-specific proteases are also regulated by PMI 5011.
   Additionally, expression of the gene encoding the microtubule-associated
   protein-1 light chain 3 (LC3), a ubiquitin-like protein pivotal to
   autophagy-mediated protein degradation, is down-regulated by PMI 5011 in
   the vastus lateralis.
   Conclusion: PMI 5011 alters the gene expression of ubiquitin-proteasome
   system enzymes that are essential regulators of skeletal muscle mass.
   This suggests that PMI 5011 has therapeutic potential in the treatment
   of obesity-linked sarcopenia by regulating ubiquitin-proteasome-mediated
   protein degradation. (C) 2014 Elsevier Inc. All rights reserved.
RI Floyd, Elizabeth/W-2758-2019
OI Floyd, Elizabeth/0000-0002-3002-6186
ZS 0
ZA 0
Z8 0
TC 10
ZR 0
ZB 7
Z9 12
C1 Pennington Biomed Res Ctr, Baton Rouge, LA 70808 USA
C1 Rutgers State Univ, New Brunswick, NJ 08903 USA
SN 0899-9007
EI 1873-1244
DA 2014-08-15
UT WOS:000339306500005
PM 24985101
ER

PT J
AU Gras, Silvia
   Blasco, Alba
   Modol-Caballero, Guillem
   Tarabal, Olga
   Casanovas, Anna
   Piedrafita, Lidia
   Barranco, Alejandro
   Das, Tapas
   Rueda, Ricardo
   Pereira, Suzette L.
   Navarro, Xavier
   Esquerda, Josep E.
   Caldero, Jordi
TI Beneficial effects of dietary supplementation with green tea catechins
   and cocoa flavanols on aging-related regressive changes in the mouse
   neuromuscular system
SO AGING-US
VL 13
IS 14
BP 18051
EP 18093
DT Article
PD JUL 31 2021
PY 2021
AB Besides skeletal muscle wasting, sarcopenia entails morphological and
   molecular changes in distinct components of the neuromuscular system,
   including spinal cord motoneurons (MNs) and neuromuscular junctions
   (NMJs); moreover, noticeable microgliosis has also been observed around
   aged MNs. Here we examined the impact of two flavonoid-enriched diets
   containing either green tea extract (GTE) catechins or cocoa flavanols
   on age-associated regressive changes in the neuromuscular system of
   C57BL/6J mice. Compared to control mice, GTE- and cocoa-supplementation
   significantly improved the survival rate of mice, reduced the proportion
   of fibers with lipofuscin aggregates and central nuclei, and increased
   the density of satellite cells in skeletal muscles. Additionally, both
   supplements significantly augmented the number of innervated NMJs and
   their degree of maturity compared to controls. GTE, but not cocoa,
   prominently increased the density of VAChT and VGluT2 afferent synapses
   on MNs, which were lost in control aged spinal cords; conversely, cocoa,
   but not GTE, significantly augmented the proportion of VGluT1 afferent
   synapses on aged MNs. Moreover, GTE, but not cocoa, reduced
   aging-associated microgliosis and increased the proportion of
   neuroprotective microglial phenotypes. Our data indicate that certain
   plant flavonoids may be beneficial in the nutritional management of
   age-related deterioration of the neuromuscular system.
RI Navarro, Xavier/C-9577-2011; Calderó, Jordi/A-7373-2010; Llorens, Ana Maria Casanovas/C-3984-2011; Piedrafita Llorens, Lidia/
OI Navarro, Xavier/0000-0001-9849-902X; Piedrafita Llorens,
   Lidia/0000-0001-8151-7447
ZB 1
TC 2
ZA 0
Z8 2
ZR 0
ZS 0
Z9 4
C1 Univ Lleida, Fac Med, Dept Med Expt, Unitat Neurobiol Cellular, Lleida,
   Spain
C1 Inst Recerca Biomed Lleida IRBLIeida, Lleida, Spain
C1 Univ Autonoma Barcelona, Inst Neurociencies, Dept Biol Cellular Fisiol &
   Immunol, Grp Neuroplasticitat & Regeneracio, Bellaterra, Spain
C1 CIBERNED, Bellaterra, Spain
C1 Univ Granada, Sch Pharm, Dept Biochem & Mol Biol 2, Granada, Spain
C1 Abbott Nutr, Res & Dev, Columbus, OH 43215 USA
C1 Abbott Nutr, Res & Dev, Granada, Spain
C3 Abbott Nutr
C3 Abbott Nutr
SN 1945-4589
DA 2021-08-12
UT WOS:000680530300009
PM 34319911
ER

PT J
AU Lee, Hyejin
   Lee, Sang-Jin
   Bae, Gyu-Un
   Baek, Nam-In
   Ryu, Jae-Ha
TI Canadine from <i>Corydalis turtschaninovii</i> Stimulates Myoblast
   Differentiation and Protects against Myotube Atrophy
SO INTERNATIONAL JOURNAL OF MOLECULAR SCIENCES
VL 18
IS 12
AR 2748
DI 10.3390/ijms18122748
DT Article
PD DEC 2017
PY 2017
AB Cachexia and sarcopenia are the main causes of muscle atrophy. These
   result in a reduction in the muscle fiber area, myo-protein content, and
   muscle strength, with various molecular modulators being involved.
   Although several reports have proposed potential therapeutic agents, no
   effective treatments have been found for muscle atrophy. We searched for
   myogenic modulators from medicinal plants to treat muscle diseases. We
   isolated six alkaloids from Corydalis turtschaninovii and evaluated
   their myogenic potential by using the MyoD reporter gene assay in C2C12
   cells. Among the tested compounds, canadine showed the strongest
   transactivation of MyoD and increased MHC expression during myogenesis.
   The activation of p38 MAP kinase and Akt are major mechanisms that
   contribute to the myogenesis by canadine. Canadine increased the number
   of multinucleated and cylinder-shaped myotubes during myogenesis of
   C2C12 myoblasts. To determine the preventive effect of canadine in
   cancer-induced muscle wasting, differentiated C2C12 myotubes were
   treated with conditioned media from CT26 colon carcinoma culture (CT26
   CM) in the presence of canadine. Canadine ameliorated the muscle protein
   degradation caused by CT26-CM by down-regulating the muscle specific-E3
   ligases, MAFbx/atrogin-1 and MuRF1. In this study, we found that
   canadine from C. turtschaninovii stimulates myogenesis and also inhibits
   muscle protein degradation. Therefore, we suggest canadine as a
   protective agent against muscle atrophy.
RI Baek, Nam-In/AAK-7447-2020
ZR 0
Z8 3
ZA 0
ZS 0
TC 13
ZB 10
Z9 17
C1 Sookmyung Womens Univ, Res Ctr Cell Fate Control, 100 Chungparo 47 Gil,
   Seoul 04310, South Korea
C1 Sookmyung Womens Univ, Coll Pharm, 100 Chungparo 47 Gil, Seoul 04310,
   South Korea
C1 Kyung Hee Univ, Grad Sch Biotechnol, Yongin 17104, Gyeonggi, South Korea
EI 1422-0067
DA 2018-01-15
UT WOS:000418896700248
PM 29258243
ER

PT J
AU Nguyen, Ngoc Bao
   Le, Tam Thi
   Kang, Suk Woo
   Cha, Kwang Hyun
   Choi, Sowoon
   Youn, Hye-Young
   Jung, Sang Hoon
   Kim, Myungsuk
TI Cornflower Extract and Its Active Components Alleviate
   Dexamethasone-Induced Muscle Wasting by Targeting Cannabinoid Receptors
   and Modulating Gut Microbiota
SO NUTRIENTS
VL 16
IS 8
AR 1130
DI 10.3390/nu16081130
DT Article
PD APR 2024
PY 2024
AB Sarcopenia, a decline in muscle mass and strength, can be triggered by
   aging or medications like glucocorticoids. This study investigated
   cornflower (Centaurea cyanus) water extract (CC) as a potential
   protective agent against DEX-induced muscle wasting in vitro and in
   vivo. CC and its isolated compounds mitigated oxidative stress, promoted
   myofiber growth, and boosted ATP production in C2C12 myotubes.
   Mechanistically, CC reduced protein degradation markers, increased
   mitochondrial content, and activated protein synthesis signaling.
   Docking analysis suggested cannabinoid receptors (CB) 1 and 2 as
   potential targets of CC compounds. Specifically, graveobioside A from CC
   inhibited CB1 and upregulated CB2, subsequently stimulating protein
   synthesis and suppressing degradation. In vivo, CC treatment attenuated
   DEX-induced muscle wasting, as evidenced by enhanced grip strength,
   exercise performance, and modulation of muscle gene expression related
   to differentiation, protein turnover, and exercise performance.
   Moreover, CC enriched gut microbial diversity, and the abundance of
   Clostridium sensu stricto 1 positively correlated with muscle mass.
   These findings suggest a multifaceted mode of action for CC: (1) direct
   modulation of the muscle cannabinoid receptor system favoring anabolic
   processes and (2) indirect modulation of muscle health through the gut
   microbiome. Overall, CC presents a promising therapeutic strategy for
   preventing and treating muscle atrophy.
RI Cha, Kwang Hyun/; Kim, Myungsuk/GYD-6322-2022
OI Cha, Kwang Hyun/0000-0003-3001-3067; Kim, Myungsuk/0000-0002-5618-3040
ZR 0
Z8 0
ZB 0
ZS 0
TC 0
ZA 0
Z9 0
C1 Korea Inst Sci & Technol, Nat Prod Res Ctr, Kangnung 25451, South Korea
C1 Gangneung Wonju Natl Univ, Coll Dent, Dept Biochem & Mol Biol, Kangnung
   25451, South Korea
C1 Korea Inst Sci & Technol, Nat Prod Informat Res Ctr, Kangnung 25451,
   South Korea
C1 Univ Sci & Technol UST, KIST Sch, Div Biomed Sci & Technol, Daejeon
   34113, South Korea
[truncated: 246,418 more chars]
