# Supplementary material for: The potential of acupuncture in treating sarcopenia: a systematic review and meta-analysis of randomized controlled trials
Source: Front Public Health. 2025 Nov 10;13:1696030. doi: 10.3389/fpubh.2025.1696030 (PMC12640850; doi:10.3389/fpubh.2025.1696030)
Supplement: Supplementary file 1 [file Supplementary_file_1.zip › Supporting Information/0.Search data/WOSsearch-history.xlsx]

## Sheet: data
Entitlements	Type	Search Query	Database	Results	Date Run
- WOS: 1970 to 2024 - DIIDW: 1966 to 2024 - GRANTS: 1953 to 2024 - KJD: 1980 to 2024 - PPRN: 1991 to 2024 - PQDT: 1637 to 2024 - SCIELO: 2002 to 2024	Search	(TS=(sarcopenia*)) AND (TS=(acupuncture OR moxibustion OR manipulation OR massage))	All Databases	10	Thu May 23 2024 23:09:54 GMT+0800 (中国标准时间)
- WOS: 1970 to 2024 - DIIDW: 1966 to 2024 - GRANTS: 1953 to 2024 - KJD: 1980 to 2024 - PPRN: 1991 to 2024 - PQDT: 1637 to 2024 - SCIELO: 2002 to 2024	Search	(TS=(sarcopenia*)) AND (TS=(qigong OR Qi Gong OR Chi Kung OR ba duan jin OR baduanjin OR taiji OR tai ji OR taichi OR tai chi OR wuqinxi OR wu qin xi OR yijinjing OR yi jin jing OR quan OR traditional chinese exercise))	All Databases	49	Thu May 23 2024 23:09:54 GMT+0800 (中国标准时间)
- WOS: 1970 to 2024 - DIIDW: 1966 to 2024 - GRANTS: 1953 to 2024 - KJD: 1980 to 2024 - PPRN: 1991 to 2024 - PQDT: 1637 to 2024 - SCIELO: 2002 to 2024	Search	(TS=(sarcopenia*)) AND (TS=(traditional Chinese medicine OR Traditional Chinese Medicine OR Chung I Hsueh OR Zhong Yi Xue OR Chinese Traditional Medicine OR Traditional Tongue Diagnosis OR Traditional Tongue Diagnoses OR Traditional Tongue Assessment OR Traditional Tongue Assessments))	All Databases	50	Thu May 23 2024 23:09:54 GMT+0800 (中国标准时间)
- WOS: 1970 to 2024 - DIIDW: 1966 to 2024 - GRANTS: 1953 to 2024 - KJD: 1980 to 2024 - PPRN: 1991 to 2024 - PQDT: 1637 to 2024 - SCIELO: 2002 to 2024	Search	(TS=(sarcopenia*)) AND (TS=(Herbal Medicine OR Plant Extracts OR Plant Extract OR Herbal Medicines))	All Databases	196	Thu May 23 2024 23:09:54 GMT+0800 (中国标准时间)
- WOS: 1970 to 2024 - DIIDW: 1966 to 2024 - GRANTS: 1953 to 2024 - KJD: 1980 to 2024 - PPRN: 1991 to 2024 - PQDT: 1637 to 2024 - SCIELO: 2002 to 2024	Search	#1 OR #2 OR #3 OR #4 and Preprint Citation Index (Exclude – Database)	All Databases	261	Thu May 23 2024 23:09:54 GMT+0800 (中国标准时间)
