# Supplementary material for: The potential of acupuncture in treating sarcopenia: a systematic review and meta-analysis of randomized controlled trials
Source: Front Public Health. 2025 Nov 10;13:1696030. doi: 10.3389/fpubh.2025.1696030 (PMC12640850; doi:10.3389/fpubh.2025.1696030)
Supplement: Supplementary file 1 [file Supplementary_file_1.zip › Supporting Information/1.Data/Revman/Acupuncture for sarcopenia.rm5]

<?xml version="1.0" encoding="ISO-8859-1" standalone="no"?>
<COCHRANE_REVIEW DESCRIPTION="" DOI="" GROUP_ID="" ID="791224052309575660" MERGED_FROM="" MODIFIED="2025-09-29 14:48:45 +0800" MODIFIED_BY="[Empty name]" REVIEW_NO="" REVMAN_SUB_VERSION="5.3.5 " REVMAN_VERSION="5" SPLIT_FROM="" STAGE="R" STATUS="A" TYPE="INTERVENTION" VERSION_NO="0.0">
<COVER_SHEET MODIFIED="2024-12-18 20:38:40 +0800" MODIFIED_BY="[Empty name]">
<TITLE MODIFIED="2024-12-18 20:38:40 +0800" MODIFIED_BY="[Empty name]">traditional Chinese medicine for sarcopenia</TITLE>
<CONTACT>
<PERSON ID="????" ROLE="UNKNOWN">
<PREFIX/>
<FIRST_NAME/>
<MIDDLE_INITIALS/>
<LAST_NAME/>
<SUFFIX/>
<POSITION/>
<EMAIL_1/>
<EMAIL_2/>
<URL/>
<MOBILE_PHONE/>
<ADDRESS>
<DEPARTMENT/>
<ORGANISATION/>
<ADDRESS_1/>
<ADDRESS_2/>
<CITY/>
<ZIP/>
<REGION/>
<COUNTRY CODE="NONE">Other</COUNTRY>
<PHONE_1/>
<PHONE_2/>
<FAX_1/>
<FAX_2/>
</ADDRESS>
<FOOTNOTE/>
</PERSON>
</CONTACT>
<CREATORS>
<PERSON ID="????" ROLE="AUTHOR">
<PREFIX/>
<FIRST_NAME/>
<MIDDLE_INITIALS/>
<LAST_NAME/>
<SUFFIX/>
<POSITION/>
<EMAIL_1/>
<EMAIL_2/>
<URL/>
<MOBILE_PHONE/>
<ADDRESS>
<DEPARTMENT/>
<ORGANISATION/>
<ADDRESS_1/>
<ADDRESS_2/>
<CITY/>
<ZIP/>
<REGION/>
<COUNTRY CODE="NONE">Other</COUNTRY>
<PHONE_1/>
<PHONE_2/>
<FAX_1/>
<FAX_2/>
</ADDRESS>
<FOOTNOTE/>
</PERSON>
</CREATORS>
<DATES>
<UP_TO_DATE>
<DATE DAY="" MONTH="" YEAR=""/>
</UP_TO_DATE>
<LAST_SEARCH>
<DATE DAY="" MONTH="" YEAR=""/>
</LAST_SEARCH>
<NEXT_STAGE>
<DATE DAY="" MONTH="" YEAR=""/>
</NEXT_STAGE>
<PROTOCOL_PUBLISHED ISSUE="" YEAR=""/>
<REVIEW_PUBLISHED ISSUE="" YEAR=""/>
<LAST_CITATION_ISSUE ISSUE="" YEAR=""/>
</DATES>
<WHATS_NEW/>
<HISTORY/>
<SOURCES_OF_SUPPORT>
<INTERNAL_SOURCES/>
<EXTERNAL_SOURCES/>
</SOURCES_OF_SUPPORT>
<MESH_TERMS VERIFIED="NO"/>
<KEYWORDS/>
</COVER_SHEET>
<MAIN_TEXT>
<SUMMARY>
<TITLE>[Summary title]</TITLE>
<SUMMARY_BODY>
<P>[Summary text]</P>
</SUMMARY_BODY>
</SUMMARY>
<ABSTRACT>
<ABS_BACKGROUND/>
<ABS_OBJECTIVES/>
<ABS_SEARCH_STRATEGY/>
<ABS_SELECTION_CRITERIA/>
<ABS_DATA_COLLECTION/>
<ABS_RESULTS/>
<ABS_CONCLUSIONS/>
</ABSTRACT>
<BODY>
<BACKGROUND>
<CONDITION/>
<INTERVENTION/>
<THEORY/>
<IMPORTANCE/>
</BACKGROUND>
<OBJECTIVES/>
<METHODS>
<SELECTION_CRITERIA>
<CRIT_STUDIES/>
<CRIT_PARTICIPANTS/>
<CRIT_INTERVENTIONS/>
<CRIT_OUTCOMES>
<CRIT_OUTCOMES_PRIMARY/>
<CRIT_OUTCOMES_SECONDARY/>
</CRIT_OUTCOMES>
</SELECTION_CRITERIA>
<SEARCH_METHODS>
<ELECTRONIC_SEARCHES/>
<OTHER_SEARCHES/>
</SEARCH_METHODS>
<DATA_COLLECTION>
<STUDY_SELECTION/>
<DATA_EXTRACTION/>
<QUALITY_ASSESSMENT/>
<EFFECT_MEASURES/>
<UNIT_OF_ANALYSIS/>
<MISSING_DATA/>
<HETEROGENEITY_ASSESSMENT/>
<BIAS_ASSESSMENT/>
<DATA_SYNTHESIS/>
<SUBGROUP_ANALYSIS/>
<SENSITIVITY_ANALYSIS/>
</DATA_COLLECTION>
</METHODS>
<RESULTS>
<STUDY_DESCRIPTION>
<SEARCH_RESULTS/>
<INCLUDED_STUDIES_DESCR/>
<EXCLUDED_STUDIES_DESCR/>
</STUDY_DESCRIPTION>
<STUDY_QUALITY>
<ALLOCATION/>
<BLINDING/>
<EXCLUSIONS/>
<SELECTIVE_REPORTING/>
<OTHER_BIAS_SOURCES/>
</STUDY_QUALITY>
<INTERVENTION_EFFECTS/>
</RESULTS>
<DISCUSSION>
<SUMMARY_OF_RESULTS/>
<APPLICABILITY_OF_FINDINGS/>
<QUALITY_OF_EVIDENCE/>
<POTENTIAL_BIASES/>
<AGREEMENT/>
</DISCUSSION>
<CONCLUSIONS>
<IMPLICATIONS_PRACTICE/>
<IMPLICATIONS_RESEARCH/>
</CONCLUSIONS>
</BODY>
<ACKNOWLEDGEMENTS/>
<CONFLICT_OF_INTEREST/>
<CONTRIBUTIONS/>
<PRO_REV_DIFF/>
<PUBLIC_NOTES/>
</MAIN_TEXT>
<STUDIES_AND_REFERENCES MODIFIED="2025-04-28 15:05:41 +0800" MODIFIED_BY="[Empty name]">
<STUDIES MODIFIED="2025-04-28 15:05:41 +0800" MODIFIED_BY="[Empty name]">
<INCLUDED_STUDIES MODIFIED="2025-04-28 15:05:41 +0800" MODIFIED_BY="[Empty name]">
<STUDY DATA_SOURCE="PUB" ID="STD-_x0030_1-Zhendi-Feng-2023" MODIFIED="2025-04-27 22:13:38 +0800" MODIFIED_BY="[Empty name]" NAME="01 Zhendi Feng 2023" YEAR="2023">
<REFERENCE PRIMARY="NO" TYPE="JOURNAL_ARTICLE">
<IDENTIFIERS/>
</REFERENCE>
<IDENTIFIERS/>
</STUDY>
<STUDY DATA_SOURCE="PUB" ID="STD-_x0030_2-Gisele-Soares-2019" MODIFIED="2025-04-27 22:13:44 +0800" MODIFIED_BY="[Empty name]" NAME="02 Gisele Soares 2019" YEAR="2019">
<REFERENCE PRIMARY="NO" TYPE="JOURNAL_ARTICLE">
<IDENTIFIERS/>
</REFERENCE>
<IDENTIFIERS/>
</STUDY>
<STUDY DATA_SOURCE="PUB" ID="STD-_x0030_3-Weibo-Gu-2022" MODIFIED="2025-04-27 22:13:50 +0800" MODIFIED_BY="[Empty name]" NAME="03 Weibo Gu 2022" YEAR="2022">
<REFERENCE PRIMARY="NO" TYPE="JOURNAL_ARTICLE">
<IDENTIFIERS/>
</REFERENCE>
<IDENTIFIERS/>
</STUDY>
<STUDY DATA_SOURCE="PUB" ID="STD-_x0030_4-Miancong-Ling-2022" MODIFIED="2025-04-27 22:13:56 +0800" MODIFIED_BY="[Empty name]" NAME="04 Miancong Ling 2022" YEAR="2022">
<REFERENCE PRIMARY="NO" TYPE="JOURNAL_ARTICLE">
<IDENTIFIERS/>
</REFERENCE>
<IDENTIFIERS/>
</STUDY>
<STUDY DATA_SOURCE="PUB" ID="STD-_x0030_5-Biyuan-Liu-2020" MODIFIED="2025-04-27 22:14:03 +0800" MODIFIED_BY="[Empty name]" NAME="05 Biyuan Liu 2020" YEAR="2020">
<REFERENCE PRIMARY="NO" TYPE="JOURNAL_ARTICLE">
<IDENTIFIERS/>
</REFERENCE>
<IDENTIFIERS/>
</STUDY>
<STUDY DATA_SOURCE="PUB" ID="STD-_x0030_6-Sufan-Ma-2023" MODIFIED="2025-04-28 15:05:15 +0800" MODIFIED_BY="[Empty name]" NAME="06 Sufan Ma 2023" YEAR="2023">
<REFERENCE PRIMARY="NO" TYPE="JOURNAL_ARTICLE">
<IDENTIFIERS/>
</REFERENCE>
<IDENTIFIERS/>
</STUDY>
<STUDY DATA_SOURCE="PUB" ID="STD-_x0030_7-Hui-Pang-2023" MODIFIED="2025-04-28 15:05:22 +0800" MODIFIED_BY="[Empty name]" NAME="07 Hui Pang 2023" YEAR="2023">
<REFERENCE PRIMARY="NO" TYPE="JOURNAL_ARTICLE">
<IDENTIFIERS/>
</REFERENCE>
<IDENTIFIERS/>
</STUDY>
<STUDY DATA_SOURCE="PUB" ID="STD-_x0030_8-Xin-Zhou-2018" MODIFIED="2025-04-28 15:05:29 +0800" MODIFIED_BY="[Empty name]" NAME="08 Xin Zhou 2018" YEAR="2018">
<REFERENCE PRIMARY="NO" TYPE="JOURNAL_ARTICLE">
<IDENTIFIERS/>
</REFERENCE>
<IDENTIFIERS/>
</STUDY>
<STUDY DATA_SOURCE="PUB" ID="STD-_x0030_9-Jing-Yang-2022" MODIFIED="2025-04-28 15:05:35 +0800" MODIFIED_BY="[Empty name]" NAME="09 Jing Yang 2022" YEAR="2022">
<REFERENCE PRIMARY="NO" TYPE="JOURNAL_ARTICLE">
<IDENTIFIERS/>
</REFERENCE>
<IDENTIFIERS/>
</STUDY>
<STUDY DATA_SOURCE="PUB" ID="STD-_x0031_0-Yanli-Zhang-2024" MODIFIED="2025-04-28 15:05:41 +0800" MODIFIED_BY="[Empty name]" NAME="10 Yanli Zhang 2024" YEAR="2024">
<REFERENCE PRIMARY="NO" TYPE="JOURNAL_ARTICLE">
<IDENTIFIERS/>
</REFERENCE>
<IDENTIFIERS/>
</STUDY>
</INCLUDED_STUDIES>
<EXCLUDED_STUDIES/>
<AWAITING_STUDIES/>
<ONGOING_STUDIES/>
</STUDIES>
<OTHER_REFERENCES>
<ADDITIONAL_REFERENCES/>
<OTHER_VERSIONS_REFERENCES/>
<PENDING_REFERENCES/>
</OTHER_REFERENCES>
</STUDIES_AND_REFERENCES>
<CHARACTERISTICS_OF_STUDIES MODIFIED="2025-04-28 15:05:03 +0800" MODIFIED_BY="[Empty name]">
<CHARACTERISTICS_OF_INCLUDED_STUDIES MODIFIED="2025-04-28 15:05:03 +0800" MODIFIED_BY="[Empty name]" SORT_BY="STUDY" USER_DEF_1_ENABLED="NO" USER_DEF_2_ENABLED="NO" USER_DEF_3_ENABLED="NO">
<INCLUDED_CHAR STUDY_ID="STD-_x0030_1-Zhendi-Feng-2023">
<CHAR_METHODS/>
<CHAR_PARTICIPANTS/>
<CHAR_INTERVENTIONS/>
<CHAR_OUTCOMES/>
<CHAR_NOTES/>
</INCLUDED_CHAR>
<INCLUDED_CHAR STUDY_ID="STD-_x0030_2-Gisele-Soares-2019">
<CHAR_METHODS/>
<CHAR_PARTICIPANTS/>
<CHAR_INTERVENTIONS/>
<CHAR_OUTCOMES/>
<CHAR_NOTES/>
</INCLUDED_CHAR>
<INCLUDED_CHAR STUDY_ID="STD-_x0030_3-Weibo-Gu-2022">
<CHAR_METHODS/>
<CHAR_PARTICIPANTS/>
<CHAR_INTERVENTIONS/>
<CHAR_OUTCOMES/>
<CHAR_NOTES/>
</INCLUDED_CHAR>
<INCLUDED_CHAR STUDY_ID="STD-_x0030_4-Miancong-Ling-2022">
<CHAR_METHODS/>
<CHAR_PARTICIPANTS/>
<CHAR_INTERVENTIONS/>
<CHAR_OUTCOMES/>
<CHAR_NOTES/>
</INCLUDED_CHAR>
<INCLUDED_CHAR STUDY_ID="STD-_x0030_5-Biyuan-Liu-2020">
<CHAR_METHODS/>
<CHAR_PARTICIPANTS/>
<CHAR_INTERVENTIONS/>
<CHAR_OUTCOMES/>
<CHAR_NOTES/>
</INCLUDED_CHAR>
<INCLUDED_CHAR STUDY_ID="STD-_x0030_6-Sufan-Ma-2023">
<CHAR_METHODS/>
<CHAR_PARTICIPANTS/>
<CHAR_INTERVENTIONS/>
<CHAR_OUTCOMES/>
<CHAR_NOTES/>
</INCLUDED_CHAR>
<INCLUDED_CHAR STUDY_ID="STD-_x0030_7-Hui-Pang-2023">
<CHAR_METHODS/>
<CHAR_PARTICIPANTS/>
<CHAR_INTERVENTIONS/>
<CHAR_OUTCOMES/>
<CHAR_NOTES/>
</INCLUDED_CHAR>
<INCLUDED_CHAR STUDY_ID="STD-_x0030_8-Xin-Zhou-2018">
<CHAR_METHODS/>
<CHAR_PARTICIPANTS/>
<CHAR_INTERVENTIONS/>
<CHAR_OUTCOMES/>
<CHAR_NOTES/>
</INCLUDED_CHAR>
<INCLUDED_CHAR STUDY_ID="STD-_x0030_9-Jing-Yang-2022">
<CHAR_METHODS/>
<CHAR_PARTICIPANTS/>
<CHAR_INTERVENTIONS/>
<CHAR_OUTCOMES/>
<CHAR_NOTES/>
</INCLUDED_CHAR>
<INCLUDED_CHAR STUDY_ID="STD-_x0031_0-Yanli-Zhang-2024">
<CHAR_METHODS/>
<CHAR_PARTICIPANTS/>
<CHAR_INTERVENTIONS/>
<CHAR_OUTCOMES/>
<CHAR_NOTES/>
</INCLUDED_CHAR>
<FOOTNOTES/>
</CHARACTERISTICS_OF_INCLUDED_STUDIES>
<CHARACTERISTICS_OF_EXCLUDED_STUDIES SORT_BY="STUDY">
<FOOTNOTES/>
</CHARACTERISTICS_OF_EXCLUDED_STUDIES>
<CHARACTERISTICS_OF_AWAITING_STUDIES SORT_BY="STUDY" USER_DEF_1_ENABLED="NO" USER_DEF_2_ENABLED="NO" USER_DEF_3_ENABLED="NO">
<FOOTNOTES/>
</CHARACTERISTICS_OF_AWAITING_STUDIES>
<CHARACTERISTICS_OF_ONGOING_STUDIES SORT_BY="STUDY" USER_DEF_1_ENABLED="NO" USER_DEF_2_ENABLED="NO" USER_DEF_3_ENABLED="NO">
<FOOTNOTES/>
</CHARACTERISTICS_OF_ONGOING_STUDIES>
</CHARACTERISTICS_OF_STUDIES>
<QUALITY_ITEMS MODIFIED="2025-04-28 15:05:03 +0800" MODIFIED_BY="[Empty name]">
<QUALITY_ITEM CORE_ITEM="YES" ID="QIT-01" LEVEL="STUDY" MODIFIED="2025-04-28 15:05:03 +0800" MODIFIED_BY="[Empty name]" NO="1">
<NAME>Random sequence generation (selection bias)</NAME>
<DESCRIPTION>
<P>Selection bias (biased allocation to interventions) due to inadequate generation of a randomised sequence</P>
</DESCRIPTION>
<QUALITY_ITEM_DATA>
<QUALITY_ITEM_DATA_ENTRY MODIFIED="2024-11-04 16:04:07 +0800" MODIFIED_BY="[Empty name]" RESULT="YES" STUDY_ID="STD-_x0030_1-Zhendi-Feng-2023">
<DESCRIPTION/>
</QUALITY_ITEM_DATA_ENTRY>
<QUALITY_ITEM_DATA_ENTRY MODIFIED="2024-11-04 16:04:51 +0800" MODIFIED_BY="[Empty name]" RESULT="YES" STUDY_ID="STD-_x0030_2-Gisele-Soares-2019">
<DESCRIPTION/>
</QUALITY_ITEM_DATA_ENTRY>
<QUALITY_ITEM_DATA_ENTRY MODIFIED="2024-11-04 16:05:55 +0800" MODIFIED_BY="[Empty name]" RESULT="YES" STUDY_ID="STD-_x0030_3-Weibo-Gu-2022">
<DESCRIPTION/>
</QUALITY_ITEM_DATA_ENTRY>
<QUALITY_ITEM_DATA_ENTRY MODIFIED="2024-11-04 16:13:10 +0800" MODIFIED_BY="[Empty name]" RESULT="YES" STUDY_ID="STD-_x0030_4-Miancong-Ling-2022">
<DESCRIPTION/>
</QUALITY_ITEM_DATA_ENTRY>
<QUALITY_ITEM_DATA_ENTRY MODIFIED="2024-11-04 16:13:27 +0800" MODIFIED_BY="[Empty name]" RESULT="YES" STUDY_ID="STD-_x0030_5-Biyuan-Liu-2020">
<DESCRIPTION/>
</QUALITY_ITEM_DATA_ENTRY>
<QUALITY_ITEM_DATA_ENTRY MODIFIED="2024-11-04 16:19:41 +0800" MODIFIED_BY="[Empty name]" RESULT="YES" STUDY_ID="STD-_x0030_6-Sufan-Ma-2023">
<DESCRIPTION/>
</QUALITY_ITEM_DATA_ENTRY>
<QUALITY_ITEM_DATA_ENTRY MODIFIED="2024-11-04 16:20:44 +0800" MODIFIED_BY="[Empty name]" RESULT="YES" STUDY_ID="STD-_x0030_7-Hui-Pang-2023">
<DESCRIPTION/>
</QUALITY_ITEM_DATA_ENTRY>
<QUALITY_ITEM_DATA_ENTRY MODIFIED="2024-11-04 16:28:25 +0800" MODIFIED_BY="[Empty name]" RESULT="YES" STUDY_ID="STD-_x0030_8-Xin-Zhou-2018">
<DESCRIPTION/>
</QUALITY_ITEM_DATA_ENTRY>
<QUALITY_ITEM_DATA_ENTRY MODIFIED="2024-11-04 16:29:20 +0800" MODIFIED_BY="[Empty name]" RESULT="YES" STUDY_ID="STD-_x0030_9-Jing-Yang-2022">
<DESCRIPTION/>
</QUALITY_ITEM_DATA_ENTRY>
<QUALITY_ITEM_DATA_ENTRY MODIFIED="2024-11-04 16:37:00 +0800" MODIFIED_BY="[Empty name]" RESULT="YES" STUDY_ID="STD-_x0031_0-Yanli-Zhang-2024">
<DESCRIPTION/>
</QUALITY_ITEM_DATA_ENTRY>
</QUALITY_ITEM_DATA>
</QUALITY_ITEM>
<QUALITY_ITEM CORE_ITEM="YES" ID="QIT-02" LEVEL="STUDY" MODIFIED="2025-04-28 15:05:03 +0800" MODIFIED_BY="[Empty name]" NO="2">
<NAME>Allocation concealment (selection bias)</NAME>
<DESCRIPTION>
<P>Selection bias (biased allocation to interventions) due to inadequate concealment of allocations prior to assignment</P>
</DESCRIPTION>
<QUALITY_ITEM_DATA>
<QUALITY_ITEM_DATA_ENTRY MODIFIED="2024-12-18 22:23:13 +0800" MODIFIED_BY="[Empty name]" RESULT="UNKNOWN" STUDY_ID="STD-_x0030_1-Zhendi-Feng-2023">
<DESCRIPTION>
<P>1</P>
</DESCRIPTION>
</QUALITY_ITEM_DATA_ENTRY>
<QUALITY_ITEM_DATA_ENTRY MODIFIED="2024-11-04 16:04:51 +0800" MODIFIED_BY="[Empty name]" RESULT="YES" STUDY_ID="STD-_x0030_2-Gisele-Soares-2019">
<DESCRIPTION/>
</QUALITY_ITEM_DATA_ENTRY>
<QUALITY_ITEM_DATA_ENTRY MODIFIED="2024-11-04 16:05:57 +0800" MODIFIED_BY="[Empty name]" RESULT="YES" STUDY_ID="STD-_x0030_3-Weibo-Gu-2022">
<DESCRIPTION/>
</QUALITY_ITEM_DATA_ENTRY>
<QUALITY_ITEM_DATA_ENTRY MODIFIED="2024-12-18 22:24:59 +0800" MODIFIED_BY="[Empty name]" RESULT="UNKNOWN" STUDY_ID="STD-_x0030_4-Miancong-Ling-2022">
<DESCRIPTION>
<P>1</P>
</DESCRIPTION>
</QUALITY_ITEM_DATA_ENTRY>
<QUALITY_ITEM_DATA_ENTRY MODIFIED="2024-12-18 22:25:03 +0800" MODIFIED_BY="[Empty name]" RESULT="UNKNOWN" STUDY_ID="STD-_x0030_5-Biyuan-Liu-2020">
<DESCRIPTION>
<P>1</P>
</DESCRIPTION>
</QUALITY_ITEM_DATA_ENTRY>
<QUALITY_ITEM_DATA_ENTRY MODIFIED="2024-11-04 16:19:42 +0800" MODIFIED_BY="[Empty name]" RESULT="YES" STUDY_ID="STD-_x0030_6-Sufan-Ma-2023">
<DESCRIPTION/>
</QUALITY_ITEM_DATA_ENTRY>
<QUALITY_ITEM_DATA_ENTRY MODIFIED="2024-12-18 22:25:48 +0800" MODIFIED_BY="[Empty name]" RESULT="UNKNOWN" STUDY_ID="STD-_x0030_7-Hui-Pang-2023">
<DESCRIPTION>
<P>1</P>
</DESCRIPTION>
</QUALITY_ITEM_DATA_ENTRY>
<QUALITY_ITEM_DATA_ENTRY MODIFIED="2024-12-18 22:27:06 +0800" MODIFIED_BY="[Empty name]" RESULT="UNKNOWN" STUDY_ID="STD-_x0030_8-Xin-Zhou-2018">
<DESCRIPTION>
<P>1</P>
</DESCRIPTION>
</QUALITY_ITEM_DATA_ENTRY>
<QUALITY_ITEM_DATA_ENTRY MODIFIED="2024-12-18 22:27:32 +0800" MODIFIED_BY="[Empty name]" RESULT="UNKNOWN" STUDY_ID="STD-_x0030_9-Jing-Yang-2022">
<DESCRIPTION>
<P>1</P>
</DESCRIPTION>
</QUALITY_ITEM_DATA_ENTRY>
<QUALITY_ITEM_DATA_ENTRY MODIFIED="2024-12-18 22:28:01 +0800" MODIFIED_BY="[Empty name]" RESULT="UNKNOWN" STUDY_ID="STD-_x0031_0-Yanli-Zhang-2024">
<DESCRIPTION>
<P>1</P>
</DESCRIPTION>
</QUALITY_ITEM_DATA_ENTRY>
</QUALITY_ITEM_DATA>
</QUALITY_ITEM>
<QUALITY_ITEM CORE_ITEM="YES" ID="QIT-03" LEVEL="GROUP" MODIFIED="2025-04-28 15:05:03 +0800" MODIFIED_BY="[Empty name]" NO="3">
<NAME>Blinding of participants and personnel (performance bias)</NAME>
<DESCRIPTION>
<P>Performance bias due to knowledge of the allocated interventions by participants and personnel during the study</P>
</DESCRIPTION>
<QUALITY_ITEM_DATA_ENTRY_GROUP ID="QIG-03.01" NO="1">
<NAME>All outcomes</NAME>
</QUALITY_ITEM_DATA_ENTRY_GROUP>
<QUALITY_ITEM_DATA>
<QUALITY_ITEM_DATA_ENTRY GROUP_ID="QIG-03.01" MODIFIED="2024-11-04 16:04:08 +0800" MODIFIED_BY="[Empty name]" RESULT="YES" STUDY_ID="STD-_x0030_1-Zhendi-Feng-2023">
<DESCRIPTION/>
</QUALITY_ITEM_DATA_ENTRY>
<QUALITY_ITEM_DATA_ENTRY GROUP_ID="QIG-03.01" MODIFIED="2024-12-18 22:23:17 +0800" MODIFIED_BY="[Empty name]" RESULT="UNKNOWN" STUDY_ID="STD-_x0030_2-Gisele-Soares-2019">
<DESCRIPTION>
<P>1</P>
</DESCRIPTION>
</QUALITY_ITEM_DATA_ENTRY>
<QUALITY_ITEM_DATA_ENTRY GROUP_ID="QIG-03.01" MODIFIED="2024-11-04 16:05:58 +0800" MODIFIED_BY="[Empty name]" RESULT="YES" STUDY_ID="STD-_x0030_3-Weibo-Gu-2022">
<DESCRIPTION/>
</QUALITY_ITEM_DATA_ENTRY>
<QUALITY_ITEM_DATA_ENTRY GROUP_ID="QIG-03.01" MODIFIED="2024-11-04 16:13:11 +0800" MODIFIED_BY="[Empty name]" RESULT="YES" STUDY_ID="STD-_x0030_4-Miancong-Ling-2022">
<DESCRIPTION/>
</QUALITY_ITEM_DATA_ENTRY>
<QUALITY_ITEM_DATA_ENTRY GROUP_ID="QIG-03.01" MODIFIED="2024-11-04 16:13:28 +0800" MODIFIED_BY="[Empty name]" RESULT="YES" STUDY_ID="STD-_x0030_5-Biyuan-Liu-2020">
<DESCRIPTION/>
</QUALITY_ITEM_DATA_ENTRY>
<QUALITY_ITEM_DATA_ENTRY GROUP_ID="QIG-03.01" MODIFIED="2024-11-04 16:19:42 +0800" MODIFIED_BY="[Empty name]" RESULT="YES" STUDY_ID="STD-_x0030_6-Sufan-Ma-2023">
<DESCRIPTION/>
</QUALITY_ITEM_DATA_ENTRY>
<QUALITY_ITEM_DATA_ENTRY GROUP_ID="QIG-03.01" MODIFIED="2024-11-04 16:20:45 +0800" MODIFIED_BY="[Empty name]" RESULT="YES" STUDY_ID="STD-_x0030_7-Hui-Pang-2023">
<DESCRIPTION/>
</QUALITY_ITEM_DATA_ENTRY>
<QUALITY_ITEM_DATA_ENTRY GROUP_ID="QIG-03.01" MODIFIED="2024-12-18 22:27:08 +0800" MODIFIED_BY="[Empty name]" RESULT="UNKNOWN" STUDY_ID="STD-_x0030_8-Xin-Zhou-2018">
<DESCRIPTION>
<P>1</P>
</DESCRIPTION>
</QUALITY_ITEM_DATA_ENTRY>
<QUALITY_ITEM_DATA_ENTRY GROUP_ID="QIG-03.01" MODIFIED="2024-11-04 16:29:21 +0800" MODIFIED_BY="[Empty name]" RESULT="YES" STUDY_ID="STD-_x0030_9-Jing-Yang-2022">
<DESCRIPTION/>
</QUALITY_ITEM_DATA_ENTRY>
<QUALITY_ITEM_DATA_ENTRY GROUP_ID="QIG-03.01" MODIFIED="2024-11-04 16:37:01 +0800" MODIFIED_BY="[Empty name]" RESULT="YES" STUDY_ID="STD-_x0031_0-Yanli-Zhang-2024">
<DESCRIPTION/>
</QUALITY_ITEM_DATA_ENTRY>
</QUALITY_ITEM_DATA>
</QUALITY_ITEM>
<QUALITY_ITEM CORE_ITEM="YES" ID="QIT-04" LEVEL="GROUP" MODIFIED="2025-04-28 15:05:03 +0800" MODIFIED_BY="[Empty name]" NO="4">
<NAME>Blinding of outcome assessment (detection bias)</NAME>
<DESCRIPTION>
<P>Detection bias due to knowledge of the allocated interventions by outcome assessors</P>
</DESCRIPTION>
<QUALITY_ITEM_DATA_ENTRY_GROUP ID="QIG-04.01" NO="1">
<NAME>All outcomes</NAME>
</QUALITY_ITEM_DATA_ENTRY_GROUP>
<QUALITY_ITEM_DATA>
<QUALITY_ITEM_DATA_ENTRY GROUP_ID="QIG-04.01" MODIFIED="2024-11-04 16:04:09 +0800" MODIFIED_BY="[Empty name]" RESULT="YES" STUDY_ID="STD-_x0030_1-Zhendi-Feng-2023">
<DESCRIPTION/>
</QUALITY_ITEM_DATA_ENTRY>
<QUALITY_ITEM_DATA_ENTRY GROUP_ID="QIG-04.01" MODIFIED="2024-12-18 22:23:19 +0800" MODIFIED_BY="[Empty name]" RESULT="UNKNOWN" STUDY_ID="STD-_x0030_2-Gisele-Soares-2019">
<DESCRIPTION>
<P>1</P>
</DESCRIPTION>
</QUALITY_ITEM_DATA_ENTRY>
<QUALITY_ITEM_DATA_ENTRY GROUP_ID="QIG-04.01" MODIFIED="2024-11-04 16:05:58 +0800" MODIFIED_BY="[Empty name]" RESULT="YES" STUDY_ID="STD-_x0030_3-Weibo-Gu-2022">
<DESCRIPTION/>
</QUALITY_ITEM_DATA_ENTRY>
<QUALITY_ITEM_DATA_ENTRY GROUP_ID="QIG-04.01" MODIFIED="2024-11-04 16:13:11 +0800" MODIFIED_BY="[Empty name]" RESULT="YES" STUDY_ID="STD-_x0030_4-Miancong-Ling-2022">
<DESCRIPTION/>
</QUALITY_ITEM_DATA_ENTRY>
<QUALITY_ITEM_DATA_ENTRY GROUP_ID="QIG-04.01" MODIFIED="2024-11-04 16:13:32 +0800" MODIFIED_BY="[Empty name]" RESULT="YES" STUDY_ID="STD-_x0030_5-Biyuan-Liu-2020">
<DESCRIPTION/>
</QUALITY_ITEM_DATA_ENTRY>
<QUALITY_ITEM_DATA_ENTRY GROUP_ID="QIG-04.01" MODIFIED="2024-11-04 16:19:43 +0800" MODIFIED_BY="[Empty name]" RESULT="YES" STUDY_ID="STD-_x0030_6-Sufan-Ma-2023">
<DESCRIPTION/>
</QUALITY_ITEM_DATA_ENTRY>
<QUALITY_ITEM_DATA_ENTRY GROUP_ID="QIG-04.01" MODIFIED="2024-11-04 16:20:45 +0800" MODIFIED_BY="[Empty name]" RESULT="YES" STUDY_ID="STD-_x0030_7-Hui-Pang-2023">
<DESCRIPTION/>
</QUALITY_ITEM_DATA_ENTRY>
<QUALITY_ITEM_DATA_ENTRY GROUP_ID="QIG-04.01" MODIFIED="2024-12-18 22:27:10 +0800" MODIFIED_BY="[Empty name]" RESULT="UNKNOWN" STUDY_ID="STD-_x0030_8-Xin-Zhou-2018">
<DESCRIPTION>
<P>1</P>
</DESCRIPTION>
</QUALITY_ITEM_DATA_ENTRY>
<QUALITY_ITEM_DATA_ENTRY GROUP_ID="QIG-04.01" MODIFIED="2024-11-04 16:29:23 +0800" MODIFIED_BY="[Empty name]" RESULT="YES" STUDY_ID="STD-_x0030_9-Jing-Yang-2022">
<DESCRIPTION/>
</QUALITY_ITEM_DATA_ENTRY>
<QUALITY_ITEM_DATA_ENTRY GROUP_ID="QIG-04.01" MODIFIED="2024-11-04 16:37:02 +0800" MODIFIED_BY="[Empty name]" RESULT="YES" STUDY_ID="STD-_x0031_0-Yanli-Zhang-2024">
<DESCRIPTION/>
</QUALITY_ITEM_DATA_ENTRY>
</QUALITY_ITEM_DATA>
</QUALITY_ITEM>
<QUALITY_ITEM CORE_ITEM="YES" ID="QIT-05" LEVEL="GROUP" MODIFIED="2025-04-28 15:05:03 +0800" MODIFIED_BY="[Empty name]" NO="5">
<NAME>Incomplete outcome data (attrition bias)</NAME>
<DESCRIPTION>
<P>Attrition bias due to amount, nature or handling of incomplete outcome data</P>
</DESCRIPTION>
<QUALITY_ITEM_DATA_ENTRY_GROUP ID="QIG-05.01" NO="1">
<NAME>All outcomes</NAME>
</QUALITY_ITEM_DATA_ENTRY_GROUP>
<QUALITY_ITEM_DATA>
<QUALITY_ITEM_DATA_ENTRY GROUP_ID="QIG-05.01" MODIFIED="2024-11-04 16:04:12 +0800" MODIFIED_BY="[Empty name]" RESULT="YES" STUDY_ID="STD-_x0030_1-Zhendi-Feng-2023">
<DESCRIPTION/>
</QUALITY_ITEM_DATA_ENTRY>
<QUALITY_ITEM_DATA_ENTRY GROUP_ID="QIG-05.01" MODIFIED="2024-11-04 16:04:53 +0800" MODIFIED_BY="[Empty name]" RESULT="YES" STUDY_ID="STD-_x0030_2-Gisele-Soares-2019">
<DESCRIPTION/>
</QUALITY_ITEM_DATA_ENTRY>
<QUALITY_ITEM_DATA_ENTRY GROUP_ID="QIG-05.01" MODIFIED="2024-11-04 16:06:01 +0800" MODIFIED_BY="[Empty name]" RESULT="YES" STUDY_ID="STD-_x0030_3-Weibo-Gu-2022">
<DESCRIPTION/>
</QUALITY_ITEM_DATA_ENTRY>
<QUALITY_ITEM_DATA_ENTRY GROUP_ID="QIG-05.01" MODIFIED="2024-11-04 16:13:12 +0800" MODIFIED_BY="[Empty name]" RESULT="YES" STUDY_ID="STD-_x0030_4-Miancong-Ling-2022">
<DESCRIPTION/>
</QUALITY_ITEM_DATA_ENTRY>
<QUALITY_ITEM_DATA_ENTRY GROUP_ID="QIG-05.01" MODIFIED="2024-11-04 16:13:33 +0800" MODIFIED_BY="[Empty name]" RESULT="YES" STUDY_ID="STD-_x0030_5-Biyuan-Liu-2020">
<DESCRIPTION/>
</QUALITY_ITEM_DATA_ENTRY>
<QUALITY_ITEM_DATA_ENTRY GROUP_ID="QIG-05.01" MODIFIED="2024-11-04 16:19:44 +0800" MODIFIED_BY="[Empty name]" RESULT="YES" STUDY_ID="STD-_x0030_6-Sufan-Ma-2023">
<DESCRIPTION/>
</QUALITY_ITEM_DATA_ENTRY>
<QUALITY_ITEM_DATA_ENTRY GROUP_ID="QIG-05.01" MODIFIED="2024-11-04 16:20:46 +0800" MODIFIED_BY="[Empty name]" RESULT="YES" STUDY_ID="STD-_x0030_7-Hui-Pang-2023">
<DESCRIPTION/>
</QUALITY_ITEM_DATA_ENTRY>
<QUALITY_ITEM_DATA_ENTRY GROUP_ID="QIG-05.01" MODIFIED="2024-11-04 16:28:28 +0800" MODIFIED_BY="[Empty name]" RESULT="YES" STUDY_ID="STD-_x0030_8-Xin-Zhou-2018">
<DESCRIPTION/>
</QUALITY_ITEM_DATA_ENTRY>
<QUALITY_ITEM_DATA_ENTRY GROUP_ID="QIG-05.01" MODIFIED="2024-11-04 16:29:24 +0800" MODIFIED_BY="[Empty name]" RESULT="YES" STUDY_ID="STD-_x0030_9-Jing-Yang-2022">
<DESCRIPTION/>
</QUALITY_ITEM_DATA_ENTRY>
<QUALITY_ITEM_DATA_ENTRY GROUP_ID="QIG-05.01" MODIFIED="2024-11-04 16:37:02 +0800" MODIFIED_BY="[Empty name]" RESULT="YES" STUDY_ID="STD-_x0031_0-Yanli-Zhang-2024">
<DESCRIPTION/>
</QUALITY_ITEM_DATA_ENTRY>
</QUALITY_ITEM_DATA>
</QUALITY_ITEM>
<QUALITY_ITEM CORE_ITEM="YES" ID="QIT-06" LEVEL="STUDY" MODIFIED="2025-04-28 15:05:03 +0800" MODIFIED_BY="[Empty name]" NO="6">
<NAME>Selective reporting (reporting bias)</NAME>
<DESCRIPTION>
<P>Reporting bias due to selective outcome reporting</P>
</DESCRIPTION>
<QUALITY_ITEM_DATA>
<QUALITY_ITEM_DATA_ENTRY MODIFIED="2024-11-04 16:04:13 +0800" MODIFIED_BY="[Empty name]" RESULT="YES" STUDY_ID="STD-_x0030_1-Zhendi-Feng-2023">
<DESCRIPTION/>
</QUALITY_ITEM_DATA_ENTRY>
<QUALITY_ITEM_DATA_ENTRY MODIFIED="2024-11-04 16:04:54 +0800" MODIFIED_BY="[Empty name]" RESULT="YES" STUDY_ID="STD-_x0030_2-Gisele-Soares-2019">
<DESCRIPTION/>
</QUALITY_ITEM_DATA_ENTRY>
<QUALITY_ITEM_DATA_ENTRY MODIFIED="2024-11-04 16:06:02 +0800" MODIFIED_BY="[Empty name]" RESULT="YES" STUDY_ID="STD-_x0030_3-Weibo-Gu-2022">
<DESCRIPTION/>
</QUALITY_ITEM_DATA_ENTRY>
<QUALITY_ITEM_DATA_ENTRY MODIFIED="2024-11-04 16:13:13 +0800" MODIFIED_BY="[Empty name]" RESULT="YES" STUDY_ID="STD-_x0030_4-Miancong-Ling-2022">
<DESCRIPTION/>
</QUALITY_ITEM_DATA_ENTRY>
<QUALITY_ITEM_DATA_ENTRY MODIFIED="2024-11-04 16:13:33 +0800" MODIFIED_BY="[Empty name]" RESULT="YES" STUDY_ID="STD-_x0030_5-Biyuan-Liu-2020">
<DESCRIPTION/>
</QUALITY_ITEM_DATA_ENTRY>
<QUALITY_ITEM_DATA_ENTRY MODIFIED="2024-11-04 16:19:45 +0800" MODIFIED_BY="[Empty name]" RESULT="YES" STUDY_ID="STD-_x0030_6-Sufan-Ma-2023">
<DESCRIPTION/>
</QUALITY_ITEM_DATA_ENTRY>
<QUALITY_ITEM_DATA_ENTRY MODIFIED="2024-11-04 16:20:47 +0800" MODIFIED_BY="[Empty name]" RESULT="YES" STUDY_ID="STD-_x0030_7-Hui-Pang-2023">
<DESCRIPTION/>
</QUALITY_ITEM_DATA_ENTRY>
<QUALITY_ITEM_DATA_ENTRY MODIFIED="2024-11-04 16:28:29 +0800" MODIFIED_BY="[Empty name]" RESULT="YES" STUDY_ID="STD-_x0030_8-Xin-Zhou-2018">
<DESCRIPTION/>
</QUALITY_ITEM_DATA_ENTRY>
<QUALITY_ITEM_DATA_ENTRY MODIFIED="2024-11-04 16:29:24 +0800" MODIFIED_BY="[Empty name]" RESULT="YES" STUDY_ID="STD-_x0030_9-Jing-Yang-2022">
<DESCRIPTION/>
</QUALITY_ITEM_DATA_ENTRY>
<QUALITY_ITEM_DATA_ENTRY MODIFIED="2024-11-04 16:37:03 +0800" MODIFIED_BY="[Empty name]" RESULT="YES" STUDY_ID="STD-_x0031_0-Yanli-Zhang-2024">
<DESCRIPTION/>
</QUALITY_ITEM_DATA_ENTRY>
</QUALITY_ITEM_DATA>
</QUALITY_ITEM>
<QUALITY_ITEM CORE_ITEM="YES" ID="QIT-07" LEVEL="STUDY" MODIFIED="2025-04-28 15:05:03 +0800" MODIFIED_BY="[Empty name]" NO="7">
<NAME>Other bias</NAME>
<DESCRIPTION>
<P>Bias due to problems not covered elsewhere in the table</P>
</DESCRIPTION>
<QUALITY_ITEM_DATA>
<QUALITY_ITEM_DATA_ENTRY MODIFIED="2024-12-19 09:37:16 +0800" MODIFIED_BY="[Empty name]" RESULT="UNKNOWN" STUDY_ID="STD-_x0030_1-Zhendi-Feng-2023">
<DESCRIPTION>
<P>1</P>
</DESCRIPTION>
</QUALITY_ITEM_DATA_ENTRY>
<QUALITY_ITEM_DATA_ENTRY MODIFIED="2024-11-04 16:04:55 +0800" MODIFIED_BY="[Empty name]" RESULT="YES" STUDY_ID="STD-_x0030_2-Gisele-Soares-2019">
<DESCRIPTION/>
</QUALITY_ITEM_DATA_ENTRY>
<QUALITY_ITEM_DATA_ENTRY MODIFIED="2024-11-04 16:06:03 +0800" MODIFIED_BY="[Empty name]" RESULT="YES" STUDY_ID="STD-_x0030_3-Weibo-Gu-2022">
<DESCRIPTION/>
</QUALITY_ITEM_DATA_ENTRY>
<QUALITY_ITEM_DATA_ENTRY MODIFIED="2024-11-04 16:13:15 +0800" MODIFIED_BY="[Empty name]" RESULT="YES" STUDY_ID="STD-_x0030_4-Miancong-Ling-2022">
<DESCRIPTION/>
</QUALITY_ITEM_DATA_ENTRY>
<QUALITY_ITEM_DATA_ENTRY MODIFIED="2024-11-04 16:13:34 +0800" MODIFIED_BY="[Empty name]" RESULT="YES" STUDY_ID="STD-_x0030_5-Biyuan-Liu-2020">
<DESCRIPTION/>
</QUALITY_ITEM_DATA_ENTRY>
<QUALITY_ITEM_DATA_ENTRY MODIFIED="2024-11-04 16:19:45 +0800" MODIFIED_BY="[Empty name]" RESULT="YES" STUDY_ID="STD-_x0030_6-Sufan-Ma-2023">
<DESCRIPTION/>
</QUALITY_ITEM_DATA_ENTRY>
<QUALITY_ITEM_DATA_ENTRY MODIFIED="2024-12-19 09:36:52 +0800" MODIFIED_BY="[Empty name]" RESULT="UNKNOWN" STUDY_ID="STD-_x0030_7-Hui-Pang-2023">
<DESCRIPTION>
<P>1</P>
</DESCRIPTION>
</QUALITY_ITEM_DATA_ENTRY>
<QUALITY_ITEM_DATA_ENTRY MODIFIED="2024-11-04 16:28:30 +0800" MODIFIED_BY="[Empty name]" RESULT="YES" STUDY_ID="STD-_x0030_8-Xin-Zhou-2018">
<DESCRIPTION/>
</QUALITY_ITEM_DATA_ENTRY>
<QUALITY_ITEM_DATA_ENTRY MODIFIED="2024-11-04 16:29:25 +0800" MODIFIED_BY="[Empty name]" RESULT="YES" STUDY_ID="STD-_x0030_9-Jing-Yang-2022">
<DESCRIPTION/>
</QUALITY_ITEM_DATA_ENTRY>
<QUALITY_ITEM_DATA_ENTRY MODIFIED="2024-11-04 16:37:05 +0800" MODIFIED_BY="[Empty name]" RESULT="YES" STUDY_ID="STD-_x0031_0-Yanli-Zhang-2024">
<DESCRIPTION/>
</QUALITY_ITEM_DATA_ENTRY>
</QUALITY_ITEM_DATA>
</QUALITY_ITEM>
</QUALITY_ITEMS>
<SOF_TABLES MODIFIED="2025-02-14 10:15:04 +0800" MODIFIED_BY="[Empty name]">
<SOF_TABLE ID="SOF-01" MODIFIED="2025-02-14 10:15:04 +0800" MODIFIED_BY="[Empty name]" NO="1">
<TITLE MODIFIED="2025-02-14 10:12:39 +0800" MODIFIED_BY="[Empty name]">Summary of findings</TITLE>
<TABLE COLS="7" ROWS="52">
<TR>
<TD COLSPAN="7">
<P>
<B>
<INS MODIFIED="" MODIFIED_BY="">[experimental intervention]</INS> compared with <INS MODIFIED="" MODIFIED_BY="">[control intervention]</INS> for <INS MODIFIED="" MODIFIED_BY="">[health problem]</INS>
</B>
</P>
</TD>
</TR>
<TR>
<TD COLSPAN="7">
<P>
<B>Patient or population: </B>
<INS MODIFIED="" MODIFIED_BY="">[participants]</INS> with <INS MODIFIED="" MODIFIED_BY="">[health problem]</INS>
</P>
<P>
<B>Settings: </B>
<INS MODIFIED="" MODIFIED_BY="">[setting]</INS>
</P>
<P>
<B>Intervention: </B>
<INS MODIFIED="" MODIFIED_BY="">[experimental intervention]</INS>
</P>
<P>
<B>Comparison: </B>
<INS MODIFIED="" MODIFIED_BY="">[control intervention]</INS>
</P>
</TD>
</TR>
<TR>
<TH ROWSPAN="3" VALIGN="TOP">
<P>Outcomes</P>
</TH>
<TH COLSPAN="2" VALIGN="TOP">
<P>Illustrative comparative risks* (95% CI)</P>
</TH>
<TH ROWSPAN="3" VALIGN="TOP">
<P>Relative effect<BR/>(95% CI)</P>
</TH>
<TH ROWSPAN="3" VALIGN="TOP">
<P>No of Participants<BR/>(studies)</P>
</TH>
<TH ROWSPAN="3" VALIGN="TOP">
<P>Quality of the evidence<BR/>(GRADE)</P>
</TH>
<TH ROWSPAN="3" VALIGN="TOP">
<P>Comments</P>
</TH>
</TR>
<TR>
<TH VALIGN="TOP">
<P>Assumed risk</P>
</TH>
<TH VALIGN="TOP">
<P>Corresponding risk</P>
</TH>
</TR>
<TR>
<TH VALIGN="TOP">
<P>
<INS MODIFIED="" MODIFIED_BY="">[control]</INS>
</P>
</TH>
<TH VALIGN="TOP">
<P>
<INS MODIFIED="" MODIFIED_BY="">[experimental]</INS>
</P>
</TH>
</TR>
<TR>
<TD ROWSPAN="6" VALIGN="TOP">
<P>
<B>Total efficiency</B>
</P>
<P>
<INS MODIFIED="" MODIFIED_BY="">[follow-up]</INS>
</P>
</TD>
<TD COLSPAN="2" VALIGN="TOP">
<P>
<B>Low risk population</B>
</P>
</TD>
<TD ROWSPAN="6" VALIGN="TOP">
<P>
<B>RR <INS MODIFIED="" MODIFIED_BY="">[value]</INS>
</B> (<INS MODIFIED="" MODIFIED_BY="">[value]</INS> to <INS MODIFIED="" MODIFIED_BY="">[value]</INS>)</P>
</TD>
<TD ROWSPAN="6" VALIGN="TOP">
<P>
<INS MODIFIED="" MODIFIED_BY="">[value]</INS>
<BR/>(<INS MODIFIED="" MODIFIED_BY="">[value]</INS>)</P>
</TD>
<TD ROWSPAN="6" VALIGN="TOP">
<P>
<INS MODIFIED="" MODIFIED_BY="">[Delete as</INS>
<BR/>
<INS MODIFIED="" MODIFIED_BY="">appropriate]</INS>
</P>
<P>&#8853;&#8861;&#8861;&#8861;<BR/>
<B>very low</B>
</P>
<P>&#8853;&#8853;&#8861;&#8861;<BR/>
<B>low</B>
</P>
<P>&#8853;&#8853;&#8853;&#8861;<BR/>
<B>moderate</B>
</P>
<P>&#8853;&#8853;&#8853;&#8853;<BR/>
<B>high</B>
</P>
</TD>
<TD ROWSPAN="6" VALIGN="TOP">
<P/>
</TD>
</TR>
<TR>
<TD VALIGN="TOP">
<P>
<B>
<INS MODIFIED="" MODIFIED_BY="">[value]</INS> per 1000</B>
</P>
</TD>
<TD VALIGN="TOP">
<P>
<B>
<INS MODIFIED="" MODIFIED_BY="">[value]</INS> per 1000</B>
<BR/>(<INS MODIFIED="" MODIFIED_BY="">[value]</INS> to <INS MODIFIED="" MODIFIED_BY="">[value]</INS>)</P>
</TD>
</TR>
<TR>
<TD COLSPAN="2">
<P>
<B>Medium risk population</B>
</P>
</TD>
</TR>
<TR>
<TD VALIGN="TOP">
<P>
<B>
<INS MODIFIED="" MODIFIED_BY="">[value]</INS> per 1000</B>
</P>
</TD>
<TD VALIGN="TOP">
<P>
<B>
<INS MODIFIED="" MODIFIED_BY="">[value]</INS> per 1000</B>
<BR/>(<INS MODIFIED="" MODIFIED_BY="">[value]</INS> to <INS MODIFIED="" MODIFIED_BY="">[value]</INS>)</P>
</TD>
</TR>
<TR>
<TD COLSPAN="2">
<P>
<B>High risk population</B>
</P>
</TD>
</TR>
<TR>
<TD VALIGN="TOP">
<P>
<B>
<INS MODIFIED="" MODIFIED_BY="">[value]</INS> per 1000</B>
</P>
</TD>
<TD VALIGN="TOP">
<P>
<B>
<INS MODIFIED="" MODIFIED_BY="">[value]</INS> per 1000</B>
<BR/>(<INS MODIFIED="" MODIFIED_BY="">[value]</INS> to <INS MODIFIED="" MODIFIED_BY="">[value]</INS>)</P>
</TD>
</TR>
<TR>
<TD VALIGN="TOP">
<P>
<B>Muscle mass subgroup</B>
</P>
<P>
<INS MODIFIED="" MODIFIED_BY="">[range of scale or scale description]</INS>
</P>
<P>
<INS MODIFIED="" MODIFIED_BY="">[follow-up]</INS>
</P>
</TD>
<TD VALIGN="TOP">
<P>The mean <INS MODIFIED="" MODIFIED_BY="">[outcome]</INS> ranged across control groups from<BR/>
<INS MODIFIED="" MODIFIED_BY="">[value][measure]</INS>
</P>
</TD>
<TD VALIGN="TOP">
<P>The mean <INS MODIFIED="" MODIFIED_BY="">[outcome]</INS> in the intervention groups was<BR/>
<B>
<INS MODIFIED="" MODIFIED_BY="">[value] [lower/higher]</INS>
</B>
<BR/>
<INS MODIFIED="" MODIFIED_BY="">[(value to value lower/higher)]</INS>
</P>
</TD>
<TD VALIGN="TOP">
<P/>
</TD>
<TD VALIGN="TOP">
<P>
<INS MODIFIED="" MODIFIED_BY="">[value]</INS>
<BR/>(<INS MODIFIED="" MODIFIED_BY="">[value]</INS>)</P>
</TD>
<TD VALIGN="TOP">
<P>
<INS MODIFIED="" MODIFIED_BY="">[Delete as</INS>
<BR/>
<INS MODIFIED="" MODIFIED_BY="">appropriate]</INS>
</P>
<P>&#8853;&#8861;&#8861;&#8861;<BR/>
<B>very low</B>
</P>
<P>&#8853;&#8853;&#8861;&#8861;<BR/>
<B>low</B>
</P>
<P>&#8853;&#8853;&#8853;&#8861;<BR/>
<B>moderate</B>
</P>
<P>&#8853;&#8853;&#8853;&#8853;<BR/>
<B>high</B>
</P>
</TD>
<TD VALIGN="TOP">
<P/>
</TD>
</TR>
<TR>
<TD VALIGN="TOP">
<P>
<B>Muscle mass subgroup - TCM formula</B>
</P>
<P>
<INS MODIFIED="" MODIFIED_BY="">[range of scale or scale description]</INS>
</P>
<P>
<INS MODIFIED="" MODIFIED_BY="">[follow-up]</INS>
</P>
</TD>
<TD VALIGN="TOP">
<P>The mean <INS MODIFIED="" MODIFIED_BY="">[outcome]</INS> ranged across control groups from<BR/>
<INS MODIFIED="" MODIFIED_BY="">[value][measure]</INS>
</P>
</TD>
<TD VALIGN="TOP">
<P>The mean <INS MODIFIED="" MODIFIED_BY="">[outcome]</INS> in the intervention groups was<BR/>
<B>
<INS MODIFIED="" MODIFIED_BY="">[value] [lower/higher]</INS>
</B>
<BR/>
<INS MODIFIED="" MODIFIED_BY="">[(value to value lower/higher)]</INS>
</P>
</TD>
<TD VALIGN="TOP">
<P/>
</TD>
<TD VALIGN="TOP">
<P>
<INS MODIFIED="" MODIFIED_BY="">[value]</INS>
<BR/>(<INS MODIFIED="" MODIFIED_BY="">[value]</INS>)</P>
</TD>
<TD VALIGN="TOP">
<P>
<INS MODIFIED="" MODIFIED_BY="">[Delete as</INS>
<BR/>
<INS MODIFIED="" MODIFIED_BY="">appropriate]</INS>
</P>
<P>&#8853;&#8861;&#8861;&#8861;<BR/>
<B>very low</B>
</P>
<P>&#8853;&#8853;&#8861;&#8861;<BR/>
<B>low</B>
</P>
<P>&#8853;&#8853;&#8853;&#8861;<BR/>
<B>moderate</B>
</P>
<P>&#8853;&#8853;&#8853;&#8853;<BR/>
<B>high</B>
</P>
</TD>
<TD VALIGN="TOP">
<P/>
</TD>
</TR>
<TR>
<TD VALIGN="TOP">
<P>
<B>Muscle mass subgroup - TCM natural component extract</B>
</P>
<P>
<INS MODIFIED="" MODIFIED_BY="">[range of scale or scale description]</INS>
</P>
<P>
<INS MODIFIED="" MODIFIED_BY="">[follow-up]</INS>
</P>
</TD>
<TD VALIGN="TOP">
<P>The mean <INS MODIFIED="" MODIFIED_BY="">[outcome]</INS> ranged across control groups from<BR/>
<INS MODIFIED="" MODIFIED_BY="">[value][measure]</INS>
</P>
</TD>
<TD VALIGN="TOP">
<P>The mean <INS MODIFIED="" MODIFIED_BY="">[outcome]</INS> in the intervention groups was<BR/>
<B>
<INS MODIFIED="" MODIFIED_BY="">[value] [lower/higher]</INS>
</B>
<BR/>
<INS MODIFIED="" MODIFIED_BY="">[(value to value lower/higher)]</INS>
</P>
</TD>
<TD VALIGN="TOP">
<P/>
</TD>
<TD VALIGN="TOP">
<P>
<INS MODIFIED="" MODIFIED_BY="">[value]</INS>
<BR/>(<INS MODIFIED="" MODIFIED_BY="">[value]</INS>)</P>
</TD>
<TD VALIGN="TOP">
<P>
<INS MODIFIED="" MODIFIED_BY="">[Delete as</INS>
<BR/>
<INS MODIFIED="" MODIFIED_BY="">appropriate]</INS>
</P>
<P>&#8853;&#8861;&#8861;&#8861;<BR/>
<B>very low</B>
</P>
<P>&#8853;&#8853;&#8861;&#8861;<BR/>
<B>low</B>
</P>
<P>&#8853;&#8853;&#8853;&#8861;<BR/>
<B>moderate</B>
</P>
<P>&#8853;&#8853;&#8853;&#8853;<BR/>
<B>high</B>
</P>
</TD>
<TD VALIGN="TOP">
<P/>
</TD>
</TR>
<TR>
<TD VALIGN="TOP">
<P>
<B>Muscle mass subgroup - traditional Chinese exercise</B>
</P>
<P>
<INS MODIFIED="" MODIFIED_BY="">[range of scale or scale description]</INS>
</P>
<P>
<INS MODIFIED="" MODIFIED_BY="">[follow-up]</INS>
</P>
</TD>
<TD VALIGN="TOP">
<P>The mean <INS MODIFIED="" MODIFIED_BY="">[outcome]</INS> ranged across control groups from<BR/>
<INS MODIFIED="" MODIFIED_BY="">[value][measure]</INS>
</P>
</TD>
<TD VALIGN="TOP">
<P>The mean <INS MODIFIED="" MODIFIED_BY="">[outcome]</INS> in the intervention groups was<BR/>
<B>
<INS MODIFIED="" MODIFIED_BY="">[value] [lower/higher]</INS>
</B>
<BR/>
<INS MODIFIED="" MODIFIED_BY="">[(value to value lower/higher)]</INS>
</P>
</TD>
<TD VALIGN="TOP">
<P/>
</TD>
<TD VALIGN="TOP">
<P>
<INS MODIFIED="" MODIFIED_BY="">[value]</INS>
<BR/>(<INS MODIFIED="" MODIFIED_BY="">[value]</INS>)</P>
</TD>
<TD VALIGN="TOP">
<P>
<INS MODIFIED="" MODIFIED_BY="">[Delete as</INS>
<BR/>
<INS MODIFIED="" MODIFIED_BY="">appropriate]</INS>
</P>
<P>&#8853;&#8861;&#8861;&#8861;<BR/>
<B>very low</B>
</P>
<P>&#8853;&#8853;&#8861;&#8861;<BR/>
<B>low</B>
</P>
<P>&#8853;&#8853;&#8853;&#8861;<BR/>
<B>moderate</B>
</P>
<P>&#8853;&#8853;&#8853;&#8853;<BR/>
<B>high</B>
</P>
</TD>
<TD VALIGN="TOP">
<P/>
</TD>
</TR>
<TR>
<TD VALIGN="TOP">
<P>
<B>Muscle mass subgroup - acupuncture</B>
</P>
<P>
<INS MODIFIED="" MODIFIED_BY="">[range of scale or scale description]</INS>
</P>
<P>
<INS MODIFIED="" MODIFIED_BY="">[follow-up]</INS>
</P>
</TD>
<TD VALIGN="TOP">
<P>The mean <INS MODIFIED="" MODIFIED_BY="">[outcome]</INS> ranged across control groups from<BR/>
<INS MODIFIED="" MODIFIED_BY="">[value][measure]</INS>
</P>
</TD>
<TD VALIGN="TOP">
<P>The mean <INS MODIFIED="" MODIFIED_BY="">[outcome]</INS> in the intervention groups was<BR/>
<B>
<INS MODIFIED="" MODIFIED_BY="">[value] [lower/higher]</INS>
</B>
<BR/>
<INS MODIFIED="" MODIFIED_BY="">[(value to value lower/higher)]</INS>
</P>
</TD>
<TD VALIGN="TOP">
<P/>
</TD>
<TD VALIGN="TOP">
<P>
<INS MODIFIED="" MODIFIED_BY="">[value]</INS>
<BR/>(<INS MODIFIED="" MODIFIED_BY="">[value]</INS>)</P>
</TD>
<TD VALIGN="TOP">
<P>
<INS MODIFIED="" MODIFIED_BY="">[Delete as</INS>
<BR/>
<INS MODIFIED="" MODIFIED_BY="">appropriate]</INS>
</P>
<P>&#8853;&#8861;&#8861;&#8861;<BR/>
<B>very low</B>
</P>
<P>&#8853;&#8853;&#8861;&#8861;<BR/>
<B>low</B>
</P>
<P>&#8853;&#8853;&#8853;&#8861;<BR/>
<B>moderate</B>
</P>
<P>&#8853;&#8853;&#8853;&#8853;<BR/>
<B>high</B>
</P>
</TD>
<TD VALIGN="TOP">
<P/>
</TD>
</TR>
<TR>
<TD VALIGN="TOP">
<P>
<B>Muscle mass subgroup - moxibustion</B>
</P>
<P>
<INS MODIFIED="" MODIFIED_BY="">[range of scale or scale description]</INS>
</P>
<P>
<INS MODIFIED="" MODIFIED_BY="">[follow-up]</INS>
</P>
</TD>
<TD VALIGN="TOP">
<P>The mean <INS MODIFIED="" MODIFIED_BY="">[outcome]</INS> ranged across control groups from<BR/>
<INS MODIFIED="" MODIFIED_BY="">[value][measure]</INS>
</P>
</TD>
<TD VALIGN="TOP">
<P>The mean <INS MODIFIED="" MODIFIED_BY="">[outcome]</INS> in the intervention groups was<BR/>
<B>
<INS MODIFIED="" MODIFIED_BY="">[value] [lower/higher]</INS>
</B>
<BR/>
<INS MODIFIED="" MODIFIED_BY="">[(value to value lower/higher)]</INS>
</P>
</TD>
<TD VALIGN="TOP">
<P/>
</TD>
<TD VALIGN="TOP">
<P>
<INS MODIFIED="" MODIFIED_BY="">[value]</INS>
<BR/>(<INS MODIFIED="" MODIFIED_BY="">[value]</INS>)</P>
</TD>
<TD VALIGN="TOP">
<P>
<INS MODIFIED="" MODIFIED_BY="">[Delete as</INS>
<BR/>
<INS MODIFIED="" MODIFIED_BY="">appropriate]</INS>
</P>
<P>&#8853;&#8861;&#8861;&#8861;<BR/>
<B>very low</B>
</P>
<P>&#8853;&#8853;&#8861;&#8861;<BR/>
<B>low</B>
</P>
<P>&#8853;&#8853;&#8853;&#8861;<BR/>
<B>moderate</B>
</P>
<P>&#8853;&#8853;&#8853;&#8853;<BR/>
<B>high</B>
</P>
</TD>
<TD VALIGN="TOP">
<P/>
</TD>
</TR>
<TR>
<TD VALIGN="TOP">
<P>
<B>Muscle mass subgroup - Chinese massage</B>
</P>
<P>
<INS MODIFIED="" MODIFIED_BY="">[range of scale or scale description]</INS>
</P>
<P>
<INS MODIFIED="" MODIFIED_BY="">[follow-up]</INS>
</P>
</TD>
<TD VALIGN="TOP">
<P>The mean <INS MODIFIED="" MODIFIED_BY="">[outcome]</INS> ranged across control groups from<BR/>
<INS MODIFIED="" MODIFIED_BY="">[value][measure]</INS>
</P>
</TD>
<TD VALIGN="TOP">
<P>The mean <INS MODIFIED="" MODIFIED_BY="">[outcome]</INS> in the intervention groups was<BR/>
<B>
<INS MODIFIED="" MODIFIED_BY="">[value] [lower/higher]</INS>
</B>
<BR/>
<INS MODIFIED="" MODIFIED_BY="">[(value to value lower/higher)]</INS>
</P>
</TD>
<TD VALIGN="TOP">
<P/>
</TD>
<TD VALIGN="TOP">
<P>
<INS MODIFIED="" MODIFIED_BY="">[value]</INS>
<BR/>(<INS MODIFIED="" MODIFIED_BY="">[value]</INS>)</P>
</TD>
<TD VALIGN="TOP">
<P>
<INS MODIFIED="" MODIFIED_BY="">[Delete as</INS>
<BR/>
<INS MODIFIED="" MODIFIED_BY="">appropriate]</INS>
</P>
<P>&#8853;&#8861;&#8861;&#8861;<BR/>
<B>very low</B>
</P>
<P>&#8853;&#8853;&#8861;&#8861;<BR/>
<B>low</B>
</P>
<P>&#8853;&#8853;&#8853;&#8861;<BR/>
<B>moderate</B>
</P>
<P>&#8853;&#8853;&#8853;&#8853;<BR/>
<B>high</B>
</P>
</TD>
<TD VALIGN="TOP">
<P/>
</TD>
</TR>
<TR>
<TD VALIGN="TOP">
<P>
<B>Muscle strength subgroup</B>
</P>
<P>
<INS MODIFIED="" MODIFIED_BY="">[range of scale or scale description]</INS>
</P>
<P>
<INS MODIFIED="" MODIFIED_BY="">[follow-up]</INS>
</P>
</TD>
<TD VALIGN="TOP">
<P>The mean <INS MODIFIED="" MODIFIED_BY="">[outcome]</INS> ranged across control groups from<BR/>
<INS MODIFIED="" MODIFIED_BY="">[value][measure]</INS>
</P>
</TD>
<TD VALIGN="TOP">
<P>The mean <INS MODIFIED="" MODIFIED_BY="">[outcome]</INS> in the intervention groups was<BR/>
<B>
<INS MODIFIED="" MODIFIED_BY="">[value] [lower/higher]</INS>
</B>
<BR/>
<INS MODIFIED="" MODIFIED_BY="">[(value to value lower/higher)]</INS>
</P>
</TD>
<TD VALIGN="TOP">
<P/>
</TD>
<TD VALIGN="TOP">
<P>
<INS MODIFIED="" MODIFIED_BY="">[value]</INS>
<BR/>(<INS MODIFIED="" MODIFIED_BY="">[value]</INS>)</P>
</TD>
<TD VALIGN="TOP">
<P>
<INS MODIFIED="" MODIFIED_BY="">[Delete as</INS>
<BR/>
<INS MODIFIED="" MODIFIED_BY="">appropriate]</INS>
</P>
<P>&#8853;&#8861;&#8861;&#8861;<BR/>
<B>very low</B>
</P>
<P>&#8853;&#8853;&#8861;&#8861;<BR/>
<B>low</B>
</P>
<P>&#8853;&#8853;&#8853;&#8861;<BR/>
<B>moderate</B>
</P>
<P>&#8853;&#8853;&#8853;&#8853;<BR/>
<B>high</B>
</P>
</TD>
<TD VALIGN="TOP">
<P/>
</TD>
</TR>
<TR>
<TD VALIGN="TOP">
<P>
<B>Muscle strength subgroup - TCM formula</B>
</P>
<P>
<INS MODIFIED="" MODIFIED_BY="">[range of scale or scale description]</INS>
</P>
<P>
<INS MODIFIED="" MODIFIED_BY="">[follow-up]</INS>
</P>
</TD>
<TD VALIGN="TOP">
<P>The mean <INS MODIFIED="" MODIFIED_BY="">[outcome]</INS> ranged across control groups from<BR/>
<INS MODIFIED="" MODIFIED_BY="">[value][measure]</INS>
</P>
</TD>
<TD VALIGN="TOP">
<P>The mean <INS MODIFIED="" MODIFIED_BY="">[outcome]</INS> in the intervention groups was<BR/>
<B>
<INS MODIFIED="" MODIFIED_BY="">[value] [lower/higher]</INS>
</B>
<BR/>
<INS MODIFIED="" MODIFIED_BY="">[(value to value lower/higher)]</INS>
</P>
</TD>
<TD VALIGN="TOP">
<P/>
</TD>
<TD VALIGN="TOP">
<P>
<INS MODIFIED="" MODIFIED_BY="">[value]</INS>
<BR/>(<INS MODIFIED="" MODIFIED_BY="">[value]</INS>)</P>
</TD>
<TD VALIGN="TOP">
<P>
<INS MODIFIED="" MODIFIED_BY="">[Delete as</INS>
<BR/>
<INS MODIFIED="" MODIFIED_BY="">appropriate]</INS>
</P>
<P>&#8853;&#8861;&#8861;&#8861;<BR/>
<B>very low</B>
</P>
<P>&#8853;&#8853;&#8861;&#8861;<BR/>
<B>low</B>
</P>
<P>&#8853;&#8853;&#8853;&#8861;<BR/>
<B>moderate</B>
</P>
<P>&#8853;&#8853;&#8853;&#8853;<BR/>
<B>high</B>
</P>
</TD>
<TD VALIGN="TOP">
<P/>
</TD>
</TR>
<TR>
<TD VALIGN="TOP">
<P>
<B>Muscle strength subgroup - TCM natural component extract</B>
</P>
<P>
<INS MODIFIED="" MODIFIED_BY="">[range of scale or scale description]</INS>
</P>
<P>
<INS MODIFIED="" MODIFIED_BY="">[follow-up]</INS>
</P>
</TD>
<TD VALIGN="TOP">
<P>The mean <INS MODIFIED="" MODIFIED_BY="">[outcome]</INS> ranged across control groups from<BR/>
<INS MODIFIED="" MODIFIED_BY="">[value][measure]</INS>
</P>
</TD>
<TD VALIGN="TOP">
<P>The mean <INS MODIFIED="" MODIFIED_BY="">[outcome]</INS> in the intervention groups was<BR/>
<B>
<INS MODIFIED="" MODIFIED_BY="">[value] [lower/higher]</INS>
</B>
<BR/>
<INS MODIFIED="" MODIFIED_BY="">[(value to value lower/higher)]</INS>
</P>
</TD>
<TD VALIGN="TOP">
<P/>
</TD>
<TD VALIGN="TOP">
<P>
<INS MODIFIED="" MODIFIED_BY="">[value]</INS>
<BR/>(<INS MODIFIED="" MODIFIED_BY="">[value]</INS>)</P>
</TD>
<TD VALIGN="TOP">
<P>
<INS MODIFIED="" MODIFIED_BY="">[Delete as</INS>
<BR/>
<INS MODIFIED="" MODIFIED_BY="">appropriate]</INS>
</P>
<P>&#8853;&#8861;&#8861;&#8861;<BR/>
<B>very low</B>
</P>
<P>&#8853;&#8853;&#8861;&#8861;<BR/>
<B>low</B>
</P>
<P>&#8853;&#8853;&#8853;&#8861;<BR/>
<B>moderate</B>
</P>
<P>&#8853;&#8853;&#8853;&#8853;<BR/>
<B>high</B>
</P>
</TD>
<TD VALIGN="TOP">
<P/>
</TD>
</TR>
<TR>
<TD VALIGN="TOP">
<P>
<B>Muscle strength subgroup - traditional Chinese exercise</B>
</P>
<P>
<INS MODIFIED="" MODIFIED_BY="">[range of scale or scale description]</INS>
</P>
<P>
<INS MODIFIED="" MODIFIED_BY="">[follow-up]</INS>
</P>
</TD>
<TD VALIGN="TOP">
<P>The mean <INS MODIFIED="" MODIFIED_BY="">[outcome]</INS> ranged across control groups from<BR/>
<INS MODIFIED="" MODIFIED_BY="">[value][measure]</INS>
</P>
</TD>
<TD VALIGN="TOP">
<P>The mean <INS MODIFIED="" MODIFIED_BY="">[outcome]</INS> in the intervention groups was<BR/>
<B>
<INS MODIFIED="" MODIFIED_BY="">[value] [lower/higher]</INS>
</B>
<BR/>
<INS MODIFIED="" MODIFIED_BY="">[(value to value lower/higher)]</INS>
</P>
</TD>
<TD VALIGN="TOP">
<P/>
</TD>
<TD VALIGN="TOP">
<P>
<INS MODIFIED="" MODIFIED_BY="">[value]</INS>
<BR/>(<INS MODIFIED="" MODIFIED_BY="">[value]</INS>)</P>
</TD>
<TD VALIGN="TOP">
<P>
<INS MODIFIED="" MODIFIED_BY="">[Delete as</INS>
<BR/>
<INS MODIFIED="" MODIFIED_BY="">appropriate]</INS>
</P>
<P>&#8853;&#8861;&#8861;&#8861;<BR/>
<B>very low</B>
</P>
<P>&#8853;&#8853;&#8861;&#8861;<BR/>
<B>low</B>
</P>
<P>&#8853;&#8853;&#8853;&#8861;<BR/>
<B>moderate</B>
</P>
<P>&#8853;&#8853;&#8853;&#8853;<BR/>
<B>high</B>
</P>
</TD>
<TD VALIGN="TOP">
<P/>
</TD>
</TR>
<TR>
<TD VALIGN="TOP">
<P>
<B>Muscle strength subgroup - acupuncture</B>
</P>
<P>
<INS MODIFIED="" MODIFIED_BY="">[range of scale or scale description]</INS>
</P>
<P>
<INS MODIFIED="" MODIFIED_BY="">[follow-up]</INS>
</P>
</TD>
<TD VALIGN="TOP">
<P>The mean <INS MODIFIED="" MODIFIED_BY="">[outcome]</INS> ranged across control groups from<BR/>
<INS MODIFIED="" MODIFIED_BY="">[value][measure]</INS>
</P>
</TD>
<TD VALIGN="TOP">
<P>The mean <INS MODIFIED="" MODIFIED_BY="">[outcome]</INS> in the intervention groups was<BR/>
<B>
<INS MODIFIED="" MODIFIED_BY="">[value] [lower/higher]</INS>
</B>
<BR/>
<INS MODIFIED="" MODIFIED_BY="">[(value to value lower/higher)]</INS>
</P>
</TD>
<TD VALIGN="TOP">
<P/>
</TD>
<TD VALIGN="TOP">
<P>
<INS MODIFIED="" MODIFIED_BY="">[value]</INS>
<BR/>(<INS MODIFIED="" MODIFIED_BY="">[value]</INS>)</P>
</TD>
<TD VALIGN="TOP">
<P>
<INS MODIFIED="" MODIFIED_BY="">[Delete as</INS>
<BR/>
<INS MODIFIED="" MODIFIED_BY="">appropriate]</INS>
</P>
<P>&#8853;&#8861;&#8861;&#8861;<BR/>
<B>very low</B>
</P>
<P>&#8853;&#8853;&#8861;&#8861;<BR/>
<B>low</B>
</P>
<P>&#8853;&#8853;&#8853;&#8861;<BR/>
<B>moderate</B>
</P>
<P>&#8853;&#8853;&#8853;&#8853;<BR/>
<B>high</B>
</P>
</TD>
<TD VALIGN="TOP">
<P/>
</TD>
</TR>
<TR>
<TD VALIGN="TOP">
<P>
<B>Muscle strength subgroup - moxibustion</B>
</P>
<P>
<INS MODIFIED="" MODIFIED_BY="">[range of scale or scale description]</INS>
</P>
<P>
<INS MODIFIED="" MODIFIED_BY="">[follow-up]</INS>
</P>
</TD>
<TD VALIGN="TOP">
<P>The mean <INS MODIFIED="" MODIFIED_BY="">[outcome]</INS> ranged across control groups from<BR/>
<INS MODIFIED="" MODIFIED_BY="">[value][measure]</INS>
</P>
</TD>
<TD VALIGN="TOP">
<P>The mean <INS MODIFIED="" MODIFIED_BY="">[outcome]</INS> in the intervention groups was<BR/>
<B>
<INS MODIFIED="" MODIFIED_BY="">[value] [lower/higher]</INS>
</B>
<BR/>
<INS MODIFIED="" MODIFIED_BY="">[(value to value lower/higher)]</INS>
</P>
</TD>
<TD VALIGN="TOP">
<P/>
</TD>
<TD VALIGN="TOP">
<P>
<INS MODIFIED="" MODIFIED_BY="">[value]</INS>
<BR/>(<INS MODIFIED="" MODIFIED_BY="">[value]</INS>)</P>
</TD>
<TD VALIGN="TOP">
<P>
<INS MODIFIED="" MODIFIED_BY="">[Delete as</INS>
<BR/>
<INS MODIFIED="" MODIFIED_BY="">appropriate]</INS>
</P>
<P>&#8853;&#8861;&#8861;&#8861;<BR/>
<B>very low</B>
</P>
<P>&#8853;&#8853;&#8861;&#8861;<BR/>
<B>low</B>
</P>
<P>&#8853;&#8853;&#8853;&#8861;<BR/>
<B>moderate</B>
</P>
<P>&#8853;&#8853;&#8853;&#8853;<BR/>
<B>high</B>
</P>
</TD>
<TD VALIGN="TOP">
<P/>
</TD>
</TR>
<TR>
<TD VALIGN="TOP">
<P>
<B>Muscle strength subgroup - Chinese massage</B>
</P>
<P>
<INS MODIFIED="" MODIFIED_BY="">[range of scale or scale description]</INS>
</P>
<P>
<INS MODIFIED="" MODIFIED_BY="">[follow-up]</INS>
</P>
</TD>
<TD VALIGN="TOP">
<P>The mean <INS MODIFIED="" MODIFIED_BY="">[outcome]</INS> ranged across control groups from<BR/>
<INS MODIFIED="" MODIFIED_BY="">[value][measure]</INS>
</P>
</TD>
<TD VALIGN="TOP">
<P>The mean <INS MODIFIED="" MODIFIED_BY="">[outcome]</INS> in the intervention groups was<BR/>
<B>
<INS MODIFIED="" MODIFIED_BY="">[value] [lower/higher]</INS>
</B>
<BR/>
<INS MODIFIED="" MODIFIED_BY="">[(value to value lower/higher)]</INS>
</P>
</TD>
<TD VALIGN="TOP">
<P/>
</TD>
<TD VALIGN="TOP">
<P>
<INS MODIFIED="" MODIFIED_BY="">[value]</INS>
<BR/>(<INS MODIFIED="" MODIFIED_BY="">[value]</INS>)</P>
</TD>
<TD VALIGN="TOP">
<P>
<INS MODIFIED="" MODIFIED_BY="">[Delete as</INS>
<BR/>
<INS MODIFIED="" MODIFIED_BY="">appropriate]</INS>
</P>
<P>&#8853;&#8861;&#8861;&#8861;<BR/>
<B>very low</B>
</P>
<P>&#8853;&#8853;&#8861;&#8861;<BR/>
<B>low</B>
</P>
<P>&#8853;&#8853;&#8853;&#8861;<BR/>
<B>moderate</B>
</P>
<P>&#8853;&#8853;&#8853;&#8853;<BR/>
<B>high</B>
</P>
</TD>
<TD VALIGN="TOP">
<P/>
</TD>
</TR>
<TR>
<TD VALIGN="TOP">
<P>
<B>Usual gait speed subgroup</B>
</P>
<P>
<INS MODIFIED="" MODIFIED_BY="">[range of scale or scale description]</INS>
</P>
<P>
<INS MODIFIED="" MODIFIED_BY="">[follow-up]</INS>
</P>
</TD>
<TD VALIGN="TOP">
<P>The mean <INS MODIFIED="" MODIFIED_BY="">[outcome]</INS> ranged across control groups from<BR/>
<INS MODIFIED="" MODIFIED_BY="">[value][measure]</INS>
</P>
</TD>
<TD VALIGN="TOP">
<P>The mean <INS MODIFIED="" MODIFIED_BY="">[outcome]</INS> in the intervention groups was<BR/>
<B>
<INS MODIFIED="" MODIFIED_BY="">[value] [lower/higher]</INS>
</B>
<BR/>
<INS MODIFIED="" MODIFIED_BY="">[(value to value lower/higher)]</INS>
</P>
</TD>
<TD VALIGN="TOP">
<P/>
</TD>
<TD VALIGN="TOP">
<P>
<INS MODIFIED="" MODIFIED_BY="">[value]</INS>
<BR/>(<INS MODIFIED="" MODIFIED_BY="">[value]</INS>)</P>
</TD>
<TD VALIGN="TOP">
<P>
<INS MODIFIED="" MODIFIED_BY="">[Delete as</INS>
<BR/>
<INS MODIFIED="" MODIFIED_BY="">appropriate]</INS>
</P>
<P>&#8853;&#8861;&#8861;&#8861;<BR/>
<B>very low</B>
</P>
<P>&#8853;&#8853;&#8861;&#8861;<BR/>
<B>low</B>
</P>
<P>&#8853;&#8853;&#8853;&#8861;<BR/>
<B>moderate</B>
</P>
<P>&#8853;&#8853;&#8853;&#8853;<BR/>
<B>high</B>
</P>
</TD>
<TD VALIGN="TOP">
<P/>
</TD>
</TR>
<TR>
<TD VALIGN="TOP">
<P>
<B>Usual gait speed subgroup - TCM formula</B>
</P>
<P>
<INS MODIFIED="" MODIFIED_BY="">[range of scale or scale description]</INS>
</P>
<P>
<INS MODIFIED="" MODIFIED_BY="">[follow-up]</INS>
</P>
</TD>
<TD VALIGN="TOP">
<P>The mean <INS MODIFIED="" MODIFIED_BY="">[outcome]</INS> ranged across control groups from<BR/>
<INS MODIFIED="" MODIFIED_BY="">[value][measure]</INS>
</P>
</TD>
<TD VALIGN="TOP">
<P>The mean <INS MODIFIED="" MODIFIED_BY="">[outcome]</INS> in the intervention groups was<BR/>
<B>
<INS MODIFIED="" MODIFIED_BY="">[value] [lower/higher]</INS>
</B>
<BR/>
<INS MODIFIED="" MODIFIED_BY="">[(value to value lower/higher)]</INS>
</P>
</TD>
<TD VALIGN="TOP">
<P/>
</TD>
<TD VALIGN="TOP">
<P>
<INS MODIFIED="" MODIFIED_BY="">[value]</INS>
<BR/>(<INS MODIFIED="" MODIFIED_BY="">[value]</INS>)</P>
</TD>
<TD VALIGN="TOP">
<P>
<INS MODIFIED="" MODIFIED_BY="">[Delete as</INS>
<BR/>
<INS MODIFIED="" MODIFIED_BY="">appropriate]</INS>
</P>
<P>&#8853;&#8861;&#8861;&#8861;<BR/>
<B>very low</B>
</P>
<P>&#8853;&#8853;&#8861;&#8861;<BR/>
<B>low</B>
</P>
<P>&#8853;&#8853;&#8853;&#8861;<BR/>
<B>moderate</B>
</P>
<P>&#8853;&#8853;&#8853;&#8853;<BR/>
<B>high</B>
</P>
</TD>
<TD VALIGN="TOP">
<P/>
</TD>
</TR>
<TR>
<TD VALIGN="TOP">
<P>
<B>Usual gait speed subgroup - TCM natural component extract</B>
</P>
<P>
<INS MODIFIED="" MODIFIED_BY="">[range of scale or scale description]</INS>
</P>
<P>
<INS MODIFIED="" MODIFIED_BY="">[follow-up]</INS>
</P>
</TD>
<TD VALIGN="TOP">
<P>The mean <INS MODIFIED="" MODIFIED_BY="">[outcome]</INS> ranged across control groups from<BR/>
<INS MODIFIED="" MODIFIED_BY="">[value][measure]</INS>
</P>
</TD>
<TD VALIGN="TOP">
<P>The mean <INS MODIFIED="" MODIFIED_BY="">[outcome]</INS> in the intervention groups was<BR/>
<B>
<INS MODIFIED="" MODIFIED_BY="">[value] [lower/higher]</INS>
</B>
<BR/>
<INS MODIFIED="" MODIFIED_BY="">[(value to value lower/higher)]</INS>
</P>
</TD>
<TD VALIGN="TOP">
<P/>
</TD>
<TD VALIGN="TOP">
<P>
<INS MODIFIED="" MODIFIED_BY="">[value]</INS>
<BR/>(<INS MODIFIED="" MODIFIED_BY="">[value]</INS>)</P>
</TD>
<TD VALIGN="TOP">
<P>
<INS MODIFIED="" MODIFIED_BY="">[Delete as</INS>
<BR/>
<INS MODIFIED="" MODIFIED_BY="">appropriate]</INS>
</P>
<P>&#8853;&#8861;&#8861;&#8861;<BR/>
<B>very low</B>
</P>
<P>&#8853;&#8853;&#8861;&#8861;<BR/>
<B>low</B>
</P>
<P>&#8853;&#8853;&#8853;&#8861;<BR/>
<B>moderate</B>
</P>
<P>&#8853;&#8853;&#8853;&#8853;<BR/>
<B>high</B>
</P>
</TD>
<TD VALIGN="TOP">
<P/>
</TD>
</TR>
<TR>
<TD VALIGN="TOP">
<P>
<B>Usual gait speed subgroup - traditional Chinese exercise</B>
</P>
<P>
<INS MODIFIED="" MODIFIED_BY="">[range of scale or scale description]</INS>
</P>
<P>
<INS MODIFIED="" MODIFIED_BY="">[follow-up]</INS>
</P>
</TD>
<TD VALIGN="TOP">
<P>The mean <INS MODIFIED="" MODIFIED_BY="">[outcome]</INS> ranged across control groups from<BR/>
<INS MODIFIED="" MODIFIED_BY="">[value][measure]</INS>
</P>
</TD>
<TD VALIGN="TOP">
<P>The mean <INS MODIFIED="" MODIFIED_BY="">[outcome]</INS> in the intervention groups was<BR/>
<B>
<INS MODIFIED="" MODIFIED_BY="">[value] [lower/higher]</INS>
</B>
<BR/>
<INS MODIFIED="" MODIFIED_BY="">[(value to value lower/higher)]</INS>
</P>
</TD>
<TD VALIGN="TOP">
<P/>
</TD>
<TD VALIGN="TOP">
<P>
<INS MODIFIED="" MODIFIED_BY="">[value]</INS>
<BR/>(<INS MODIFIED="" MODIFIED_BY="">[value]</INS>)</P>
</TD>
<TD VALIGN="TOP">
<P>
<INS MODIFIED="" MODIFIED_BY="">[Delete as</INS>
<BR/>
<INS MODIFIED="" MODIFIED_BY="">appropriate]</INS>
</P>
<P>&#8853;&#8861;&#8861;&#8861;<BR/>
<B>very low</B>
</P>
<P>&#8853;&#8853;&#8861;&#8861;<BR/>
<B>low</B>
</P>
<P>&#8853;&#8853;&#8853;&#8861;<BR/>
<B>moderate</B>
</P>
<P>&#8853;&#8853;&#8853;&#8853;<BR/>
<B>high</B>
</P>
</TD>
<TD VALIGN="TOP">
<P/>
</TD>
</TR>
<TR>
<TD VALIGN="TOP">
<P>
<B>Usual gait speed subgroup - acupuncture</B>
</P>
<P>
<INS MODIFIED="" MODIFIED_BY="">[range of scale or scale description]</INS>
</P>
<P>
<INS MODIFIED="" MODIFIED_BY="">[follow-up]</INS>
</P>
</TD>
<TD VALIGN="TOP">
<P>The mean <INS MODIFIED="" MODIFIED_BY="">[outcome]</INS> ranged across control groups from<BR/>
<INS MODIFIED="" MODIFIED_BY="">[value][measure]</INS>
</P>
</TD>
<TD VALIGN="TOP">
<P>The mean <INS MODIFIED="" MODIFIED_BY="">[outcome]</INS> in the intervention groups was<BR/>
<B>
<INS MODIFIED="" MODIFIED_BY="">[value] [lower/higher]</INS>
</B>
<BR/>
<INS MODIFIED="" MODIFIED_BY="">[(value to value lower/higher)]</INS>
</P>
</TD>
<TD VALIGN="TOP">
<P/>
</TD>
<TD VALIGN="TOP">
<P>
<INS MODIFIED="" MODIFIED_BY="">[value]</INS>
<BR/>(<INS MODIFIED="" MODIFIED_BY="">[value]</INS>)</P>
</TD>
<TD VALIGN="TOP">
<P>
<INS MODIFIED="" MODIFIED_BY="">[Delete as</INS>
<BR/>
<INS MODIFIED="" MODIFIED_BY="">appropriate]</INS>
</P>
<P>&#8853;&#8861;&#8861;&#8861;<BR/>
<B>very low</B>
</P>
<P>&#8853;&#8853;&#8861;&#8861;<BR/>
<B>low</B>
</P>
<P>&#8853;&#8853;&#8853;&#8861;<BR/>
<B>moderate</B>
</P>
<P>&#8853;&#8853;&#8853;&#8853;<BR/>
<B>high</B>
</P>
</TD>
<TD VALIGN="TOP">
<P/>
</TD>
</TR>
<TR>
<TD VALIGN="TOP">
<P>
<B>Usual gait speed subgroup - moxibustion</B>
</P>
<P>
<INS MODIFIED="" MODIFIED_BY="">[range of scale or scale description]</INS>
</P>
<P>
<INS MODIFIED="" MODIFIED_BY="">[follow-up]</INS>
</P>
</TD>
<TD VALIGN="TOP">
<P>The mean <INS MODIFIED="" MODIFIED_BY="">[outcome]</INS> ranged across control groups from<BR/>
<INS MODIFIED="" MODIFIED_BY="">[value][measure]</INS>
</P>
</TD>
<TD VALIGN="TOP">
<P>The mean <INS MODIFIED="" MODIFIED_BY="">[outcome]</INS> in the intervention groups was<BR/>
<B>
<INS MODIFIED="" MODIFIED_BY="">[value] [lower/higher]</INS>
</B>
<BR/>
<INS MODIFIED="" MODIFIED_BY="">[(value to value lower/higher)]</INS>
</P>
</TD>
<TD VALIGN="TOP">
<P/>
</TD>
<TD VALIGN="TOP">
<P>
<INS MODIFIED="" MODIFIED_BY="">[value]</INS>
<BR/>(<INS MODIFIED="" MODIFIED_BY="">[value]</INS>)</P>
</TD>
<TD VALIGN="TOP">
<P>
<INS MODIFIED="" MODIFIED_BY="">[Delete as</INS>
<BR/>
<INS MODIFIED="" MODIFIED_BY="">appropriate]</INS>
</P>
<P>&#8853;&#8861;&#8861;&#8861;<BR/>
<B>very low</B>
</P>
<P>&#8853;&#8853;&#8861;&#8861;<BR/>
<B>low</B>
</P>
<P>&#8853;&#8853;&#8853;&#8861;<BR/>
<B>moderate</B>
</P>
<P>&#8853;&#8853;&#8853;&#8853;<BR/>
<B>high</B>
</P>
</TD>
<TD VALIGN="TOP">
<P/>
</TD>
</TR>
<TR>
<TD VALIGN="TOP">
<P>
<B>Usual gait speed subgroup - Chinese massage</B>
</P>
<P>
<INS MODIFIED="" MODIFIED_BY="">[range of scale or scale description]</INS>
</P>
<P>
<INS MODIFIED="" MODIFIED_BY="">[follow-up]</INS>
</P>
</TD>
<TD VALIGN="TOP">
<P>The mean <INS MODIFIED="" MODIFIED_BY="">[outcome]</INS> ranged across control groups from<BR/>
<INS MODIFIED="" MODIFIED_BY="">[value][measure]</INS>
</P>
</TD>
<TD VALIGN="TOP">
<P>The mean <INS MODIFIED="" MODIFIED_BY="">[outcome]</INS> in the intervention groups was<BR/>
<B>
<INS MODIFIED="" MODIFIED_BY="">[value] [lower/higher]</INS>
</B>
<BR/>
<INS MODIFIED="" MODIFIED_BY="">[(value to value lower/higher)]</INS>
</P>
</TD>
<TD VALIGN="TOP">
<P/>
</TD>
<TD VALIGN="TOP">
<P>
<INS MODIFIED="" MODIFIED_BY="">[value]</INS>
<BR/>(<INS MODIFIED="" MODIFIED_BY="">[value]</INS>)</P>
</TD>
<TD VALIGN="TOP">
<P>
<INS MODIFIED="" MODIFIED_BY="">[Delete as</INS>
<BR/>
<INS MODIFIED="" MODIFIED_BY="">appropriate]</INS>
</P>
<P>&#8853;&#8861;&#8861;&#8861;<BR/>
<B>very low</B>
</P>
<P>&#8853;&#8853;&#8861;&#8861;<BR/>
<B>low</B>
</P>
<P>&#8853;&#8853;&#8853;&#8861;<BR/>
<B>moderate</B>
</P>
<P>&#8853;&#8853;&#8853;&#8853;<BR/>
<B>high</B>
</P>
</TD>
<TD VALIGN="TOP">
<P/>
</TD>
</TR>
<TR>
<TD VALIGN="TOP">
<P>
<B>6-minute walk test subgroup</B>
</P>
<P>
<INS MODIFIED="" MODIFIED_BY="">[range of scale or scale description]</INS>
</P>
<P>
<INS MODIFIED="" MODIFIED_BY="">[follow-up]</INS>
</P>
</TD>
<TD VALIGN="TOP">
<P>The mean <INS MODIFIED="" MODIFIED_BY="">[outcome]</INS> ranged across control groups from<BR/>
<INS MODIFIED="" MODIFIED_BY="">[value][measure]</INS>
</P>
</TD>
<TD VALIGN="TOP">
<P>The mean <INS MODIFIED="" MODIFIED_BY="">[outcome]</INS> in the intervention groups was<BR/>
<B>
<INS MODIFIED="" MODIFIED_BY="">[value] [lower/higher]</INS>
</B>
<BR/>
<INS MODIFIED="" MODIFIED_BY="">[(value to value lower/higher)]</INS>
</P>
</TD>
<TD VALIGN="TOP">
<P/>
</TD>
<TD VALIGN="TOP">
<P>
<INS MODIFIED="" MODIFIED_BY="">[value]</INS>
<BR/>(<INS MODIFIED="" MODIFIED_BY="">[value]</INS>)</P>
</TD>
<TD VALIGN="TOP">
<P>
<INS MODIFIED="" MODIFIED_BY="">[Delete as</INS>
<BR/>
<INS MODIFIED="" MODIFIED_BY="">appropriate]</INS>
</P>
<P>&#8853;&#8861;&#8861;&#8861;<BR/>
<B>very low</B>
</P>
<P>&#8853;&#8853;&#8861;&#8861;<BR/>
<B>low</B>
</P>
<P>&#8853;&#8853;&#8853;&#8861;<BR/>
<B>moderate</B>
</P>
<P>&#8853;&#8853;&#8853;&#8853;<BR/>
<B>high</B>
</P>
</TD>
<TD VALIGN="TOP">
<P/>
</TD>
</TR>
<TR>
<TD VALIGN="TOP">
<P>
<B>6-minute walk test subgroup - TCM formula</B>
</P>
<P>
<INS MODIFIED="" MODIFIED_BY="">[range of scale or scale description]</INS>
</P>
<P>
<INS MODIFIED="" MODIFIED_BY="">[follow-up]</INS>
</P>
</TD>
<TD VALIGN="TOP">
<P>The mean <INS MODIFIED="" MODIFIED_BY="">[outcome]</INS> ranged across control groups from<BR/>
<INS MODIFIED="" MODIFIED_BY="">[value][measure]</INS>
</P>
</TD>
<TD VALIGN="TOP">
<P>The mean <INS MODIFIED="" MODIFIED_BY="">[outcome]</INS> in the intervention groups was<BR/>
<B>
<INS MODIFIED="" MODIFIED_BY="">[value] [lower/higher]</INS>
</B>
<BR/>
<INS MODIFIED="" MODIFIED_BY="">[(value to value lower/higher)]</INS>
</P>
</TD>
<TD VALIGN="TOP">
<P/>
</TD>
<TD VALIGN="TOP">
<P>
<INS MODIFIED="" MODIFIED_BY="">[value]</INS>
<BR/>(<INS MODIFIED="" MODIFIED_BY="">[value]</INS>)</P>
</TD>
<TD VALIGN="TOP">
<P>
<INS MODIFIED="" MODIFIED_BY="">[Delete as</INS>
<BR/>
<INS MODIFIED="" MODIFIED_BY="">appropriate]</INS>
</P>
<P>&#8853;&#8861;&#8861;&#8861;<BR/>
<B>very low</B>
</P>
<P>&#8853;&#8853;&#8861;&#8861;<BR/>
<B>low</B>
</P>
<P>&#8853;&#8853;&#8853;&#8861;<BR/>
<B>moderate</B>
</P>
<P>&#8853;&#8853;&#8853;&#8853;<BR/>
<B>high</B>
</P>
</TD>
<TD VALIGN="TOP">
<P/>
</TD>
</TR>
<TR>
<TD VALIGN="TOP">
<P>
<B>6-minute walk test subgroup - TCM natural component extract</B>
</P>
<P>
<INS MODIFIED="" MODIFIED_BY="">[range of scale or scale description]</INS>
</P>
<P>
<INS MODIFIED="" MODIFIED_BY="">[follow-up]</INS>
</P>
</TD>
<TD VALIGN="TOP">
<P>The mean <INS MODIFIED="" MODIFIED_BY="">[outcome]</INS> ranged across control groups from<BR/>
<INS MODIFIED="" MODIFIED_BY="">[value][measure]</INS>
</P>
</TD>
<TD VALIGN="TOP">
<P>The mean <INS MODIFIED="" MODIFIED_BY="">[outcome]</INS> in the intervention groups was<BR/>
<B>
<INS MODIFIED="" MODIFIED_BY="">[value] [lower/higher]</INS>
</B>
<BR/>
<INS MODIFIED="" MODIFIED_BY="">[(value to value lower/higher)]</INS>
</P>
</TD>
<TD VALIGN="TOP">
<P/>
</TD>
<TD VALIGN="TOP">
<P>
<INS MODIFIED="" MODIFIED_BY="">[value]</INS>
<BR/>(<INS MODIFIED="" MODIFIED_BY="">[value]</INS>)</P>
</TD>
<TD VALIGN="TOP">
<P>
<INS MODIFIED="" MODIFIED_BY="">[Delete as</INS>
<BR/>
<INS MODIFIED="" MODIFIED_BY="">appropriate]</INS>
</P>
<P>&#8853;&#8861;&#8861;&#8861;<BR/>
<B>very low</B>
</P>
<P>&#8853;&#8853;&#8861;&#8861;<BR/>
<B>low</B>
</P>
<P>&#8853;&#8853;&#8853;&#8861;<BR/>
<B>moderate</B>
</P>
<P>&#8853;&#8853;&#8853;&#8853;<BR/>
<B>high</B>
</P>
</TD>
<TD VALIGN="TOP">
<P/>
</TD>
</TR>
<TR>
<TD VALIGN="TOP">
<P>
<B>6-minute walk test subgroup - traditional Chinese exercise</B>
</P>
<P>
<INS MODIFIED="" MODIFIED_BY="">[range of scale or scale description]</INS>
</P>
<P>
<INS MODIFIED="" MODIFIED_BY="">[follow-up]</INS>
</P>
</TD>
<TD VALIGN="TOP">
<P>The mean <INS MODIFIED="" MODIFIED_BY="">[outcome]</INS> ranged across control groups from<BR/>
<INS MODIFIED="" MODIFIED_BY="">[value][measure]</INS>
</P>
</TD>
<TD VALIGN="TOP">
<P>The mean <INS MODIFIED="" MODIFIED_BY="">[outcome]</INS> in the intervention groups was<BR/>
<B>
<INS MODIFIED="" MODIFIED_BY="">[value] [lower/higher]</INS>
</B>
<BR/>
<INS MODIFIED="" MODIFIED_BY="">[(value to value lower/higher)]</INS>
</P>
</TD>
<TD VALIGN="TOP">
<P/>
</TD>
<TD VALIGN="TOP">
<P>
<INS MODIFIED="" MODIFIED_BY="">[value]</INS>
<BR/>(<INS MODIFIED="" MODIFIED_BY="">[value]</INS>)</P>
</TD>
<TD VALIGN="TOP">
<P>
<INS MODIFIED="" MODIFIED_BY="">[Delete as</INS>
<BR/>
<INS MODIFIED="" MODIFIED_BY="">appropriate]</INS>
</P>
<P>&#8853;&#8861;&#8861;&#8861;<BR/>
<B>very low</B>
</P>
<P>&#8853;&#8853;&#8861;&#8861;<BR/>
<B>low</B>
</P>
<P>&#8853;&#8853;&#8853;&#8861;<BR/>
<B>moderate</B>
</P>
<P>&#8853;&#8853;&#8853;&#8853;<BR/>
<B>high</B>
</P>
</TD>
<TD VALIGN="TOP">
<P/>
</TD>
</TR>
<TR>
<TD VALIGN="TOP">
<P>
<B>6-minute walk test subgroup - acupuncture</B>
</P>
<P>
<INS MODIFIED="" MODIFIED_BY="">[range of scale or scale description]</INS>
</P>
<P>
<INS MODIFIED="" MODIFIED_BY="">[follow-up]</INS>
</P>
</TD>
<TD VALIGN="TOP">
<P>The mean <INS MODIFIED="" MODIFIED_BY="">[outcome]</INS> ranged across control groups from<BR/>
<INS MODIFIED="" MODIFIED_BY="">[value][measure]</INS>
</P>
</TD>
<TD VALIGN="TOP">
<P>The mean <INS MODIFIED="" MODIFIED_BY="">[outcome]</INS> in the intervention groups was<BR/>
<B>
<INS MODIFIED="" MODIFIED_BY="">[value] [lower/higher]</INS>
</B>
<BR/>
<INS MODIFIED="" MODIFIED_BY="">[(value to value lower/higher)]</INS>
</P>
</TD>
<TD VALIGN="TOP">
<P/>
</TD>
<TD VALIGN="TOP">
<P>
<INS MODIFIED="" MODIFIED_BY="">[value]</INS>
<BR/>(<INS MODIFIED="" MODIFIED_BY="">[value]</INS>)</P>
</TD>
<TD VALIGN="TOP">
<P>
<INS MODIFIED="" MODIFIED_BY="">[Delete as</INS>
<BR/>
<INS MODIFIED="" MODIFIED_BY="">appropriate]</INS>
</P>
<P>&#8853;&#8861;&#8861;&#8861;<BR/>
<B>very low</B>
</P>
<P>&#8853;&#8853;&#8861;&#8861;<BR/>
<B>low</B>
</P>
<P>&#8853;&#8853;&#8853;&#8861;<BR/>
<B>moderate</B>
</P>
<P>&#8853;&#8853;&#8853;&#8853;<BR/>
<B>high</B>
</P>
</TD>
<TD VALIGN="TOP">
<P/>
</TD>
</TR>
<TR>
<TD VALIGN="TOP">
<P>
<B>Timed-up-andgo test subgroup</B>
</P>
<P>
<INS MODIFIED="" MODIFIED_BY="">[range of scale or scale description]</INS>
</P>
<P>
<INS MODIFIED="" MODIFIED_BY="">[follow-up]</INS>
</P>
</TD>
<TD VALIGN="TOP">
<P>The mean <INS MODIFIED="" MODIFIED_BY="">[outcome]</INS> ranged across control groups from<BR/>
<INS MODIFIED="" MODIFIED_BY="">[value][measure]</INS>
</P>
</TD>
<TD VALIGN="TOP">
<P>The mean <INS MODIFIED="" MODIFIED_BY="">[outcome]</INS> in the intervention groups was<BR/>
<B>
<INS MODIFIED="" MODIFIED_BY="">[value] [lower/higher]</INS>
</B>
<BR/>
<INS MODIFIED="" MODIFIED_BY="">[(value to value lower/higher)]</INS>
</P>
</TD>
<TD VALIGN="TOP">
<P/>
</TD>
<TD VALIGN="TOP">
<P>
<INS MODIFIED="" MODIFIED_BY="">[value]</INS>
<BR/>(<INS MODIFIED="" MODIFIED_BY="">[value]</INS>)</P>
</TD>
<TD VALIGN="TOP">
<P>
<INS MODIFIED="" MODIFIED_BY="">[Delete as</INS>
<BR/>
<INS MODIFIED="" MODIFIED_BY="">appropriate]</INS>
</P>
<P>&#8853;&#8861;&#8861;&#8861;<BR/>
<B>very low</B>
</P>
<P>&#8853;&#8853;&#8861;&#8861;<BR/>
<B>low</B>
</P>
<P>&#8853;&#8853;&#8853;&#8861;<BR/>
<B>moderate</B>
</P>
<P>&#8853;&#8853;&#8853;&#8853;<BR/>
<B>high</B>
</P>
</TD>
<TD VALIGN="TOP">
<P/>
</TD>
</TR>
<TR>
<TD VALIGN="TOP">
<P>
<B>Timed-up-andgo test subgroup - TCM formula</B>
</P>
<P>
<INS MODIFIED="" MODIFIED_BY="">[range of scale or scale description]</INS>
</P>
<P>
<INS MODIFIED="" MODIFIED_BY="">[follow-up]</INS>
</P>
</TD>
<TD VALIGN="TOP">
<P>The mean <INS MODIFIED="" MODIFIED_BY="">[outcome]</INS> ranged across control groups from<BR/>
<INS MODIFIED="" MODIFIED_BY="">[value][measure]</INS>
</P>
</TD>
<TD VALIGN="TOP">
<P>The mean <INS MODIFIED="" MODIFIED_BY="">[outcome]</INS> in the intervention groups was<BR/>
<B>
<INS MODIFIED="" MODIFIED_BY="">[value] [lower/higher]</INS>
</B>
<BR/>
<INS MODIFIED="" MODIFIED_BY="">[(value to value lower/higher)]</INS>
</P>
</TD>
<TD VALIGN="TOP">
<P/>
</TD>
<TD VALIGN="TOP">
<P>
<INS MODIFIED="" MODIFIED_BY="">[value]</INS>
<BR/>(<INS MODIFIED="" MODIFIED_BY="">[value]</INS>)</P>
</TD>
<TD VALIGN="TOP">
<P>
<INS MODIFIED="" MODIFIED_BY="">[Delete as</INS>
<BR/>
<INS MODIFIED="" MODIFIED_BY="">appropriate]</INS>
</P>
<P>&#8853;&#8861;&#8861;&#8861;<BR/>
<B>very low</B>
</P>
<P>&#8853;&#8853;&#8861;&#8861;<BR/>
<B>low</B>
</P>
<P>&#8853;&#8853;&#8853;&#8861;<BR/>
<B>moderate</B>
</P>
<P>&#8853;&#8853;&#8853;&#8853;<BR/>
<B>high</B>
</P>
</TD>
<TD VALIGN="TOP">
<P/>
</TD>
</TR>
<TR>
<TD VALIGN="TOP">
<P>
<B>Timed-up-andgo test subgroup - TCM natural component extract</B>
</P>
<P>
<INS MODIFIED="" MODIFIED_BY="">[range of scale or scale description]</INS>
</P>
<P>
<INS MODIFIED="" MODIFIED_BY="">[follow-up]</INS>
</P>
</TD>
<TD VALIGN="TOP">
<P>The mean <INS MODIFIED="" MODIFIED_BY="">[outcome]</INS> ranged across control groups from<BR/>
<INS MODIFIED="" MODIFIED_BY="">[value][measure]</INS>
</P>
</TD>
<TD VALIGN="TOP">
<P>The mean <INS MODIFIED="" MODIFIED_BY="">[outcome]</INS> in the intervention groups was<BR/>
<B>
<INS MODIFIED="" MODIFIED_BY="">[value] [lower/higher]</INS>
</B>
<BR/>
<INS MODIFIED="" MODIFIED_BY="">[(value to value lower/higher)]</INS>
</P>
</TD>
<TD VALIGN="TOP">
<P/>
</TD>
<TD VALIGN="TOP">
<P>
<INS MODIFIED="" MODIFIED_BY="">[value]</INS>
<BR/>(<INS MODIFIED="" MODIFIED_BY="">[value]</INS>)</P>
</TD>
<TD VALIGN="TOP">
<P>
<INS MODIFIED="" MODIFIED_BY="">[Delete as</INS>
<BR/>
<INS MODIFIED="" MODIFIED_BY="">appropriate]</INS>
</P>
<P>&#8853;&#8861;&#8861;&#8861;<BR/>
<B>very low</B>
</P>
<P>&#8853;&#8853;&#8861;&#8861;<BR/>
<B>low</B>
</P>
<P>&#8853;&#8853;&#8853;&#8861;<BR/>
<B>moderate</B>
</P>
<P>&#8853;&#8853;&#8853;&#8853;<BR/>
<B>high</B>
</P>
</TD>
<TD VALIGN="TOP">
<P/>
</TD>
</TR>
<TR>
<TD VALIGN="TOP">
<P>
<B>Timed-up-andgo test subgroup - traditional Chinese exercise</B>
</P>
<P>
<INS MODIFIED="" MODIFIED_BY="">[range of scale or scale description]</INS>
</P>
<P>
<INS MODIFIED="" MODIFIED_BY="">[follow-up]</INS>
</P>
</TD>
<TD VALIGN="TOP">
<P>The mean <INS MODIFIED="" MODIFIED_BY="">[outcome]</INS> ranged across control groups from<BR/>
<INS MODIFIED="" MODIFIED_BY="">[value][measure]</INS>
</P>
</TD>
<TD VALIGN="TOP">
<P>The mean <INS MODIFIED="" MODIFIED_BY="">[outcome]</INS> in the intervention groups was<BR/>
<B>
<INS MODIFIED="" MODIFIED_BY="">[value] [lower/higher]</INS>
</B>
<BR/>
<INS MODIFIED="" MODIFIED_BY="">[(value to value lower/higher)]</INS>
</P>
</TD>
<TD VALIGN="TOP">
<P/>
</TD>
<TD VALIGN="TOP">
<P>
<INS MODIFIED="" MODIFIED_BY="">[value]</INS>
<BR/>(<INS MODIFIED="" MODIFIED_BY="">[value]</INS>)</P>
</TD>
<TD VALIGN="TOP">
<P>
<INS MODIFIED="" MODIFIED_BY="">[Delete as</INS>
<BR/>
<INS MODIFIED="" MODIFIED_BY="">appropriate]</INS>
</P>
<P>&#8853;&#8861;&#8861;&#8861;<BR/>
<B>very low</B>
</P>
<P>&#8853;&#8853;&#8861;&#8861;<BR/>
<B>low</B>
</P>
<P>&#8853;&#8853;&#8853;&#8861;<BR/>
<B>moderate</B>
</P>
<P>&#8853;&#8853;&#8853;&#8853;<BR/>
<B>high</B>
</P>
</TD>
<TD VALIGN="TOP">
<P/>
</TD>
</TR>
<TR>
<TD VALIGN="TOP">
<P>
<B>SPPB subgroup</B>
</P>
<P>
<INS MODIFIED="" MODIFIED_BY="">[range of scale or scale description]</INS>
</P>
<P>
<INS MODIFIED="" MODIFIED_BY="">[follow-up]</INS>
</P>
</TD>
<TD VALIGN="TOP">
<P>The mean <INS MODIFIED="" MODIFIED_BY="">[outcome]</INS> ranged across control groups from<BR/>
<INS MODIFIED="" MODIFIED_BY="">[value][measure]</INS>
</P>
</TD>
<TD VALIGN="TOP">
<P>The mean <INS MODIFIED="" MODIFIED_BY="">[outcome]</INS> in the intervention groups was<BR/>
<B>
<INS MODIFIED="" MODIFIED_BY="">[value] [lower/higher]</INS>
</B>
<BR/>
<INS MODIFIED="" MODIFIED_BY="">[(value to value lower/higher)]</INS>
</P>
</TD>
<TD VALIGN="TOP">
<P/>
</TD>
<TD VALIGN="TOP">
<P>
<INS MODIFIED="" MODIFIED_BY="">[value]</INS>
<BR/>(<INS MODIFIED="" MODIFIED_BY="">[value]</INS>)</P>
</TD>
<TD VALIGN="TOP">
<P>
<INS MODIFIED="" MODIFIED_BY="">[Delete as</INS>
<BR/>
<INS MODIFIED="" MODIFIED_BY="">appropriate]</INS>
</P>
<P>&#8853;&#8861;&#8861;&#8861;<BR/>
<B>very low</B>
</P>
<P>&#8853;&#8853;&#8861;&#8861;<BR/>
<B>low</B>
</P>
<P>&#8853;&#8853;&#8853;&#8861;<BR/>
<B>moderate</B>
</P>
<P>&#8853;&#8853;&#8853;&#8853;<BR/>
<B>high</B>
</P>
</TD>
<TD VALIGN="TOP">
<P/>
</TD>
</TR>
<TR>
<TD VALIGN="TOP">
<P>
<B>SPPB subgroup - TCM formula</B>
</P>
<P>
<INS MODIFIED="" MODIFIED_BY="">[range of scale or scale description]</INS>
</P>
<P>
<INS MODIFIED="" MODIFIED_BY="">[follow-up]</INS>
</P>
</TD>
<TD VALIGN="TOP">
<P>The mean <INS MODIFIED="" MODIFIED_BY="">[outcome]</INS> ranged across control groups from<BR/>
<INS MODIFIED="" MODIFIED_BY="">[value][measure]</INS>
</P>
</TD>
<TD VALIGN="TOP">
<P>The mean <INS MODIFIED="" MODIFIED_BY="">[outcome]</INS> in the intervention groups was<BR/>
<B>
<INS MODIFIED="" MODIFIED_BY="">[value] [lower/higher]</INS>
</B>
<BR/>
<INS MODIFIED="" MODIFIED_BY="">[(value to value lower/higher)]</INS>
</P>
</TD>
<TD VALIGN="TOP">
<P/>
</TD>
<TD VALIGN="TOP">
<P>
<INS MODIFIED="" MODIFIED_BY="">[value]</INS>
<BR/>(<INS MODIFIED="" MODIFIED_BY="">[value]</INS>)</P>
</TD>
<TD VALIGN="TOP">
<P>
<INS MODIFIED="" MODIFIED_BY="">[Delete as</INS>
<BR/>
<INS MODIFIED="" MODIFIED_BY="">appropriate]</INS>
</P>
<P>&#8853;&#8861;&#8861;&#8861;<BR/>
<B>very low</B>
</P>
<P>&#8853;&#8853;&#8861;&#8861;<BR/>
<B>low</B>
</P>
<P>&#8853;&#8853;&#8853;&#8861;<BR/>
<B>moderate</B>
</P>
<P>&#8853;&#8853;&#8853;&#8853;<BR/>
<B>high</B>
</P>
</TD>
<TD VALIGN="TOP">
<P/>
</TD>
</TR>
<TR>
<TD VALIGN="TOP">
<P>
<B>SPPB subgroup - traditional Chinese exercise</B>
</P>
<P>
<INS MODIFIED="" MODIFIED_BY="">[range of scale or scale description]</INS>
</P>
<P>
<INS MODIFIED="" MODIFIED_BY="">[follow-up]</INS>
</P>
</TD>
<TD VALIGN="TOP">
<P>The mean <INS MODIFIED="" MODIFIED_BY="">[outcome]</INS> ranged across control groups from<BR/>
<INS MODIFIED="" MODIFIED_BY="">[value][measure]</INS>
</P>
</TD>
<TD VALIGN="TOP">
<P>The mean <INS MODIFIED="" MODIFIED_BY="">[outcome]</INS> in the intervention groups was<BR/>
<B>
<INS MODIFIED="" MODIFIED_BY="">[value] [lower/higher]</INS>
</B>
<BR/>
<INS MODIFIED="" MODIFIED_BY="">[(value to value lower/higher)]</INS>
</P>
</TD>
<TD VALIGN="TOP">
<P/>
</TD>
<TD VALIGN="TOP">
<P>
<INS MODIFIED="" MODIFIED_BY="">[value]</INS>
<BR/>(<INS MODIFIED="" MODIFIED_BY="">[value]</INS>)</P>
</TD>
<TD VALIGN="TOP">
<P>
<INS MODIFIED="" MODIFIED_BY="">[Delete as</INS>
<BR/>
<INS MODIFIED="" MODIFIED_BY="">appropriate]</INS>
</P>
<P>&#8853;&#8861;&#8861;&#8861;<BR/>
<B>very low</B>
</P>
<P>&#8853;&#8853;&#8861;&#8861;<BR/>
<B>low</B>
</P>
<P>&#8853;&#8853;&#8853;&#8861;<BR/>
<B>moderate</B>
</P>
<P>&#8853;&#8853;&#8853;&#8853;<BR/>
<B>high</B>
</P>
</TD>
<TD VALIGN="TOP">
<P/>
</TD>
</TR>
<TR>
<TD VALIGN="TOP">
<P>
<B>SPPB subgroup - acupuncture</B>
</P>
<P>
<INS MODIFIED="" MODIFIED_BY="">[range of scale or scale description]</INS>
</P>
<P>
<INS MODIFIED="" MODIFIED_BY="">[follow-up]</INS>
</P>
</TD>
<TD VALIGN="TOP">
<P>The mean <INS MODIFIED="" MODIFIED_BY="">[outcome]</INS> ranged across control groups from<BR/>
<INS MODIFIED="" MODIFIED_BY="">[value][measure]</INS>
</P>
</TD>
<TD VALIGN="TOP">
<P>The mean <INS MODIFIED="" MODIFIED_BY="">[outcome]</INS> in the intervention groups was<BR/>
<B>
<INS MODIFIED="" MODIFIED_BY="">[value] [lower/higher]</INS>
</B>
<BR/>
<INS MODIFIED="" MODIFIED_BY="">[(value to value lower/higher)]</INS>
</P>
</TD>
<TD VALIGN="TOP">
<P/>
</TD>
<TD VALIGN="TOP">
<P>
<INS MODIFIED="" MODIFIED_BY="">[value]</INS>
<BR/>(<INS MODIFIED="" MODIFIED_BY="">[value]</INS>)</P>
</TD>
<TD VALIGN="TOP">
<P>
<INS MODIFIED="" MODIFIED_BY="">[Delete as</INS>
<BR/>
<INS MODIFIED="" MODIFIED_BY="">appropriate]</INS>
</P>
<P>&#8853;&#8861;&#8861;&#8861;<BR/>
<B>very low</B>
</P>
<P>&#8853;&#8853;&#8861;&#8861;<BR/>
<B>low</B>
</P>
<P>&#8853;&#8853;&#8853;&#8861;<BR/>
<B>moderate</B>
</P>
<P>&#8853;&#8853;&#8853;&#8853;<BR/>
<B>high</B>
</P>
</TD>
<TD VALIGN="TOP">
<P/>
</TD>
</TR>
<TR>
<TD VALIGN="TOP">
<P>
<B>SPPB subgroup - moxibustion</B>
</P>
<P>
<INS MODIFIED="" MODIFIED_BY="">[range of scale or scale description]</INS>
</P>
<P>
<INS MODIFIED="" MODIFIED_BY="">[follow-up]</INS>
</P>
</TD>
<TD VALIGN="TOP">
<P>The mean <INS MODIFIED="" MODIFIED_BY="">[outcome]</INS> ranged across control groups from<BR/>
<INS MODIFIED="" MODIFIED_BY="">[value][measure]</INS>
</P>
</TD>
<TD VALIGN="TOP">
<P>The mean <INS MODIFIED="" MODIFIED_BY="">[outcome]</INS> in the intervention groups was<BR/>
<B>
<INS MODIFIED="" MODIFIED_BY="">[value] [lower/higher]</INS>
</B>
<BR/>
<INS MODIFIED="" MODIFIED_BY="">[(value to value lower/higher)]</INS>
</P>
</TD>
<TD VALIGN="TOP">
<P/>
</TD>
<TD VALIGN="TOP">
<P>
<INS MODIFIED="" MODIFIED_BY="">[value]</INS>
<BR/>(<INS MODIFIED="" MODIFIED_BY="">[value]</INS>)</P>
</TD>
<TD VALIGN="TOP">
<P>
<INS MODIFIED="" MODIFIED_BY="">[Delete as</INS>
<BR/>
<INS MODIFIED="" MODIFIED_BY="">appropriate]</INS>
</P>
<P>&#8853;&#8861;&#8861;&#8861;<BR/>
<B>very low</B>
</P>
<P>&#8853;&#8853;&#8861;&#8861;<BR/>
<B>low</B>
</P>
<P>&#8853;&#8853;&#8853;&#8861;<BR/>
<B>moderate</B>
</P>
<P>&#8853;&#8853;&#8853;&#8853;<BR/>
<B>high</B>
</P>
</TD>
<TD VALIGN="TOP">
<P/>
</TD>
</TR>
<TR>
<TD VALIGN="TOP">
<P>
<B>C-reactive protein subgroup</B>
</P>
<P>
<INS MODIFIED="" MODIFIED_BY="">[range of scale or scale description]</INS>
</P>
<P>
<INS MODIFIED="" MODIFIED_BY="">[follow-up]</INS>
</P>
</TD>
<TD VALIGN="TOP">
<P>The mean <INS MODIFIED="" MODIFIED_BY="">[outcome]</INS> ranged across control groups from<BR/>
<INS MODIFIED="" MODIFIED_BY="">[value][measure]</INS>
</P>
</TD>
<TD VALIGN="TOP">
<P>The mean <INS MODIFIED="" MODIFIED_BY="">[outcome]</INS> in the intervention groups was<BR/>
<B>
<INS MODIFIED="" MODIFIED_BY="">[value] [lower/higher]</INS>
</B>
<BR/>
<INS MODIFIED="" MODIFIED_BY="">[(value to value lower/higher)]</INS>
</P>
</TD>
<TD VALIGN="TOP">
<P/>
</TD>
<TD VALIGN="TOP">
<P>
<INS MODIFIED="" MODIFIED_BY="">[value]</INS>
<BR/>(<INS MODIFIED="" MODIFIED_BY="">[value]</INS>)</P>
</TD>
<TD VALIGN="TOP">
<P>
<INS MODIFIED="" MODIFIED_BY="">[Delete as</INS>
<BR/>
<INS MODIFIED="" MODIFIED_BY="">appropriate]</INS>
</P>
<P>&#8853;&#8861;&#8861;&#8861;<BR/>
<B>very low</B>
</P>
<P>&#8853;&#8853;&#8861;&#8861;<BR/>
<B>low</B>
</P>
<P>&#8853;&#8853;&#8853;&#8861;<BR/>
<B>moderate</B>
</P>
<P>&#8853;&#8853;&#8853;&#8853;<BR/>
<B>high</B>
</P>
</TD>
<TD VALIGN="TOP">
<P/>
</TD>
</TR>
<TR>
<TD VALIGN="TOP">
<P>
<B>C-reactive protein subgroup - TCM formula</B>
</P>
<P>
<INS MODIFIED="" MODIFIED_BY="">[range of scale or scale description]</INS>
</P>
<P>
<INS MODIFIED="" MODIFIED_BY="">[follow-up]</INS>
</P>
</TD>
<TD VALIGN="TOP">
<P>The mean <INS MODIFIED="" MODIFIED_BY="">[outcome]</INS> ranged across control groups from<BR/>
<INS MODIFIED="" MODIFIED_BY="">[value][measure]</INS>
</P>
</TD>
<TD VALIGN="TOP">
<P>The mean <INS MODIFIED="" MODIFIED_BY="">[outcome]</INS> in the intervention groups was<BR/>
<B>
<INS MODIFIED="" MODIFIED_BY="">[value] [lower/higher]</INS>
</B>
<BR/>
<INS MODIFIED="" MODIFIED_BY="">[(value to value lower/higher)]</INS>
</P>
</TD>
<TD VALIGN="TOP">
<P/>
</TD>
<TD VALIGN="TOP">
<P>
<INS MODIFIED="" MODIFIED_BY="">[value]</INS>
<BR/>(<INS MODIFIED="" MODIFIED_BY="">[value]</INS>)</P>
</TD>
<TD VALIGN="TOP">
<P>
<INS MODIFIED="" MODIFIED_BY="">[Delete as</INS>
<BR/>
<INS MODIFIED="" MODIFIED_BY="">appropriate]</INS>
</P>
<P>&#8853;&#8861;&#8861;&#8861;<BR/>
<B>very low</B>
</P>
<P>&#8853;&#8853;&#8861;&#8861;<BR/>
<B>low</B>
</P>
<P>&#8853;&#8853;&#8853;&#8861;<BR/>
<B>moderate</B>
</P>
<P>&#8853;&#8853;&#8853;&#8853;<BR/>
<B>high</B>
</P>
</TD>
<TD VALIGN="TOP">
<P/>
</TD>
</TR>
<TR>
<TD VALIGN="TOP">
<P>
<B>C-reactive protein subgroup - TCM natural component extract</B>
</P>
<P>
<INS MODIFIED="" MODIFIED_BY="">[range of scale or scale description]</INS>
</P>
<P>
<INS MODIFIED="" MODIFIED_BY="">[follow-up]</INS>
</P>
</TD>
<TD VALIGN="TOP">
<P>The mean <INS MODIFIED="" MODIFIED_BY="">[outcome]</INS> ranged across control groups from<BR/>
<INS MODIFIED="" MODIFIED_BY="">[value][measure]</INS>
</P>
</TD>
<TD VALIGN="TOP">
<P>The mean <INS MODIFIED="" MODIFIED_BY="">[outcome]</INS> in the intervention groups was<BR/>
<B>
<INS MODIFIED="" MODIFIED_BY="">[value] [lower/higher]</INS>
</B>
<BR/>
<INS MODIFIED="" MODIFIED_BY="">[(value to value lower/higher)]</INS>
</P>
</TD>
<TD VALIGN="TOP">
<P/>
</TD>
<TD VALIGN="TOP">
<P>
<INS MODIFIED="" MODIFIED_BY="">[value]</INS>
<BR/>(<INS MODIFIED="" MODIFIED_BY="">[value]</INS>)</P>
</TD>
<TD VALIGN="TOP">
<P>
<INS MODIFIED="" MODIFIED_BY="">[Delete as</INS>
<BR/>
<INS MODIFIED="" MODIFIED_BY="">appropriate]</INS>
</P>
<P>&#8853;&#8861;&#8861;&#8861;<BR/>
<B>very low</B>
</P>
<P>&#8853;&#8853;&#8861;&#8861;<BR/>
<B>low</B>
</P>
<P>&#8853;&#8853;&#8853;&#8861;<BR/>
<B>moderate</B>
</P>
<P>&#8853;&#8853;&#8853;&#8853;<BR/>
<B>high</B>
</P>
</TD>
<TD VALIGN="TOP">
<P/>
</TD>
</TR>
<TR>
<TD VALIGN="TOP">
<P>
<B>C-reactive protein subgroup - traditional Chinese exercise</B>
</P>
<P>
<INS MODIFIED="" MODIFIED_BY="">[range of scale or scale description]</INS>
</P>
<P>
<INS MODIFIED="" MODIFIED_BY="">[follow-up]</INS>
</P>
</TD>
<TD VALIGN="TOP">
<P>The mean <INS MODIFIED="" MODIFIED_BY="">[outcome]</INS> ranged across control groups from<BR/>
<INS MODIFIED="" MODIFIED_BY="">[value][measure]</INS>
</P>
</TD>
<TD VALIGN="TOP">
<P>The mean <INS MODIFIED="" MODIFIED_BY="">[outcome]</INS> in the intervention groups was<BR/>
<B>
<INS MODIFIED="" MODIFIED_BY="">[value] [lower/higher]</INS>
</B>
<BR/>
<INS MODIFIED="" MODIFIED_BY="">[(value to value lower/higher)]</INS>
</P>
</TD>
<TD VALIGN="TOP">
<P/>
</TD>
<TD VALIGN="TOP">
<P>
<INS MODIFIED="" MODIFIED_BY="">[value]</INS>
<BR/>(<INS MODIFIED="" MODIFIED_BY="">[value]</INS>)</P>
</TD>
<TD VALIGN="TOP">
<P>
<INS MODIFIED="" MODIFIED_BY="">[Delete as</INS>
<BR/>
<INS MODIFIED="" MODIFIED_BY="">appropriate]</INS>
</P>
<P>&#8853;&#8861;&#8861;&#8861;<BR/>
<B>very low</B>
</P>
<P>&#8853;&#8853;&#8861;&#8861;<BR/>
<B>low</B>
</P>
<P>&#8853;&#8853;&#8853;&#8861;<BR/>
<B>moderate</B>
</P>
<P>&#8853;&#8853;&#8853;&#8853;<BR/>
<B>high</B>
</P>
</TD>
<TD VALIGN="TOP">
<P/>
</TD>
</TR>
<TR>
<TD COLSPAN="7">
<P>*The basis for the <B>assumed risk</B> (e.g. the median control group risk across studies) is provided in footnotes. The <B>corresponding risk</B> (and its 95% confidence interval) is based on the assumed risk in the comparison group and the <B>relative effect</B> of the intervention (and its 95% CI).<BR/>
<B>CI:</B> Confidence interval; <B>RR:</B> Risk Ratio; <INS MODIFIED="" MODIFIED_BY="">[other abbreviations, eg. OR, etc]</INS>
</P>
</TD>
</TR>
<TR>
<TD COLSPAN="7">
<P>GRADE Working Group grades of evidence<BR/>
<B>High quality:</B> Further research is very unlikely to change our confidence in the estimate of effect.<BR/>
<B>Moderate quality:</B> Further research is likely to have an important impact on our confidence in the estimate of effect and may change the estimate.<BR/>
<B>Low quality:</B> Further research is very likely to have an important impact on our confidence in the estimate of effect and is likely to change the estimate.<BR/>
<B>Very low quality:</B> We are very uncertain about the estimate.</P>
</TD>
</TR>
</TABLE>
<FOOTNOTES/>
</SOF_TABLE>
</SOF_TABLES>
<ADDITIONAL_TABLES/>
<ANALYSES_AND_DATA CALCULATED_DATA="YES" MODIFIED="2025-09-29 14:48:44 +0800" MODIFIED_BY="[Empty name]">
<COMPARISON ID="CMP-001" MODIFIED="2025-09-29 14:45:19 +0800" MODIFIED_BY="[Empty name]" NO="1">
<NAME>Total efficiency</NAME>
<DICH_OUTCOME CHI2="1.6941779999310675" CI_END="1.4241143035602517" CI_START="1.0982733824454387" CI_STUDY="95" CI_TOTAL="95" DF="2" EFFECT_MEASURE="RR" EFFECT_SIZE="1.250626576224913" ESTIMABLE="YES" EVENTS_1="99" EVENTS_2="77" I2="0.0" I2_Q="0.0" ID="CMP-001.01" LOG_CI_END="0.15354484843935165" LOG_CI_START="0.04071045824641986" LOG_EFFECT_SIZE="0.09712765334288576" METHOD="MH" MODIFIED="2025-09-29 14:45:19 +0800" MODIFIED_BY="[Empty name]" NO="1" P_CHI2="0.4286612391469544" P_Q="1.0" P_Z="7.401243355301575E-4" Q="0.0" RANDOM="YES" SCALE="1.8714156776962692" SORT_BY="STUDY" STUDIES="3" SUBGROUPS="NO" SUBGROUP_TEST="YES" SWAP_EVENTS="NO" TAU2="0.0" TOTALS="YES" TOTAL_1="109" TOTAL_2="108" WEIGHT="100.0" Z="3.3742674042806593">
<NAME>Total efficiency</NAME>
<GROUP_LABEL_1>Experimental</GROUP_LABEL_1>
<GROUP_LABEL_2>Control</GROUP_LABEL_2>
<GRAPH_LABEL_1>Favours [Control]</GRAPH_LABEL_1>
<GRAPH_LABEL_2>Favours [Experimental]</GRAPH_LABEL_2>
<DICH_DATA CI_END="0.0" CI_START="0.0" EFFECT_SIZE="0.0" ESTIMABLE="NO" EVENTS_1="119" EVENTS_2="69" EXCLUDED="YES" LOG_CI_END="0.0" LOG_CI_START="0.0" LOG_EFFECT_SIZE="0.0" MODIFIED="2025-08-31 08:07:45 +0800" MODIFIED_BY="[Empty name]" ORDER="109" O_E="0.0" SE="0.0" STUDY_ID="STD-_x0030_1-Zhendi-Feng-2023" TOTAL_1="130" TOTAL_2="130" VAR="0.0" WEIGHT="0.0"/>
<DICH_DATA CI_END="1.858890155816204" CI_START="1.0073624691734973" EFFECT_SIZE="1.368421052631579" ESTIMABLE="YES" EVENTS_1="26" EVENTS_2="19" LOG_CI_END="0.2692537275167451" LOG_CI_START="0.0031857665192328846" LOG_EFFECT_SIZE="0.136219747017989" MODIFIED="2024-12-08 17:17:43 +0800" MODIFIED_BY="[Empty name]" ORDER="118" O_E="0.0" SE="0.15628963734758686" STUDY_ID="STD-_x0030_7-Hui-Pang-2023" TOTAL_1="30" TOTAL_2="30" VAR="0.024426450742240216" WEIGHT="17.98447685973028"/>
<DICH_DATA CI_END="1.792824445914968" CI_START="1.0682910394156715" EFFECT_SIZE="1.3839285714285714" ESTIMABLE="YES" EVENTS_1="30" EVENTS_2="21" LOG_CI_END="0.25353776535520295" LOG_CI_START="0.028689585645016814" LOG_EFFECT_SIZE="0.14111367550010986" MODIFIED="2024-12-08 17:17:43 +0800" MODIFIED_BY="[Empty name]" ORDER="127" O_E="0.0" SE="0.13207693377820334" STUDY_ID="STD-_x0030_9-Jing-Yang-2022" TOTAL_1="32" TOTAL_2="31" VAR="0.01744431643625191" WEIGHT="25.18281181979912"/>
<DICH_DATA CI_END="1.3807117816954038" CI_START="0.978206247724617" EFFECT_SIZE="1.162162162162162" ESTIMABLE="YES" EVENTS_1="43" EVENTS_2="37" LOG_CI_END="0.14010303072714025" LOG_CI_START="-0.00956956770195729" LOG_EFFECT_SIZE="0.06526673151259149" MODIFIED="2024-12-08 17:17:43 +0800" MODIFIED_BY="[Empty name]" ORDER="130" O_E="0.0" SE="0.08791842520856308" STUDY_ID="STD-_x0031_0-Yanli-Zhang-2024" TOTAL_1="47" TOTAL_2="47" VAR="0.007729649491153699" WEIGHT="56.8327113204706"/>
</DICH_OUTCOME>
</COMPARISON>
<COMPARISON ID="CMP-002" MODIFIED="2025-09-29 14:45:31 +0800" MODIFIED_BY="[Empty name]" NO="2">
<NAME>Muscle mass</NAME>
<CONT_OUTCOME CHI2="6.833436157941167" CI_END="1.0136572205022178" CI_START="0.5089295918832142" CI_STUDY="95" CI_TOTAL="95" DF="5" EFFECT_MEASURE="SMD" EFFECT_SIZE="0.761293406192716" ESTIMABLE="YES" I2="26.83036931296303" I2_Q="0.0" ID="CMP-002.01" MODIFIED="2025-09-29 14:45:31 +0800" MODIFIED_BY="[Empty name]" NO="1" P_CHI2="0.23332558346356247" P_Q="1.0" P_Z="3.3690028683064904E-9" Q="0.0" RANDOM="YES" SCALE="2.1156595036266372" SORT_BY="STUDY" STUDIES="6" SUBGROUPS="NO" SUBGROUP_TEST="YES" TAU2="0.026570177305909007" TOTALS="YES" TOTAL_1="183" TOTAL_2="184" UNITS="" WEIGHT="100.00000000000001" Z="5.912526175308191">
<NAME>Muscle mass</NAME>
<GROUP_LABEL_1>Experimental</GROUP_LABEL_1>
<GROUP_LABEL_2>Control</GROUP_LABEL_2>
<GRAPH_LABEL_1>Favours [Control]</GRAPH_LABEL_1>
<GRAPH_LABEL_2>Favours [Experimental]</GRAPH_LABEL_2>
<CONT_DATA CI_END="0.0" CI_START="0.0" EFFECT_SIZE="0.0" ESTIMABLE="NO" EXCLUDED="YES" MEAN_1="1.1" MEAN_2="-0.12" MODIFIED="2025-08-31 08:07:54 +0800" MODIFIED_BY="[Empty name]" ORDER="323" SD_1="0.29" SD_2="0.29" SE="0.0" STUDY_ID="STD-_x0030_1-Zhendi-Feng-2023" TOTAL_1="130" TOTAL_2="130" WEIGHT="0.0"/>
<CONT_DATA CI_END="2.074849686302496" CI_START="0.7126659100657214" EFFECT_SIZE="1.3937577981841087" ESTIMABLE="YES" MEAN_1="0.89" MEAN_2="0.35" MODIFIED="2025-02-10 22:54:41 +0800" MODIFIED_BY="[Empty name]" ORDER="336" SD_1="0.39" SD_2="0.37" SE="0.34750224672022195" STUDY_ID="STD-_x0030_4-Miancong-Ling-2022" TOTAL_1="21" TOTAL_2="21" WEIGHT="11.253114127797735"/>
<CONT_DATA CI_END="1.1994156372250884" CI_START="0.15663449736426005" EFFECT_SIZE="0.6780250672946743" ESTIMABLE="YES" MEAN_1="0.77" MEAN_2="0.39" MODIFIED="2025-02-10 22:52:42 +0800" MODIFIED_BY="[Empty name]" ORDER="342" SD_1="0.66" SD_2="0.42" SE="0.2660204850921121" STUDY_ID="STD-_x0030_6-Sufan-Ma-2023" TOTAL_1="30" TOTAL_2="30" WEIGHT="17.03255063339438"/>
<CONT_DATA CI_END="1.4158213496762295" CI_START="0.3521118043943421" EFFECT_SIZE="0.8839665770352858" ESTIMABLE="YES" MEAN_1="1.05" MEAN_2="0.35" MODIFIED="2025-03-14 21:58:20 +0800" MODIFIED_BY="[Empty name]" ORDER="343" SD_1="0.73" SD_2="0.83" SE="0.27135946213101175" STUDY_ID="STD-_x0030_7-Hui-Pang-2023" TOTAL_1="30" TOTAL_2="30" WEIGHT="16.544881928411797"/>
<CONT_DATA CI_END="1.556119464241502" CI_START="0.3552938797910561" EFFECT_SIZE="0.955706672016279" ESTIMABLE="YES" MEAN_1="0.93" MEAN_2="0.47" MODIFIED="2025-02-10 22:53:18 +0800" MODIFIED_BY="[Empty name]" ORDER="355" SD_1="0.43" SD_2="0.51" SE="0.306338686303015" STUDY_ID="STD-_x0030_8-Xin-Zhou-2018" TOTAL_1="23" TOTAL_2="25" WEIGHT="13.768370949193047"/>
<CONT_DATA CI_END="1.1267904377656581" CI_START="0.11391498704829839" EFFECT_SIZE="0.6203527124069783" ESTIMABLE="YES" MEAN_1="1.7" MEAN_2="0.92" MODIFIED="2025-02-10 22:53:18 +0800" MODIFIED_BY="[Empty name]" ORDER="356" SD_1="1.29" SD_2="1.19" SE="0.25839134257231056" STUDY_ID="STD-_x0030_9-Jing-Yang-2022" TOTAL_1="32" TOTAL_2="31" WEIGHT="17.76264245794641"/>
<CONT_DATA CI_END="0.8361061155438123" CI_START="0.01792475525384002" EFFECT_SIZE="0.4270154353988262" ESTIMABLE="YES" MEAN_1="1.2" MEAN_2="0.89" MODIFIED="2025-02-10 22:53:18 +0800" MODIFIED_BY="[Empty name]" ORDER="361" SD_1="0.8" SD_2="0.63" SE="0.20872357011243126" STUDY_ID="STD-_x0031_0-Yanli-Zhang-2024" TOTAL_1="47" TOTAL_2="47" WEIGHT="23.638439903256636"/>
</CONT_OUTCOME>
</COMPARISON>
<COMPARISON ID="CMP-003" MODIFIED="2025-09-29 14:45:54 +0800" MODIFIED_BY="[Empty name]" NO="3">
<NAME>Grip strength</NAME>
<CONT_OUTCOME CHI2="6.063969653581727" CI_END="0.826950867614914" CI_START="0.4807586068138557" CI_STUDY="95" CI_TOTAL="95" DF="6" EFFECT_MEASURE="SMD" EFFECT_SIZE="0.6538547372143848" ESTIMABLE="YES" I2="1.054913814483596" I2_Q="0.0" ID="CMP-003.01" MODIFIED="2025-09-29 14:45:54 +0800" MODIFIED_BY="[Empty name]" NO="1" P_CHI2="0.41606261816951573" P_Q="1.0" P_Z="1.3255727607180386E-13" Q="0.0" RANDOM="YES" SCALE="1.39" SORT_BY="STUDY" STUDIES="7" SUBGROUPS="NO" SUBGROUP_TEST="YES" TAU2="6.615625099002984E-4" TOTALS="YES" TOTAL_1="284" TOTAL_2="276" UNITS="" WEIGHT="100.00000000000001" Z="7.403583968606027">
<NAME>Grip strength</NAME>
<GROUP_LABEL_1>Experimental</GROUP_LABEL_1>
<GROUP_LABEL_2>Control</GROUP_LABEL_2>
<GRAPH_LABEL_1>Favours [Control]</GRAPH_LABEL_1>
<GRAPH_LABEL_2>Favours [Experimental]</GRAPH_LABEL_2>
<CONT_DATA CI_END="1.1052313670803744" CI_START="0.5971598684701261" EFFECT_SIZE="0.8511956177752503" ESTIMABLE="YES" MEAN_1="4.8" MEAN_2="0.24" MODIFIED="2025-04-27 14:10:03 +0800" MODIFIED_BY="[Empty name]" ORDER="56" SD_1="5.47" SD_2="5.21" SE="0.12961245783541214" STUDY_ID="STD-_x0030_1-Zhendi-Feng-2023" TOTAL_1="130" TOTAL_2="130" WEIGHT="44.669451991034045"/>
<CONT_DATA CI_END="1.3668555553790682" CI_START="-0.9291464463131515" EFFECT_SIZE="0.21885455453295843" ESTIMABLE="YES" MEAN_1="-0.89" MEAN_2="-2.63" MODIFIED="2025-04-27 14:09:59 +0800" MODIFIED_BY="[Empty name]" ORDER="57" SD_1="8.05" SD_2="5.16" SE="0.5857255591946563" STUDY_ID="STD-_x0030_2-Gisele-Soares-2019" TOTAL_1="11" TOTAL_2="4" WEIGHT="2.2690994272113687"/>
<CONT_DATA CI_END="0.7860646475691617" CI_START="-0.2312531074205828" EFFECT_SIZE="0.27740577007428946" ESTIMABLE="YES" MEAN_1="4.97" MEAN_2="3.0" MODIFIED="2025-02-11 09:55:01 +0800" MODIFIED_BY="[Empty name]" ORDER="60" SD_1="7.25" SD_2="6.76" SE="0.2595246042820728" STUDY_ID="STD-_x0030_3-Weibo-Gu-2022" TOTAL_1="30" TOTAL_2="30" WEIGHT="11.46770462885905"/>
<CONT_DATA CI_END="1.0683082887860031" CI_START="-0.1585500698118507" EFFECT_SIZE="0.4548791094870762" ESTIMABLE="YES" MEAN_1="3.72" MEAN_2="2.87" MODIFIED="2025-02-11 22:03:22 +0800" MODIFIED_BY="[Empty name]" ORDER="71" SD_1="2.0" SD_2="1.65" SE="0.31297982214855885" STUDY_ID="STD-_x0030_4-Miancong-Ling-2022" TOTAL_1="21" TOTAL_2="21" WEIGHT="7.909019513776477"/>
<CONT_DATA CI_END="0.9575729493036824" CI_START="-0.0678589279677923" EFFECT_SIZE="0.4448570106679451" ESTIMABLE="YES" MEAN_1="3.52" MEAN_2="2.25" MODIFIED="2025-02-11 09:55:01 +0800" MODIFIED_BY="[Empty name]" ORDER="78" SD_1="2.94" SD_2="2.69" SE="0.2615945714717083" STUDY_ID="STD-_x0030_6-Sufan-Ma-2023" TOTAL_1="30" TOTAL_2="30" WEIGHT="11.288668289449452"/>
<CONT_DATA CI_END="1.155201296205112" CI_START="0.11608519970140418" EFFECT_SIZE="0.6356432479532581" ESTIMABLE="YES" MEAN_1="3.67" MEAN_2="0.7" MODIFIED="2025-02-11 09:55:01 +0800" MODIFIED_BY="[Empty name]" ORDER="80" SD_1="3.91" SD_2="5.22" SE="0.2650855078716045" STUDY_ID="STD-_x0030_7-Hui-Pang-2023" TOTAL_1="30" TOTAL_2="30" WEIGHT="10.996057716194722"/>
<CONT_DATA CI_END="1.2186171993822035" CI_START="0.19825333495656294" EFFECT_SIZE="0.7084352671693832" ESTIMABLE="YES" MEAN_1="5.12" MEAN_2="3.36" MODIFIED="2025-02-11 09:55:01 +0800" MODIFIED_BY="[Empty name]" ORDER="97" SD_1="2.55" SD_2="2.35" SE="0.26030168729480246" STUDY_ID="STD-_x0030_9-Jing-Yang-2022" TOTAL_1="32" TOTAL_2="31" WEIGHT="11.399998433474897"/>
</CONT_OUTCOME>
</COMPARISON>
<COMPARISON ID="CMP-004" MODIFIED="2025-09-29 14:47:13 +0800" MODIFIED_BY="[Empty name]" NO="4">
<NAME>Usual gait speed</NAME>
<CONT_OUTCOME CHI2="0.4440771593861421" CI_END="2.0461580944239692" CI_START="1.36286948885345" CI_STUDY="95" CI_TOTAL="95" DF="2" EFFECT_MEASURE="SMD" EFFECT_SIZE="1.7045137916387096" ESTIMABLE="YES" I2="0.0" I2_Q="0.0" ID="CMP-004.01" MODIFIED="2025-09-29 14:47:13 +0800" MODIFIED_BY="[Empty name]" NO="1" P_CHI2="0.8008846035033075" P_Q="1.0" P_Z="1.3919129275375783E-22" Q="0.0" RANDOM="YES" SCALE="2.442218569992257" SORT_BY="STUDY" STUDIES="3" SUBGROUPS="NO" SUBGROUP_TEST="YES" TAU2="0.0" TOTALS="YES" TOTAL_1="92" TOTAL_2="91" UNITS="" WEIGHT="100.0" Z="9.77854925584265">
<NAME>Usual gait speed</NAME>
<GROUP_LABEL_1>Experimental</GROUP_LABEL_1>
<GROUP_LABEL_2>Control</GROUP_LABEL_2>
<GRAPH_LABEL_1>Favours [Control]</GRAPH_LABEL_1>
<GRAPH_LABEL_2>Favours [Experimental]</GRAPH_LABEL_2>
<CONT_DATA CI_END="0.0" CI_START="0.0" EFFECT_SIZE="0.0" ESTIMABLE="NO" EXCLUDED="YES" MEAN_1="0.51" MEAN_2="0.01" MODIFIED="2025-08-31 08:08:09 +0800" MODIFIED_BY="[Empty name]" ORDER="137" SD_1="0.1" SD_2="0.1" SE="0.0" STUDY_ID="STD-_x0030_1-Zhendi-Feng-2023" TOTAL_1="130" TOTAL_2="130" WEIGHT="0.0"/>
<CONT_DATA CI_END="2.1328452939496008" CI_START="0.9691955223769296" EFFECT_SIZE="1.5510204081632653" ESTIMABLE="YES" MEAN_1="0.28" MEAN_2="0.17" MODIFIED="2024-12-19 09:29:46 +0800" MODIFIED_BY="[Empty name]" ORDER="141" SD_1="0.07" SD_2="0.07" SE="0.2968548863018382" STUDY_ID="STD-_x0030_5-Biyuan-Liu-2020" TOTAL_1="30" TOTAL_2="30" WEIGHT="34.479723931294636"/>
<CONT_DATA CI_END="2.3442087095827118" CI_START="1.143706503586467" EFFECT_SIZE="1.7439576065845894" ESTIMABLE="YES" MEAN_1="0.23" MEAN_2="0.07" MODIFIED="2024-12-19 09:29:46 +0800" MODIFIED_BY="[Empty name]" ORDER="149" SD_1="0.1" SD_2="0.08" SE="0.3062561902835085" STUDY_ID="STD-_x0030_7-Hui-Pang-2023" TOTAL_1="30" TOTAL_2="30" WEIGHT="32.39533178340497"/>
<CONT_DATA CI_END="2.4193135976128604" CI_START="1.2321061829743207" EFFECT_SIZE="1.8257098902935904" ESTIMABLE="YES" MEAN_1="0.3" MEAN_2="0.14" MODIFIED="2024-12-19 09:29:46 +0800" MODIFIED_BY="[Empty name]" ORDER="162" SD_1="0.1" SD_2="0.07" SE="0.30286459955465506" STUDY_ID="STD-_x0030_9-Jing-Yang-2022" TOTAL_1="32" TOTAL_2="31" WEIGHT="33.12494428530038"/>
</CONT_OUTCOME>
</COMPARISON>
<COMPARISON ID="CMP-005" MODIFIED="2025-09-29 14:47:43 +0800" MODIFIED_BY="[Empty name]" NO="5">
<NAME>6-minute walk test</NAME>
<CONT_OUTCOME CHI2="0.0" CI_END="1.3426555372531053" CI_START="-0.061859551246353006" CI_STUDY="95" CI_TOTAL="95" DF="0" EFFECT_MEASURE="SMD" EFFECT_SIZE="0.6403979930033761" ESTIMABLE="YES" I2="0.0" I2_Q="0.0" ID="CMP-005.01" MODIFIED="2025-09-29 14:47:43 +0800" MODIFIED_BY="[Empty name]" NO="1" P_CHI2="1.0" P_Q="1.0" P_Z="0.0738862323087688" Q="0.0" RANDOM="YES" SCALE="1.36" SORT_BY="STUDY" STUDIES="1" SUBGROUPS="NO" SUBGROUP_TEST="YES" TAU2="0.0" TOTALS="YES" TOTAL_1="16" TOTAL_2="17" UNITS="" WEIGHT="100.0" Z="1.7873172204925514">
<NAME>6-minute walk test</NAME>
<GROUP_LABEL_1>Experimental</GROUP_LABEL_1>
<GROUP_LABEL_2>Control</GROUP_LABEL_2>
<GRAPH_LABEL_1>Favours [Control]</GRAPH_LABEL_1>
<GRAPH_LABEL_2>Favours [Experimental]</GRAPH_LABEL_2>
<CONT_DATA CI_END="1.3426555372531053" CI_START="-0.061859551246353006" EFFECT_SIZE="0.6403979930033761" ESTIMABLE="YES" MEAN_1="31.99" MEAN_2="-10.25" MODIFIED="2024-12-19 09:41:19 +0800" MODIFIED_BY="[Empty name]" ORDER="170" SD_1="62.52" SD_2="66.02" SE="0.3583012493030724" STUDY_ID="STD-_x0030_4-Miancong-Ling-2022" TOTAL_1="16" TOTAL_2="17" WEIGHT="100.0"/>
</CONT_OUTCOME>
</COMPARISON>
<COMPARISON ID="CMP-006" MODIFIED="2025-09-29 14:48:09 +0800" MODIFIED_BY="[Empty name]" NO="6">
<NAME>SPPB</NAME>
<CONT_OUTCOME CHI2="0.0867594741379305" CI_END="1.6971066259285232" CI_START="1.0340963043796803" CI_STUDY="95" CI_TOTAL="95" DF="1" EFFECT_MEASURE="SMD" EFFECT_SIZE="1.3656014651541017" ESTIMABLE="YES" I2="0.0" I2_Q="0.0" ID="CMP-006.01" MODIFIED="2025-09-29 14:48:09 +0800" MODIFIED_BY="[Empty name]" NO="1" P_CHI2="0.7683379722763723" P_Q="1.0" P_Z="6.810418974504358E-16" Q="0.0" RANDOM="YES" SCALE="1.867396997189004" SORT_BY="STUDY" STUDIES="2" SUBGROUPS="NO" SUBGROUP_TEST="YES" TAU2="0.0" TOTALS="YES" TOTAL_1="87" TOTAL_2="87" UNITS="" WEIGHT="100.0" Z="8.07387035147384">
<NAME>SPPB</NAME>
<GROUP_LABEL_1>Experimental</GROUP_LABEL_1>
<GROUP_LABEL_2>Control</GROUP_LABEL_2>
<GRAPH_LABEL_1>Favours [Control]</GRAPH_LABEL_1>
<GRAPH_LABEL_2>Favours [Experimental]</GRAPH_LABEL_2>
<CONT_DATA CI_END="1.7976753339374103" CI_START="0.8269779042028815" EFFECT_SIZE="1.312326619070146" ESTIMABLE="YES" MEAN_1="1.5" MEAN_2="-1.0" MODIFIED="2025-02-14 14:11:36 +0800" MODIFIED_BY="[Empty name]" ORDER="185" SD_1="2.22" SD_2="1.48" SE="0.2476314456263651" STUDY_ID="STD-_x0030_3-Weibo-Gu-2022" TOTAL_1="40" TOTAL_2="40" WEIGHT="46.652274195512206"/>
<CONT_DATA CI_END="0.0" CI_START="0.0" EFFECT_SIZE="0.0" ESTIMABLE="NO" EXCLUDED="YES" MEAN_1="3.94" MEAN_2="2.31" MODIFIED="2025-08-31 08:08:22 +0800" MODIFIED_BY="[Empty name]" ORDER="187" SD_1="1.94" SD_2="2.12" SE="0.0" STUDY_ID="STD-_x0030_4-Miancong-Ling-2022" TOTAL_1="63" TOTAL_2="65" WEIGHT="0.0"/>
<CONT_DATA CI_END="1.866060906269166" CI_START="0.9583191066513694" EFFECT_SIZE="1.4121900064602677" ESTIMABLE="YES" MEAN_1="3.52" MEAN_2="2.21" MODIFIED="2025-04-27 14:11:56 +0800" MODIFIED_BY="[Empty name]" ORDER="193" SD_1="0.91" SD_2="0.93" SE="0.23157104078900123" STUDY_ID="STD-_x0031_0-Yanli-Zhang-2024" TOTAL_1="47" TOTAL_2="47" WEIGHT="53.3477258044878"/>
</CONT_OUTCOME>
</COMPARISON>
<COMPARISON ID="CMP-007" MODIFIED="2025-09-29 14:48:44 +0800" MODIFIED_BY="[Empty name]" NO="7">
<NAME>C-reactive protein</NAME>
<CONT_OUTCOME CHI2="0.0" CI_END="-0.5608535544267979" CI_START="-1.4196425063394855" CI_STUDY="95" CI_TOTAL="95" DF="0" EFFECT_MEASURE="SMD" EFFECT_SIZE="-0.9902480303831417" ESTIMABLE="YES" I2="0.0" I2_Q="0.0" ID="CMP-007.01" MODIFIED="2025-09-29 14:48:44 +0800" MODIFIED_BY="[Empty name]" NO="1" P_CHI2="1.0" P_Q="1.0" P_Z="6.184817336576041E-6" Q="0.0" RANDOM="YES" SCALE="1.45" SORT_BY="STUDY" STUDIES="1" SUBGROUPS="NO" SUBGROUP_TEST="YES" TAU2="0.0" TOTALS="YES" TOTAL_1="47" TOTAL_2="47" UNITS="" WEIGHT="100.0" Z="4.51997075879944">
<NAME>C-reactive protein</NAME>
<GROUP_LABEL_1>Experimental</GROUP_LABEL_1>
<GROUP_LABEL_2>Control</GROUP_LABEL_2>
<GRAPH_LABEL_1>Favours [Experimental]</GRAPH_LABEL_1>
<GRAPH_LABEL_2>Favours [Control]</GRAPH_LABEL_2>
<CONT_DATA CI_END="-0.5608535544267979" CI_START="-1.4196425063394855" EFFECT_SIZE="-0.9902480303831417" ESTIMABLE="YES" MEAN_1="-0.6" MEAN_2="-0.32" MODIFIED="2024-12-19 09:50:55 +0800" MODIFIED_BY="[Empty name]" ORDER="203" SD_1="0.22" SD_2="0.33" SE="0.21908283996203634" STUDY_ID="STD-_x0031_0-Yanli-Zhang-2024" TOTAL_1="47" TOTAL_2="47" WEIGHT="100.0"/>
</CONT_OUTCOME>
</COMPARISON>
</ANALYSES_AND_DATA>
<FIGURES MODIFIED="2025-09-29 14:48:45 +0800" MODIFIED_BY="[Empty name]">
<FIGURE FILENAME="Risk of bias graph.png" FILE_TYPE="PNG" ID="FIG-01" MODIFIED="2025-04-28 15:05:04 +0800" MODIFIED_BY="[Empty name]" NO="1" SHORT_VERSION_FIGURE="YES" TYPE="QUALITY_GRAPH_PLOT">
<CAPTION>
<P>Risk of bias graph: review authors' judgements about each risk of bias item presented as percentages across all included studies.</P>
</CAPTION>
<FILE>iVBORw0KGgoAAAANSUhEUgAAAl4AAAEACAMAAABVk4iuAAADAFBMVEUAAADAAAAAwAAAAMDg4ADA
AMAAwMD/gADAwMD/gICA/4CAgP/g4OBAAAAAQAAAAECAgID///8AAAALCwsWFhYhISEsLCw3NzdC
QkJNTU1YWFhjY2Nubm55eXmEhISPj4+ampqlpaWwsLC7u7vGxsbR0dHc3Nzn5+cAAAAAADMAAGYA
AJkAAMwAAP8AMwAAMzMAM2YAM5kAM8wAM/8AZgAAZjMAZmYAZpkAZswAZv8AmQAAmTMAmWYAmZkA
mcwAmf8AzAAAzDMAzGYAzJkAzMwAzP8A/wAA/zMA/2YA/5kA/8wA//8zAAAzADMzAGYzAJkzAMwz
AP8zMwAzMzMzM2YzM5kzM8wzM/8zZgAzZjMzZmYzZpkzZswzZv8zmQAzmTMzmWYzmZkzmcwzmf8z
zAAzzDMzzGYzzJkzzMwzzP8z/wAz/zMz/2Yz/5kz/8wz//9mAABmADNmAGZmAJlmAMxmAP9mMwBm
MzNmM2ZmM5lmM8xmM/9mZgBmZjNmZmZmZplmZsxmZv9mmQBmmTNmmWZmmZlmmcxmmf9mzABmzDNm
zGZmzJlmzMxmzP9m/wBm/zNm/2Zm/5lm/8xm//+ZAACZADOZAGaZAJmZAMyZAP+ZMwCZMzOZM2aZ
M5mZM8yZM/+ZZgCZZjOZZmaZZpmZZsyZZv+ZmQCZmTOZmWaZmZmZmcyZmf+ZzACZzDOZzGaZzJmZ
zMyZzP+Z/wCZ/zOZ/2aZ/5mZ/8yZ///MAADMADPMAGbMAJnMAMzMAP/MMwDMMzPMM2bMM5nMM8zM
M//MZgDMZjPMZmbMZpnMZszMZv/MmQDMmTPMmWbMmZnMmczMmf/MzADMzDPMzGbMzJnMzMzMzP/M
/wDM/zPM/2bM/5nM/8zM////AAD/ADP/AGb/AJn/AMz/AP//MwD/MzP/M2b/M5n/M8z/M///ZgD/
ZjP/Zmb/Zpn/Zsz/Zv//mQD/mTP/mWb/mZn/mcz/mf//zAD/zDP/zGb/zJn/zMz/zP///wD//zP/
/2b//5n//8z///9BjlLGAAAcfElEQVR42u1da2wc13U+FDmv3SWXMyRhUXYdUWSKAvpVpXJMW3SS
pR9iA1R20KBG4jzsAnTSJA2KBm5sILFTFLDjxEndxIEtG3UdV0YNu05sp5FjSYxrUn3QgJoGZRC4
fFWJSAXkzlISydnZ2SV7X/PkLrlc7lJL5XwSuTt3zrn3zOw3994Z3m8PAAJRMzSAjicBUSNkduE5
QNQOSC8E0guB9EIgkF4IpBcC6YVAIL0Qlw1NeAqqiwyegsCTeqQXjgfVxgqeDAReawikFwKB9EIg
vRBILwQC6YVAetUU5rY7ImpErxSBHO8ouutyHdueEm3rX9ogwo8Xd0wVt07gcvLa915DQ0Pnm5br
6thuIFEV65uyD2/gaBd3dI80sp3JYm+3HYOjMZUDaFcVxSCXeKuiWACjMbmV7HESctyhhapiGQPy
MDMflmW13dtnagNGincN5Gc0LsdGyTtdlUlljqoaXhkliKa2EiMnLiVorUlVGvbbSA6IGFLsX6Bc
tNstSZG2watrVFN015HErvkxMCOV1URCj8kqOa5hSdHaQZK6kUfbMfc6IwEsnrAX/pi8X5ldIB/A
QfU8/QtUk5R7lf51c2XmpFE4dup5Zt2fyJ1YJPsyueNtAM+bx9J+TQcXcumbyWthJkFMvqc1v98v
A3hRmaG1tp115ognrM5c7PfqgcZjIoYh3s+4bYPbbk5mbWdIxW3Ch9Ulk3cfUqct1/GgmlMPsqAT
SzyqZ2Y0bn3rT3IauXieT9hvfgRAfgh5VGt60bnX7RcAsn2gjZPtaUO7EUAdNyhp1AloUchr2ujr
nTL6xpmHZD+7P0v2SXATGY1es4y8Xxsp1GxWi3kI4L6JueN+GcDLk6xWu8010g559cC44cXAqyJt
q+TVa/f6d0nbDz5rkbZt4QNwZxuY5N31E51Zz3EcJrijeSMveZ8xz/dafZAhZS841v6jAO/ehzwq
gWrpHFNDYFjn6EDW8bUv9w7RbfojOeyFbim2W8h+iGWr0zDdyYbDkRzIOc+SvtDB0/G2htwp9TAb
ylxb7hlwEVtOh7PCYxDOci7QLo0p3LbwPm27LXmOkhNw9I9i9JZCgTTgtOZ2Nc/zeLyZGD7qWdFr
cTJM9VryO7ly4KJf1mgCJcSICeZq1F5aOv8vXWQfuSkgH88u030eQF9Ok0LHszzN9vhlDaZn5H+w
I/5WcuUNP4YRM/KggbRE29buCfrQumy3Ja9VM3x6OtyabmqQL7Ij+E2MDLFmA3ZT2zD3yqyQ+chd
6f1tfpHcDe10GOuBM3bU/PPDxo1kCqU68HaMWPbAXvqZGiZ9yTpgaJ5lU/esGizL7oO9ZJqupEGP
+eMpr4dCxCAzMtpapO2mMdb27Cmyz/MRdT3aQ1saZiySxqA7G4p4CcYU9mZVGqfTOdUyXvskwNij
yKPtmNq/pZvQ29wZqHPaVulW3paP5KPW/3SLkiSTtXSr9HAc4KQt004gvrS7kTI1qVgJz/Kn1t4Y
K1vmndI7OWUXqTb9Hjkb94xEPRQihmFWQ75dCrf9rUNe2/lWWfiQuizSxp8td2UI13azq+U2xQ6v
PX1LPcxvP+J/sJvMuaBZl/s/AXAIp/a1nntVawJX9kOQbMXP2MyrL0rVjNppOWcEunDklE+pTF3R
KzhFXg8t2YZdW6CI7ixWM+rVNnysWmq6hN+Qg6ghvfA2GrFTpvYIBNILsW1AnWO1pxt4ClBGu2PG
g504uuRxcETg3AuB9EIgkF4IpBcC6YVAIL0QSK8iMC9/1bgCYufSy0rR1VGpkvLaa7YmvF3Pdw9/
MeIb+OzZlIz2cQNpVD/0aj+1/qqu69fVsG4JN/C+aflXG9ttQkbbu4y9Xd3Qy8xnHO/jMONKjGzM
alRy264N+hpWMybTPanWQdliptzGiQ9yPe7AoBUsM6m7Msj/2JU6qSiWpVLVrPmXAfsU73jOyAZY
iqQNe+3TSB6XaSWONujpb9NuW+ogD4G0x2Ly2jIUWbPgOvkM8qgEGkHb3gZ/742/Ubtfha4p+v+R
xOLR3gZwxmINBfjAmZ8nlwtTXUN0zxPffSXxWA66zv3oK8kC9SM2u/Kw6/gXE3YDKR5eOlEQfnrm
Z83fsmHlxNOf/0GBVbz06sDLrWe/8mIBHnn7Zxc7bGFPqyb45zkJ4rHlSy/l4ZHl1aOHbRbJXz95
8bEGaJHf2pUXIXw9fpq1NfOrzhdZCF3TP3zyGzm6i7b1SgFWYkuXPjIOC68H+uNsdWVDO1GEtOJR
KrvtvdcXFJC/4G5oE3CExPLU5JwNcFwDV69K2HQEJqjQh0tkgdlkAe49ABMKK777kOt3pwTmnUy/
e7dwf8Do651kjvdKoN3p2YuqSV/UlLeojFaT4G5ODfU60EgkzqTkiYPuneRtTRl9wvdhY54r4Whb
pKzJNKzjZDbpYDdV8urY3sXQZiehwOlZY41SFag2NX9DSfFrVMkalteetsHpyBc87WxQW3s6Yk/8
YfSDeViSAmrdgAg3KKMNaH8hEBNpi4ZqXr0CLXM1ldHuyBUTeo1OxsbQGoeGhhrd3lMoVUfY/OcD
DT++5NnRPaGBgdvQ4k9Fy7gCtmX1+OSa5sS+ED5FvK5bPh9PBJW5QpLbE5HRfirkOevqaltW56bo
Lag1G7sDn2PU0dXR8QT59YT7PWCSBj1ZKrbtIKNQQVLbPM5Ir0J3SAvEbbI90P1UtMxhCtjC/P7H
1jSnOEGl7WlGpWM9AAOGMbPKXJ8VytxRptFV9zmqaxdui6IHxvgkvzBv0bYGLKPhOVIsI4/qhF6F
I+TXkby44M8aSjZDvyHrjpMA8cU+qqCVr2J7Pidnz4a6vewdC0yPm/NXq3G/fKucnQA41dz5zJrm
0nyfy2amq32VVPD3lpwkG+8klc9yZW7mgzLV6N5vJ064dqQtJ6z9jWm38cWooq0HDGkpTgwl5FGd
zL3qAOaeS1Xlw+hNMyijDaFOZbTbBOvoF6tZXWJOQ0YVB8poEbWkF66YQFxBU3sE0guBqA5Q51jt
6QaeApTR4nhQw8NBGS0CrzUE0guBQHohkF4IpBcCgfRCXOH0Mqtkg7gy6JVKpRSto4jENbWuOnVY
bilaHtTDlnK/Zv3otqCnFa56omjEX9pCldGgVlFGW17vNTQ0q97B30Xt1pGV9p+6WLQ8qIct5X59
jQ/PtP6vSOnzF765hTqjx5K3sA8uc3A0Ms95/ZWbT7ZfFwXJASppdWLKU/wCduI0l2vq0IPMw+qn
uWKHB2Slldm6OV1VlpyWGrDMrx2azLPV0hyv1MKSpQGRntbzZe3E5WdFd/GsHKP5amNKnClrVddn
NMZz1rK6An4JTxn2ktwGKUOh7qKcGKfGPyxiZ7lrU639imH1y0zJK9OjpRWStjsGaKSB+kY1kY1W
2PGcttIyZqMtd+6l+ysvV2YXkgAHn3ip4JYcO0WGwTZpdpBvtrE8ryJ3K1z1knIQ4NZXcjEqd2g8
Jso/pE0LjXPHeakNYDGeW6DJXVmOV2rT+mPnlVuYgesr2pHPf1q0+4XzrxHPay/Yb1CmN8xAkvvQ
fLEp8PPFcr+FnOzlZPsLqrJIz6q6X/7tGdpqm8xz1DYeI+4vNS93vkR9l8zcf9EIVmdO3Qtg/fvi
Uqi+g+fm+TthJ/LpduSQR+XQi0y+ft/f4gpW7YgxLQqmjL4+AHvKEKsC7Ek4oHrmaYPmbrU0lqeV
5oQVQ8dEp6DXkDGZJQbzQNPU0jyzXPTa2M8UreD7inYm3HYgYxywmWKij5J/woAm7qOOw7jj1yX8
JJZXlqPwLg3BoFZu+REWmT3BY6dxThvzN0wyXxKBeQO4ytncpGSH6ssYIh2usJPsYZpP99088qgE
gouhqUy0446jARUp+Rk8CuECqkJdo2kFVxFrdhU+/YuhgG41KEyletP0vvxKb9DAvOamoeQcmyiF
fNe2A57S1bymsEp86NvBo0GRbFQQK/LWMvUrhHLXkpfDb4Ty49JYulwlb1ilO5ILH6+wS1/Lctqy
/LYuMrhiYh0Z7dxzkYLv83yyoYcJo/xNOMcsoVYjwJ4G+dshaz+/K/FrAPgdmA/fzBnLLzzF7w32
NMx9u1g75DWSfNZYnqU+NCttNN5wjto+k0fWsCZ3LXFde79xNchvQ9AmXJ/jPkgRdm1L57W7IJqz
FrHO3KsxUmDxfLI+lC64eYQPjqEcs23QLXt5WtlMnX0WTT2zYjqnw60Kofa8FZBNExvNMO7kJF2V
rMDyM+UM3Cze3gxnVNZHCM2r6/OfY9CzRlOmzILufYHXf4yRX+1MqxsqL54fF1Z+OX7Q35L3OUrI
LwmaErTTho3XyR3GGC6aK3PupdgXIgYZnk/WRzqviIK8Ld3uTzt2KblpqoXd7c66eE7XheUucckb
spMGuBDKVkts3nw/U7RCyJe2c7viUr1Rvn2KzN2S8mf/lRcIn7O3KmGtLfN7r5z17k9k+uUju2T7
nUh5JHYX8Xs6A8IpLZs4GfK7oHZMB+3ityj95HwdQpV2OXOvsvH24bWpYDfMJJuq+EvhKvcE8+P/
2JYaqu0pTF+NMtrIEOidjM3Ta/XmYWlhrcxZsTfwkyu+fZe3cOOv/+k35Ro/N0hISKkSQBktopb0
wpseRH091kAgkF6IOgA+sqn2dANPAcpocTyo4eGgjBaB1xoC6YVAIL0QSC8E0guBQHohkF4C5mVu
x7xM8SC9SiOVSg1q7ZsW3RrK6pqyr27TwYp2rMfdOEu0/9VNZaNNWEijGvReQ0OPqIv83Zpdpb2W
FtamKPzFNh0sb8fUezdo/xebykZ7VsferiaDo5FZ8fqrpCoNM82pmymbq3DNmHqSX+5mTImNQurG
D9MNV9PKbOk/R6NaRFNTmC5WlxWjnft7+WI7NIWqWkUeWYspWF017LDEtgyZ7SNND1rWgIiHq2Vp
blo3G61ynRsnVeaOsnI/L+6zbjZaz1eTucwXOmIaz0YrYuHtGco+5FFN5l6tvjZidWaon2lf06KA
q3B1eeYNvn2taispV3TbJuea2vzuYAh0JXE9sdFspos1zy9kc9x/wX5iL7O6FLfjpLNMao55C3nh
Cta2hZxyP/nEm3MnLgEsxtg+0vQrRucxFg/fDzBzymv79h95cV77lj1/kLfP23mv0vKZQIwSi/Hc
BTEe2r9O6G4sC4teez/CdKE1oBeZfB3w51HTTHka0L4KFe6k8TDfdsZ5fln+QU3AZGj1tDM5f5zZ
MF1sxtCuF/5evtjsPJik4Bs8j6z0IFOwUo3rd+hy6eH9trcP0sZ87ySPh+8XCluOj+334nSuA40L
gUU7H2P5bcMxThma8J0y5lQ3Fs2PZT/SqxQqXwxNFRLtl+ywxlbIVtcUQDCXa3gjorYN5qAVothh
9vE57fmb7CGWR3boEDitTt9/z7saV7LV0Dzv7ou4h7WzfOm+G6e3289LC7BeQlyRjTYUS0hngDLa
6mWjnY/eBX7ajNzV7/JUuKH8siOenenthSI5aAP5YpMw/xrwPLJk1JOWzt9PhqcRrnElW9qity+A
kZB21n/uIOL0JbKinZFA9CPRY4EON7pwLDizr9XcK6oYaumO9IbyPrifi26loOZV7YF9ZJwZHjbp
xGrEAam7fSBiw4chTzubP2HRmZDG88iqlqGQ+4o/d5jGVR02Xi94+wIQ+13CMKLKmhenxHPQknLR
jtxNlbPcTsQYwDL8rlIkFg0XzdVk7jWYW4iUPXDPYPjL1KZzyjP8ij97W0DzmrYHqab2Yn/nK8Cy
v2Y+eumViA3vXpOyyBd74fvM9k1Lbk0ANOty/ymAh1sHszGAxIuHnydWk3xfAGK/AM8y+8OrvDjP
fkj5WIK3z9vJZD+34NpN8RgDGNes6WAsor2rXkUeVX3uVf7ji+xyXR2yueft66pZH2ajjWL7stG2
2LDrYp3lmjbspWpW9/ggZqMtAZTRImpJL1wxgajbO0cEAumFuFzARzbVnm7gKUAZLY4HNcQKngwE
XmsIpBcCgfRCIL0QSC8EAumFQHqVAbOiXZt1MYO7cPlptdAI27qaJDW1acO/K51v7Ofjm67t8VBt
RmPOLxcNEVtSb7FARVl0VyKeDWxlG37rObXqUSpb/71Xb+ld9uZruyHUZVmZQLloaIjVuwkZbSaL
vV39DI4pneWOdViW2tGYrDHdrKLo7QrLKWu4utnROM01yzSuMa9M2IMrv+3QaN5YJ8EVr1S6a4mc
tJLIISsUs+0qacJ1Ufjy0u5lyS9n9emqqDcViI3Fy6pSRTba4ZistgJYkqK1gyRhNto6mnsVZhKL
AN/TWt7P88nS3GLm7ILtzNJymjv2eWZ3cCGXvplpWp+/YKf5n0lde9GNDIH1evKzAE0Szy27MnvS
2M1z0p51RA5ZoZhdPGEvfJS5/Ek8F+fLVe2RQDkXz86IegNt8XgpvjfzBq/z1p/kNMLhloT95iUA
+SHkUf3Qa9qgctj7JuaOs3yyNIct081OsXKaO/Y1ZqdKIJK//hV5x8dz195D7sAcTUs7AS20OG30
9YqctG1uDll7wniHTgP6QONTte/Og0iEW9gfLKeYCKyad9vi8bJx2ugTeXP7WN5cxWHq3XfvQx6V
wDYvhk5FU73yHLZB4aunVfWVreGEsL79BvJb7iIUs07H177Ms+A67Swfrtjll6ciSXQjsQWz0Y7e
wrLROrq9q3k+nFML1//Cin75TwbXzf6buSaXq+OW+ApaX+3q24fkt2sVr75LA9+XXDnABW1UAyvU
amRXoLxIhJHYvGy0NzXIZFAEafE3MTJumnizWHfPvR7tnqWZ3cegOxve0QY9/Auzsg7XuJrwt/wd
ePanLZNeIT0mSGc6SDW2Fs0tq6RB5wJH5QzsJS93pffTedNpB+7y8uE+qgXLfYV2D3snadHYkjDG
ZbSrcyznrmoZr30SYOxR5FG90avX2ks+/vxtSi6yvpPnjqU9a1KxqMZ1N7yvVV7meWiF/UJy9z+Q
rRd2g/bYRbKdb5ePhB+Ppd8jZ7k8O31EoVTo5VlwmxLwePNHxVE/pAbLP7PbdX6BvRtqU+xwbG+p
h7muNv5Hu48C1/J+AuAQTu3rZO5V1uxs22DuuVQFCabTcg5ltCFsn4x206h17tjweajGtGm1DR+r
lgDKaBG1pBfeRiOuxKk9AumFQGwJqHOs9nQDTwHKaHE8qCFQRovAaw2B9EIgkF4IpBcC6YVAIL0Q
SK9NwdwGj635IeqZXk5MkVv8jzaa9fXqdbPcFsOeEh76akV+JbLRPo7ZaHcEvVqU2fMNe0vu7l1X
3FoMNxT3MK18RX4C0V29mI12R9DrAxOGcSFLc8TKcf6J+TliLSFuVdPgaIEctamTqmufGpZjaep9
mO5LtapCDptqVeRQXtxuS6rIj8QR49lo21VlUKfZaGXNguvkM8ijEtjm75hYF7PfiV1qLAA88dMn
Lz7WAF1T8Mjy6tHDNjhjsYbCVNcQKXKezrY32KKcoGvv01937R8998S3bXik+X+aHyRb589+hnlA
17lffyVZgEcSZ5+dZV8Psat1uSK/rukfPvmNHN21cuLpz/+gACvxpUsfGYeF1wMrbPE7Jur1OyZ+
VcjFtHaeI5ZHKHLEPuXniB3JwUNyIEctHDE8+4wxQfo+bQLGqfrVV8RG8+IW3q3MDx425rkyLtsH
d98I0GQa1nEAC7PRlkKdLYY299nWujlizU574HggRy0TuXr2QuW6VmlLfiQHAuloK/ELZKPtyBd6
h8C8pgAtcyijjaAeZLRFoJhgLHxi/RyxxqOtw0GFrWuVY88TWIbZtcpcPsv08uI2mJX5waxr0bJ6
fJIGszwbuwOfY+yQqX12n2Mmj5HXUVc16+WI7fByxLYcmAvmqGVWwn4vdBOzrAY9Qv16OjhqKV5e
3KaxyvygB8b4Q4jC/P7HyMuAZTQ8R4ZPGXm0A+iVySSuKiyQ1w/Ky1yY/05SoTlitewdJ90csXed
trxy10/YN8o0e2zGULJch0u1sT5O2m5eXPlQZX4Q027ji1FPNXc+Q14eMKQlEu9VuCZzh8y9toKN
BbiGxTqfiHq2bL8SwGy0UdSxjLZybCDAbbnzOTcv7tt/uFiRX3Ek5jAbbanxCGW0iBrSC2+jEb8l
U3sE0guBKB94T13t6QaeApTR4nhQw8PJ4+CIwGsNgfRCIJBeCKQXAumFQCC9EEivugWuQEV61QCW
Jg3QxV2lNLslpLQIpFcZaNdN5wF9dt0cuBRDeKqQXptHVtWgT32M62j1/kBe21SS55Ec1URG2nZN
UnWAYVlW2/HEIb3KQY4KgCa/wxPSrrzE8tqO87y2jTPM4uC5ef532iXTiS0D9CdyJxbxxJUArlYN
T61cISTVOb5s0BfF5jLIl9mCevoiRJHcPA5v7A8stb/iFmhW8idt/Uo9GVsFyz7q3jVy1tyYSqVW
vS3wqGQmE3S4PAv9nbN44nBwLAfSPvJrXyjz6Ign6mXwMtJeDfLb5KVt6bx2F544pFc5+N/sMFjZ
DjeJMoXaAXrct0iCxjPSrvxy/CB50YaN14fxxCG9ykHniVulthPzLAeuQNqSswGl2QW1Y5q9id/T
SecY8VuU/gt44nBqvz3AxdBBGS0uhq7VqUXg4IhAeiGQXggE0guB9EIgvRAIpBcC6YVAeiHKQeYy
+9dXBUgvBPZeCKQXAhEBrpios7nXlQBcMbEN57ZCem71cq+DCnBwRODcC4H0QiBwao+4HPc52Hsh
agi8c6z+JcvvHjP0d7l3YZ4Pe92Uq3+3plfWtn+3p5cdAd/lR12qUaRX1dnFTzL7Xza73A9GF1vl
u7rQK23bd89AuRFkIkdaslEcHOsBerBPqJTTVbouqtoa9l417sgqGVcrcM1En+duvm297Aj0sg8Y
6VWrDilD/2fKvjF3x0byullX8DwrbHtNPRVFUMwH6VXLAU/MTDY5Rlbgqm+57a1GUNwH5171MTZm
tji0bX1c1rc+m1vrg/SqIyZWvtqiWus0qr3eA5/aV58qwacE5Z3ewFOnzbqGG91CBfpmgi/23KuI
D6ZqR9TySsPBEVFDIL0QSC8E0guBQHohtg9NkbtjBGLr0IvQCx9RIKqDDA6OCJx7IZBeCATSC4H0
QlxZaFp/5r/z7ikx9rqnV7RPW9nBR5TfSbE3hDdXcXBEIJBeCKQX4reXXpky966xy2T80sv0d81M
0cYzO+J4vNhLhVTPp75aQrSNvo5gp90K1eHx6Dvw1G9+cMxkxJXkXRkZ9k/sCV5x3DITuZKEmW+9
rd2Y23jwaNyXTF0fD28LQvHX+6nfdO9V7JsIMnp4T3Db/VYLT2AZ/uKLbeeX7v9fG4wfa30eD20n
1Hi9n/oKB0c9I/5F+l19TZ+8pm/WL2t/rRdtWw+/1tfxZCJnfm2A9Xvqq/glAHrgS6o2Pl16pi5m
YuvMe+vleMpQ2NbtqW+q7nmgV88GX02QCXxJ2eXnlx6KacceT72GWulzL519j4peyZOLwE3Btp39
zJqBI7PBU4t6PZ7MVh4abfupb9rkgemle1Z/D+dd2FLPeDv5nm0dHCOtBYOh70RMdX88ReOs51Mf
+BIA/+qOardXdtKqg+iftHdS7NE/aesbPcyq0+PQS3wYiPr+3GCHLdIpTq+VHfwR5Hdw7ButwNlx
67+aroijwNjrFLhiAoH0QiC9EAikFwLphUB6IRDrI/hgAr+BCVE7euH3LyFwcEQgvRAIpBcC6YVA
eiEQSC8E0guBQCA2xv8Dq/HMDo8+PJEAAAAASUVORK5CYII=
</FILE>
</FIGURE>
<FIGURE FILENAME="Risk of bias summary.png" FILE_TYPE="PNG" ID="FIG-02" MODIFIED="2025-04-28 15:05:04 +0800" MODIFIED_BY="[Empty name]" NO="2" SHORT_VERSION_FIGURE="YES" TYPE="QUALITY_TABLE_PLOT">
<CAPTION>
<P>Risk of bias summary: review authors' judgements about each risk of bias item for each included study.</P>
</CAPTION>
<FILE>iVBORw0KGgoAAAANSUhEUgAAAWsAAAKBCAIAAAAeEx1WAAAjM0lEQVR42u3dv44US5bH8ZKQEAYG
Bk/AM2AhhAUW78Q1MUZizPsWiEdYMbvmMBYeYm/3amljDLjX293byu2ipVGrOzMr8k9Exon8/FRG
U3T/Kisz4hsnIiPPORyIiJaoIyKaLgQhIgQhIgQhIgQhIgQhIkIQIkIQIkIQIkIQIiIEoSrbon3S
CEI0oxWmvEkIQnS7Cc7+X0IQIkIQovWCEW0SQYjm48P8BUGIEARBiBCEEIQCtUX4QBAiQhAiIgSh
YG3RxnYEIZrREG/+oE0iCNF8goAIghAhCIIQbQERbRJBiAhBiIgQhCqfvCjnjCBEhCBERAhCUdui
KQyCEM1oiCffIQQhQhAEIcoMEW0SQYimNEF3cxGEiBCEiAhBiAhBiAhBiAhBiAq0RVkOEYRoRkMc
+oEQhAhBEIQIQQhBqOq2aEMqghARghARIQjFaYu9PxOCEE3AB4ggCBGCIAhR+bboXgyCEBGCEBEh
CMWcxWiWCEI0oSE6CQhCVCNBhDYIQiAyv32nvEkIQvEb4qrBwriDZo8gRIQgRKXmR1o7gtCOJjKr
48P8BUGo/TBh3U6OIAhCuyPIiv0cQRCEEGSFVg4fCEJ7gYg2iSBEhCBEzbRyG9sRhPTzJZOjzjoI
glCrDTG3s8VUBKGZ4zmCIAiC0IQrmvLmPiGitSMIzeyElV9o650IQlRdAEIIQu3H7ZnSC3V5Mo8Q
guwFH4FGeO0QQQhBljVEkQKCEIJUjictBEEo6bqawnQq8iII7S10QhAEIVo00Vi3Wd600toRhOZ0
SCfBUgiC0LQh19OohCC0lCBdnMVUYQKCEIIsOuaRdwhBaAOIBL2bq1kiCBGCIAhRybaYYR3EvRgE
oQkjeaz7l7mPTfNGENoF9RAEQYjWmWXk25NKCEJbrimEixTsSUUQWtob95xmmRCE2icIiCAIVdob
I25pX30dxBQGQWhmP9z5JbZXDUGIEARBiNICqHU7OYIgCO0oUsjxPLEJHYIQghCCECEIglCgNYVY
21LXPWBVLxGEFo3nRAhCCLLy2XB+EIQahEiOWYz9dQhC6/Sc3UYKmjeCkLkGIQhRMkRWz5MKTAhC
W64pbDLzWuXgRTcIQvpMpWfDAi2C6DPVHe3qR56jn/da7bA3IQiC6I01Ug9BqKJlhRD93IwAQWhH
cU2gUTdT5pEuYH1iBCGa38nX5Z3niRGkzd5SpnpTuEo0CIIg1GxvRBAEoXrXLHbeZ/Kt0d40tA5C
rVzObLOYHATxBC2CUO0xyJ5HXTt0EYSo0uhG3IQg7YchUa5vsXoxqzvn2GmCINRm3B5ohaXYeXYv
BkEQZONRt0zFqUDHjCBU0RJA/X0m6K4Nu9oRhKqLFKJQjxCE2h91EQRBqJaZvzndTQbZBYcg5hr1
9nPNEkGoHYLkHnU1QgQhMUhdBCm/JxVByMy/KYjcdc6629U6CNE2bCo5P6rfGUGo8flRoD6Te4//
nvGBII0HCIHG81hxk5wmCELVjbp6I4KQ6Ga16Ca3p2aPIHS6w3dhM4mteB5S3iQEodu9MXo6wkwB
VMSgD0EIQSbPkvY8qkeJmxAEQWhN8GUNxCq8jgiyi5bthMSadsVraU4EbTXqxqVe7qoalc9fEIQq
6jNB957nu4UUZR6KII139UwZA0MQpMAeFpnrEaRxfIQbdQvEIDu/gghCm7U/uTYK98z6IehqIche
eiPqIQi1NoKV5GmgmReC0F7G80yh025XfwvETQhCM3tLjh2TsSrLRSFIoJreCNLy/GX8zZ0QJOLq
r3sx1OZcI2gMEjeWRBDCpjnRkzZpVztRddRbi02qXiIIVTrk7nlGgCDUeA/PvSoZiyCZnuWJFd0g
CNU10QjxlJpqDwiyuw5Z7ahb/mzUP/NCEGptTcGo2wb1EIS2HBtzZ+WKUqEi92pFoFgPQUCkrgPO
tKs9VtyEIFRRAJxv8h9iH3fciCzEeIAgVMXYGJEgOczDrTchCNUSXRfIGxAo1gsW8OobbU9kQjiX
nNZpIQhC20QKDZwN5xlBqMGWHWjfl90xCIIgSztPlzmNWMQcZWYx1NZ1jZM7K+tdnnD7vgIFOAhC
VRCki7MDoswspvdsVHhaEIRqiUHCrSyUX6NFECrRplWWGwFflEVlBCHaxcyrJKkRhLYcwRBk9ZlX
5QECglAtqwlxd0AUI0hnRxm1GoM4IVlvHu05IwGCULNxU+EAZ5/5ExFkL91ydefVG3qg/SCiSATZ
RfvLt/c80J7UHJFC7grngSCCIO0TpIuZB6jyY85d4dw6CCHIom5T/9noYu6vQxDaIG6P22fcc0UQ
otVmHDuvI4EgNGdNIdJoJhehGIQahogdEJtcPjEIbTmYq8kQqBqeag/U/tiYO8NQoGMuk/3MLIYQ
pNm4qUDWWAShbYLhLsPe81i3RePujkEQanCuEZqngfJOWwehpghS5kkQz+ZGpbNehyCT5i/jb1a1
pkAIQrXE7V3Yp1dyRApB65AjCImbtp/TZd21YUcZUXWRQqBdcAhCdc1i5GrvQt2ZQhCqq/05IZnw
obIXgiBIm2Nj+ejG3VwCkQmDrfmRnXsI0vRF3fcTX0NdXf5EBKH2h3Q7TaKwG0FoaYBTeT93LwZB
aH4/74I8MIogI6faLIY2mw5k6o2BjrnLcDe3wJ7UKOvWCIIgFUEk3E0NlToRBEGWjo3O854hgiCN
r4OES7SRozdGfP4tSnZoBKG6YJf7Lo9cBwhCVXT4bvd3eSLOQxGE5o/qeqNjRhCaPKTnyJYaqPZK
FzObqV3tVAU+1l0CCFqzjhCEqiBIl3/tkDoVp6jOGLj+krFxz3OX4S4PghDNRF6IZmnnHoLQCo3b
XEOGIQShllcrcu9hiVUbEEGoTYKEyzzS5VlXzlobEEGoTYjk23seNz+I/SDUWtzeyVFGCLKfMEGG
odzjuXVlBEGQitZBKp/zlzwbCEINEkS3cSoQZE/XNXMpxkDBgs34CEKoV+PMq2SmZQQhSu3ngVZ/
c5vXfBcJQdrvkFHqG+Trn7n3sBTjKYJQ7PE8FvVyzzVKsglBCEG2iXFyF7gps2htFkNbdsgQ43nE
1QpCEJrTG+uvYwIiCEK1E6Rb73n2wjVoxXoIQhu0P0+pjYc2O8w7jSC7aNmZwpCdtxwEQRAEqfSw
Y9WmzHHYMi0TiFQ6nte/DiLTMlVwUTM37txDbgiCEILQnN4YKA8QgiAI7YIgxYKyTJOvFWubm8VQ
LX2mk7U4P0/3HN0giEhh4/E83KhbgCCB2IQgCLKvYKHy+8S5syggCLVJEON50NkQgjS+DhJi7TBo
7iJ7UhGEdtFnIs417EklBGlz1C1wzNZBqKIpTKDn2WNRjxBkp4HDTqhXYIVF1UsEARHfvcYPigIm
BNGLlg68Tu/q59mOMqprRhBiPG9groEgRNsQpFgO5xDhGIIQiCwiSBe2WmUmPNV+nDpG27OYrHc3
EERjc0JbjhTCVXXJnTFwh5ECglCbs2jn2SyGtGzneeXzbCWV6riu0eobxJprIAiCUPt9Ji71QkxC
EYQQpPYQsuZpI4I0Povp4jyvkWnUta6MIDSzz8TKcphv1LX6iyDUOEGoWBSJILQlQSLuVXMFEYSq
iNutKZSJFBCEGh8bVyRI3Odf8vVzBCHRzbTekqMRFksUEKgOOYLQ5MYd90ZMzc6dFWsE2QM+orTs
oHOZoLngVhxdEARBaEdIXb1tIAiCVDqXiRgp1J/bFUFownWNhY98vXF150DPrSAIVR0pqI+989EF
QaiKPuPZ3NgjihNBm4+6EbOZRnl6BUFoFxAJeipCr1hbB6EtG5+KvF3mPaldzidurINQiXGGChMk
kLPmZaJBq5F6h2xCEASpos9QyfnRzUtpFkPlIFJ4F2b9D9chNYJYB6mCIN1A9rMVEwis6Bx3TyqC
0JazmPL7vnJkMIqSfDTHtVudegiCIFVE1wgycqrFINQUREqyKV+1h0B1JGrupAiyi0UQlzjWnC5r
DLJuw9C8aMtZNIIUDjpWP2YEoXpDpxDOsWaOCEJbzs8j5trIvTyxblxWINZbl3oIIrrerLdEJ0j0
EM/dXGonUgCRMlcwF5j0OgSpcISs3LnLsMISbrcrglgH2bjPtETqHQZNCEJzWvae8/rFnRwhCNVF
kG69Xec54vbC9zXy4anmA0aQlicvKsWWP+GZ+nm1EEGQ9gPs1VvMzabjJJdxrnZdGUF20bIDpKjJ
M4sJuoelk2GIEKTCuCmr867ncXpd2/Pz+ntj0KqXEe9tr1tHAkGo/X4eNCIrUC+m82QdNTM/ilj1
Mvd5Vu2BqpjFhOjnZosIQpVGChR0Tpe1nqYcZdQUQcJlGAo6p8ty1fQ6EKkkbo91KkR/CLKLRZCI
d0xCRGQRV4XsSaUGZ/6dh+WH6V/zPloEoVpikIgZhkxvEWQvE5k9x+1lOmSgWQyCUFITkQco9Jxu
3T2pMi3TTIJ01T+b28XMMBR0P4hZDG3Q/sJlAN5ktlj/GKDiFE1ugq6vMcAshvYyjO+5ckLJ6MYs
hhrp542dlp2eAT2kvTaddeShoGd1dd4hSLNt+uadiKzNcV3qZdpOtrpzPoLcPMj6bx4hSMsEydrE
czTr1cvKZ3LOuqxQ4Gys+BUQpPEYJBM4MnXCWATJt4cFQag1guRbWAkdgxS7gghCYhAE2fiYrYPQ
nLg6X+Liyo856E6TW1aVPxiJILS09TgP2oBGQEQIQkQIQkQIQkQIQkSEIK1dMKKyQpB2CMKZcz3O
CIIgnDkjCIJw5owgpGVzRhBCEM4IQgjCmTOC7I0g3//v+9uzt8//8fzRvz86/Nvh4d8ePv3701/+
85d//u8/FzpfXn7/8ePtxcXz8/NHv/12ODt7+O3b0+/ff7m8/Ge1x8w59xVEkKYI8ut///r4Px5f
Nbu7r6vm+Nf/+uts5z/++PX8/PFVs7v7umqOv//+1wqPmXOBK4gg7RDkapjqbXk3X1e/M8P5apjq
bXk3X1e/U9Uxcy5zBRGkEYJcjV0nG9/1a2gcG3K+GrtONr7r19A4Vv6YOZe5ggjSCEGuZs5DoW9v
MHzxPxeJzlcz55uh78ePhxcvDg8eHF+vXx8+fbodDP/558Xmx8y5zBVcmSBD++dH8rve3XiftXbx
0Efn6OS9NZ+WvDl+Pt+evU1sfCORcK/zjx9vb7awJ0+OB/bhw+H9++MPz54lRcKFj5lzmSu4JkFG
0sOmmK9eoPzkdy4TI/R+rxlvnjz45/943tPOrtXX/p7+/Wmi88XF895w98uXo/f9+7ff//bt6ebH
zLnMFcxOkMSwIqXM2t1hefw3T8YgibFD+qekkzGdC+lvXt/2S29/D//2MNH5+rbfrdfnz4eXL4/e
797d/q+zs4ebHzPnMlewRAwygyB3e90QnkZ+s/d/03vmjE/ZliD9Le+m7jTBROfe4evVq6Plmzf9
q3GbHzPnMlewCoKM/PJaU4DxdZC1PnrSzO7k5Zm6DlJ4BLt372j89WtP4xODhIhBVrmC2xNkvC/d
LT48FFnMIMjJld1tCVL/OsjQyzpIlHWQ5VcwEkHWWrBcMmWYRJCU2Greiu+2K/nXr2ul70pyx6TJ
K7gxQVbkQtZ1kMRPmUHGSb85/max3QTj7c9+kPr3g6x4BdckSDdxP8hQIsbxu8Ip/TDHvZiUTxmf
DQ2ZJ/5mysHbk8rZntR4Kn/qPBfDuaoriCDzo61NztvJJzv7V/V/hr5/Of/LbOefT3Y+Gn6y8y8V
HjPnAlcQQVqLeoayS/TOnCc5D2WX6J05V3LMnHNfQQQxb+LMeb4zgiAIZ84IgiCcOSMIadmcEYQQ
hDOCEIJw5owg7RGEqLwQRAzCmbMYBEG0bM4IQtofZwQhBOGMIAiCIJw5IwiCcOaMILS0lagpX8Y5
4nnO4YwgTRFETfkyzhHPcyZnBGmHIHJnlXGW/QxBGiSI/J1lnGVgRZAGCaKmfBlnWeAXEWRGofmR
v8q3zrxtHtOpJ2ok23v6eVBTvoyzSjTzCbK80PzC/pyOuYWoWjFGOHmixtlaQ826iDXl8zmrhrcy
QU6OpUPvnCyPcrJ0S2K1p9kfdLfm5qTIK4UgvRVn5hFETfkyzirybkyQSV1r6M3lNWhPftAqdXMT
/2QVgqgpX8Y54nnO57wmQVKmML09c0YBypQ+ll59btKMY/Z8agZB0ktqdmrKl3IWg2xGkEmzmN7U
JnenFcvnEb24WV6YcglButGSmp2a8ps6WwfJQpD0uwaJoceM/00Z0pe8OXV9N31ukjLX28O9mBVr
yudzdi9mfYIsHIdzr4Oke86bxcxYEsqxDqKmfBln+0HmE6SbUn0+ZXNEpnsx3fB+kJE3R2Kcqfdi
pk58VtkP0tmTWsrZntT5BKEa5LmYzZ09F4MgbRKkU1O+lHPE85zJGUGaIkinpnwp54jnOYczgrRG
EM6cSzojCIJw5owgCMKZM4KQls0ZQQhBOCMIIQhnzgjSHkGIygtBxCCcOYtBEETL5owgpP1xRhBC
EM4IgiAIwpkzgiAIZ84IQktbiZrynEs6I0hTBFFTnnNhZwRphyByZ3Eu74wgjRBE/k7O8qTSTILI
Ic65qz9X+7rdYHZ1+xn1VmZ/wcS6VrO/3YyivOqYcA5ZLybTKDq1suzdYm5Ti90sPM4Vv91axWg6
tdQ4b+FcF0ESo4yR2i4jJWb+9VeTyr6kRDTLK2+v8qZ6rpy7yuvmbkiQXhZMGs9PFv1OrARcLUHU
lOdc3rlGgoxHBOnByPL5wkh0k0iQ9Dqh6aQwNnIWg8yPQcYJcjcbyloEmTeLKUkQ83PO1kGWEmTq
JCIrQdLraU/Ch3sEnN2LWe0exMlBfsk6SKL/WoeafufIPgXO9oOssw/i5J8vuRcz/gv/enPov3oP
ZuidW4AbT05pryRne1JpnQjuljyvwbm8M4K0Q5BOTXnOxZ0RpCmCdGrKcy7rjCCtEYQz55LOCIIg
nDkjCIJw5owgpGVzRhBCEM4IQgjCmTOCtEcQovJCEDEIZ85iEATRsjkjCGl/nBGEEIQzgiAIgnDm
jCAIwpkzgtDSVpKv8vvl5fcfP95eXDw/P3/022+Hs7OH3749/f79l8vLfVWr54wgzRIkX+X3P/74
9fz88RU47r6ugPL77zuqVs8ZQdokSL48VFeBRi87br6ufqeqY+ZcxhlBGiFIvlyYV9HHSXxcv4Yi
ETlHW3VGkEYIki8f9+Xl95uTl48fDy9eHB48OL5evz58+nR7OvPnn/Key9U+8nsLijOO13apqkMu
PML0TPSr5KzvctYE+fHj7U1GPHlyPLAPHw7v3x9/ePYsaS6j9kqTzhMIMq9O5d3KBuEWJhcazih5
Na+aTL66ZBcXz3snLF++HL3v37/9/rdv6r+pWZeZICerqHTDtV3Gx+qTfzu14uQMw5NhV47K2/lq
o17fuL31+vz58PLl0fvdu9v/dXamBq26uckEGelFN/9rqELlyUJwKT9M+tsZBJlquAlB8tVn7w1A
Xr06Wr5507+euvkxcy7jvD1B0jtbYh3JVerjLp9opJy02WsxNcQg9+4djb9+7cGHGEQMMnluv4Qg
vWUfEWQqQcqvgwy9rINYB5lAkJEURktmMQ0Q5O66Scp/TQVT+Xsx169rpe8rc1/DvZgVOmHigkJi
vDODIPPWQaYapvNu3r3kbfeDjBPEfhD7QabtcVhIkN6bGiOdLfFeTMqn9E6jZhzMScPxo+2dxI0n
p7QnlbM9qZsp6+6Pzb+C52I4l3dunyAp+aa3NVyRWfkqv/98NvfR8LO5O6pWz3m/Mcgewqh8ld+H
8oP0rn1UcsycczsjyN4nYpw5L3FGEAThzBlBEIQzZwQhLZszghCCcEYQQhDOnBGkPYIQlReCiEE4
cxaDIIiWzRlBSPvjjCCEIJwRBEEQhDNnBEEQzpwRhJa2knyV34eezb283Fe1es4I0ixB8lV+/5kf
5PFwfpAdVavnjCBtEkSOMs7lnRGkEYLIk8pZnlSaSZBiudo/fjy8eHF48OD4ev368OmTXO1ytRck
yHip+kl5z8v30vQPHf+a894cP4xi9WKePDke2IcPh/fvjz88e6ZejHoxpQgyqWZK73+VJN26X3Ot
+lhdNTXrvnw5et+/r2admnWbEmRSdaVbfzVewfdkrZZuSsmobnrVy3lcmEeQwnVzP38+vHx59H73
Tt1cdXO3Jkh6daV5BBn53KGzE44g+eqz9wYgr14dLd+86V9P3fyYOZdxri4GmbEOklhibsbnLifI
vMrbIWKQe/eOxl+/9uBDDCIGKb0Okt6ThwpoJhapPFmdNy5Byq+DDL2sg1gHaY0g82KfhQQZWQMe
Xx6eR5Bi92LGK2+7F+NeTHWzmEl9eHyZY/UYJH0hdnk8Mv5msf0g4wSxH8R+kOwQmbT9IWU/SK9b
7yxm9vpLimHKMQ+9c/I3U66lPamc7UldGtrsQZ6L4VyVc2yC7HA//laV338+m/to+NncHVWr59xU
DIIgd+e9mSq/D+UH6V37qOSYOed2RhBhF2fO850RBEE4c0YQBOHMGUFIy+aMIIQgnBGEEIQzZwRp
jyBE5YUgYhDOnMUgCKJlc0YQ0v44IwghCGcEQRAE4cwZQRCEM2cEoaWtRE15ziWdEaQpgqgpz7mw
M4K0QxC5sziXd0aQRggifydneVJpJkHkEOfc7SFX++DHTyxef3Kv/q1fXqWjpvukf6l5X//um+qY
cO6arxczflgLK8jMW5pOR0/6WVpY9aq2mnWcOQcmyMlvMtLx7pa57C06M16qZvyfJ8/b0nraFdTN
5cw5JEHSy8GlwCi9rt1dvnTT63uXJ4ia8pzLO9dLkPF4JL2K3ZLytyMEST+zJ38eeWfSOoixkbMY
ZPIIP3VN4e68ZjZBEjOvzCaIdRDO1kGKrqTOm8XMI0gK40ZWfNMXg9MJ4h4BZ/di1iFIb5Rxcoo0
8kGJbul3gtO/YDpB7FPg3NkPkninY2gG8a93RmYxM1CV6NZ7eOO3b9J/M+Va2ivJ2Z5Umha43ZLn
NTiXd0aQdgjSqSnPubgzgjRFkE5Nec5lnRGkNYJw5lzSGUEQhDNnBEEQzpwRhLRszghCCMIZQQhB
OHNGkPYIQlReCCIG4cxZDIIgWjZnBCHtjzOCEIJwRhAEQRDOnBEEQThzRhBa2kryVX6/vPz+48fb
i4vn5+ePfvvtcHb28Nu3p9+//3J5ua9q9XGdc1xBBGmKIPkqv//xx6/n54+vmt3d11Vz/P33HVWr
D+qc6QoiSDsEyZeH6mqY6m15N19Xv1PVMXMucwURpBGC5MuFeTV2nWx816+hcUzO0VavIII0QpB8
+bivZs43Q9+PHw8vXhwePDi+Xr8+fPp0Oxj+8095z+tyzncFqyBIegbzoW8ytfh24m7/db/U8jfH
v2++miA/fry92cKePDke2IcPh/fvjz88e5YUCau90uQV3J4gM2qjTCXISc/Vv3t6EZx5JfsK1yW7
uHjeG+5++XL0vn//9vvfvqn/VpdzvitYO0GmMiWxdO54NbnecrwptWnGv2Duytv5aqNe3/a79fr8
+fDy5dH73bvb/3V2pgZtXc75rmDVBEmP4dciSHoZ8JM168oTJF999t7h69Wro+WbN/2rcZsfM+cy
VzAqQYYyF6QT5OQ6yMKJxvivJU7NJq2DFB7B7t07Gn/92tP4xCAhYpBVrqAYZAxP2xKk/nWQoZd1
kCjrIMuvYL0EmVTOfi2CrLjYeXK1Jf3a1LaSf/26VvquJHdMmryCzRJkKIhI7PPpMcjQqRv/0PR4
JJ0gxXYTjLc/+0Hq3w+y4hXcniDd8IaIGQTpvUUyYxaTEm6M3IsZWmdJ3/kyYz9IZ08qZ3tSI6r8
qfNcDOeqriCCzI+bNjlvW1V+//lk56PhJzt3VK0+qHOmK4ggrUU9+Sq/D2WX6J05V3LMnHNfQQQx
b+LMeb4zgiAIZ84IgiCcOSMIadmcEYQQhDOCEIJw5owg7RGEqLwQRAzCmbMYBEG0bM4IQtofZwQh
BOGMIAiCIJw5IwiCcOaMILS0lcSq/B7XOd95juWMIE0RJFzl96DO+c5zOGcEaYcgETNcRXSW/QxB
GiRIxCybEZ1lYEWQBgkSsfJ7RGdZ4OslyKQq9kPvJH6R3j3/K56E5d9laq72iJXfIzqrRFMpQWYU
dkqsL5P+0WudhEnfZbzSRc0165ZXfo/orBpegwQZ+dv0ytgjf9JbzyURXokHuZwgESu/R3RWkbcd
gvT2wMSydSfDgVXq5ib+ySoEiVj5PaJzvvMc0bl2gpxcERjpfmuVti1QeXuVdZCIld8jOotBdhSD
TB3JKyFIlHWQ5ZXfIzpbB9nXOsiGBEnnwioEiVj5PaKzezGN34uZ8bdLCDJ06ibdOVqFIBErv0d0
th+kUoJ0a+8HGe+xJ/eDnFyLGdlFMpRdMut+kM6e1FLO9qRWShCaEa/dkudiyjh7LgZB2iRIF7Dy
e1DnfOc5nDOCNEWQLlrl97jO+c5zLGcEaY0gnDmXdEYQBOHMGUEQhDNnBCEtmzOCEIJwRhBCEM6c
EaQ9ghCVF4KIQThzFoMgiJbNGUFI++OMIIQgnBEEQRCEM2cEQRDOnBGElraSfJXfh55zvbzcV7V6
zgjSLEHyVX7/mWvj8XCujR1Vq+eMIG0SJGKOMvm+ojsjSCMEiZgnVc7R6M4I0ghBiuVq//jx8OLF
4cGD4+v168OnT/Key9W+BUEmZWbv/Sazjzmx+EOZbzfjPGxbL+bJk+OBffhweP/++MOzZ2qvqBdT
nCBrFYJb9wDKf7u1amV1W9Ss+/Ll6H3/vvpvatbFJMitH6aWdBn6+W6Rl6nmJyOmCfW0k98sXDf3
8+fDy5dH73fv1KBVNzc+QUZq1o2XlTtZ2naeeXmC5KvP3huAvHp1tHzzpn89dfNj5lzGuVKCnExG
sMpcYCqnumyVtyeRopIY5N69o/HXrz34EIOIQbYhSOLUICtB7uZTiUKQ8usgQy/rINZBNiPI0Jsz
imzPIMiKi53dlHrak/Cx+b2Y8SrW7sW4F1PjOsgSgqTfFh1f+5ixyDIvHklfnb2pYvtBxgliP4j9
IOUgMmkfxNBdkiVzoqFZzELzoeySI+/cYtZ4ckp7Ujnbk1qaVkHNp36i52I4l3dukyApOabrNF/I
rHyV338+m/to+NncHVWr57yvGGRvIVW+yu9D+UF61z4qOWbOuZ0RxKSMM+f5zgiCIJw5IwiCcOaM
IKRlc0YQQhDOCEIIwpkzgrRHEKLyQhAxCGfOYhAE0bI5Iwhpf5wRhBCEM4IgCIJw5owgCMKZM4LQ
0laSr/L70LO5l5f7qlbPGUGaJUi+yu8/84M8Hs4PsqNq9ZwRpE2CyFHGubwzgjRCEHlSOcuTSjMJ
UixX+8ePhxcvDg8eHF+vXx8+fZKrXa72bMlE+z8pod7S1OPpTa1+60NvfnpuYqZnop+Rk33bejFP
nhyP9sOHw/v3xx+ePVMvRr2YDATp7SqJyJhxMIl/MgKaTOicXbkqvczNtcrXrPvy5eh9/76adWrW
rU2Q3nF+HkGGysSk1I45+REpEcH4b3bJ1aFmlOmruW7u58+Hly+P3u/eqZurbm6RWUxiFzpZ2623
oNwMgqTXvhv/uBwEmVooq8tZn703AHn16mj55k3/eurmx8y5jHNdBOkmFtyeRJB5OOs2qrw9gyCF
Y5B7947GX7/24EMMIgapiCC9RSGnEmTGpGlDgkyl4VbrIEMv6yDWQWohyIwlySUEWWUFdMbXH1qL
mXSPpti9mPHK2+7FuBdTI0GWxCCJiw6zP2551DP1BtO2+0HGCWI/iP0guQjSje59GP+T2THIULrH
8VlMSrgxci9mKIgYeSdxm8z4+/akcrYnNZ7KnzrPxXCuyhlB5vThk/HUVszKV/n957O5j4afzd1R
tXrOCNJy1JOv8vtQfpDetY9KjplzbmcEMW/izHm+M4IgCGfOCIIgnDkjCGnZnBGEEIQzghCCcOaM
IO0RhKi8EISIsg1pTgQRIQgRIQgRIQgRIQgREYIQEYIQUY0EISKap/8HMKVMVuyogTgAAAAASUVO
RK5CYII=
</FILE>
</FIGURE>
<FIGURE FILENAME="Forest plot.png" FILE_TYPE="PNG" ID="FIG-03" MODIFIED="2025-09-29 14:45:20 +0800" MODIFIED_BY="[Empty name]" NO="3" REF_ID="CMP-001.01" SETTINGS="SHOW_RAW_DATA_COLUMNS:YES;SHOW_EFFECT_SIZE_COLUMN:YES;SHOW_ROB_TABLE:NO;SHOW_MORE_DECIMALS:NO;SHOW_WEIGHT_COLUMN:YES;" SHORT_VERSION_FIGURE="YES" TYPE="FOREST_PLOT">
<CAPTION>
<P>Forest plot of comparison: 1 Total efficiency, outcome: 1.1 Total efficiency.</P>
</CAPTION>
<FILE>iVBORw0KGgoAAAANSUhEUgAAAzUAAADACAMAAAAKhb3pAAADAFBMVEUAAADAAAAAwAAAAMDg4ADA
AMAAwMD/gADAwMD/gICA/4CAgP/g4OBAAAAAQAAAAECAgID///8AAAALCwsWFhYhISEsLCw3NzdC
QkJNTU1YWFhjY2Nubm55eXmEhISPj4+ampqlpaWwsLC7u7vGxsbR0dHc3Nzn5+cAAAAAADMAAGYA
AJkAAMwAAP8AMwAAMzMAM2YAM5kAM8wAM/8AZgAAZjMAZmYAZpkAZswAZv8AmQAAmTMAmWYAmZkA
mcwAmf8AzAAAzDMAzGYAzJkAzMwAzP8A/wAA/zMA/2YA/5kA/8wA//8zAAAzADMzAGYzAJkzAMwz
AP8zMwAzMzMzM2YzM5kzM8wzM/8zZgAzZjMzZmYzZpkzZswzZv8zmQAzmTMzmWYzmZkzmcwzmf8z
zAAzzDMzzGYzzJkzzMwzzP8z/wAz/zMz/2Yz/5kz/8wz//9mAABmADNmAGZmAJlmAMxmAP9mMwBm
MzNmM2ZmM5lmM8xmM/9mZgBmZjNmZmZmZplmZsxmZv9mmQBmmTNmmWZmmZlmmcxmmf9mzABmzDNm
zGZmzJlmzMxmzP9m/wBm/zNm/2Zm/5lm/8xm//+ZAACZADOZAGaZAJmZAMyZAP+ZMwCZMzOZM2aZ
M5mZM8yZM/+ZZgCZZjOZZmaZZpmZZsyZZv+ZmQCZmTOZmWaZmZmZmcyZmf+ZzACZzDOZzGaZzJmZ
zMyZzP+Z/wCZ/zOZ/2aZ/5mZ/8yZ///MAADMADPMAGbMAJnMAMzMAP/MMwDMMzPMM2bMM5nMM8zM
M//MZgDMZjPMZmbMZpnMZszMZv/MmQDMmTPMmWbMmZnMmczMmf/MzADMzDPMzGbMzJnMzMzMzP/M
/wDM/zPM/2bM/5nM/8zM////AAD/ADP/AGb/AJn/AMz/AP//MwD/MzP/M2b/M5n/M8z/M///ZgD/
ZjP/Zmb/Zpn/Zsz/Zv//mQD/mTP/mWb/mZn/mcz/mf//zAD/zDP/zGb/zJn/zMz/zP///wD//zP/
/2b//5n//8z///9BjlLGAAAi30lEQVR42u19fXAkx3Xfw8fM7NcttgcA70DqqLvDiVWRy2TpdLoD
sAAVLihSp5NCl8NQLrkkyvnDpp2olD9kVsn/UKqUHTmxknKcsiW57JOKUpVTolUSQylkfAeRAhZH
rI6QKymWiwxwAEnxwAjADoDDYrG7ADY939+zM7s7uwvc+5GH3Zl+/fp193vdr3v67XQRQCAQgdCN
TYBAoNUgEGg1CARaDQKBVoNA3GHo7UCZMtLfKS8C98SBQtEPmYH+AHb3GPPN6Y8XfBcYTgPMQM8W
oxdr/CanGSRtsXRNquF0d3di1aWGUppyWRzovBr2RDuvSU/D1NLSkgeBV+LIySWdz1LNsipPvv7u
pbfWKua7b71vySLRUosbYH87s7q35FAVMe3lhdU9g6RLS4fNaMRaHLy88FDOpYZSmnL5aAfWsHM9
tEE2Avkok8tkyGQ0B/nkJPulPGQy8Sj9Q/8nMTaV4rgrkK9ybFJM4S9xPCuOVbkYy14q+irlLxei
/MTUDsCX2MkkzZu5EuMIJzLJZGIxAFpqX1uqH4V9sZ7Tl9jJmKRAlQinKtIETcvFJmkdWVnSNspZ
Pybgr0XRB2IsF5NGrcolrmJIq8Q4NlrkDDX8ElpNLaxGxlJnRmMXAPbnR6/DqfNfTsyfofdf3JLT
DxbHzx0sp5+CU5OxzfOn6Z39n6cfL4uu3UdfKhdKv+mrlKfhDemzbz7+2nlR7/7dZrpYkv3D9U3o
Oz+f+HCqHdWfhh7x42Olme+OfFRUqWOf276gpXXTOl4rlEhZ8WTbJ2f9KMrKtz3y3rGRpFTDqW3G
kJZcLxVGSUmr4Zfj8ym0Gi+3lwKWZ4s7nDg1Ly9S5S7DuQUQ549fU1p2aYjq9RBUIQ2LRSiJd9bg
O0qb9yXhqq+S0sBLn7uweFNmwsCB2nUMjMGiXGrLG+CZV18Rv1ThwRefEwU4NvYco6f9jAr1pSSd
chS0S85Ganh5Thr/DuCe/ZdE0f/FWEyr4eVXt6B4MnlM6wvaN+cW4Qm0Gg9MUQAfSY9nRZ3meao8
+/D44/QDFC2XP2krj8M1MeVAvpOWkq4+s5egk7wfZCGv8uMlJeRFlloJ18TbD7WhAb46DWfFL/Gz
Y8/e/TNRubK7prSrz/zVy3od2yVnIzWcqUpfEtnRDyXEzjw5q9XwxzNwG1L3//uE1hfwObGG30ar
qYV8kct+RHR0Kznoov7Kc1NTZSe6LlvKZXjnDZ+F9MJ9anF5eNiheXJ5+Gk7nP7/NnJKkupr/3ht
7GP0yzcjI9PGNFrHD3SAnA3UMDbyZamGK/94Lv0h+uWz7Khaw2hs5E9gBz77pk6+KHZQN1pNLZD0
q7GquDPe/yidVFiYH8zEneg4OFPRU7IgGlpp2GchsZnVfDGTgAgMz8OsbQZi4ZFhaMs24+9dL4oV
iT3es0fHBYDfWZv+uDlNqqMiafvkrB8b1/+rUsP/QKtBzWh95uPGtM/DfYYa/hzmh2kvodV4r2sG
Jq8LwquTg1TGwvUpWL52eXNuw4l4+UYxntNSNqZTsJE9te93zyEZHUrdEGDpRuHya5uaLWXfp/Eu
vLbRljZgJ8S172ZuM3H9tnjNcBcHDGlKHeMz97RZzgZqOK7UMK7UkLk4qA2F432j2dt5vS9o/3dO
Dbs6PlLgED7DQxxxdL7VsFDGbkJ0FHo7XkK0GUSnAU9vIhBoNQgEWg0CgVaDQBwhq8lVOYZLVGAw
ZqLIZFwz5xMcy8VzPigDISPBMckim2dGA62Jmwf76XhNrgNRF66DkGczXB5WMhFbuvJtIGrhW4Fp
lbX0oeWgdxkuOugojXt3VFmumoecLG8flwKoKmfTBqMsm6w0rYd89WEOBlwrx7GxgYCVi3NiDSpy
5QhLK5dQjhJMx6je5ltYOaPVPDS5XLl64d/Ar4/4zfzshWR54+KDzZdKOofmBG/ZxEx6RndaV/bP
XKzJ9f5RF6b7cN84pO+DX9NOUdoKseU9Dp9ylbFydfTTwVqNTF6LTRL4ODwm1m93excqX5DtdHCz
573N8y0+Mfwo/J1r5UrJkUIwbs9e3Eic74c9yImV2yk8AZV9+RjeysNd/2/jwj1tmmsq8M9gYupb
WsgG/VeJcVcAInRMHMxI7Z9kOSkKJS6Np0/TPNGpXZUaIBWJ5sTIj1TGHJ+iEGQyPHup4k+wAemQ
TDwzoMbV8FQWSbaBKB2pPLlIsTISbSUqxmg4kBQV9oTSVvPGuBo93sMCqe7u8TvrUIYZ2iDrQLRY
IFq+1Ba0vEsRORjGCK4MFc61FlKMiSy/HDsEuWgkpdVPvBmdTBIuop5n5WBiET5Bzfcr4lWVOYD+
7yq1HY/w0alCS41mNg/Pz7qmrlExK3GWjVwR2z7KEVHXpGeHchyNIX5KxtMQXaAtfFx+VlJlvgP9
StN9IP0SrVyxTVbTA+diRen5iDZG9o/Evij2xiDVBlHG1Pl4VIpC4W7Jmc9Fp43cDl4YpbYx8pog
65E9PmU9Uer3J9jaqxfpfHzxelmNq9lfTD8lyXZ7dLsw4hWC1Tcf//L5Pok2mRdjNBxoorMXV2Dw
4uzBfGJ+8hQY4mq0eA8L5Lq7x+/EqB6U6Fj4CVjVYoGAjM7LbXH8xhgpW8O6p/dhf9q1GlKMiSr/
/s/TBciMvnCg1Y9+2duqnt+fHttRMnSJJ7au0a4qsNE8dK9058s31QHxzZb7/sUofNNdlQeAoT5k
+a2xp+jFF7fSRVHXxCNCWhyNFj8loypWrgoHUGTiFfh8BfIlpXJl+GAb1zWvzMLI5XjemLoLi8sA
L1BtKEs2/oQYhTJGvyxI49vWLIw+o69rAJbP0Q6qwE05PtchPkVYgF2fKxsW+mmZES2uZm0Iquqo
/8pzOx65qdTnpFgZsMRoGNlH4euUJroLC4vSg1QtrkaL97ApsRKB4xy/Mzuaq8zsZSv5UpbRZKZt
sSi3xfKqJr0OdrQyxhqlMskoxp9o8i+tSdzOLRvrt8zQfxe0+jEw/LrYpdnCT0bvBe5U5Aw7zEpD
VlqLr2gdyNhgmrhW7v65GOx0V4elVlkW217WNT2ORoufUtoKfnSWUlVnk9+6SOD78ejp6Bk5fHW8
9ZUzWM2FW380CxdN/uG4GNQAEzP7lb2s2G3fFq+vgRrkwtyapzn+uU5PU5+k9eTl6CKH+BR61eVz
XXMzW1qPZBe1uBpGDXyJZUf/ZMhrQn5ILOZz8gRhitEwsl/MbuV3s4tVkb0prkaL97CBcpUV1Cl+
508hM/6fmN7xe+E/6rFAprZI2xi+Dil43SiVUUYp/kSTX8qflrpDrx8Ppnigtx8rPJoF2C4x4uC1
Wbr5xLLo/4Mxiqh1WKXjxqpb5X48c/AGkPuPxdTKjSu6psfR8MY+p+Nt7vdKM91Q2F19DD4DQvlm
aXH3LWkEPtv6yhl3nvmHb80rejED0oF72triTPLUeGr8C4oPkDNm4TdufZo6JVmZWopRWaREubzO
Xor7oOxyKoFf8JH0vekIb4+rEVY+m0t7eWg/FYt5R/pqjtEws194H/X2peAc0ypGi/ewb+OodXeK
3/kKnbG+Qrv5IjwDD2oyG9vCjqFsJTtkG4jVZY0Yf2KWv0tuP0P9zFX6YnmnyqgODcBwkk8zUnSr
HkXUOjDZ8izjVrlobPQUFOBtQ+UUXXOLo2G2y4WuHvn7Iv33o2L/2JA0Mn0PjrXRaiKZIr9CVzcz
1Ha7YGBAWl+eFSO1nqW68JhUWRh+BDhDDp7/IO2SLliR9xFPz1PHhYFHT2k+iBz30Q2DcsQXOQuc
X9HWshdn1ixxNaJskcf/8G3o8cioxMqItEqMhhOWpkdmlijt2ZVMzNBzeryHnatYd7f4nR46Kv4K
/omq6z+JsSCKzMa2cBjymXHGOhDrOmaIMVFwFeZP6/Wz7djG2BwZ5yDKDUSlWJvd78BZeUDYmN7N
TztHJ4WH3vEej8rN7q50w7F5w9aIrGv2OBo5U5Rb4dPrEGUHhykNwO/TwXpQ0t6FbCrPZ2Jtspqf
5VJMKvdL+ObMSbia3X5BXLzPFcSaL07DrOSQ3HytULyhRaHA7bkC+3DuZRCy/1oe4ro/eV2AqVeL
3eLsIrnzctxHjLstGwu/Pbfuc10DzC4wjCWuRpTtZ7mt43MJj9xKrIxIq8RoOLHno1DiKe32qTlT
XI0e72HhKtfdLX5nbQauMzA0C9OcQWbaFj9Q24KqCpXIYmr207P69gA7njLLL1z/ZLdePyMkK3+p
Jz3yizxs9Wz1nVsCGOxaFf1/yTr79k9M3mhxdAoLjO2ePhpFxj8Qy8ZfNGwUybrmEEcjtV+861Th
F1FIMBs7N+j6Z7qHgeimpFRDV6vHd679spVV8xMpkD92bOx/r/lmyUVvHnt0zmmb884LlXFvCzes
nKljD3Vge/dQNEddch6Wyllw1wN3DQSp5eADdw06pjxw/A4zGugfPHF8MFCOB/rrKGaw/3A0hy85
/6U1U+fVowvf+oToLGQ63yHB05sIBFoNAoFWg0Cg1SAQaDUIxJ0G01M2AUDaUhOIdk1BBLd9Npog
p0mEHrtxCmPHD39QZNCKI37IgxZUi74+ro1DMPWK8ZtDX3g1HKL5ViO2rPRPvUFqNzcxfXj0utKr
tg/wq8/6R+2cgkOx/pTTi74+rs0zm1pAw2ijh2bqImWYE+S/gqQ76pVBnVVqK4Xg0J0keB8HHDAV
unq0iITCtVEQwdjAarMKhm4R5Lty0xu7S70y3EA01UNzUxx5aNWmIvVKcBmsPSjq1Zpghla3Ygte
WTtgKJcbl+gem9YtRB9YxErYusvXFI2o32rs4ytx1h4i2FZErhTm7lIXCA2od+NWUGud1iyuzZls
iL9hgmhXBP22NlmNRddrdluwuYXUOfRRWyRCGCUQf+xJG4ZsJ7MRtJGJ+BpZ0D9r0VwT0EUhPs2v
QaULWWcPy+is+60um2oWO8FZJ8TdAC/tFmqOXY4Uzv5ZyO5ZvSUIoXBt2oaAVRihhqhCBwh/lOca
61wvmJ/DmJOd/Bg3CkFe9yjJ5qs6FYj4p/NdkD/6oFybaTZqodK4YxHEOsSpzU8E3fPE6aY5CDlS
APdsEEFxCCIFQnx/jYCuNAJ3A47oohqBaOZuAAKBQKtBINBqEIijta5BINqKLfFPMnSrUZ+ngCnO
xhrXUSuYpgnRNP44N5vcZ/iON1crC426jrOTGr2tY0zcrGFRTnnlDwG3aJpuNcqhWAJuz5ANR489
FKDxaBp/nJtN7jN8x5urlYXxCHhgo3HvGGJPdTkEYDkZfRh0slnvPPthM5mZfgCz13uQsze9fWpS
Hj4L6gnDhqNpXEEcv/oh92mUQqNchSbqpc6LOHSMrSTTDUc5Dss8M9WxzDytxufIHFY0jZ9ROAwN
IOGyCDrVEE8WxJOctKrN0EPz8BFsd4lDAEdo0TRWXgLx7XKROq2yMa62I1/yobD6m6D+nIZjanfa
8aZkm6zG+XAy8aVb9lxN6zUSaplNiK+xL3oaVNz6c6qi4EQTstX47CB7AIfXVNMsX78FbRJOGU1Y
8uBZ2A6B76ectYNpQoqmqV9tjkx8DUbFdPBc4x6A4ei0mG+GFk1j0p5AvOqMhGlCfI1ad4Os8ndS
10jhUZYt1frQpl3hQEcaTY2vQQ+iVZMPqbMPDkMP3UnxNRhN0yFmg67eIbIatJgWot5fbcNOavFu
AAKBQKtBINBqEIjDtq5BIDoPUohN84/WOL2/xri173wKRLDHc1gIwgmxCTm+xjFQJRiVXqRSZhPj
a/SKOMXXWMKeTO8gIhhfE5rVuESOODQ0CRSD0rQQm5DjaxwDVYJRaWURmwyNx9cYKkI8o2/A+g4i
OFTxNW7NUAd6GuZA6vTQ5B43x9CYh9ZWhdjUd9SeBKQXap3d9KAilkmikUo7xdc4pTrMTdZgm0M9
sDci/VaTNK++dY01hoYIxBBe044Qm3b3EvHl6znrdDPk8B99gyc2WrQb4BocoJ08IyY/xGeITRNi
oAO+kAYCluvPk6sdfGZadpAmxdc0eJYMDwaEaTX+Xw/T+p4I/EKaMAba2lyJ451G42saWRgG6dQj
hGTLrMa0kvWxfvYxaLf5RcTNnWoCshD8LZdCq2UbXyd6ZNEdcP6o8QIuIWT/rC7yZvtntVk0eSku
dAQLhONcYw3FcIl+d71RI8RGaPiBTcBYEXPxfjTLD6Fn6ZaKGyrdhPgap5Jrxtf4kRoREF3Bf/4o
bB8H0UgnYHxNe3YDvKd5Uncyog0rNfTT2m41pKFkRNOA8TWHyGoQiLZjS/+abJcMGCmAQKDVIBBo
NQhEZ69rzC9fcY6i0c6FyBsyNc+/u8TY1LsLFPyFNDXft2MRtTa9B1dlH7HJ76+xvhVHkB5/2Yow
yoPvr2mV1VhevuIaRaOf0fB56MYeY9PI72IGfCGN7+Jqvr/HD1dilrAp8TX2F+sQxyKMZubY/h1+
FE2W7u+9iXqcGsgDJGSrcT0pZY6isRznVc8ABwm1aQzBmfjTVxKQ3jXItTlV1bvD0DEkaN7DNLnI
stZ4yrkVrkEEXtfYX4kiqGOU1AkuY5V820xUa1hrxD8LTl6/ZxSYqyAo84LQcJ0dDFAQQhtYEHWv
a+xm4xhFY9YD85lav6E2DU7lIf3uf8N8ieXFcvoRsobiayxLSsfVlNtqT8DfeW6t1Xj7j7Zg6LDm
DFs24vt3A4LqvL+FWs0xnliWFc158ZLnT9e7rvZI096LighgNbV/gQKChtoI9fVhwGwC1KUtAgmH
a1hLcTSGjpxrnO3BHn/leOVkNHUOfCSYvgYtxfeegTthO4bzw3/KORCSnWk1tcNqFKswPbIIFGrT
4Ngako/eBL7mSJhmvb/GST5bEfoNU158f00I6AqvKdGNbkfTYnxN53hodSxAcGhrm1cWyNFGdIzV
oMWECoyvaS/w9CYCgVaDQKDVIBBoNQgEWg0CgVaDQCDQahAItBoEAq0GgUCrQSDQahAIBFoNAoFW
g0Cg1SAQaDUIRHjI88lIb0+8Wsy3qsQuDLlAdBYCxXIOVkrVFflr/3o/w/SuMjjXIBCuU0zxzyM9
by7dUowG1mH9vXeWtplI33TYkw7ONYhDONdUBsb+4WDdNXmgl/mLx3i0GgRajWIwd+Uje2uqU+bx
+clfMOwb4ZiOwUPLSNDMNWpIkD6uRKFSZblqDvIyZYrtA0jwKj3HVSsi7aUOMMQEFTmX4NhkRZW5
GYhTrnnKldazEme4eMWeLJaWyKtlg0Zvaiv/daCYjrNsXGtzuZ/Ej1jGoVyTLLIf87sZjYehew/p
sj8V7d3e3HhvrV80DeqUeX1ef3f5zQ9GkiTXfEF6dONYWjoNU0vq1chJ7etpEL/mH2JL3ZNXPv3u
10qXX869sUTvLf/ZfoW5LY8AT77+7qW31iqUdnX3V3/a3tZd+cZFKvK3Jr7xww9vqDI3znWwS+R6
anOdG9soJS9++3P/d3XPmAwjNJmMrzPnqz/+7x+Ryqa3FXpjWwWoA8Xf7RVW5v64cvnluTeXluTu
oINx5diInGwuVx2Pk0pmgL+K0G8Kj6XTsNT5tnHaUcaVv+ntemVu4/YOFOmV339r25vCX/RF4sd2
wt4NSLJcElg6pkEuxrKXisrtM+le4GDiHJThU/B18c7+UBX6Fav7y4UoPzElyfbe2HCb2/23D8S/
n4DkIhVWkblx/LrE9XlYXKDsKjAxAQem5Kr4twyLi5SmLJet00tt9eeB6yB2fpnhaHGfgv9sTH70
o47lqqmaZJW0gcdhxjtVqF6vL2u1qxqeh6YgdT4ePd9He3wKPvpSuVD6TbX9YQG6gDoBB7AHX+Bi
eegZ7K6UF+XUp+ENlUEvlNrcwnPvin+vwQUeqrLM+03kyotcSzBQBNMmZ056sUpVTL5G20gqW6eX
2upfBSgt94r+/QythNLmWvLzjuWa7kmd8aqBx2HGhc3t8lrk/fcMKE6Yv3+fHEoNJyrbm6thW00R
Fm8qel+EviRc1ayGpwZxNiq2fnYmNnISIpvcXdwZRlrGpEHz2W83RUcbQUGSZVzWJknm7uZyPQBh
9v7L2beNyduM3A5gKFunN7aVL2xf0HtkB76htrm5NFu51tRKTDDyOOTgo1s7+/zwyRPiYl9cu3h+
PnDP6cL/2O3Kh/AAx0md6Kglz/BXn9lLwIS62yZOk3OF/uyTUChdWKSD30Z5qbj0xI7klmVBGwd5
s+fSNszIUr8zd0GUuVk4K7favWNf/Wr6WXtyVvzzebVsnd7YVgExkBr/xe+obe4GpVyb4xA38jgS
WMtvl6ofOH33oLrx7PR5IvV/Em/vbERD2n12spp8Trl9Gd55Q/cOqV3whdJO9Xs65TDLLzBV2S27
T8sOD3ZE83ZDLk81ly+8aJK5Uf8a8iLXsriuedqe3CUmvwM9ctk6PW2rotpWwVC5Xf2soPWBG5Ry
rbh4f0ZcoBp5HAXwaxvFveqZPz4x4DDIfOb991VLXQ8yoaqWFREYfoQuobPS6rGkL+xZOAZxtkLG
WYhyK1FKR5PfgGxFGuFiM6v5YiYhfj0Gcx3RtCw8cpb+UWRuFrIwP0y59orrmh57Mgdn5+EndMUj
lZ3JqPS0rd6DbO7zAUujDPqfLIizRERs86g92VyuaWuZXkxNTYkLVIXH0QIv/FlpP3Hqnrv6pTWM
uIw5cfeZxP7/3FrlQy7abjVLrxWKNzZhYzoFG9lT+hKlF47DWm+8OC/AVvep1I0latYwBNHY98XU
1WR0KHVDGs9eBaYjWvVqbmf7xroqc7Ow/NjlwrV12MxtpeY27clL125fzgli2bdvrBvo5bZKfz94
gaWFR8XnLLeVNneBUq7sGrrxOIJgNncqa5HoZwYHh94/vFYqCi3RPf9nA/J3c5u+CJPlWzwgQkMG
3B+eDxSK9WbtnPp1vowBTtQUya4vumg0j6odqufZ5bq1H39xwiMnV23Kgyu0GjyHhkCraXxdg0Ag
0GoQCLQaBAKtBoFAq0EgjjYMb7NVngSqm2r6a4ZrvXC4da/jFmTxhHDeyyrI1ReMrYBAeFoN6fjX
0QuyiEJIkhKTXSIQQTw0QRBEvRGUb5bboCdQGkfKwwvFGAWcahD+5hrziE6sg7rxQv0u0ZAQh380
GsRh2w1wUB4iGHWK1KAOae2BHhSi0+Yau47aLwS7MbXAamgpUkHyBwLRiVYj+V2OcwlxmJZa4NeQ
cGc1dNAQjXtotklFGuhJjXkI3TPEnTfXqN6WuM43uEJGJ8zikEmUrfHQxFJaUxgC4QaMFEB0GDBS
AIG4A9c1CAQCrQaBQKtBtAtCOOR/H54IDeVCq0Eg0GoQiBbC+LxGfn7pP67GPvMRcx5LxI5+k9hm
TGL6ZnkcpD4/Ugpx4GA4ZOocgiMfcyAuxSpM7U+BjGwEja+hko7SaDIQPGhw5K2mYRD7teB49sau
8brF2k5QW85TEwcO+rVHCI7TteEMDfEmkYvQz4PXro/0fwcbjdBqDkIIbFu5sCE1rEYeUaV+V3Rf
+yqOoMr5NDnBMLSLV4JGbxt8VW3y+2DfMPcRwTh42zgIptOcDjOGJLBFg0lj44Jhdjuc00nDUgcc
EQTSfLb1DUoND2W9blzNcTP6V9l8LAnamExU/SVuQ7YUwqaNz8RvtxKDA2jnQKwmYnMcdcNzKNZm
4o4uoMEwRV6+6oP+2dH30AR/45JJf+ykdrfEKQynDnUifjhoayvBUWTiqtSCkwk6TcPOlXNqCFDn
XsQRthpN24TahiQEcRRbeEqZGDS2iQ6LoJus7/mDOGyQII7ubgCprUskoMo5r999K5SD6nlyIJ72
S7z8Jxdfq4a75eL6HeWoBhIOOQlPhGat6Hprq6lAXGYOgTiPxk7aZQuN8S05cftNAhLAyASnTC5W
QFxuev82Ak4od/pcY4qw0Rx3LbhFiUI2zkiCdfw2qVeNyGWibbGZA2gEYmVee0Jy4uBSrqA9jXHd
HzYLYr7hYUAqX1meI2hPWo/4+O04p4dxgUa8WmSBoq2MuervmbriawTSSHKzimkih6AlCXf240v7
8zQ/tALx1XA+hxkBSB19ITj8SGYdCHyiRqBojdG00kMXWmzOR8yEWj/kGqb/uspurAsDnw0gTaBo
1aItwOIpOFu0nDrVz9ujImHqBvErRbOtBoGof0InEMbPGQn1PfyrXwq0GkRrV0OdMUc3JgVGCiBa
PcwffhnQahAt1vGOMJrGpHB/f41ZJiHoXoX1RKT1wYVp47xmxI3xuUDtWBjB+lYNjQPufjVxheKr
Md0exjXNYoTgC3tdmDrRRWqYrTVUrS6rcTiNJXg9pbdv8oPxQyB+8thDbfBQGCI0D015F43+Ghvj
K2oEZXJwfJuN/T02KhNjospXcDVWp3NwQqvjQRCI2h6aZdA2hi1aQm3A4202luP3xkgdYzwOse+m
eJ/nFBxPXAY5A2oIb0Mgmmw1jmO+8z1zLA2p8xmVet7MshCyfTMbCz5qRHSS1QjGZVzADQnBa69C
8O846SsQ4vzbAwhER61rCIX84XN/TskgWQAhLknWC6fllPvbPV0cK888uKrpaOQPryi9rirmc1/R
ttwQPNXVviUnEPsE4vuUHVpCy5ER/0wFIJ+CgcIBt85YU95nppvKmLgGL0bK4Z7F61UFd7uK4dtq
LPvqgjm+BuxX5iAc88/FGDMZInRA+x0bwSlGw7bJ72CnLmLbHgyYOeCM0zCmgpJXbm8U4dmvWIfT
EQsjRe3rLqZGDq/UsSlXMXx4aER1pPQPoq26lWvd29JyGFIIUTYFiJGMGDmAylfN6+C46RyN5XjP
MPY85g/U92ZiMMpyPEQqUIlCLsbGcvL0QP9l+i5BkeUi0ypp6htRnh+lXpBKl4qwPKWk/6U4qMTZ
eMW1mOlLLJcSi8lFVEq1mFSEFsNcmrbkiA/AlQRkrrAxSpuPcfE8SOVIWTj2ynSEpVkqCZlX3yW2
KIki16eBdU1no6FQfJxqmoXteHmjAMW74DgDH4mUI4YRuud7kEyUEg+r13uP0T8XukCjO7iVKNCx
nw7wz61A/4/KbL9rMY/8oBwrAvsKPMJBP1P+kcE36roFfT+p/OBjlhwbhfwfvA3whfeep1zv3Sy9
KHY5LUfEwcq1P/jUrWuTAP1CmZNK/d61pCSKXJ8jazUNTRpoNE1Y2GREzS+uQTQNgxUocRBZgAXD
dLHAA1eefrOkXlfVMVylW+bzafnOOR5K52Bx172YKAhp6J2EvRegdBPORXSCRZ7eLxZ3jTloHmbn
JJ3JQODPUQH2GJiIyuWIWOcnRm/yE+MAJQbyooBL/MSElCTX5+haDaLN65opcRWw3hen6vjmHhys
QpoH/kmdQNTZ6rNDA5qOVZR9KpWON5KKN92Lyfcl/i21wwh8ZsJKSb//Mp46MWjMIeYZnFiiFwzw
D9EFC7WjA71ERvuapglVoyhyfdBqEGHiJKwlqNL1kB7qK+Uh/x1QTENWz8LXYtuax/Zd+mfmbiOd
Adm818bv3V3sf6HFMH1JyoJSVk3F8Dsr39yyZim/cob+zUH+p5Q5taOyE98Za4JcH7QaRJjYWyuK
Hg77oVWAudfhLB3Gs8W86gFHivzz+ypp7KlpqDwc1ejUhb6s+9xZGI64FlNlFsSlzA8//LfUqzoL
87TM6WL+lJIa5fnfqlpyVCrv7uYAHoZ5jlpvBYqOzCMVuBrTbaii1getBhEiNo8Nibrzq5kiwNuP
cLt0Ab7Rd+LbSuoxntWfj6xe/RiXiAganQLuhOwaldjyumsx8e0TohOVnFmghlpifmOPOmJ9Q6rW
/q+LbF/Csq7pS/D/QH2zHuY3liltiiW3nfiup5ivx7UrJqHWxx/wzemIcPcOpsIgrZm3AV4+sqLV
IEIFVy37pGShXH8xbJfZv2Lr5uVHDLQaBCIocF2DQKDVIBBoNQgEWg0CgVaDQKDVIBAIb/x/1vYM
ofqkzDEAAAAASUVORK5CYII=
</FILE>
</FIGURE>
<FIGURE FILENAME="Funnel plot.png" FILE_TYPE="PNG" ID="FIG-04" MODIFIED="2025-09-29 14:45:20 +0800" MODIFIED_BY="[Empty name]" NO="4" REF_ID="CMP-001.01" SETTINGS="SHOW_STUDY_NAMES:NO;DISTINGUISH_SUBGROUPS:YES;SHOW_EFFECT_ESTIMATE:YES;SHOW_AUTOGENERATED_NUM_FOR_STUDY_NAMES:NO;SHOW_CI_LINES:YES;" SHORT_VERSION_FIGURE="YES" TYPE="FUNNEL_PLOT">
<CAPTION>
<P>Funnel plot of comparison: 1 Total efficiency, outcome: 1.1 Total efficiency.</P>
</CAPTION>
<FILE>iVBORw0KGgoAAAANSUhEUgAAAlgAAAGQCAMAAABF6+6qAAADAFBMVEUAAADAAAAAwAAAAMDg4ADA
AMAAwMD/gADAwMD/gICA/4CAgP/g4OBAAAAAQAAAAECAgID///8AAAALCwsWFhYhISEsLCw3NzdC
QkJNTU1YWFhjY2Nubm55eXmEhISPj4+ampqlpaWwsLC7u7vGxsbR0dHc3Nzn5+cAAAAAADMAAGYA
AJkAAMwAAP8AMwAAMzMAM2YAM5kAM8wAM/8AZgAAZjMAZmYAZpkAZswAZv8AmQAAmTMAmWYAmZkA
mcwAmf8AzAAAzDMAzGYAzJkAzMwAzP8A/wAA/zMA/2YA/5kA/8wA//8zAAAzADMzAGYzAJkzAMwz
AP8zMwAzMzMzM2YzM5kzM8wzM/8zZgAzZjMzZmYzZpkzZswzZv8zmQAzmTMzmWYzmZkzmcwzmf8z
zAAzzDMzzGYzzJkzzMwzzP8z/wAz/zMz/2Yz/5kz/8wz//9mAABmADNmAGZmAJlmAMxmAP9mMwBm
MzNmM2ZmM5lmM8xmM/9mZgBmZjNmZmZmZplmZsxmZv9mmQBmmTNmmWZmmZlmmcxmmf9mzABmzDNm
zGZmzJlmzMxmzP9m/wBm/zNm/2Zm/5lm/8xm//+ZAACZADOZAGaZAJmZAMyZAP+ZMwCZMzOZM2aZ
M5mZM8yZM/+ZZgCZZjOZZmaZZpmZZsyZZv+ZmQCZmTOZmWaZmZmZmcyZmf+ZzACZzDOZzGaZzJmZ
zMyZzP+Z/wCZ/zOZ/2aZ/5mZ/8yZ///MAADMADPMAGbMAJnMAMzMAP/MMwDMMzPMM2bMM5nMM8zM
M//MZgDMZjPMZmbMZpnMZszMZv/MmQDMmTPMmWbMmZnMmczMmf/MzADMzDPMzGbMzJnMzMzMzP/M
/wDM/zPM/2bM/5nM/8zM////AAD/ADP/AGb/AJn/AMz/AP//MwD/MzP/M2b/M5n/M8z/M///ZgD/
ZjP/Zmb/Zpn/Zsz/Zv//mQD/mTP/mWb/mZn/mcz/mf//zAD/zDP/zGb/zJn/zMz/zP///wD//zP/
/2b//5n//8z///9BjlLGAAAHoklEQVR42u3dz1JTVxzA8YABidhLj8I43fQlOi7sI7juSznjM/gU
3bpw3Llz44yOe2fUcgqOiM2ghdwkhAAhkJM/J+fzmUpSSJHEr/ec+yOhK6EB6a16CBAWwkJYkFxz
3BvG41+hvuhcacQQw7nbhP7He1dO3ucEQViXdhW6b8LgO4b1Ph5PrwRlWQpvIMZYX3QPUXC9pbC3
Ap49YJ1cHP86+WfUf+eQJaxL2+htrYYKO3ODwY9fdkOENXy0GtxjjbhdfXwKl+zDsMcaOikcu8E4
fAVh3XgX77HkyqUwnlvyhvdY3f14qG8Z4pmjU3+z3r1iSRTW4LneRWeEYehdw+8OvbehYfMurBs4
M0KIA7v78wc/B6wCrYQRR6w4dLhiZvarZT5iBfsj5n1WCMJCWCzRHitE+/U5q5YyLFVhKURYjG1f
WCAshIWwQFh5qIQFwkJYZTPHAmEhLIQFwsqEORYIC2EVzhwLhIWwEBYIKxPmWCAshFU4cywQFsJC
WCCsTJhjgbAQVuHMsUBYCAthgbAyYY4FwkJYhTPHAmEhLIQFwsqEORYIC2EVzhwLhIWwEBYIKxPm
WCAshFU4cywQFsJCWCCsTJhjgbAQVuHMsUBYCAthgbAyYY4FwkJYhTPHAmEhLIQF5zRP3sRGI9T/
2r12fNF7D3NRLUNYMdS/Bq6piikshVFXpFgKz5d1uiJaFudiv1rKsLorYnD0IuVSqCWmEhZMZ/Pu
cWFCK6G/V+/MGvq79uAMkUnDGkVY2GMhLEbyfCwQFsJCWCCsTHhdIQgLYRXOHAuEhbAQFggrE+ZY
ICyEVThzLBAWwkJYIKxMmGOBsBBW4cyxQFgIC2GBsDJhjgXCQliFM8cCYSEshAXCyoQ5FggLYRXO
HAuEhbAQFggrE+ZYICyEVThzLBAWwkJYIKxMmGNxbe2ft1abW0t+J2+1rrjBYUsJae0c3X7+9PHR
m49PlvleroQrbhCDFNIer1qbe8cXrx5VccSt9ithcb3dU/tb53Lr8Psyh2WPNWtfN+vLtQfOCkno
84f68t3rpb6blsJZa36pT4faG0eWQtLZ3NrtXN5fH7kTsxRyPXtrO9XL3XZ18MJSSFL3/nr2aXt9
f01YzJw9FggLYSEsEFYmzLFAWAircF5XCMJCWAgLRoYVY//p/dEjM1/Zz7GaA12F/nMZdMU0lkJP
lSHhEetUGFwQ48A7mJXsn4/VHPXB4OiFs0KEhbBgwj1WiJ1dlU3VIsh+juVVOlgKERaT8XwsEBbC
QlggrEx4XSEIC2EVzhwLhIWwEBYIKxPmWCAshFU4cywQFsJCWCCsTJhjgbAQVuHMsUBYCAthgbAy
YY4FwkJYhTPHAmEhLIQFwsqEORYIC2EVzhwLhIWwEBZz9OpuM/5eCYvxjJtK+9GPLz/f/tfaXbQ7
4P9XmPfx6s+7/57k1folCot07v446FxufT+0FDKGMedYh//Ul+tteywS+vStvnz7WVgktNOqL99v
C4uE7vxar4UPN5wVMtYea8x5w53qYP3d+4frB2vCIqXw7Y+/tzfe/+aIRRHssRBWSXssYYGwEBbC
AmHlwesKQVgIq3DmWCAshIWwQFiZMMcCYSGswpljgbAQFsKCc5onb2Kj0XuRV/1qr5OfieNlX/NU
LUNYJzF1Xz7Y+ylLqiLBEasvhnh62Opm5ujFxGH1F8T6amh4JfSc7FdLFdZAYIIi+VmhpphKWDCV
sKLHhQR7rBCHdlUhWg7nLPs5lp+Pla92s/lzdXNvMb+4W60rbnDY8ie4mHaObj9/+vjozccnjliM
6+o5VrvVOVi9elRFYZEurKpd/4z3rcPvxg2k83Wzvlx70BAW6Xz+UF++e+2skIRLYfNLfVrV3jhy
xGJcV8+xNrfq/0fh/XVLIQntre1UL3fb1cELSyFJ3fvr2aft9f01YZFwj7XgLIUIC2EhLBBWKfx8
LBAWwiqcn48FwkJYCAuElQlzLBAWwiqcORYIC2EhLBBWJsyxQFgIq3DmWCAshIWwQFiZMMcCYSGs
wpljgbAQFsICYWXCHAuEhbAKZ44FwkJYCAuElQlzLBAWwiqcORYIC2EhLBBWJsyxQFgIq3DmWCAs
ZqbpIeAGYudtGLgiLFLopBTDwBVLYQ7MscAei7SbrDB4RVg52F/0tTD0Nlbhoh2WpZAJ2orDV4SF
zTtZHrIWNKy40J81ZnFvp/o7hN7b0Lh68x77N4gX3ZQZyn6ONRBW7O/v4yU7fZhoj6UpEh6xLlmZ
41y+Lpus3H6HMF5YnZVwfkeu6SzEqT5r6q9u+tuO2W9sjBuYZVi27kwjLF0xoZVwZoNXzxmiU0MS
hgXJLNzTZvpD/2SHzXPfUIiTfuKEO4X+p5raNzsGf4cZLkOLFlYcfJ5PkunLBd9QCBOXmvCv0fBX
mf4vas9MF6eFHjcs5jRrGserqf2hn/4OMz4haxbX1cSrTsKvavp/1iHZ3V6isJI/yN2HdkG/xT7t
r2m2d7uksLr7mELPg2d8t1cXu4PCsl8iBX6vMJbZ1Yzv9qIthSGm3gycfsbutbBwz4/tfLNjql/V
6b2fFZN3LIUIC2GBsBAWwgJhISyEBcJCWAgLhIWwEBak8T+9W37Ho1reowAAAABJRU5ErkJggg==
</FILE>
</FIGURE>
<FIGURE FILENAME="Forest plot.png" FILE_TYPE="PNG" ID="FIG-07" MODIFIED="2025-09-29 14:45:55 +0800" MODIFIED_BY="[Empty name]" NO="7" REF_ID="CMP-003.01" SETTINGS="SHOW_RAW_DATA_COLUMNS:YES;SHOW_EFFECT_SIZE_COLUMN:YES;SHOW_ROB_TABLE:NO;SHOW_MORE_DECIMALS:NO;SHOW_WEIGHT_COLUMN:YES;" SHORT_VERSION_FIGURE="YES" TYPE="FOREST_PLOT">
<CAPTION>
<P>Forest plot of comparison: 2 Muscle strength, outcome: 2.1 Muscle strength.</P>
</CAPTION>
<FILE>iVBORw0KGgoAAAANSUhEUgAAA24AAADgCAMAAABM3cVgAAADAFBMVEUAAADAAAAAwAAAAMDg4ADA
AMAAwMD/gADAwMD/gICA/4CAgP/g4OBAAAAAQAAAAECAgID///8AAAALCwsWFhYhISEsLCw3NzdC
QkJNTU1YWFhjY2Nubm55eXmEhISPj4+ampqlpaWwsLC7u7vGxsbR0dHc3Nzn5+cAAAAAADMAAGYA
AJkAAMwAAP8AMwAAMzMAM2YAM5kAM8wAM/8AZgAAZjMAZmYAZpkAZswAZv8AmQAAmTMAmWYAmZkA
mcwAmf8AzAAAzDMAzGYAzJkAzMwAzP8A/wAA/zMA/2YA/5kA/8wA//8zAAAzADMzAGYzAJkzAMwz
AP8zMwAzMzMzM2YzM5kzM8wzM/8zZgAzZjMzZmYzZpkzZswzZv8zmQAzmTMzmWYzmZkzmcwzmf8z
zAAzzDMzzGYzzJkzzMwzzP8z/wAz/zMz/2Yz/5kz/8wz//9mAABmADNmAGZmAJlmAMxmAP9mMwBm
MzNmM2ZmM5lmM8xmM/9mZgBmZjNmZmZmZplmZsxmZv9mmQBmmTNmmWZmmZlmmcxmmf9mzABmzDNm
zGZmzJlmzMxmzP9m/wBm/zNm/2Zm/5lm/8xm//+ZAACZADOZAGaZAJmZAMyZAP+ZMwCZMzOZM2aZ
M5mZM8yZM/+ZZgCZZjOZZmaZZpmZZsyZZv+ZmQCZmTOZmWaZmZmZmcyZmf+ZzACZzDOZzGaZzJmZ
zMyZzP+Z/wCZ/zOZ/2aZ/5mZ/8yZ///MAADMADPMAGbMAJnMAMzMAP/MMwDMMzPMM2bMM5nMM8zM
M//MZgDMZjPMZmbMZpnMZszMZv/MmQDMmTPMmWbMmZnMmczMmf/MzADMzDPMzGbMzJnMzMzMzP/M
/wDM/zPM/2bM/5nM/8zM////AAD/ADP/AGb/AJn/AMz/AP//MwD/MzP/M2b/M5n/M8z/M///ZgD/
ZjP/Zmb/Zpn/Zsz/Zv//mQD/mTP/mWb/mZn/mcz/mf//zAD/zDP/zGb/zJn/zMz/zP///wD//zP/
/2b//5n//8z///9BjlLGAAAqsElEQVR42u19e2xdx5nfR5H33BdFci5Jy3JiQ5SUBLsLO42s6MFH
0lCGFUFepEiNpMhu1k5QJEGLRfpH6m2KAq7RZjfeOugCTXfrtIXtGN5NkU27ydqtnUrcJHzIpG1u
EcDb2iFF2Y5N2xTvkBIvL+89pNiZ85zzft1zeUl9P0G8556ZM9/MN/PNfDNnfnfaCCAQiOZgH6oA
gUBzQyDQ3BAIBJobAoHmhkAgdp25jSrwjeAdNl4MFS0A44VMtrNsu9mXD5+N5JjZzrI8yNBfsElj
upmBPj8NsTAp94TySCmbLfD/rVjP5c6slC3OGHoVS8jKHVDCbK6klVDK8/9obrExxuAb7B328MkG
yF+8p+29lRMfsN2963QzdfCpM1fkCyf+Kdx5yhl2Fn4QoMB3O57u43q6PrT4a/6/FWv56RP76ysn
P+Gq10sgB5Rwsf3vjfMSrg29+zb/j+aWCP2Zc1DOZVkn94RUkKHcJWW7yqw7K+Z4nzY6SvJnuh+X
zlSh/A3pzDYPeaKQJVnW44FckLL5agLZHxp6oZQfYyl0ZaUu3oeWzmVLEk9akQ88L2mXX4bfgJGx
7ylSZ/LneoSgqTL8ZIoPD6pOZgpnpHNVnstC9gktSikH/I40Avffyv6Xyl1npG8o6suDca3E599M
/TYTD8Em5Mc2tBLmLCX8CchKCdW6lQts+Kpq9aCX8Hn4NC/hMCvhMC/hNqsrXqpCAYxrJX6Z1WJR
1tNCc3PFUqFGBgazSwAPdp7qgIHjnYXjh9j97Dtq+Na17bu/UtkmMDDbOXuGh/yz1aFqjfV70J2r
d53+egLZdfhN5bP7eL7zOG8GWy8N3V/nSSvye44X88e7U6+uY4UqzwqTOnr60g0hqJqHx3lvounk
ky9crNT4Hoat+aGv6XFeZ21ZfVpJ4dDxb3bOHmZ3nr9mXivxDx2frZzqNvXbzP7/WH7cKOGzlhJ+
F35HKaFat13LtcppotWDHue3bCU8U1g9PsDuLK+a10r8Q8efq5zsNtsJmpvL7A0WptY3pq6wb3QO
svB5mJuHIfZtTuvermQAXsrAFmzwEKZxWMiAWmXr7V1r8FQC+cOgChmEy3PAq33hqpEek1+F+ctQ
S1kHv5iCU+eLsjbSXV4Wgshg/xBvfBuqTqrwjS6mB4CrB2Fbj1MyL9UO5Jhakt/KmNdK/DrMZ8bW
Tf02D9em4PTDbO6mlvDYFSGoNNin1LNWt9Xbu/YrdSvUAyvhDWsJ56tKpVQzrBzatRKflZeX0Ggn
zUHbbtnENQrq3Kz7bnhlVfk2Kj3PnAaAiboSxv4od9X/Ssi4rH3jH+Rj03O/o17Gw1fm/lKxN2mY
pTlZE5JW0swOsQstLymuJMzeNwiXqkJJdfW8cHbmxAtntZJP1C/84fTYN4XsKX/L9yv51m9mRkz1
Cdejhpa0tJq7VnJ4YxBeXA8q4bjcc+wz/+augBKKDUS4tpVwXMbRzWPyUpuarPK+b6YMd0Ab/OXY
mGtrUEIsWqzAW9lEop+B/ZrKZtyd/fJM+uos3fPOrNaBT1rzkZmsT2X0ktfhPLz1IcfTH4F28esn
BPW1W1Q5BTNgptVUlFbe+bziEXLxZUsJ2+qTGbNu1+GLrzue/jB0OJpB3XmtpO3eTtDcBPQOFp4b
5mvBH8/DDyAHR/pGXVd7c3B0cdRY6Z5kut0HHzmSSPTcZE+5xNKU4OxRyJtJy7rEI/dCNuXi50ZL
pUXWoiZYgTJwdgCElfKO4XYtH/2KTmqO4pbfhxfE7y/BbP+o9o5EEq75t3tlVlRv/aZawt9kJeR6
vQCzlhJOD/+xULcPwoedJVwCS3azcFjWm4FyXbSUvWBrJ2hu1rmbfPzF8j2XTvSxqUr39DIsHKtc
e/HnbpEXXl47NL2qfytMfhDyU9e2Esk/eGH7wPrFX8OVl9fXXlnR766Ma4tnC69Uqi+vpj13m6lk
embegscnboexS+ttYpgEGSUfxyqrTCcrk4fsxR29Nf/FEfHGlYvnV6dXnNfAy1iYWfXRb2q4Pl2R
7pn5maJXeuk+S/vsgH8t1O3pyet2L2P0YP7/XLWU8OUqL4d+XZxZsZS9aGsnOHfzn8khELsJu9Tc
JKhj3SF2HTp2Z7bR2BC7EbhFGYFAc0Mg0NwQCASaGwKxq8zNzqXS4EMw0rlJwTHjQiE5jY9GSFnP
k0LvIra0hIQEnpoldUViNYJEuSsrSZ39Bp/MS2DVg3M3OgNlaVQqw8xozhGuXQl8Pbt+8qP8Nbs8
atDDRrNSoc81qrfOilmpS2aJKPklUg9A57gapHH80mXx3TzlEszNj0vljqdPdCncpFRxAH47SnSd
L8XpXY9+bFwI4YQ4kxTnw1M7ALdFEEiOd9UvnrgOOp/MS+B5L87dWXh1GIZfZZ+PCg9a4MPX+2vg
IntBMqTWuk5Voqn46ZMXOo/3wibMcErheuVzIG+p78P7FY7fB3dgHNib5RLMTeRScasf5RwxzpXK
KTRapZtROV0qv4tzk2TOTdJjA/Tk8jOcadWjkM8KbJjsOiN1gx5hdLQknYu4QS27DDLfGqXxsfqL
Eh9DVB6bW3yNL8UvS/8WPu0SQymDyqcqSJwTZpdY12hVKj9K48mNjlbzZ0ouydXZvxFNYA7cCHUK
P87k3I3b+2C4DyZYn1KGRwz+HsjF3OOKSvsKuZLyrAe6lE3udfjf5q2rsGXTk6xx3rgOeU2QgtTT
kzV4cA/ByBxL4oD6Wmg78xT0arvRqkMrpfzY+g6Y294sl2Bu7QKXSkPvqcLX+WazfmZXPKMGp0vl
l2ncJBM3nj3NjOrUK1T5trwK3cdnO+8WKILLnbXeaBkcL8AWl6Hxsday9TcGOX+L89jcC2Tm6TU3
9q9aBqWUn3yhXql91h7h01uwyccZjR9l8OQOdG671U8G7s71a9eva3trLVD5cSrnLltfO32PLTzP
cvnvmNrz0G7yyzpOFhQLhqXVQZWv54ETM4N90Dc4fcK81cfyZNWTWo/QdfybxVleGzfmh49tXzF4
cNt8u+423IBqpijDgzKUa5f1vuT6Ds1y9ma5BHP7ucKlsmxD24D5KwDPso6mrvQQn+OcrkHQ+WUi
N0nBlWOs6chwWW101QyLOz8n9vh0DjaiZVA6LQ9KYHCzqu1dRxTSlsFjs0HMUwnanBEEXloVurvg
gj3CI6f7Bx9hnxo/yuDJXVgCt02XhSwM3tkpawK3nREMfhzAekeXg/A9OShvjn9xYlMenFgy+WU5
mFO9XZoB/62eHbDEdCoJc5m7pgs2Pan1yHU4r3PaRB6cBD8+ymJtT3XtP0ngh8X8QO6wpDBldY7f
DmBPlkswtxPv/MspOGn5LQ6WK5atkYkteXOSb/18kn+/qLQrpWN/Z5Y98ffN+Cz0AVbYUkZrfCwu
u/UpS4S2aBl8FXrYf2Bt7v77WdI9d94owLCa+LBbfDFPZZYbF5R0DuKFhzc7YcQe3A7/SuGpXOQS
bwC5c+uyYgKsnx1xSW3pmd89Cid6NIEupVN0oM3z9LQso2PHsFTKDHew1vEkF3lR7ZhLJ3QlDvsq
6PJErixPzJszxucmbrxm05Naj0yHWk4y6n89YTrz1drEPqhsLM3BF4DWL9cub7yhdItHobxT5rYn
yyW+CBC4VBOg+GGTnMMF8LXhnuHf57fbbJwujZs0CZrXVi7DPItk8rAUbtjf8ORm9AgRcXBSnjwI
Bh9rHd583f8BgS+1H55xXbDSy3Ae3nrNxX4mHppcAoMfFciTK33527Na+W18MkEHKtzS6mBueob9
y7FnTUpWW2hVlb429IdDGaGzzhdOH7LpSavHT/BEXTqEzFq90qblnLfvH1d7Bw8qQ8Sfw9/tlLnt
yXIJtpMbrZYWWZ1PKJ10H18YysJRPtN4Gk7CZ9RphoXTpXOT2mBRXZEbmGW+WQbOHjJcQbj3CHtq
H/SrMxZyNDIlLDOcUVNS+Fj7YP+sb3Q9T9ysCFx1iaCWQeWp1dwocNKQ0gNq/KggnlyeqS2jcl/s
fDJdBwo/jnPuzsBHDjusm3XGP2V/hxST0/llTPN3WJqVz/obzCorP8ZqysrUxqJVT1o9vgSzRyDn
XEXPZxdLQ8uQl/qPsDgA/2QTpvqVlvGrybNlMrozv5C3F8slmNsvZnoyPTO/VrhUFybXnuUrG9MV
3jnMj8OU4kddtnK6dG4Snfyy6j7uu+8ShbEXq/v4eKZM5l6uVl5ZYfOb66qVldamlyPmsF21HY2P
VZgsPu8bXc8Tp3dt/a0LNVLjpXE+lQsnTB1viJZ3zo8K4sldvtgjrb68Ai58Ml0HCj+Oc+5enLrm
mHBmJuHSCchMweTrAr+MaT6jK1Hl63lifhIUn2vS7FGGP2TVk1aPV14+XzGZerobA1BsO1RhqurM
rK6/zOZC4/uY4a8qFaZz/HYCe7FcYQg45f37B395NfzSff7y/rPTbq9IkKUWXonPHdt/9lKU3+nr
+0ffjS6mr1JtdU3s1XJ54paP3tIXpaj9H72l3zXkowfQjkKi96MHDvRHemfS3xtDTH/rayJ8uf5h
65erDY9TROwRjLa+74RblBEINDcEYu+hA1WAQPjCWIpP/pP0OLohEOhMIhB73JmkoL7gpcT4zkCo
1+olC1DDlIg+a5xawq4fESHkjTiEGLd4LO9MGZn2y4Z537iyKcIUaFdcPIEWIXruqfInmqIcWTdy
ylNzCyVOBVsyRAFXsBttbpQI7VRvqwE1TSwfPiaimabjI6q12fLqkhfR/Kl3GgHZMO8bV9Sj8E7F
xRJoLaAmUHkgqrU5s07MLDtCrRmirhki9GYwBg9S4f8ICI+weaPDrbaos182e0EeTMx7xNmtCjHU
YBLdQuMPe0H39PKFlk8CBRIXxSUQ6Jv7RqnGo3BmGbQrenNYWiizSf5eryNM81K7QKMP179Rr27V
O0byhkPDuFCE+jQz0ijZdq+QRLRXt9QFIZQ0zOy8HWbimdeUekV0JgP7ReJeI4R61KdLDNsoSNwr
OzyIswVFdk7Dy/e022gmEaPA3FGgsTWla8nbYaZoTq1jbg5XMcAniTaaRa9s6zSeeowtYVONJp+S
xKOkj0BKPLJOkpiFpqVEwy6ieaNbxNohIe02dj3TUA9TiLkQ45t7P9kN8fe01Ra75d1Ms6eWRAMP
XN8XzYeigaOdawx3VzKGc0S8u2oaKlaosdrdo7anSiNaGw1RsnBZj2HKiJYb3ezzIWp9dWUNVicV
fhMqMwZV53ZasPVbzNHG+bSeetg0tfhe2TCTox4rDcExIgn06ufUwkbRlJkxN5FeoRbF4ZQuHaRM
wMFqay341Id/Ve2GitwFBJwUtyhTnIzvKntDd3RXmxuaWuuBxKwurMsmLJUgEAg0NwQCzQ2BQKC5
IRAtATe+m/CWhnqwcJy7u0JOpm0iLESwEM+BD2vMm+XllabXxqmQEoX0Q5fDT6KH1Gj7Y7yzTW3k
vCC+m/6WFCDqiz9EGHNz8p/0y2A6W8gWYRNhIYKFeA58WGN+LC+vhil8xJAINpJY2I1jNFo5I/Hd
/LJNwhSM2lLSmVSJWllz3iP8yMuBu7GTFkY8Rzd7uNpm9Rqxd4We44vBeiOOh2zDQ6q7AQMt2JfP
5TAs4p2+kAZpVN2QBlVzxI2uZlGib/kOKSI1eLzmXm2hkbkjrK4cXaGtLyfOoSuQuJ2yGmiY90wJ
iDPOTiSUzxW5k2nmjg6ys+LTQHcL5aUjqIIt2+08qoi69stejhdJ5G0QYS7iEWDrARIPjzr/hQal
3xD+mDB3Ign5bv6TU8ELDks+RaQ9uhHjB4Lsv/5BLaZEiZvtUA9LsBtKKJK2ZUrheMYxhCZh+bgy
6UhQ+knXSRyaJwn5bv4FM3TokTyST5tjbh7Kt62aeI1X4o/kEMc4ENmpJE2fDpB0nSgacadw7Bmu
Y3AjqXYPiGDs81OwUs+UuA9Zfj4gtbUu/8qj8dpsA6JEaWa0Qen7U9rEZfjGeKXe5hKwNIvG0Xi0
EYezIZLchPdutmVH2xql9QckiTndsb/7AV1GnPduriukEaJEaI+Cl+Xz3o1YXoMkf+/mlBr1Zx4F
Ep45FbD/eijxqFIjmhhKdssYtwsIOHjg1E2DEK82d7dLiQdOIVrJ3nbkUUTQUgliL4IkCEYfCEc3
BALNDYFAoLkhEGhuCMTNAj++m/lGSfwpfJcl4QBuQLID3cAULSTtPFNGuBOO7xY1Vx7v3cD5NjGW
QMePJ0Os892S8t3cC7Xrt0/yA3+7W8vc3Pbv28hWnucAunLPGnGgm8WawEbDAlvWbLyzwDdJUXJF
3X761DyyJPiH0v0FOrd4EKN/ayLfzaNQLfS76d45+VGAFxevDCQtc/NM39xjIOyMt57pSSz1tkMH
ulmaVciDIJOp3bFvNO4vyznYd4nfK4cmusX9pdcdgnee/F5zr0JLvM3we+8m9qpWirdLJ502d83R
v1IS1Dpo2rmiYDtvKr7P5Wz6NPW90tH7M0Qa5mZpRsT7TF7f2Rvxm5ik5E5Y5QW5iVGNgzrI6BH5
bpEEikSjBHw3f/JTqIP29sKWku4WNjcSdPaN2xNN6mhJ6B/OCD4jI6L5E88T5UJKjCJQJOkm4buJ
Xgj1dIm9kycU8MCrpjiTSaY6jR7caPDMjDby1zVayO1KynfzqUMa4ofK0KNsIPb5+Q7EWAURA9yO
mbKz4hptbSZJjIZuZzSxS9pYl4o2V1wIdYfRE45saY1ufgeQCTcJtcUyToD2P9CNJl+7oMHHwpnH
rQX/ZEPY49bsGrDcoMQzRmyBYjmjne/mOHTOJ9u2WiJxCoWIBOS73TRAvltLOpOIvWpvO/IoIs5S
CWK3A/luOLohEGhuCAQCzQ2BQHNDIBDBcOO72d5LR99C5PdaOyYTLiq3DCAs/Szs+W5Ohp39KLSQ
BLvA3+y3kfbi8t0M/oYu1sF3c/15zJvnfLfV5m+ldOG72c/4grgLU14kyhhMuKjcMuszvsFhz3dz
MuyoI26oMtAAlVGbomLy3QxBtt8sF7kdLnpK5Xy3NODM0Y+ie3bJi0Vim1tAJeqntoGd8ybcs/Mv
HUExmXCOPWEksSKMvZc0Ul8hfqPW+OEIdkFbIBv8Qtm3w3EeS+eWu9Z8xe3MVNTX3KvNf8HR4VsN
hPes1j7QYLs5TnKjbrQAn6AUGlC6vZPX2aXgYNwmEEhJowqsM1aDTzWhvmeK7Vna2w6QciIzAtwq
xrLBzqNKCfUaI8LVqXP2EKIZJNq3ZGyJp2FsRBtyG7kVikLC891CDrsUT5baQXPzXjrYWd9hJ0nN
ofzExo661DymMpY9uPBnPPoNNLWddSa92GS0Ua03+uDmfL5Zg1sDnapIWfadToUcHH3c3x3y3W9y
uLx3Ew8gs6x90MDRjgYvJMV1JRM13RSCY4z/kVJM3LVp1Yibi1t1dPOdpFhJ9A7OmzWG/R1VYiac
g4YVgjwXECVccDDDzowRFDHCT1o2gO/mValeMeyLykh0SwFtTVx2Rm3vKJDv1ppzt7jV6T07iP+q
HNE0e0vVtUU02tzi/qIpojlAvltLLpUgEAg0NwQCzQ2BQKC5IRAtBr/z3RwritTrd3gp8U6mIYe7
OfPkeaYcOHl7vkl6ZcztGDQgQTEaer5bQ/hujvNC/Il87oXag3y3HTnxzfd8N+tRih50UcfOhRQO
d7M8Tuw37FGcvD2fJL0y5pIcCYjR0PPdGsd3s7Fs/Il8HoVq6WMC9LxF47vFP/EtQdfTESZBqpHa
VB6NwHBz7VbTONzN8fP/JLEOQq+Le+3RjLofMdr5bk0dTRp8FF6ToWcv2mvuHTnxzXXuRqmbromy
p4loRwLo7UK1QjBC0m8alDamETVSMKWNaTKkgeUIv/s7YEMJvuNOZ+5mat/8wXhwPWMpYHBx24ec
0P2nQoukHj/54fITAKGSDGyFXsfFCeyEcMdbkKglTs53S+ql7VU2XHermJvVj6LEzU/29qC9++9E
tUZczyF2j6puiKakoTkigWGBR6FFFaj/SkQSvhsl7ssoYbWIG0rSNjcfJ8Ob9SaGUJKiT+efOcts
K5nsgDUil/tpFTQR340GHhzuUTy0sybN3XzHLufxbsQW4u5KJndrfIRY7uizSoG3F2M0tltbMOWu
oQfKNYrvFqCFFDOA8B/dHLQt3ZkwvSRvfymA0paQPWVysqzJWppHSIKaV2ntrU1PzqsEDoGtdb5b
aFVaOg9HKNLeGgk83+2mAfLddo8zidgD9rYjjyLCLpUg9hKQ74ajGwKB5oZAINDcEAg0NwQCEQwX
vpvJf7LvTRTe94bndaXAd/M4bc3BdwtY245CUnOTaG5xaiG+m7smRM5b2PPdxFB6kyyWpE2Cc+G7
eTPFhL1AoXldjea7eZ+25iCo0TBJhjwFDtzUQuIklS7fzV0TIuct7PlullCy294ExMxvAhJcqA6p
w7PCPFqKczBs0BFuEYriyixx2dRFk2rHVy2On/NPstLu4Ls1DIHnu3kcWud2+tvuQcwsp02C6whj
bf6daApHuAV0XCRUJhuuNur5aw0Nax6N5LsJynK3Yv/TcNxOf0OkYW4BQ7K+k9JeL/5HuDWK7+bN
RqHQWL5bCBOhxGPm1SiBCfluIak7lCROYm+ge0fNzX0rPInlHzeI7+bT8ARWbCifLHGOYpchopT4
LT7ycV5NcBJwdIvlvPhz3xrjC8XrkJtFsHOEpVLUBsznaKjcI1LHvgg1FnSzKXy3EFFoo5IMnUBI
V3LH1g0CmH9obTsxunlTm1zdM+eJb03ku8WK4hY/HEnNrUWaQeGOqWsK3y1YE15H5dnPdwtsFIjo
aCjfDbvJVkfs8/eQ79aEpZKIrhVa2262t9Z0hPf+Ukk8dw91uQsQd30Ja7fJSyUIBALNDYFAc0Mg
EGhuCMSOwf98N6/9QzRok3DDKW/CwqcbSct6xzwCLuB3XaOe70YCY4QQ6KE356tympjvZuz4N8+g
IkEFcxLubiK+m460eG++57upcH3DS5pNebPtPvY73y0cIybq+W6OiMEnwLmn6L3vG6xbVYzuLjbf
Te8DhN0IQQWjrvohu/ZNQLyMp3X4W0eo2nNw2qz9aPqUN5Fi7MEmJz7jhI9aSKDWvHqe4BPgXFN0
3wKZGt9NP5svZMNwHDC320e1ePlPi/fWEbrSLJw2QolAd2sC5c3jsMZYbmL8PJCQmYxe/87GLRI9
E/ZTJO3WiUhkbp6cGzBPURTrMSTlLZkv6XW4mvOOFpkEHs7tmysqMI08aDDUGiOswCjlTvd8t1A7
t27CvXndzTO3sHSx+J5xyi5BWDcogEVGBPOlJOiAN0oSC/TqOm4uhueehtuLAELC2hI/IThMt5lG
N+l3eGkDe/h0ngyTOBVWhVLKIQ5uO29uNNJwFp7yluiXuKJYGw3VWwTMjELQ52IKDDlExz2XDV3J
XTJ3sxOyHFQnh5sZifJGE6xdeJG0LK051nFrXrkKPugspsCodpCE7+Yfaqsl20uOBtQawo7IfLdE
7glih4F8t9YZ3UK5dCR2MKK17a1xjjCiIeZGEgUjdh7Id2u5pRIEAoHmhkCguSEQCDQ3BALNDYFA
c0MgEGhuCASaGwKBQHNDINDcEAg0N1QBAoHmhkCguSEQCDQ3BALNDYHYRZC7s0Nd/WhuCETaKPcU
1q68e+mN17M9MpobApEiqsX+hbfZ5zLAuwu5PCmnIKMNebqIPYIkv1Ui9268Z7v1G9cLSzi6IRAN
dyK/kn2DW1uvdkP5/L+/fl3qklMzt1EF+re+vBCgfDyRB3lbym7PQFmN2SN1A3SW9PjZ7LbM455r
7QFzvChJxRmQC1mpyJUp50bTFdhfkKRO2VDvhXNSftwao8hulzuzEtMf13Cn4sbIXeyxGejJMHUW
x8M3HTUdDpKTCuMgG9XKP8z0mYQsu23oQZDJr4qZLLstF6RMsQ+EdrH3bG0837/wX5YVG1vuBcvn
e2tr+Z6ZBgprN61qYWEAxhb0b6duNy4HgF+WPyXV9p154vNvf7t2/mczry2we1ce25Iz19WKeuDV
t8+9cVVmcZc23n+0hdX7g83K4vS35M7TT/zV3VdZOyudhIVUBX755TeeOLYsLyws/N2Hp2Uy9wr9
xw+JnWZ/G8/BodXl7OBKjQwvZ45vP8eN5Xj5ry5/s+33ptq2lr/zvdDStHTYVeljV1c6/kLuv1Wt
LF6PY2Cmr5Xc0AOYMtlV18knf+9XS5vf/ekb3/rk/ObCQMo6aggGYuSx/zujj11fhyqfu7n+v77y
58U3vpOiM9klZbtAYp0hzLB++VxVu314qAOyMHIM6vDboMjfOrgNvZq5/ulcvjQyts4v3x080tIz
4nomCzLcgJGrsAkwU0tb4HdrB18D3p7Ln51YAXminPneuhh+5w3+9ycwP8dUW4f5eXbNUIe5LsjD
U5lt+KNseGlaOgy1CZqpV1gZxV9bM9MHWSm5rgcQZPJAGBlhYV+vHdyEtj3sR/73f74dGGfrrhTn
bj3Hi/nj3azCxuCTL9Qrtc/qjgbMMcWXeQVtwu9nC2Vo798n1+fV0IfgNT2BDqi1uI4Ps4JkoNoH
Odap/FkTBB6Bdi62VshAvS2fLVoWvab5chhchFIJttk/9nGR32BXJ5iuYebB8n+4HF6Ulg6vsLaC
xGrpBlRNb1FIH0iB/9X1AKJMZqvQV2VhALnzU2/vYXMbWVt65QOg+Y5u/289UqsupWhuVZi/rBlM
Fbq74IJhbiVmSUfzvLObnCicuh1yq9lbsoczylRtCEp6Atdhq7VVXF2H/wRvTp2/a3IZ+re+1ITp
4hpv0OXqJKu34aE/LZ68XQytKJobVoeaIeO2ctUG+aEfDuQGsj1hZWnp8Kuh5eKpO2B7aq3zJLGk
qk62byhGr+nBIpOBTt11fvJNdvHO7OAde3qdpHTPemfnrep8jetB/Nz3rc5aOZPyyiTr/5T6ggsP
b3bCiHaX18Jb05XeyQegUjsxz4a4lfpCdeFz64pnNAlGj60/3aro6xn+2y/B04OP/HKIwHo5fYH9
Z0ZmKTDD+ROl5j4zZzhvAo6qtTHJPx5UNaoMNyvy/ODVja6NsMKOCrVanWedZGUjo3mXRqpK+hsv
KDc0PQihytB4x+Ajjww9zWvzMsiwx5G5Vuv8fr/e5+ifpz94ZPOxTGMluZlbeUa7fR7eMlxEVgtl
KFVq69vPCE6SVJrLbKse5IeNx+ETraxb+fr2Fyn3ftmcpQ4nz4/yWWqqS1/XRp5b4W6Z4rOZLdqK
t6BcZl1aG/94S60ZrR6OjmeGlkL3YFo6+ii1bfaV2oWe/omHlZJrejBCtbqv87nbQ+rdB2DvI/P1
zdxtfcKNLxz+60rju2KnueXgyL2QZc2Cd2o1c9VDgv1QlGQyLEE+u5hX2k7tNZiUlb6yMLFUro52
8sv9MN3Kiu19oPIlpeClPjY5GRsb47PUNEHgl8rqQx5+l/3NwuyrxlxJwCTMHmE6zsLRWfif/H2K
BEfOKqscVQpTi6Hfj2rpsARegsOvsllBQeo/CsZai5m+VnJND+pKf1aVyb508LlbO6vpvjz8N7gp
kK8uDfyB+ubtwKHt/0VLKcgQXgRoK/6Lf7C++f41WHuvKK8t/cm+20BbBS4cXKte6+zYWlqBau7f
596/8ij0yd9mxjXHHZ11sv1Y7v1yO4s79bP3N1pZrZ1HBwYGFqrLtdriSrte6jSrcegAFwjtd/C5
UG35+0/9qtJuicFzsFj7Up3dX/zq1l+8+96j7M7aSlV+d+w/Q7VzC4qP5cOqVEuHJVArbzz1D557
9M3/uC7/6t1HdTFG+toNTQ8DE3zCvfa5CS6T3V8vr+cXV9unvl/NLa2mr6OGYCBpHh/deKV+MHu0
dsf1WkqvssJv4irfll0NFbGr/k4JEK2HUZ9hfPq/fi/uo61TvtbPY4Q9k1USrofN58vYtFsRUtt2
3SusmL/q9yRAHc2tAYhw4FRYf6ZaxZbdkvCzmEol7pOIREslCAQCzQ2BQHNDILxAm/rYj1o/j2hu
CASObgjE3oO4MkmJ+dd6FXaAJdZntAGXOEZh4hiYieWKWqLoN4kmJHoK6sPUmRNiBFNnTm3JUCNd
oZCuudE1ye9T/HUKhKu5JQZxfne2NuLweykRTV2zWavVC8mQ6Cm49x5CHP5B/KOoItUbRIznzI32
XcnGXrQ2mkrUHXssfWEkwNzUPlxpMJrRGJe8z1aHCi1AGEz4N2rEdwwSuilAyCYojLZEG1p8UiDe
N9Tn3AYaEr9DMVJz5EYbKvcswistZmfT1MeaKqzDKym1D6fEPmCodmcLMEYBojc14jVI8KepMSKQ
sNVKBF/VLQVnm7d4gdS0WJeHHH2Dq38o2BBPy7s8JHFdIm4GZ5KG69AsDc8Z1elBEZcvMdoh8U7B
Pmu03zCy7P0QdbGWMN0a8VYE6KM9AuE0N6I3OxpsgTSKI5u6c0XiODwkwhM0Zvfg6AcQaG7eDZE0
qq26LyeEbokubTZiCqEf8nAm9aVJEuGpvT6La9wsb+cea6qwjuD2TYnHWOVw38yJjdf4RqNnl1CP
5XQS2crCPUQ8bvpaG7qMiLjmRow3XcR88aRdqjMSIJYXW8I36rL6YD7j2tsTY+HSlCG8RCA0sDH7
p+Ah10zXc7nemhHFbI0XbyF8RDU/N7UhRn93K75BjdqlkiaJgriLYLHOCKAkhZykkQ4l6Uii+P46
bIuOr9mICo5cJ/FFxSmYisibuChDc6ytmXMM2uR+AMe2VlJyDGuLmbnIu0pIA2KkO4mNkwKJniya
XMo1SJunYxqrBTTD3BCIptlqs0a4polCc0O0xoBhf4I01bCbBDQ3RIs04ZvBO0e+G6Jlh8e9J6qN
2IW601aiLXw6tzA6XkCJW5bBjRMncNEgIjfNynmzMeBwEb+pRhPvvZvJOUnRfY0vChrz3s1tqxSJ
kbiDZ0r82Weu+1DEbfvWdyTUn5vmoDCIpAUKBNDeEK3jTFJKjQ+qbVmm+m2qkyfVULCFaM9a02Ih
YqCeLg1jbQ32BdDOEDuIDvcWaQwHxGB3UuIygljGFRcWtYU5J/LjRMaYm1dJba6jp71E9AOMHWlo
doiWMDdn4/S8Z+W2kdAtn7hZUAQDMPe4odkgdrm5acNM+HGDejt2NNjr87UYSvzNlVDc34HY1XM3
wqB+hJwVaQ8o1kGIR5D9i9uU0Zj5CXvwqf/cLHwuEXsE5d2blQ7PQSWUm0YocdiH7wDlXOikxMdz
DbW9Bke3XQHlwMaxCNHHYPzTcm7ZcV7vB6zxxqynYUUXox5e6/mI38E6H/TMRmhzs1LGjNbuyXAD
KynOMthYHhIYc2D8WhcF6mkylDjTCcFNsxbAVpwQDiwiHYxFjb44QKv7e358jy3gtC2hsdFkYgKe
8As9NeaZjRDOJNH9M/ODGNvfte+mE2c8IYQQoq2YEDEaEVMAPV39WRcfk9j/WqIQL7cSbHJcPnAs
3GH05aUcgdwMyDmQi1JRVgckflB4Tw5KWSlvHFj2R/l8KbNyBox4PTnpCRaT/es+BzOFbMHbmevP
S9kS5GSQ8yymVJgxxbBnq1I2N257ojgO1SKMVs/wuHKnKpHF5Y88Lp0pjWezLGczRTUtlpWSkhW1
PAnmbq2NRkzVcHDbOVTK9cI6SGfh51no/XFd6jWD2t6BSqGeN86+fXye/cm0gRFv+52LX2WjDRtS
2p+B0Wwtd4enmLVifaUC1VvgQAY+nqvnhKGHPdvVWeu0D5pzZ8u9cwAHfpj9OJNI69leNS7HV959
tnbf4ko3wMf/pr7MwuHGO50VJStqefasuTVieEJr25HJ2yhv89U8lIfgPRmefxY2jsG8cEjnfAk6
5NKcMbpt64anx1sojQxrtlGCzXmYk73FXIX8EPTLUMtCbs4Skz2brY+/XhOfYM8c3Hd7x0GA5dJ8
DqCWgXJNjcvxUil/cqGUZ8JzJyDPz7O/UmKlAKM8e9fcELt17jbGZzrl7k7WnKtfgO+OwHAJSm1m
BNa037pR+Rf9+vcHFV+R/dHjlcSog+zmtqeY5e4is4rXN+HGEgyxmA9YxNDtpw/2iU/wZ/L1K3w0
hdINgCFmgNumxBPGJQ/YErOilgfNDdGS+ABIv2CtNdfDBrGJMpRVi9EnYaX1xR9e06N2HeFzvdvE
eAIm2c0RTzG3w9VOllw7aWdOKov5lEVMpvLtwpr9kffvGWB/ZSizRyaYAboekdzGAmRnedDcEC2J
G/9vjs+avn+MjQ+5o3CEDQ0T4+UBLTRfEoa7J6sl6K88a8Qz7Yzjj/NwdNpTzObVKncGpY8tAUy/
Ckcz7LlqWZ9F5Kqln2zZnlgsPFNnhtQLRyTgaywXCm7pXpChlDe+jZf18qC5IVoRhS8f5I1uaXye
eXw1qb4McHH0oN4Of1rNVIp61KuFDem6dI8RTx+ablU+TvdKG96L9Kv7lTTfn2CD6Jv3ZjfeBFjp
vvVJLXR/SRJep6lztw/9tJRn5rgvy33K5Z7Md4pu6dLubNUYfiF7q16ecGjDVQNEay6sjKURNfDZ
BGmFeBTNDdGakKAeNmZbLb6Y7LZVTLaWZobR3BCIpgHnbggEmhsCgeaGQCDQ3BAINDcEAoHmhkA0
H/8fW8oG3fVMTpQAAAAASUVORK5CYII=
</FILE>
</FIGURE>
<FIGURE FILENAME="Funnel plot.png" FILE_TYPE="PNG" ID="FIG-08" MODIFIED="2025-09-29 14:45:55 +0800" MODIFIED_BY="[Empty name]" NO="8" REF_ID="CMP-003.01" SETTINGS="SHOW_STUDY_NAMES:NO;DISTINGUISH_SUBGROUPS:YES;SHOW_EFFECT_ESTIMATE:YES;SHOW_AUTOGENERATED_NUM_FOR_STUDY_NAMES:NO;SHOW_CI_LINES:YES;" SHORT_VERSION_FIGURE="YES" TYPE="FUNNEL_PLOT">
<CAPTION>
<P>Funnel plot of comparison: 3 Grip strength, outcome: 3.1 Grip strength.</P>
</CAPTION>
<FILE>iVBORw0KGgoAAAANSUhEUgAAAlgAAAGQCAMAAABF6+6qAAADAFBMVEUAAADAAAAAwAAAAMDg4ADA
AMAAwMD/gADAwMD/gICA/4CAgP/g4OBAAAAAQAAAAECAgID///8AAAALCwsWFhYhISEsLCw3NzdC
QkJNTU1YWFhjY2Nubm55eXmEhISPj4+ampqlpaWwsLC7u7vGxsbR0dHc3Nzn5+cAAAAAADMAAGYA
AJkAAMwAAP8AMwAAMzMAM2YAM5kAM8wAM/8AZgAAZjMAZmYAZpkAZswAZv8AmQAAmTMAmWYAmZkA
mcwAmf8AzAAAzDMAzGYAzJkAzMwAzP8A/wAA/zMA/2YA/5kA/8wA//8zAAAzADMzAGYzAJkzAMwz
AP8zMwAzMzMzM2YzM5kzM8wzM/8zZgAzZjMzZmYzZpkzZswzZv8zmQAzmTMzmWYzmZkzmcwzmf8z
zAAzzDMzzGYzzJkzzMwzzP8z/wAz/zMz/2Yz/5kz/8wz//9mAABmADNmAGZmAJlmAMxmAP9mMwBm
MzNmM2ZmM5lmM8xmM/9mZgBmZjNmZmZmZplmZsxmZv9mmQBmmTNmmWZmmZlmmcxmmf9mzABmzDNm
zGZmzJlmzMxmzP9m/wBm/zNm/2Zm/5lm/8xm//+ZAACZADOZAGaZAJmZAMyZAP+ZMwCZMzOZM2aZ
M5mZM8yZM/+ZZgCZZjOZZmaZZpmZZsyZZv+ZmQCZmTOZmWaZmZmZmcyZmf+ZzACZzDOZzGaZzJmZ
zMyZzP+Z/wCZ/zOZ/2aZ/5mZ/8yZ///MAADMADPMAGbMAJnMAMzMAP/MMwDMMzPMM2bMM5nMM8zM
M//MZgDMZjPMZmbMZpnMZszMZv/MmQDMmTPMmWbMmZnMmczMmf/MzADMzDPMzGbMzJnMzMzMzP/M
/wDM/zPM/2bM/5nM/8zM////AAD/ADP/AGb/AJn/AMz/AP//MwD/MzP/M2b/M5n/M8z/M///ZgD/
ZjP/Zmb/Zpn/Zsz/Zv//mQD/mTP/mWb/mZn/mcz/mf//zAD/zDP/zGb/zJn/zMz/zP///wD//zP/
/2b//5n//8z///9BjlLGAAAKwUlEQVR42u3dz28cZx0H4LW9rrPJZsmUOKJElEOlQoRQDxVI7Sl/
QHuBv4QbvXMEiQpuIITEoeq9J35VQgSkSFBQD1aBHhC4HJx6kjg/7GyTxd7ZsbeOvZ7Y+12/43ke
Kd7NZjWbXX/yvu98MuOZy1owffM+AgQLwUKwYOraVZ+Yb//KipvhnVae7T423AEY/X7vAQSrQq5G
WWplew/sPpaXiRs9kEmWqXDqW8xynyrPFqxs3whWPradpc+PUcJlKnyWcShrjU15Y4/BsRfv+9dY
44/BcafCvOJjMMXF+/huoCGMQ6fC/Km10/41VjZsFfavsXLzI4W5gyKQVyg5J/65YJkKjz/7yRXH
3CvMx3f/DtpNnLAHSaSrq7UOluVSqgYN2Stk1ktjwSLCimAR4Vo9F+9ZbgGettV6BkuqMBUiWEzL
VcEigh6LEHosQuixCHFNsIiwKlg0k2AhWJT0WITQYxFCj0UIPRYh9FiE0GPRUIKFYFHSYxFCj0UI
PRYh9FiE0GMRQo9FQwkWgkVJj0UIPRYh9FiE0GMRQo9FCD0WDSVYCBalKj3WevfFvN0TLJ5BhR6r
/+aTjwa9rc766fwN5476caMuIJDkiHXk6n19ubdzYZH+uYu3jVhUdXSP9avnhhesWbywaSqksqN7
rB/9urj9tC9YVHZ0j/X3bxS3G7essZiidq9Ytfev3zBiMT3n7xdz4M8/OJ3XX+gc8YTNjm9SgnuF
G0c9Y2tp7smNH/5g/jcbC6ZCqvryJ0c/57dv9AevfXBhzRqL6iNW8v8LbY1VS47HIoTjsQjheCwa
SrAQLHb3CgWLCM4rJITzCgmhxyKEHosQeiwaSrAQLEp6LELosQihxyJE+j1We+x+3mpl+++RpGur
NQrWzkHIxYHIe/dIU/o9VvugB7O9Iaz4ImRMI1jjATNyMc3FuzwlTY9FiNr2WAastNW1x5KrxNWq
x8qK9mo7VLkiK3Hp91hOscfiHcFCsKgfPRYhHI9FzD6XYBHBeYWEcF4hIZxXyMj624sB1+K62W3n
iz3Baq7+m9///WBj0rW41rcz0v7CM2719Scbg7undoWvibsX/ktnJrkqLsLV/8rmYdfiuvn64vqH
37w094dvT97QWz9eu9y9U/zU5Juvd4db7VzMk3vHLiAwEz99/97w057f+uyQ8err3XuLP1vcXHh3
4tW6/veTv/Qe/fEXS+eGFxB4Z354s9A9bKtGrLOuvdEZjVyPD35C9/HD4W3v0aRg9V+6c2cnhctf
Wh3f6vLLN5J7x9ZYM7FWxObwa3FtjpZJn746aTPZ2k6uWs93Vz631Y/es3hvqOXRguLi5cOS9+Eo
eRMzsjm6COFzRY/1ymir/7ps8d5Qva17i8MZ78mDY86VxTCwtVisyIpvW7nVQfe+EauZ7i6cGyyv
97uP7hzyhAuXiqvAtZcmDgMvFLdfe6XY6vxL21u9OVg6bypsqgfvd9bnrj+5v3jIn99Z6PS2kzdY
+s+krXS/UyzFtkZLtYcbnZfnXuv+ey29N2wqTEX2sH/r8tLHL0x80oXN7/3yHxffevuKY96Zqufv
P15bXrz71U9S/4u2fa9qZXsqzD77bNHxWIRwPBYhHI9FCMdj0VCChWBRcl4h1a13Kx+97LxCKutf
eXz3nxtb56ocZ5x+j6V5T2a8ujI6zrh7++gn3+0JFtVUO4a0XGMl3zeYClNR7RjSET0WVe0eQ/rn
M/F2TIWpqHYMaW0YsVJx/o0qx5CWayzBoqK7f+oMhseQflzhyen3WKbCdGQPX33v8tKFKscZX3UE
KSHDW/I9lqmwlhyPRQg9Fg0lWAgWu3uFgkUEx2MRwnmFhHBeISH0WITQY9FQgoVgUdJjEUKPRQg9
FiH0WITQYxFCj0VDCRaCRUmPRYh69Vh5vnehztw3L2Xp91hjFxDYOYOwPItQrtK20qtRsJ6Wl1+c
tJqYa6v1DFaeDTOVtZwJnSY9Fg01f/CA5YMhYsTa3j20fE9Z+j3WgWuszKCVuEGdgrWzYBepevBz
3gnh52MRwvFYhNBj0VCChWBRcjwWIZxXSAjnFRLCeYWE0GMRQo9FQwkWgkVJj0UIPRYh9FiE0GMR
Qo9FCD0WDSVYCBYlPRYh9FiE0GMRQo9FCD0WIfRYNJRgIViU9FiE0GMRQo9FCD0WIfRYhNBj0VCC
hWBR0mMRQo9FCD0WIfRYhNBjEUKPRUMJFoJFSY9FCD0WIfRYhNBjEUKPRQg9Fg0lWAgWJT1Ws62/
3c5fjLjgvB6r0frLb20M7j3qrE99y3qsRo9X1y8+6Dy//kn/r1PfdPo91lx2xBPyTEKO6cLgwfC2
963fTX2NlXzfsNA54gmbHQk57kLo9mIRrJWpL4k2TIUNtvawuP3oVgPfvKkwTnujGO371280780b
seKcv9QvAva3qW86/R5rfI2Vb5YLqr171ljHt7U0//jKf7/7ztzGwrQ3fTH5RdbYVLgz6RUT3949
U+GJXNrs3/pi5/za9Ees5PcK24f9wU6e8tboi3Adz+3tj+7J/fvT3/BKr6bByodZyoxYibqW/Ig1
f8iuYJb77iWsrsdjGaVQNyBYTGuvMPm/4djifWdZVfQMo3ska1CnYI2ylFljpc/xWIRwXiEhnFdI
COcV0lCChWBRcl4hIZxXSAg9FiH0WITQYxFCj0VDCRaCRUmPRQg9FiH0WITQYxFCj0UIPRYNJVgI
FiU9FiH0WITQYxFCj0UIPRYh9Fg0lGAhWJT0WITQYxFCj0UIPRYh9FiE0GPRUIKFYFHSYxFCj0UI
PRYh9FiE0GMRQo9FQwkWgkVJj0UIPRYh9FiE0GMRQo9FCD0WDSVYCBYlPRYh9FiE0GMRQo9FCD0W
IfRYNFR77H7eamX778FJg5Vnxa/xe6Tp6mqNgvW0vPwiZIlJv8eaGKysZeRK01w9g5VZYyVupVfL
vcI8y7Lcdy9heixC6LFoqPZTK6vt1bo1FifevTgqQPYKU5R+j2UqrCXHYxEz0QgWERyPRQg9FiH0
WDSUYCFYlJxXSAg9FiH0WITQYxFCj0UIPRYNJVgIFiU9FiH0WITQYxFCj0UIPRYh9Fg0lGAhWJT0
WITQYxFCj0UIPRYh9FiE0GPRUIKFYFHSYxFCj0UIPRYh9FiE0GMRQo9FQwkWgkVJj0UIPRYh9FiE
0GMRQo9FCD0WDSVYCBYlPRYh9FiESL/Havsm1dFK77ReOW+VVw5vDb/u/P6gC4gLVi1dO62+YRio
fJSs3VAdcOFwU2EtJdZjZblgMYUcFVk6YJwyFXKCsSmzeD+rrp7aXHjIkspUeDacWo+VV32iYNVS
Aj1WNjZuHTCEmQpr6dR6rKfXWIcsuuaOmi6rzKfVB9Is/J3P4CUSeBvTWGPFvov5E06lnIq6Ho8l
V0QEaxbTCWd89yKbMP8auKi+rH+GvcKpD1wW7415CT0WgoVgYfFuv5CZBQtOZtb/Vxg6FOa7O7JV
jxo64cvU+E1Ez0ozDlYeHdry08pm8zK1fRPhJeVsF++zWrqdiSVi7JuI/ohmO2LN7Pudz/C16vkm
oj+eM3o8VnYWRq1av4n2mfjnt3/r2Rn5x2Gv8LQ/JqVJas5m8557E6dt1gXpDHqs0cnfWfDL1PxN
RK/fNO+YChEsBAsEC8FCsECwECwECwQLwUKwQLAQLAQLpuP/Hwl24XTRpDUAAAAASUVORK5CYII=
</FILE>
</FIGURE>
<FIGURE FILENAME="Forest plot.png" FILE_TYPE="PNG" ID="FIG-09" MODIFIED="2025-09-29 14:47:14 +0800" MODIFIED_BY="[Empty name]" NO="9" REF_ID="CMP-004.01" SETTINGS="SHOW_RAW_DATA_COLUMNS:YES;SHOW_EFFECT_SIZE_COLUMN:YES;SHOW_ROB_TABLE:NO;SHOW_MORE_DECIMALS:NO;SHOW_WEIGHT_COLUMN:YES;" SHORT_VERSION_FIGURE="YES" TYPE="FOREST_PLOT">
<CAPTION>
<P>Forest plot of comparison: 4 Usual gait speed, outcome: 4.1 Usual gait speed.</P>
</CAPTION>
<FILE>iVBORw0KGgoAAAANSUhEUgAAA2MAAACwCAMAAAC1rUYnAAADAFBMVEUAAADAAAAAwAAAAMDg4ADA
AMAAwMD/gADAwMD/gICA/4CAgP/g4OBAAAAAQAAAAECAgID///8AAAALCwsWFhYhISEsLCw3NzdC
QkJNTU1YWFhjY2Nubm55eXmEhISPj4+ampqlpaWwsLC7u7vGxsbR0dHc3Nzn5+cAAAAAADMAAGYA
AJkAAMwAAP8AMwAAMzMAM2YAM5kAM8wAM/8AZgAAZjMAZmYAZpkAZswAZv8AmQAAmTMAmWYAmZkA
mcwAmf8AzAAAzDMAzGYAzJkAzMwAzP8A/wAA/zMA/2YA/5kA/8wA//8zAAAzADMzAGYzAJkzAMwz
AP8zMwAzMzMzM2YzM5kzM8wzM/8zZgAzZjMzZmYzZpkzZswzZv8zmQAzmTMzmWYzmZkzmcwzmf8z
zAAzzDMzzGYzzJkzzMwzzP8z/wAz/zMz/2Yz/5kz/8wz//9mAABmADNmAGZmAJlmAMxmAP9mMwBm
MzNmM2ZmM5lmM8xmM/9mZgBmZjNmZmZmZplmZsxmZv9mmQBmmTNmmWZmmZlmmcxmmf9mzABmzDNm
zGZmzJlmzMxmzP9m/wBm/zNm/2Zm/5lm/8xm//+ZAACZADOZAGaZAJmZAMyZAP+ZMwCZMzOZM2aZ
M5mZM8yZM/+ZZgCZZjOZZmaZZpmZZsyZZv+ZmQCZmTOZmWaZmZmZmcyZmf+ZzACZzDOZzGaZzJmZ
zMyZzP+Z/wCZ/zOZ/2aZ/5mZ/8yZ///MAADMADPMAGbMAJnMAMzMAP/MMwDMMzPMM2bMM5nMM8zM
M//MZgDMZjPMZmbMZpnMZszMZv/MmQDMmTPMmWbMmZnMmczMmf/MzADMzDPMzGbMzJnMzMzMzP/M
/wDM/zPM/2bM/5nM/8zM////AAD/ADP/AGb/AJn/AMz/AP//MwD/MzP/M2b/M5n/M8z/M///ZgD/
ZjP/Zmb/Zpn/Zsz/Zv//mQD/mTP/mWb/mZn/mcz/mf//zAD/zDP/zGb/zJn/zMz/zP///wD//zP/
/2b//5n//8z///9BjlLGAAAjFElEQVR42u19fXAcx3Xnw8fO7CyWi+0BQBqSqJAETFfOJasCUSCJ
D0ta8KiwqEQ5nT9ScVxy+Y84qTuXrlIqJedKlc7l8905d3YuVSp/KFfFWC5VXaxcEityxY7JjSVg
QWJJwTknTp0sgCBNiZAIYAYAsVjsDoC9ns+dz92Z/cICeD8J3Jnp7vdev+7X/bp33nYLAQQCUUe0
ogoQCLQxBAJtDIFAoI0hEGhjCMQeRBvXzNIljsqYK5XBO7EHJD/ZyqC70Na+udlmfTj+Xcm3GNVD
IoX2di62rnM1uFH1/Lwt+3gJDdEc7zy+tCEXiT/2i3AH/ZOasJ0lAm1tXKdHDcdvlq7hu6EDSg0J
tHBR+iehjQXAUUjOzZXqvqUST903V6RTqQ1IT//s3XM3F23NdvO+OZuc9bSx2ODKKhm4vqlzNbgd
BVjLHuwFb+5UgYv/4cS/hKietu9N//5/pX9facJ27nx45e6P3571qOFfl6nhwsGVly7INRy++vtT
91xtuhruBl+xm+VAOMf0JBI8y6VBKLBMTIBEIhKh/9D/4+eYzvgYmwUhNsY8K6fwEfYCQ8c4kDiW
4bJV8P76DMePJtcBnmXGYpRi4kKEJaxMWuEPlGNn3Ud5+t9iMqtW6Fz4W6akyTzkJ+mnphMpwrDc
uKwAbozXsvAcndETCXYEPtZL/3ghxrCK+jrCYFwr+YVnqbIM/TYStBYwmtxQ9CpRBZuS2CWQWLmG
atv2dDBM+ILWDnoN/zP8Kn3C0Np9IC/XkLZVQa5VlPYb/VrJL9c3Ium0cB4rjmfrHSf/bPjggnAU
3nn1xn/Jf2NkafHRP8gdhf8rtdEMR+H2+w/fc3vxxMLWN0584XuFP9w4Cu++ffUbeTrCQVRo2Xh0
cbPyeeYf7h9XhsXOlqXbDwmU6QXxsbmcTFrh33niJ+yAuFHfeYy9r3c+vg5bMtfW+5e+e6w4yv/7
H22e+b23YE7TyQE2s/Hol2nGdyIHf2lGU+A7371Bn8zQ0gqFb54QQg89R6uwePMrxrWS/5stwtvp
L21qtBrZzuH77pknWg3J4NLWPcUaXm7fbHvnXlpDtW0L4bV3rn5jS22HTY8atgjzQ3KtFi79mXGt
5Kf15R5a2NRo4TymudsUcCP1xPqkrPWlATqkD8NsFuQukA1pDuOC+kcHw4EZkGetxV4oKEnZw7ED
sF0F/2FQ54MNmL2uMJ0LGfQo/yGYVTnWEyuXYegjHaq7GoaZq6akL57uyX1Rqbmik/X2WEx5fnEB
Lup5eE0XGjZgZpZWC2CGh0/q10p+mtKbzBb12zjMsDD0QFTSNX3DlMScloaYYttm22J9Sn1M7UBr
2OKoYV4mO1i8VvLT+i7QGhr9pDFoaep3qRJ0VFJmkYfg2qpyl+h/kfoEABN5JY3+ozxV/0KjRoqW
EB948ksfUS8rnEOG/5JXPynNcclEWqHJjNAL5geV0/cF4djGEFxZN9VUV88/PfDk9374OCQ1nZBf
mZr5lEk85V/hY4pK9Idm9ZmuE4aWtIcNbWjhWHYYpjIuNXz5U1MnX/6U0bbxgXT4I84a9r9or6Ha
VubrYg01WjiPmZDemJzIyaOcJMBLdMz6y2TSVUEfdaSsw6d/XhXrdjiudwMBzrioLy3AP9S7/vzy
7WnYVC4nZDmKWJh4LiXP5ppOMnCLdZT+EDCWUdWkJKsqUyA4HzYG/PL8NOR1KdKmlN6UlOqVFzWq
VOvwC2eDHoCXHTWUnNdGDT/a2BruCht7ePi1juF2etHVR6d4Fo5JiQ63fFdhuqeYQrsjfAaO91XF
OjKxIGQTUeqj9U3DpK2t6DAJZ/ug3ktaLjHOt0NI4RqG/iOKC627UsPKskLRSQTG4EPHHFPEH8GC
Ze0DfT0JzrjuTnDFlP55euet3zrWMEtryCg1ZKH/jLmGoZGQqmmlbVvhwLSjhgQWrTWk9Yg4r436
WvsJrscoesYmz4iXx+ho1Lp+RYQb17Id6WW3zDcunV+ZMlK+NXEYTqfuVrd/tBDjeuPXRJi7ljn/
5ophean7NI7Xspk3l+usg9X0GHv30jJ0TNwLS1fW2q3zLNHkiKRX4Mrkqn3xmTj0g59YBoG5gczK
ldeN61X9mt5dWzsytVpCv3VD9FKcWb22rOh1aSpj+TayDdpNbRtJdfzAXsMPbNlqKNdjxXlt1Nfa
T/b5esx9dYZA7CbsJhtjWnLYYIhdh/ZdJGsemwuxC4HvBCMQaGMIBNoYAoFAG0MgdtzG0gU2xEYl
6IlYchhfBjohRFmG7Uj7yBkIiUQiDd2JAOSkGMswUfn18gQTztpomQiNd7hXi2ah9Q7AUdcVLRI6
R7wZmnRpZSiBwCYYAaQE60jXrmztYGYRTvTQz+5E2ODJMK5hUyVqJBUYtpAGQZU3LocPRLV39bs5
li1INWtP/+2+N+tlsrHHxm5IFwf/HTxwym/h7wzG8ssnP1oHsX4V/neQ7ORELH9p8C69Sr7Xdr7b
lJJMqn8qnj/pSeIyBAnt03VFib//xq9kPRl66vIQ/GwYRo7Tz5CpoAUl2iGs7LHmIWxwza+cjgVT
cfvYpe+PnYF/hqkkZb1xcwOkTfX7+p6n2uYvjnVC47E362WyMQl+GUaTLzJqcJQyVkgR9gKtuTLI
K1+ly/FGoMYeUTxHy3DJDT03QDzMpSEdGYsnrPFVWoZEgmfO+enKk0vwqhIWpcY3pSMMcy6rxYW5
5dfij+RLnnN9o1qRQ4tPYlhnSNnkq7CpcFTjjbS4M8rxHMu7DZaqrjSGPS45lHgzRguIcsaw5eEJ
mKBk8hAy4uFoPcNxRY/jevybBxZArmvO/JIUB1s2PaW5c3FzmxGO7YwzY7okLIwOUPa/Bl+T77Z6
C9D1p2rKuh4z13DszXqZbKwNBiJZ5VsoY0TtOhV5RpZaDtuXfZr4iQ7uhDwQsLfVwgPcuJna9mun
qSWdelNU7pZWoPPEdPSheDHDUjTX5UOqLAffknV29EQ0cuIIPPLDfCb3lKyx2eHfdcsfgofCekf/
ufb2rAWqHDm5ap3hfOz0Mw6OL4CkcJyOTo8dgZiQy5yWfcCtq8MZV7UputIYugwbndMdb57oVHQZ
W9JombFFpczRvy24c2QssnLiqOIBnXpN1dz52eHfM7eDo76Xh8chO3wlVHw0TtvPqqfE6cvb5jbb
Wh1+SMwUntIKtMjvXMpifJ6NCNDW0yrlP66mbMJbO7Ry2Zv1MtnY65Nw6nyH5fU+NZbnNdob8sq3
1Z+Qo6iGQIk9olidhNPPd5jekr4xoATtXld7uUt8lTgDfkLjyFD3sNwrtfimLHTGlHgoIy7MBnP8
Ee+WxSTHeltsDb5tz8BTjjwYsUdG3NncoquAbyi6KsHQiDdzj2GbPC3kU+JEPn06FSrGa0kwoNrY
jd4yQW9hOE/dTNa0Pnn+yus2PdF2WJLZ65JcpD33asiIK2uHfk5u/tRE5NRhCK+wB9ljIWUo0GPm
dsRZ3IP1MtnY4O0vTMLJe82pI8BTsUYntqTNlNzZ/ly+v6T0K2XYuT1NSzxq6qk8PE21wIe0zkfz
0kePWTK0+PQZFhR+H/sYpXHx+c0ojCrzFYy45e99eToFg+p8KbhxMMlBHti6rsQlWnCHcrxDPwsy
xy2If+RLUYUVD868hq5iGkNXUIZbyoVBC8w+w3dG2/n/Pvow7RKXZJaKSW0r6la5jpRU0GzqN4Uc
c6e4CvziOPTb9DRstAOvkB9U/0a1IremBrtST0MmNzhLR/jl/Fx27hPriiOVAmGnbGxP1su8d8+f
uT2tjZ8ToDhAWizP747ERz6vzcNpcxF++fYnaUVSoLlLggCzNFNaKJJX4qsoubSewZfPkMpPmsKi
zsOtMrO8Kf7oOLS5VdOI83KNsYJQS74YiCWVjzsz6coWn2VsuurxZm60vkbXsl+jo3aYli3Ga7X5
1Q/w7TP3D4+bXKrRF04dsekppbeDtc0MEpkfrBe0uCt5Iu7L8jOhgjoTfGinbGxP1sskZDiR5edp
O08oU0F3t7J+VGJ5vgMn4Ul1Adp31jSThxM8/6+o6C0wr+7lHZ2mU3YIHj+i59Diq1qhR+1vpB9Y
X5tDI22q66DFN+VKR4Hp8Uey4hfgh84MmhzySNYKH3IjdmXkj1WOSrxRubgzuebz6sue9vgs3elR
4s28Yth+nY7Gvw5/RP991RSvlYXpI8U8E6WG3UU6dLPmPezPXc5KVj3RdjiqSnLWqnS1UAcjkREG
wuw8p0TA5d6DVPozckpk4o6QbXAE2V6ul8nG3kjHQ/H0O0rc1cXU2mvyFoUayzM7DpPKVHz9zUz2
mhGNA3enMsyZ9I9BTH1WHXpan7gsQvJKtlWeuZSFhRpfFWHvqtrg16aW/IjFqFvaWrzPcurIVsns
evyRHEzEfXrUmUGXI3UfcJOrW67bJv9J4ajGG5WLO3sjnaG6ugUu8VkqtHgzrxi23gmY7IUFaoQf
NsVriZe/amhOjX/z3hVKQWpGdTh0lY3GrXpKXl6XveY5a5uBXmixvSM7LcLd1iPxa3MA3dAL3PAr
iqeuxMwt74iN7cV6+YltEQ4cGPrpom+SLHf9wONTbrtxGABWGr/zXaq5K0E2l7szFfz0S8+/ebHZ
NbFX6+WJgw8e7A6in54HD/a4pjx4CO2opOYOHjr4YLBuVRGb7qbXhP96/dvmr1cLnvGH2M1INL9r
hO8EIxBoYwgE2hgCgUAbQyDQxhCIvQjL71KJoP4ipkiMewoieu090gQ1TclYYodSI+z6AWWLaQyI
STLvnN5ZCJTnbeFISpCrFcM6QLTJ7Saf0XKuZT2rhKjWxmTNKn/6A1Je3cTyUaLVtVZ1fJQvZmIg
ls8peturQ5ISdBy6qA/DOhpZOaAZ7aCvaGkirceJ6r+i0nf0O2cPc+QQXZqTBG9j/8Nr6UklcMcq
z7HGDGsBIpqbQ28E0dSIovpUbShz4+p3pgeImvqKXp1fHYiNoV2/E71Gd+8cFQ/Nilg+Oiyp7ahN
Gs2w1vOZSIhlYrY8U5vIpXFtTgSi1jbmHI2Je+8hotvyxD2Htbn0pQoJ0Ndr1OBio3u/2HhzI6V1
RSxX1vkWrarRNmazjLLNFmzeIr7tpoYtTxo9OpMdmA7cjEw0Rj3ivXz019qIWs5jNXKcXKcxRINt
vZRH4NzfwTaq455HKVsQy450rjncPcVAy7Garesa7SnujEF5tY1YRlSxCYTfy/OY3Y8Qrd97WZPp
naMhvXKI6npNS7beleko6rBbLm8xp4++R7w9Jt8ca8WwrkamM1WktAlil1xvLKIvHxsu8d5FnWNb
0CtE1Be7ILaljuePiejUIxB1tTG0LwQC8J1gBAJtDIFAXxGB2JvQflquyqNecB5DIBo4jxVjncAS
FlZuB971tfgKY8ZcSJQqbs8SLJKtBEe1Nk5yNWVoPBWtcXJiJS9oGvkNIkYzkjJiO6LhlAciblvV
3MaMV62L7/SqTyt5q7DCmDFwk8e7uCOLYRglSZaPHzNF5Yh1Y2g8Fa06VAoENjFHQ5iasbTYjmrr
b+fv8c5f9jzNv/aZLxl0PebWF1SlmwIX1XuHWRVbi3ibX3AEKl6qcwawb9EHuSoZkiCUggpclpZI
nHJoVPbJ/JWscb4Aex7lHDpHrFFToTYiEaiJiQW2j6JLRyoU2K9f7soAncN6r8eKijZ5DuqsZPZd
/MYa1fRle7FGb/01V/yY6Jzv1ZcliVi5pFr7efrlog+Lw7VYXW3MFmzpGYq0M1OUWLXb2UzxY8Tq
DBCr3iuTtPRvObi9y90Matpn85ivrh7UaavBNNZAVzEAuRowFF3mkbptOJA6tM5eRWdNqLT6cyWM
yFqx7Ewm7qiJle/NjfYUyycSQsr87lYlLMUAAjk9RUR95jFnrJPt1XnNz3C6G8ZmVNUxY+CUR/lh
F4/i/kPMvKroQa68TDVgaH1qpqktyioajNxYeomtfxsmWr1DDB6rJVp2yAdDNHYZW1Gr7oY230Nn
I6GJ7WYj2yWO9T7f80AT272o2VfkiLrOYwgEAm0MgdjNviICsb9ReSwZzmMIRAPnMXtokftJVmXf
zK5B5JiFkA8iPo4D80WofHSYf5l85HJJ1GJdqogfs7efnZrofNPDeeyaftwEorY2VjYiyvQmXJnv
XKqMHLMQgvKnePk4DsxNtvIcy8ePlamYn/gxc6Ko9+/K48cMmc1PREc+sUSltLcP9tHmffmqtvrN
SPytx5xvz7m9o2oNIxP1962qPm2spHGXtUsxUP39Tw9VSV5ttQJW3CGzObpMLCHkvp24yld8pWIN
tVberUSiRsqqAbNNEjZb807S2C/fRVIpX5eDGUkpK9r9b3jszvWYzxlUe4vREUZWs9PGvFtdbLr4
sbKv9vmKH7MqrMr4saqMGxdhDbYx9wNWiG8f1lqqBoMjabr4sbILzfLxY86eXlX8WHUTFWnS8PYd
R+VxLq2VOwqyr+inAWvSYDvV6o3hW5xFRNOv1lRJzaDlnkmEEgu40mUR1a/HfLuNoutdtaeNlfAU
q+7MDbdRP4mGwoqRZDVwYkvSsqaKNteklnIg2n0tLVwD1K0Paxo5ZpGnVPyYI6c/kpWfP+bI4e+g
spLxY47wrerix4Kk2uPHMHCsDqjp+WPoxjclMH6smfc8AjpFaGK7zsiayrHeB75ide4/6rJZgfFj
u2TPA4FAoI0hEHvZV0Qg9j4qCiLDeQyBaOA85h7O5PZj3I6XTu0ZahVCBuAa3eSdpVbxY25hVm7C
+Dx/zCMmxyGN6bXMas4fs1C1UnPTgEsAG54/Vhcb84h1clE0CRQ1VUUImYkYQCPjx9zCrFyF8Xf+
mPfP81qlEYsDW8XxY06qpGQquAaw7YfzxzxVWM7tCxZE1u6rjztixKwDYCNCyHxS8Bc/Rqql4z6B
eDN0J+eQpopfuXcUJe6pbhogFSh6L6JOQWStflvQGiMmh16QZgwhIzWmI5KqTCygWCQYVf8cSC3G
C0QN1mPek6YjRoxYDrX1GUJWfQvWLn6sYZ3JT/yYLU918WPFH833Wry6pHq8yYioj435PKHKp2Na
62mqsfFj9Q55I/oB3KLDeas4jMt0rHdpL9ZzMwvhhYqCyNx8RUL8GlDAELImakG/opQPpKpPpeqo
Kq/NHkt90dhqB7/nj3km+g8hq4WnCDWi4FeUqgOp/CizPs6AWNLERHcT0+uLJlYnX9Ee6+QIJnJ4
kYFCyMQKvyDzceRX0PgxL1Hqdv5YyUQXrrU+f6yYamsa9/PHRMA4stohcPxYmX6MA2DzAePHmm7P
o7T7QSpORjT74rPmrjkisI2RqpIROwSMH2u6PQ8EAoE2hkCgjSEQCLQxBAJtDIFAG0MgEGhjCATa
GAKBNoZAINDGEAi0MQQCbQyBQKCNIRBoYwgEAm0MgfCN7gLTHu1GG0Mg6oLxDubt5fe3b73d9mwl
ZtaCgXiI3Yy6/9ZAtjt/x3T7B9/aDOE8hkDUCAIJt2+8YzYx+MryWujZHpzHEDiPVQ/pYFZaVC+7
lmyfpycOLlQyjyUUGIs8zpSgfFzgQCowbCENgpozznQCRHk9P8sWJDnvueY1W03+Ho5lolIjGKaj
DPOsIF91JGxJEfpAijFMlOozyjIFSc3PMjEJOtk4QCEbhJNGX2tEjY76wJQsRZhQB11TXAgzYX0w
7okwmjY0OSSVhqkz7D9I8d8JX59f7JINCmDJ/nl5+eehwrhPWm1FU5qbOwrJOf3u1GHj8ijIl8Jj
TK517MIn3/1vufM/Tr81R5/d+B9bUuiuKtPTP3v33M1FieZd2LjzlSbVnCb/duHGlx9ZaoSRvTj6
T13wXA56Wk7CnKUND5yiD8gJ4W+u/8eWIytL7NDNFvr4Lx7+5t88tJyDtbZN6Zmf+Odj0J+bm/uX
41cknY7ceEnZlrXkF/7+5pcfmd3k7/z0/f+5qSngs9duXhhQtKHJkT+uNO/cUavIzYmjdZBx/n9B
y+3UurwY8/7LbHw9Frl0obL1WIxhY8DQERDSdIQ7p4+mx4bbgYXRAcjDr8FX5SdbvQXo0mz06zMc
P5qUxYL3hvqatUE0+TdyvXdBagxDbpYyhAe2bAmPPyL/m4eZGHDwKszOAKc+iMn5C6Ft6HogAB8T
fYFM/FinY3Db1i6eyfVuQgvkJrje3Lr27IVc71uqNjQ5Du33E4xnt0aW/OTrrXTPI36igzvRSdsn
CY/8MJ/JPaWPvDBDW4f6PduwCZ9nIwK09bRK+Vk19Tl4SyfQDrlmVZ4mP0VfY3Z7CjLDAsDUbbsT
+aqazA9SeS4Bz8u5ZNkG5avW+VYh//EAfEz0jw1xgzodg9uqcRk+P/kubcAOpsM0yPRBm/yhybEN
2VCHtI9tbGTtUvSXelW30POv574P/mJttDIby8Lsdc1KstAZg4uGjfHUfPo52lEhNRE5dRjCK+xB
9lhIWX4NA68TuAtbzao8XX7ozgDXCIZ54Prlvp7hbQlrIVVriuGPqOYlt65qeeyR8DGmj4n75lOk
L2Qn5ww6Vm4Kbk8P3Q/DI+zKyeKyeXwNwgb3bShMxg6c3Od7YaHVjbeP9MqzmbwGc3w+ePj4ZmYx
+J6HATqYqb7Fxec3ozBqzAEAt6YyXamnIZMbnKVj4XJ+Ljv3iXXF50iBYBSH7WbVnCY/dD818oWG
/AquMPVMrr/FMzmlmkK/0RITqqZXctezN9Yzn6iA4z8PM7xBx61xryt+4Uy26Er2jI1OK9rQ5Mhs
LMzAb+37HcvBlY3C0XueAN1tND4PvXT8H9f8byu62piQ1h6fh1tvWdwePpNbL7xs8jEYfiZUUGeI
40Zx+Gizqk2TP333298/0xCGXZkXM3/eVsp3lXV9CwRBtYg2SKtXfZ/nh0PfroDjq/C+mY4bnlZN
UB88hdXR7y+rQ5AhB12TAAL45eyf9N3TZX70gcPH888s8IF22hxPwtB3lq7VU8pwlytuXzBwgHrx
EhlhgGPnOcW7yL0FKekzcmpkYkHIJqLy5QGYaladafI/3HKDawxDju3JjoRLbIn0PU6HpxRM91P9
JhIQgrPyFcDGt6E/8JJI3mx/QdmwMOjYkjm2m4O/oH5yH0dbSd2cJ/BTTk3V5OCYnj64ihamzmZC
drvv8BPqzcGXPpgLMoN52djcm5nstRVYHo/DcurIlmktcwgW2zuy1K1YbT0Sv0a9/m7oBS7yipy6
EON649cUj+MKhJpVYZr83NCnGvTlT7R1Jf6Pgrc8A5lMOgk30ufXLimuyMX0+t1r9KqndQFe6ahk
INhWtK/TseP1ttXON1dg5c31zieTdCGmjAPDD2ja0OSIhlbWr91A8yo6dmup8OGeQ/d98P1nFiso
7v89D+EedsVXxlj+No/t0ixIgPeLEPPHspUWbZ76Nb+MAd6lypINf/4RJ2DXbhqwBdP3ZPZZ9u9K
7T0z0JJDG2usjSEQaGMVAN+7RyDQxhAItDHEfoa4g6Xh/zS/6GhjCATOYwjEboY5ikEkxX+tV37n
TmIto82lxDHBEsecSyxXoiWL/pBoTEpSMOWziUYzEa9CKlHnKePukplIl5JG4Sfixi3aWA1BnPfO
LkYcfqxIzPatGarV1E1kSEkKRpLoNgJ4FZI/SMksFsmIOZ+nNMr/e8bExGZdkIlNWpqUsTF1tFZ6
iWYpxqU8OquTgpZgmnjkO9HI7xjY9b4HPvudaV5V6ekTg28KBntFYFt/r7L3G9RE2A9TFfGhier0
uBPFG1K63ausOlqLxD65qMZmSzDGe6I5XUC8phm5tGiM/cRvsxKTK1qSgiaALofuwhbN1KWQY0Ao
K5lIwFd90FNEWG1M9DeKmbqvS1ckTgeJuNxU0PlI5RQMkYmnCRjrKuJFgJSSyk0RoM/rCLQxc3cR
LcYm+nNFxbq63MGn7wrmD1KWblCixGUbCIF7Hvb+Rvx1SR8d1NXsSEDbKU+h6Lq59m1LIffeH1Cy
UqXMHuu+XKrVvfSOMifV2BiU3MIX3ZcxxLRY8ZrJxOC1I15TCPGotrZJ6PYtgrWQSGqod5ysEEFs
jBjfSJmWIdqlusqwrU9Md27OWrGM67hOjG3HIg+TlXgvhVwouA0UHnxF49svzx32UpJ5u4CGwGq5
vW99YnVDTDXO9A6y9s27otgWkdRP8JrSEUl9OIn45XLttFHNKLSDrP3zDvwulUjRGBNr5IpCbLDx
43qsGZRZHWvfhdtrT5k0R9sFW/QFJ4t21iyt3Oys8Z1gRFO49Xu42u3YPxA7teUg7g9vAG0MUb23
Je7P7zt8Vht9RQR6ivWtdrtl5nYZXPTvuwINOo43iETHF0Xmd4TBOx5MD+uqONbLEZOG++61dxh3
zOkjO+hu+q52u2Xm9ux71QcgeFIoHbdlfs++olgve0yaap9oZLV3GHekPNkFrN18RVEUjQ9Re0dY
1B+L2sSjpYItRStrpUVTzIk6XdGfBZe1BzGYtSMQO73n4RLyawsls3lcziAzGy1iiTJT/jdHYJVy
Gh1WIZb4lQH/gw9OZIidtLEy06H1RURi+RUAv93d1WxIicmJOH7hAyoOYkEgdtzGxKDLSdHbbxPL
O3WiV3ij62LLZo5ExDcuEM0Nt/UYoVA/fK50tAKKLRDikWS/cVsGGqs54vvHsfxLidjNEHavKO2e
WwO+vDAiOr6FFEvOU/bflzPHnVW6M4HzWPNCOdcsGSB7Enoym7mrg/aUe635ktaDm4KzUY+f8yxS
6qiKez3F8G1j1lApo797RoyBNcjMMq1YCpki0MD47SoRXL7tcsSDFekEjvWyVacSI0ZUjmTQ7D13
f/RhOOxwTk7bCCUT1bEpU6JUqlmUpI+jIltdZgTNo9M9Rj1Buy/6aEYJUwoh2tYHMWcjZgqg09XL
uriQRYoWOiUnLlMZcwVsHzjr7QS6P8eyBM5JIJ2DdISNCOrUQ/8S8TCMM0y4W8+a5UZ5flkCI1+c
ZbM0Z0LJKnUwHd5n+HZzzBiBcBokI6eJDc8yYfuhhpFuGO+ARFbJm+5gImk1r1JkjOWzYwwtQmlF
JSWBuaCIotanivVYc6MWyy+cxhqMtd/OLWcgdRAOTkKCzYXvLyb9yW0Yi+Z/tKbfS3foPyF6q+fb
nl/upPMKnTxabkMXk/+e9154Rsj/JAvsWXidha7v5RnTaem0bCaSj9hPeO3ICGeXAXrek/M+fCu/
dEbNK2P7lQPrva9cigF0zai0CrcvfU4RRa3PnrWxWkxEaGKNW5ApR01vjAI3At/PgxSCzVmYMU1F
T/IQyo1/2DijdVs/TVzPd4OnRRXM8pCbhYGwJ5ssB8IQvLcJY69BbgBmTQe/0rLtEj+TNZegZRbW
D7OUYZKX84Z54PJqXlAYLw5d50dHAXK9IMhnis7xo6ooan32ro0hdtV6LCmvXqT4n3IAH96EzUUY
4oEvFDPQ/vwLGOudN3qkoO3d6fl4c9Zh+vAxTzZCZ5QaYPa3gBtVcoKFza3ttT/sMZeQy7y3eZ3e
DALfQolTq9sqcuSNSznBIopaH7QxRPMgth1bpV00FKd+XkoAQT2HOq2ldmXe435bzxrqo//03GPO
Z8IEfZgssePHvEHZhONZtbj6VN9r59ffe2XVXuSrrceULLIsLdTqXBd7EzQh76wP2hiiebC19KS8
nmEGFgD+mIP+KdpveeGMlsqN8387bqyVPz4O0l3OyFc0Lhm5fpj2Pgl++//NPEw/XhqgEw7bD310
UpsYF47obLLyZGWF9MK7G5K8eDjLAlxMA+86PYXngUSMO2q9Wn3QxhBNg0sHev+KfryfohPM6S5m
g05F0Uxvm77x8K/ZsRVjHvv0WSbKiUY+DcwhdZGWC/3Gpiebjs/2ykvt6+OzAEs5Jr9EOScMNn/P
hzLLtvVYPMr/KE6nOEaiecVH2azr9LT0QWZj1rgLfUCvjz+04PIf0UQ7JMl6ZC1btgpaPoqijSGa
CAzkfeZkC/nasWEqpsW05NDGEIgdBq7HEAi0MQQCbQyBQKCNIRBoYwgE2hgCgQiK/w916TWNSf1/
2QAAAABJRU5ErkJggg==
</FILE>
</FIGURE>
<FIGURE FILENAME="Funnel plot.png" FILE_TYPE="PNG" ID="FIG-10" MODIFIED="2025-09-29 14:47:14 +0800" MODIFIED_BY="[Empty name]" NO="10" REF_ID="CMP-004.01" SETTINGS="SHOW_STUDY_NAMES:NO;DISTINGUISH_SUBGROUPS:YES;SHOW_EFFECT_ESTIMATE:YES;SHOW_AUTOGENERATED_NUM_FOR_STUDY_NAMES:NO;SHOW_CI_LINES:YES;" SHORT_VERSION_FIGURE="YES" TYPE="FUNNEL_PLOT">
<CAPTION>
<P>Funnel plot of comparison: 4 Usual gait speed, outcome: 4.1 Usual gait speed.</P>
</CAPTION>
<FILE>iVBORw0KGgoAAAANSUhEUgAAAlgAAAGQCAMAAABF6+6qAAADAFBMVEUAAADAAAAAwAAAAMDg4ADA
AMAAwMD/gADAwMD/gICA/4CAgP/g4OBAAAAAQAAAAECAgID///8AAAALCwsWFhYhISEsLCw3NzdC
QkJNTU1YWFhjY2Nubm55eXmEhISPj4+ampqlpaWwsLC7u7vGxsbR0dHc3Nzn5+cAAAAAADMAAGYA
AJkAAMwAAP8AMwAAMzMAM2YAM5kAM8wAM/8AZgAAZjMAZmYAZpkAZswAZv8AmQAAmTMAmWYAmZkA
mcwAmf8AzAAAzDMAzGYAzJkAzMwAzP8A/wAA/zMA/2YA/5kA/8wA//8zAAAzADMzAGYzAJkzAMwz
AP8zMwAzMzMzM2YzM5kzM8wzM/8zZgAzZjMzZmYzZpkzZswzZv8zmQAzmTMzmWYzmZkzmcwzmf8z
zAAzzDMzzGYzzJkzzMwzzP8z/wAz/zMz/2Yz/5kz/8wz//9mAABmADNmAGZmAJlmAMxmAP9mMwBm
MzNmM2ZmM5lmM8xmM/9mZgBmZjNmZmZmZplmZsxmZv9mmQBmmTNmmWZmmZlmmcxmmf9mzABmzDNm
zGZmzJlmzMxmzP9m/wBm/zNm/2Zm/5lm/8xm//+ZAACZADOZAGaZAJmZAMyZAP+ZMwCZMzOZM2aZ
M5mZM8yZM/+ZZgCZZjOZZmaZZpmZZsyZZv+ZmQCZmTOZmWaZmZmZmcyZmf+ZzACZzDOZzGaZzJmZ
zMyZzP+Z/wCZ/zOZ/2aZ/5mZ/8yZ///MAADMADPMAGbMAJnMAMzMAP/MMwDMMzPMM2bMM5nMM8zM
M//MZgDMZjPMZmbMZpnMZszMZv/MmQDMmTPMmWbMmZnMmczMmf/MzADMzDPMzGbMzJnMzMzMzP/M
/wDM/zPM/2bM/5nM/8zM////AAD/ADP/AGb/AJn/AMz/AP//MwD/MzP/M2b/M5n/M8z/M///ZgD/
ZjP/Zmb/Zpn/Zsz/Zv//mQD/mTP/mWb/mZn/mcz/mf//zAD/zDP/zGb/zJn/zMz/zP///wD//zP/
/2b//5n//8z///9BjlLGAAAIIUlEQVR42u3dQW9c1RkG4DvOOMkkzqRHgEo3FVLVRdQ1qCC66K9o
/1L/AlLX3VdICHVBETsvu0ldsauiVkrgBFPwBCeF8dyxfe2M44nnftcz9zyPZM94EjCeefnOd19s
MkgVtG/LU4BgIVgIFrRuuOxvzNO3VN/M7lQ5nTw2uwCYf3z6AIK1RK7mWarS6QMnj+XjxM0fSJLl
KGz975iyZ5XXC1Y6N8GOH5tm6eyMEi5H4evMoVQ1jrzGY3Dl5f38jtV8DK56FOYlH4MWl/fmZaAR
xoVHYX5pdzq/Y6VZq3B+x8rOR2qDRRHIS5Scr/x1wXIUXv30kyuueFWYm5d/iy4TX3EFyRrbH19v
sKxLPfXg0YZcFbJZHlaCRWHLO7z2jpWyBbzXxtcULKnCUYhgsSb2BYsIDwSLCHos7FggWIUbCxYm
FghW2fRYhNBjEUKPhR0LBKtweixMLBCswumxCKHHIoQeCzsWCFbh9FiYWCBYhdNjEUKPRQg9FnYs
EKzC6bEwsUCwCqfHIoQeixB6LOxYIFiF02NhYoFgFU6PRQg9FiH0WNixQLAKp8fCxALBKpweixB6
LELosbBjgWAVTo+FiQWCVTg9FiH0WITQY9GHHSvnfHLXM8NKho1cpfpNrnpv3GmwmhHLp/k6epe8
FrQQrNS4zUKF5Z2l6LEIoccihB6LHizvR5eCybZOKwaXxUjOcBQiWAgWfaPHIoQeixB6LOxYIFiF
83OFmFggWIXTYxFCj0UIPRZ2LBCswumxMLFAsAqnxyKEHosQeizsWCBYhdNjYWKBYBVOj0UIPRYh
9FjYsUCwCqfHwsQCwSqcHosQeixC6LGwY4FgFU6PhYkFglU4PRYh9FiE0GNhxwLBKpweCxMLBKtw
eixC6LEIocfCjgWCVTg9FiYWCFbh9FiE6KDHGjbu56pK5+/RRw/HXQYrp/qteQ9Wn1gn0ukIq98J
GW0Eqxkwk6uHrrHHkidcFbIxwTKweu3aeiy56rcOeqxBI0J1ezUNVW5cGspYHydWpz3WPEpJu4Dl
HcFibfh+LEwsEKzSrwoFiwh+rpAQfq4QOxYIVuH0WJhYIFiF02MRQo9FCD0WdiwQrMLpsTCxQLAK
p8cihB6LEHos7FggWIXTY2FigWAVTo9FCD0WIfRY2LFAsAqnx8LEAsEqnB6LEHosQuixsGOBYBVO
j4WJBYJVOD0WIfRYhNBjYccCwSqcHgsTCwSrcHosQuixCKHHwo7FejrcuZGH9wWLdr1158Xfdz47
GH3dfLCDHmuQLvkNOXlxNnleje5+M73ZfX+cu/3EgtVvP945mN3e/8NHjkLaM7xb327/tfloo8fa
3RnmX45jg5Vzfukem+3Jf+rbf51pGE57rMMP/v/tj3s/nF3BWj4Kjw69+uA7veco3PSJ9dnv6gDd
ftGcWMcjaveDnaezTexe25Pkxujk7mRUv1XVaP5Rnkwm1fRtMvIKbah7f378p6PbNHjeePTZ1taH
/9gZP6v+svXtLAX3Js+73LHSVP2ODfXN9lvjL3YPx99/fubh0Whv538Hd76efFV/fPOwo+U9OwF7
4rv7f/z9r0eHB+81O4g37k6ebI/++8OvHtfXjNXek052rOZuJWE97CBGk9nt+NnP9+otZ/f9F+oG
VvXh3+Zz6sXTn9Vn4bu3W79qWHgQmlK99vEn9VXhrcfpzm/Gt/a+fPfm0+24o7CaXnHOT8P6npD1
1I23H9W71uh5lX776Vdv3v7yF4E71gVrvGD1zv1//3O2y48PD8I+h2CVaD/d3bt1743vD7YFizaD
9c536eGbNz9/rxIsNou6AcFCsFjrHUuwiODnCgnh5wqxY4FgFc7/HwsTCwSrcHosQuixCKHHwo4F
glU4PRYmFghW4fRYhNBjEUKPhR0LBKtweixMLBCswumxCKHHIoQeCzsWCFbh9FiYWCBYhdNjEUKP
RQg9FnYsEKzC6bEwsUCwCqfHIoQeixB6LOxYIFiF02NhYoFgFU6PRQg9FiH0WNixQLAKp8eiDxMr
53x631PDKoaNXKX6Ta56b3/cZbBelo/fJa9Frzx4dE3BymmWqVSdzjB65GH8xLK8012wTCliJtb0
8tD63mMd9FgLd6xkaNFesI4WdpGiHYPLYiRnPbTvqpAIvh+LEL4fi00lWAgWLfH9WJhYIFiF83OF
hNBjEUKPhR0LBKtweixMLBCswumxCKHHIoQeCzsWCFbh9FiYWCBYhdNjEUKPRQg9FnYsEKzC6bEw
sUCwCqfHIoQeixB6LOxYIFiF02NhYoFgFU6PRQg9FiH0WNixQLAKp8fCxALBKpweixB6LEJ00GMN
Pcu8jlw1/uTw6fujj6skWKyYqzR/N3s7DtWCPzjcUViitnuslAWLFnJUZ2nBnHIUssJsSpZ3Ftq/
+ll4wUrlKKRapcfKy/5GwSpRGz1WasytBSPMUchqO9YFS9fgsuNymfN0tb9gVZ1/ws3/Ei/dsVb/
hMOz2UuvTCE90cH3Yw3PpvQ4qVLFarbW43ChbwZpwcQ6Pgmz54el1/plrgrnEbvS4LK8+4QXHYVO
QkKCBTHLu+eF9pb3eY81/w4uxyFtBQtaE/DfCrsfdx1fNPX+C2zjKxyGPAndPhG5+1e5119gK19h
+1eF/W+Vev8FtvH5elA39H5L3MgvcKsX/4qxdi9hqztW51utWqSMq8LU9cCSqrVd67bW8R+Kzb9c
CKgb+n5Apd4fwG28hJp3NueqEAQLwUKwECwQLAQLwQLBQrAQLBAsBAvBAsFivf0EysKXU/JF/FAA
AAAASUVORK5CYII=
</FILE>
</FIGURE>
<FIGURE FILENAME="Forest plot.png" FILE_TYPE="PNG" ID="FIG-11" MODIFIED="2025-09-29 14:47:44 +0800" MODIFIED_BY="[Empty name]" NO="11" REF_ID="CMP-005.01" SETTINGS="SHOW_RAW_DATA_COLUMNS:YES;SHOW_EFFECT_SIZE_COLUMN:YES;SHOW_ROB_TABLE:NO;SHOW_MORE_DECIMALS:NO;SHOW_WEIGHT_COLUMN:YES;" SHORT_VERSION_FIGURE="YES" TYPE="FOREST_PLOT">
<CAPTION>
<P>Forest plot of comparison: 5 6-minute walk test, outcome: 5.1 6-minute walk test.</P>
</CAPTION>
<FILE>iVBORw0KGgoAAAANSUhEUgAAA4EAAACACAMAAACCwJzGAAADAFBMVEUAAADAAAAAwAAAAMDg4ADA
AMAAwMD/gADAwMD/gICA/4CAgP/g4OBAAAAAQAAAAECAgID///8AAAALCwsWFhYhISEsLCw3NzdC
QkJNTU1YWFhjY2Nubm55eXmEhISPj4+ampqlpaWwsLC7u7vGxsbR0dHc3Nzn5+cAAAAAADMAAGYA
AJkAAMwAAP8AMwAAMzMAM2YAM5kAM8wAM/8AZgAAZjMAZmYAZpkAZswAZv8AmQAAmTMAmWYAmZkA
mcwAmf8AzAAAzDMAzGYAzJkAzMwAzP8A/wAA/zMA/2YA/5kA/8wA//8zAAAzADMzAGYzAJkzAMwz
AP8zMwAzMzMzM2YzM5kzM8wzM/8zZgAzZjMzZmYzZpkzZswzZv8zmQAzmTMzmWYzmZkzmcwzmf8z
zAAzzDMzzGYzzJkzzMwzzP8z/wAz/zMz/2Yz/5kz/8wz//9mAABmADNmAGZmAJlmAMxmAP9mMwBm
MzNmM2ZmM5lmM8xmM/9mZgBmZjNmZmZmZplmZsxmZv9mmQBmmTNmmWZmmZlmmcxmmf9mzABmzDNm
zGZmzJlmzMxmzP9m/wBm/zNm/2Zm/5lm/8xm//+ZAACZADOZAGaZAJmZAMyZAP+ZMwCZMzOZM2aZ
M5mZM8yZM/+ZZgCZZjOZZmaZZpmZZsyZZv+ZmQCZmTOZmWaZmZmZmcyZmf+ZzACZzDOZzGaZzJmZ
zMyZzP+Z/wCZ/zOZ/2aZ/5mZ/8yZ///MAADMADPMAGbMAJnMAMzMAP/MMwDMMzPMM2bMM5nMM8zM
M//MZgDMZjPMZmbMZpnMZszMZv/MmQDMmTPMmWbMmZnMmczMmf/MzADMzDPMzGbMzJnMzMzMzP/M
/wDM/zPM/2bM/5nM/8zM////AAD/ADP/AGb/AJn/AMz/AP//MwD/MzP/M2b/M5n/M8z/M///ZgD/
ZjP/Zmb/Zpn/Zsz/Zv//mQD/mTP/mWb/mZn/mcz/mf//zAD/zDP/zGb/zJn/zMz/zP///wD//zP/
/2b//5n//8z///9BjlLGAAAdr0lEQVR42u1dC3AcR5n+V6ud2dlda3dGWluSH7EsY4oDJxdbkW1J
TvDKxBjnzsDlCAV3QEEdBI5cqKsQSO4RUlyABFJHIBAS7vCFEOou5HJJKnBOYi0Eaf3Y2OIKKqTi
SJb8lG1JM5Is7Wu02ut5v/el58r92dLOdP/9//1399/9d8/8WhcNGBgYi4Yq3AQYGNgCMTCwBWJg
YGALxMDAFoiBgbFAcFOVU9dIk4CBfATOmXW56WLIikX3f4GHuvigo4w5E1QQPA1uNxVMJEO8UShq
rpPu7tN5WgxRnPcc/KlQhAYXFUA//BLsd57OVVdTNYnuZ+w0TO7Jr+G5PaMpoUho1xmvH/0sNQ0r
aw2MIuTNds67dsdcViS823VprHXNvMooEnRLTaar9Qrs22bNWwV/VqBBLz74jW6h3ba1XTo7hX6W
Yq+HWoLpFa1TcJ+tho0FNLz02+uTgoaJ9MWzwg/2Qmc9+AkvsJQnHonQnVQc2JpO4i4WIhE/hX6h
/7SPCIVI8gCwOZKoEXKYvSRDoPkQ4j6C2Juci0ok28cYKpoAQNKDoJeBKuJFyQRZs0DtkUH/dkZT
pCCc9yG9NZAZ4FG60ka8nyC8B1AND1Ck8hiY2QrvRylEBm6t74BbGfYuojMnNFqAAvVapGeRTj5e
4bWgayD6NxJNis3L7/U+rss6jLQ/LGgo9TXvI0iqW+gOqpNRNKQgjFJIpF2DqKHQN6zUT+q1SM/e
RRLCiJJ4YS/UiiYQvI2Efxv3SOvIo01w/tIN/oOPtdz7Qu6rqSb49x+4EUETXHj7eMP5/tcfyz7W
MTry3q+kEd3FGzriTRCFn73yb6n1m/skPrPDuv8TPdBgy+/ILVxKlNGfEWQ0wcjpB0NbR6u3sum5
EFQQ3jWNQ3QCsoJwunX0V42K0CY4kp12n1sNA3IbrfBOnkPt0gQ/Gds1MC036HeeGUQpqE2iIocf
udihtrtRzYe7fqxei/Q/amGprcPTMq+F7HdyTcNQSNawat3oMxs0Db/46vTuz7+FNJT6egU5lXrv
A4jwnG/lNX2yhudMGrawnq2CVqif1GuRHun7dvzr0zIvvAbauvUIMHg4mSCFPhjsh7vRArClD4R1
7d0eiWagAWC0AXLQDv1JEBpyYASelFYuCNbAobmoSAdIU2wb9EvSkQwFfQx8BPpPobwFgY+Ets0B
aXeTgv5BXRaxg28jxGVSbKNEVa4ZtQtqOA/MKDQMuPTcUtDXj+iRFq3atUiP7oajSa29Fw7jR6Dt
Wr+koRf6Xtdl3b8jnL5f1FDs60R1jeR6HBrW+pkRdTZq2C71023KtUiPchqQhuq4WRi4KuittAhI
+7zQFjg+Id5FejKenSilJyPmoV9iqvRDdKg5csahbxzzbZYuZ4nP9j0rmiDRgZgTB3UyROZislyp
eQf7/NE+ODal01xprqc/fmzb0x+HqNxG9PVx77W6Woq/2Vs3PqGrutho3byshXodUVtN5rWgHc9u
SLXB0YSNhn/YvP+Fl/eofU1ff6zv41YNxZ4waCj3jXWIgJqI10Dn/kiSsRuEGZGPo/nbDc9Go7bN
5bLk7IOzb81NHX4Of5SbL87Cr21Es/EFa1rm09/qBWmFiAlyNTTE+BjyCOBGqSWm4MxJS+k/wtOW
RuOt1yJvcdvi2N7zqOHYhV6Qjpl7gNVv0YZ77o55tL6egrOkpfQ7gXAaFsYhImvoWlgNK9AC6faj
vlw1uqjdAx7Uur3hiN92+wAbeC0nJg7SdPPc1OHt2B6WjviQ9JubgTJ1IaCU5puBXJjmoCJJxoMa
QhBOwsbdorMu53k6RNf8damNqmBFr2U6ez+MGHaVsHEI6WW5Fu6awxEqT3vPo4bdTLWsIarTer2G
RHtK7WsfdMI7N1g0/EcYNmoo6qFc10Uog+6UadxgC7TsA+s6j3Dc0c4wqvvUkSgMdu0bPzZmRzx4
POmPqzlj3SEYi63Pzk1FGg7lViW6zgkypk5oMnrWShenTkwlj48vTJuc6goR48fHwBdbA6PHptyG
czaoFltCaiNfzH/Q3KD12d8ZzuIGjk+uPzZuvUZ3W6bGj76Wp73nDRPxTvJK1xj4e1bD6NHJan1e
NdByX/vi43D08MSMWcNVB00aSnoo1xPKtazvhGnc4H1gwV0hBkYlo3ItkIAM7j6Mikd1xdYc2x/G
cgB+MxsDA1sgBga2QAwMDGyBGBhXrQXGc6SHDPAQ9hko1IefVrABkiD98SIoy0UkEuGhO1IyZ0UX
VNKzlzZx1LHT6WqRsXiykVyWiJAshCNeC4V8VUc5NhkVqRMIlEfNQj1IKmxL6ty1OQ+ZYyEu1ThI
hgBy8tugYYogavj56O0CQ2F56qWzwF2dg/yh1r+FzduLLfxUa01mbNuN81vDgjFudlB0UeLDNAgx
hFocYQFdF0v2KtjUAe2bIKu+A20JfcwTi0iKr/9ktJdyovyhHbeVpgTdGfV10vB+2C+EZKYmU8Df
IY388IfcF8dbQouwWixPvXQWyMO7YGf0CTnKTZxJpHgzL5qT5Rd5pLg3KQYO4G5UhoqmFGqAkJeK
Q9zXGRIj9Xw+LX4OpOA9hthbYowyOWqIcQurMW4+Ms+jTFkX4VKMD7PiLqKzBgg5qI6gbN/2LyK+
brayKVvZQsxfD/oZhS41/lFpV4DkXlIKlnPAMKREHrqXsXbCjxU9pVhGxM0bUusi6tRZ8zjpZdTR
vrMfPoCmADHWIOeZgdrNUk6yz8tQ0alFsMDlqZfOAt2wxZcUn7Op823tdt+dQq3DaFgJQzHU4qda
goIiF6TCW6huPbeZl3YgO9t+ghPvRsch2NIb2KqbV0YD6drSKtjtg6wgY33LPYHeDTBJZk633Y7u
vzTensynlqiLiJNgY/TBXv+JlqCoa81oemqHrUV1Zw2yg4rsOyfyyXYXIfseRTZrKxvJhTT68cFN
smzBt1LaddXx9pC+l8zwHEXV62474tGSkqhFVD2zr7ffiri9lFPbQdQp1/LlybaEXMAlvOLahWp/
O+ljoWqois38pZQzDScXace0PPXSWeBrh2H7Pr8hOFiKN3sJjYaM+OxejXvrE+eUicOw4z6/7m38
wS1iQPMp6T32pEeLn5PB9UGJwZ2mGLeku0aKcRvQxbhZ8VtRF2n0m+LDVM1OyUFgybU1K+x5FRNf
Z4W+HZ1kb8krO7YjzvdwMZ7dEfNo8Xhquw4OF3TXVsE+8Or2RfuOTmiyxHhJHrYM6NsB6aTXywPN
bwjDIzZJbV8L5HrvBqKZEKfSNmAW69BiWeqls8DWC/cehm2r9bkdwKBq7ezJ8tMx4RX6/xDuu8SR
JapzoReVeK9Gj3I/icYc45GHH6JFSbsMBK7SKvgGhOANcVm49VbEOrR5xgcdEvMO51KSLlK0psMf
HEBVkV7TDl379YA9L5Ns+toVxcte7Sx7lyD7E3lkPwSRjm8z1R1PoStZtuAy6dq1PW+bXe5Jsx+N
9Wv7z1/2wBVNlli+XexarR0Yo15n9if2xAAm055TaHUYT59KDiamPiJOD8AulgUuS730TyOY3Rd6
5cmiB0T3SY43u70j1HGHvIYb4t6YsQu3IUViIDtbLAv9iCjOauzF+DnELq4QlAglxk2OS0vYxbjZ
2Zemiyk+TD0VY2G3eJGAvz6ZX3a++LoyZP9akH02j+yvoVX3a2i6fhHu08Xj6du1gLvmaV/XV62b
0inf9m+YZLmUvlDbwajDnelETnb3BPtvvoNp9zwprSKbFssCl6VeOnPyRpLMEOrxHjQZuKCuTlz2
xXizp2Ab7Bc1Nsa9eSMM8yfIPXXBUJ2Y0NQLh5Aqe9arfpwUP1cFYak16I0lh83JMW6Ec4ybDYSa
DUkvvZrjw2QCaO6Fw6Kun4JNzfllv16ibKkdy5ftRlP2ZXgTDZE3dfF4+nZV4h0dMAKtQtifdrA+
duR7vFHWIeht0upiOcr3EfyhDhIoso4S4x9TT8JGSSDXnWK7FzhCcDnrpbPA38ZDnlD8HDzesxYO
xSZfEg5OpHiz/m44LPxxAnPc25VjU8Tu+G+Ai31amlaqbjnCQfRoskpY9cQtixQ/5yOvSIbHTB4b
LbGGBWPcbPeB8Smki7DOWOLDJAwcn9p3YlzUdUfsCju3sqV2LF/2SA8c8UADMlJSF4+nb1cp3tER
yRj0CHtH7ZiM7AgaZXFH9lVpdTHsQoVfL7t9D/+OhdfcE0FhXxWuGoZf+EVdPMFsfefxsUWxwOWo
VzHRSeyKFW2/Hyl+v0ydWrHnmN2xLg7pm9U5hGO7OmFoQxl/Uqnuo48u9ZZYrno5YuV1K+tKUTV8
3cqwbc51q7AdlQ/ndnXCdbVliAnXLvmWKF6vv5iVXlUWLNIaiIFRoYjMyumy/p2R4LzuAzEwMBbz
JAYDAwNbIAYGtkAMDAxsgRgYVwEMfyuNA+nvnwKn/0C/udJOTA3FzXmSDNsPcKbXmDkVsaQLgQR0
Xt56JW2pzHmaDCO1newCemn8xYAH2lmuDVcaSukSCwOth5Tb/BU3t700JgAfo8+1BXK0fkyoKQBl
tjXtMOZkk7Z8gDO9qUo2RWzSaYNSzsPTkcqcp17R+ZTKU0lb/oYWt8q148rRpRigtf6csYsKVJyz
HSA0t5THdcT0WRb+x5HtLBF1WgPzd6K0otCcNg9b08xGYcmi7WyULmjFXFH9TetZyVWhC2nGOU4Y
FqE0OK/tdqoULdvIkZvPwU2XTKhVp4IWPeXblaLzwnbevFBrkwuTrXElUCZh/VSpJdjZrlPWXI8b
zt4tLXacWYnpwm6dqXRpnhkNtgZYDA+uTGOQ58PCJq7ThIaCUxPG3Fpg3uFi1zFaGuc4ymgOHCb8
AkPKOqo5k3Okt3UwOKHGhAJDuqhRrTihFiV0/ttcmEq+nhAcivK2YUVv6Z0I8eZvISzQaUe2SDU0
jQVp/CkfeVYOukQpxa+fdFEu6Pw6kqUfjxm3fQUUpfN1BoetcL69UNtTCXqOjLDEJbDk0W5hVc6A
oefI+yt+XS2R7ay6gjOdVs2iPMZsYfM8kKZpzec0zZcF1kQub6+V54MW5YLaDGduHvxA9SnBXBrg
wnsVug4u1fJmVR6jwBpI5/O9jG6fdMRpLKCjMD/i0rI4ye+RS8p3nLPXZxTBqSUtdTVxNIsovLdy
9ryUE19T5S0UGmFJsgvUycJVuaZL48PRjlpaKLQEsGl7jLnEHEcn5Zn0sd+y9FCgTzh6FoWXBCog
OmkOvz8wz6P78p/qYyymCRbhkmIsHQuky8rCWMwd4Syyr4I+DS6EEPxmNgbGYgJbIAYGtkAMDGyB
GBgY2AIxMLAFYmBgYAvEwMAWiIGBgS0QAwNbIAYGBrZADAxsgRgYGNgCMTCwBWJgYGALxMCYF7B8
ksnl/L7Peqqq3CTpfyQY6h5i51wM/gZPjGWMkmPk+cZpmMlmc9nccO2olGT8rHVVu6rQz9BxshVb
IAbGXFjg0OaZmW9+OZv7xE+GS+J+S7zK/c1/crnB/RaDLRADoyQL5KcbgFuRbXstNzIXkq67WOX6
m0foqhe3ebAFYmDYWyCb7vvz3DRMw9Zjw1YHc64+w1ANblf1s+SHi1kadScxERHKXR2lyxA/DlDA
5wgyFwdWogwRQYAAo9CTZI4XaPdWllH7BO0OeAlveHFkG5tdgR+lCK0dYCEeIIkaXhxA6Aq1saHd
C+1rJB4CGFnHOBlR+lv8tPAHmiSpOmNdBFY+gvALDHgyopVe+oiHu0OhnN/rrXa7Vr/n1EDi7NDQ
EWSAtQCjtTAPn8PDQ5lzZwdufs9JV3016Q0EQqEDdY5HOG7N0AYGmiA6oNxtX6teNoFwye4i0lWd
B247/630vt/E3xpAaYPfyfKeK1L3fPKN83tPj/CIdjh1+cGKsT9+xXakHXP595e+O80viuyBgYE/
bjpmlM3XbEM5dMeopyX3yyd2/uj5rWNplLx+fJRsO+3St3shyDwEA/xTWcdnton9ibpVWiAs/JM3
spxnelrmEIbtEv2jr5x+4KZ+lMwIDAakUbFUwX7pX8LkQ939xI1nHhz94dhYamJyMpGAJMpayJ+R
xOTkxMTY2H+y96cCxGfeJKlfvnTqHx50sEDF1Gpy1f40sQ6aBuJPu9w3/8EjJT++7XKSXPfP331m
cPq5xr9/SfBgH3JnaSIlFn30CHvfgQFeYDHWeU+qYizwfc1ZpF3VYNXDWX5xZKPR8uZrV9zGnLNr
UY5rbezOZ/r7PpDddz9qdJQ8k4393TMXp/XtXnCXIfEQvB1ZR353VrFAyYQs/IOnJ93ZaXUqFuuC
cDD7cGbTuWng3WLC0rbArww+tiL3jtezLn7J1NLvqj3tcj3revxet4MXKiPU4qdaghnhu9Juejkz
lf6wMi9DH7gALaYzyI++g/Sx4A5X8Zl+KfdueEthUA3pyvFB4y8Kv6fBT/j5xZENsCHtM+3e4xPC
7xwwDHShf60MukboEhJyhnYvBJmHTsfaoyYSC/8s+D1aa0h1EeHdFzuPllVfBfQr00qNTXwncVPm
DB0IeJuvCa1e/ZWVdbKzuHA/t4TrV68OXdO0YVOAns78b2JygmOHPZDfApPQf0q2oSQEa+CQaoEM
Mq6NFDJDiPX4tq8F7zi5ktzgEbd97aDuS66gLqwYTIrN0d5Bjm+jF0c2sMnYsH2tpJsOyZKUqxlD
uxdCu3Yl6chnzH9q18K/vZ14QmuNSW3AXOhtXwd1MyxUFDweip1wJRJP8Nk0MsbANWsbq6+rE/ds
wsHJ3H/Wraz+2OpQoNkbSMem04mEa2KMG/YUcRKjzR8M6gYBh+6bDsBOxZ9BP2ePTdXGPglT6dZ+
NKeOZQaSAx9B3jVCDNR+UUpXFPqSkFkk0VT7d+27Jyb8+hT0KK0PG6Ue07d7Icg8NB1/+KqZxMIf
oH8/fMxuYJxC83Dq5co9GhWNcWIymTmTpQNTaGVcg1ZGl5w5OpvP2lvqPat/GlrfnArMZHm02rkm
WMpTzIMJOwtk43LyPjj7ls6fYYGZSidyT2uUzQTT58lJrucmtTjcWGk9Iw7CnYsk3Iv+2e/hgGXh
LOqLOCtZyFkhwWVo94L7QImHpuML90V0X4cunGha+IuUTzpxbDUwqGBrFFbGKWFlpN9+R/P6B9au
rq+vK43Fu8L1DfeF1jc9vyk3E0unE3e6xtmGEh8H2pzEBBrvearhcvrCupPu6nX739mgnHpRqz/j
9rtSdduGU5T73IpNw8hTrXr74Qupz54Qdo9vT3Bf2zOcQbT/sjGeqaCeELRDOn910yLUWmxZau23
3bY5/sZ7O7pfcfkaH/p+/aV0pGngcuPGnehK3+4Ft/8SD1RY1nFAPPJWRKA7sPAPNN77vfqLGZSg
1QXdeN30ut8PpxUGS/skRmnGour440QyfTjDZ7M5qvqaxJpQoObzfRSVRCtbUiLQf4YDwRXuVbVM
+PwPJmey08dc6dQLiVkc/lvXwIETU8nj4zDWHYKx2HptS1cNq2Ck2p/s5WCian3oONKtDhqA8v1C
yB2uoRpCx8UtxlHwVNp8OH4iEdwfXSThOaf2Guia3Bfn4FA8MXlcdHUG4/smu0YN7V4IA11XBB6y
jnE7HS38x09MTsXPyKumhivuic+dGIflDc8INT4+NfVEJjvz9ju8NQ+sXVNfH64bDa9qaAxd0xQU
DlT4ZNIlHKg0zI3E4t+JYRvJ4pq/JnOBAYwljwjkn3PqJlOzKb40dFz6dSzhrbQkXdwjKIpi8fCu
ABDgyvvYyH8w386YzEEGW+DCWiAGRsWt80vfAnGELgYGtkAMDGyBGBjzDm6By/330q8mtkAMDLwG
YmBgC1TWUK78NZUzlymBI2fN5WbnEmBgVACq55KZ9ckGR8+qOMZy298t9EaQW6Li6AIWyAkknGA/
4hW6UC/Rh3CjZciJyh2n0ouCFBPUOIKprMJCMlc9O+VOl4CxNFFs53Bl9uICl1tIcdVOjDhatDpa
udN9cCqJmiLfCRbH2XWJxtFSVvlQ6KxStRIYGMvaC+WKm+NoLt/kR6sLoGERtGFG27KgLQQYGFeJ
BSouYjFnJ1yR/q+dCRb0lrm58ssxMCryJIYu7ODT5R+iyNvIUgjwanh17RcXudxCiqsqvAw5LkgO
y6Bp1aM5J+72Txs4CwFeBjGusjWQVo49aVo7hJQvhZNLTiMxFgD1wIQzZaocQWUB8iGoehaqXpsI
zNIwKhilH6jpxlbJ3lbJw2YWwqC808KyopMKCCqyHlZbxVj+BljWqC5zqJR+hD4LYWUpB2U8kS88
NWCTwnAeG9xsCi/ptbpM5Uq2QHoOKAx02F6vIsyusxd0L1K6sPLqVo1HBUYF2e/CrYMLJQxbIMZS
XVPMRegFtvaFAbZAjCU7pK+KDQqOD8SooFV0GQrTPY3gbCce5Wy2pAlJ/7K1UtzEQXsZ23a608VU
SC65RiIfOdHOPgunFLF/KQ5jMc2ozOeBHF2GI1vu88CyhMFcPA/knCL8SmRttkCLRYIl39wQtKW0
9pyGo23KaCQ2xBgYFeSFchynfnDym9qckswpr41xnPoWty5HLmvkhXL0mQpfztkA6VlOLLMvioGx
IKi2H7bqskMrYX/6oD3jOmMT72fiRRvC/sT/QhJt53nTZg/TZEVm7zbfjl2tOwZGBVmgDnSBNFMs
YNGes61R0cVvjTk7U8XAWCYWKC8sxW9FOXs7sdxzZbuKyrvaeWYGDIzlsg+kEaSPIo9k5QKiNdG0
Q5b5xm77ad5F6hZIuoQyeBd4tYGt3KpUOw7eosYvzdHm0c7lNQTr0SpXzN+kcKoMtrGKhvhVvNES
yKNQNzWTmrZ84eIaI13U+NVqpYuRviPYsUi+L4RpdKxG0RaoBQKC/tTfMSIQjEGEhoXTUEgXYQjq
31PjgHM0JY628nE8WKHVRznGmuKVcAkjWio5/+FHkrCGNE/z202MopHZiSlQIl9uW9SxGkV4oYrH
R2sftHriId9rHqVaQpdD0/KBDK0no/UcQOGrlLVzTjWpBnH5Vj6tFvq6YSx9hCmCPAB7eeC9EPcT
vri0bAnfVx/cC0mCpLoV0tAOimF+w4NKF/ISDKKMCFfA+wk/7yimey9BhsDLQ5xSKBUxIRKJ8ezt
NpXw18EBP0QOED5Ey/pIPytKlIsQB5Je4gAAH5B4BfcSSbEqkj6z2AcubZQYhIWXwKWPK/7M2O3w
q5WwioAbyIxXt3K4n4aaQPqV3cr99H70q3USVLqZC4EptCahhcd1AWpfyBC1jmJufi7jSwLxGtxM
QC2ReUHn/z07BKFf8c+9z1RibJL9wq8B7rj4IuK6bjx9UBhMSI6AmaGuLzRc6PocQC0nS326q0as
iqTPsrXAEpc2bIBLeiMYEawoNQJUO4R5SJPg7YM+3TLWxwCZ6X63+mW/OeUL0hW6QYZtl1L6GUht
gf6Uo5gkBVw7XDoI0y9Buh+2eDWCLQy4O5PJlL4EKuNJriVa0SzObEEVQLvPnZQkR8Aos3PHKWZn
B0DaA5xQwQFmp/Stw5I+y9cCMZbRPjAq7JpGg340tE9Ow8wwtDPAzGgEaLRzuUhDnTpeRetEzqBC
x+hJO1Ciy1EMGwx8Ednh9+FjO8Xiuwxizvk/VB/WlxDKhKcH0I1HlNKGbFIn0aNetqOMnL4qkj7Y
AjEqBX8FIwE0gN20G/l4LLDSoFSO9T1Tl3yTqlf6M/Srp1FPp0MPSsw5iml0Df8rEuMJ1kiUUYMY
JvHzxyfMRTJVG9DvuEgUQzaZsePbY86Q9MEWiFEp6Ho1KXhxxPXDAMfegGa0vMSSrLJ/8CaZF7MK
qe/2buB3Uyqdcsgi2ZF3IzR7HcXkPElh6/f81p8gz3Ej9CKZ3d3sejmXYpiPmq03zp9PIc67oRdx
9fBwwHZp8/JA+zR75BV9sAViVAjGb2wUxuHlniTAmZvJ9BmAsWC9cqSygiG052/Dh95HBrycSieD
rJfcvzSRGXUU45+sFxzFmp4+tKlLez44jZzNzobn5NxXthHBgGkfuCvAvLoWLbzEB5EzGg0Sn3/N
ju9oyLPdr955Aoo+xcGFTyowKubcJjofpAXLzoJXEUWxBWJUDMhcpkhKAjLliyFcRh+SKJtXMdXA
FoiBsZjA+0AMDGyBGBjYAjEwMLAFYmBgC8TAwMAWiIFxNeD/AZqfA5YstyDsAAAAAElFTkSuQmCC
</FILE>
</FIGURE>
<FIGURE FILENAME="Funnel plot.png" FILE_TYPE="PNG" ID="FIG-12" MODIFIED="2025-09-29 14:47:44 +0800" MODIFIED_BY="[Empty name]" NO="12" REF_ID="CMP-005.01" SETTINGS="SHOW_STUDY_NAMES:NO;DISTINGUISH_SUBGROUPS:YES;SHOW_EFFECT_ESTIMATE:YES;SHOW_AUTOGENERATED_NUM_FOR_STUDY_NAMES:NO;SHOW_CI_LINES:YES;" SHORT_VERSION_FIGURE="YES" TYPE="FUNNEL_PLOT">
<CAPTION>
<P>Funnel plot of comparison: 5 6-minute walk test, outcome: 5.1 6-minute walk test.</P>
</CAPTION>
<FILE>iVBORw0KGgoAAAANSUhEUgAAAlgAAAGQCAMAAABF6+6qAAADAFBMVEUAAADAAAAAwAAAAMDg4ADA
AMAAwMD/gADAwMD/gICA/4CAgP/g4OBAAAAAQAAAAECAgID///8AAAALCwsWFhYhISEsLCw3NzdC
QkJNTU1YWFhjY2Nubm55eXmEhISPj4+ampqlpaWwsLC7u7vGxsbR0dHc3Nzn5+cAAAAAADMAAGYA
AJkAAMwAAP8AMwAAMzMAM2YAM5kAM8wAM/8AZgAAZjMAZmYAZpkAZswAZv8AmQAAmTMAmWYAmZkA
mcwAmf8AzAAAzDMAzGYAzJkAzMwAzP8A/wAA/zMA/2YA/5kA/8wA//8zAAAzADMzAGYzAJkzAMwz
AP8zMwAzMzMzM2YzM5kzM8wzM/8zZgAzZjMzZmYzZpkzZswzZv8zmQAzmTMzmWYzmZkzmcwzmf8z
zAAzzDMzzGYzzJkzzMwzzP8z/wAz/zMz/2Yz/5kz/8wz//9mAABmADNmAGZmAJlmAMxmAP9mMwBm
MzNmM2ZmM5lmM8xmM/9mZgBmZjNmZmZmZplmZsxmZv9mmQBmmTNmmWZmmZlmmcxmmf9mzABmzDNm
zGZmzJlmzMxmzP9m/wBm/zNm/2Zm/5lm/8xm//+ZAACZADOZAGaZAJmZAMyZAP+ZMwCZMzOZM2aZ
M5mZM8yZM/+ZZgCZZjOZZmaZZpmZZsyZZv+ZmQCZmTOZmWaZmZmZmcyZmf+ZzACZzDOZzGaZzJmZ
zMyZzP+Z/wCZ/zOZ/2aZ/5mZ/8yZ///MAADMADPMAGbMAJnMAMzMAP/MMwDMMzPMM2bMM5nMM8zM
M//MZgDMZjPMZmbMZpnMZszMZv/MmQDMmTPMmWbMmZnMmczMmf/MzADMzDPMzGbMzJnMzMzMzP/M
/wDM/zPM/2bM/5nM/8zM////AAD/ADP/AGb/AJn/AMz/AP//MwD/MzP/M2b/M5n/M8z/M///ZgD/
ZjP/Zmb/Zpn/Zsz/Zv//mQD/mTP/mWb/mZn/mcz/mf//zAD/zDP/zGb/zJn/zMz/zP///wD//zP/
/2b//5n//8z///9BjlLGAAAH5ElEQVR42u3dzWpkxwEF4Na4Qzz+EdTCEKwnEHhlCASCwa+VJ8lD
5AGCQyDZZJNFyG7IA8gYHE8ZG5sMWigatUq6I2tG7fE9V3W7vg/U6mkJSd19VD+n79UclQ3M74mH
AMFCsBAsmN1230+sl29l9+7qyqaWm9uuNgDX/769AcHaI1fXWdqU2xtubqstcdc3FMkyFc7+FUv1
qPLzglXujGDttsssvTpGCZep8OeMQ2UzmfImt8FbL97vrrGmt8HbToV1z9tgxsX7dBtoCOO1U2H9
ydrp7hqrXLUKd9dY1fzIztF9Eah7lJxv/LhgmQrffvaTK95yV1in27/7tolv2EGSdHK26mBZLvXq
YpBdIUsvjQWLhGeCRcLpOhfvpVqA9+1sncGSKkyFCBZzOREsEvRYROixiNBjEXEqWCScCRZjEiwE
i0aPRYQeiwg9FhF6LCL0WETosRiUYCFYNHosIvRYROixiNBjEaHHIkKPxaAEC8Gi0WMRocciQo9F
hB6LCD0WEXosBiVYCBaNHosIPRYReiwi9FhE6LGI0GMxKMFCsGj0WETosYjQYxGhxyJCj0WEHotB
CRaCRaPHIkKPRYQeiwg9FhF6LCL0WAxKsBAsGj0WEXosIvRYRKyrx6q13lz13HWt/x5rO8lV2b3J
Vf/O1hSsacTqbb5eXhRPJTMEq0zeV6HC4n0Ueiwi9FhE6LGIWFWPVWq9ahw8bf3rv8c6emjTZ1eI
qRDBQrDojh6LCD0WmT2XYJHgvEIinFdIhPMKGZRgIVg0eiwi9FhE6LGI0GMRocciQo/FoAQLwaLR
YxGhxyJCj0WEHosIPRYReiwGJVgIFo0eiwg9FhF6LCL0WETosYjQYzEowUKwaPRYROixiNBjEaHH
IkKPRYQei0EJFoJFo8ciQo9FhB6LCD0WEXosIvRYDEqwECwaPRYReiwi9FhE6LGI0GMRocdiUIKF
YNHosYjov8faTq7XzabcvUaXjtYUrFp2b9Nr9OnZ8ZpGrBvldgjbXQhZZ07PVhmsacCMXD1ab48l
T9gVsppgGbD6ttYeS646t6oeq+zaq8tQVUVW5/rvsY4eyo/Bq0ffdd9jWbyvkuOxiHA8FoMSLASL
xvFYRDivkAjnFRLhvEIi9FhE6LEYlGAhWDR6LCL0WETosYjQYxGhxyJCj8WgBAvBotFjEaHHIkKP
RYQeiwg9FhF6LAYlWAgWjR6LCD0WEXosIvRYROixiNBjMSjBQrBo9FhE6LGI0GMRocciQo9FhB6L
QQkWgkWjxyJCj0WEHosIPRYReiwi9FgMSrAQLBo9FhF6LCL0WETosYjQYxGhx2JQgoVg0fTfY20n
1+tmU+5eo0sXawpWLbu36TX6dLSmYN0qt0PY7kLIOvPseJXBmgbMyNWj07OVBqsapLq22h6rlOrZ
Y/5gQSBYRqverarHKrv26nK1XvRYnVtVj3WdpbKRqu45HosIx2MR4XgsIhyPxaAEC8GicV4hEc4r
JEKPRYQeiwg9FhF6LAYlWAgWjR6LCD0WEXosIvRYROixiNBjMSjBQrBo9FhE6LGI0GMRocciQo9F
hB6LQb3z9IFP+N9TD1Jnnn/8128+/OCFEYtZnX/0h7998v1vnz4XLGb0z88//PGzi6d/Ov9X1z/m
0UN/CstfTe7M+xc/bjYnZ5vj3//ZiMV8Xnyxueqxfv0XUyEz+vp3m6se6z//NRUyo+3xbtV+/vk/
jFjM570fzq/el3+bCpnRd++8e/HR8/M/vvjWVMisyqd//81X7377K8Fibh9/2ftPaCpcJcdjEeF4
LCIcj0WE47EYlGAhWDTOKyTCeYVE6LGI0GMRocciQo/FoAQLwaLRYxGhxyJCj0WEHosIPRYReiwG
NQ1WrfX2uoeGmYJVSylVrlah/x5r+6YP1nbh3MLOXKw0WHU3dJWNE1b7pMciYqU9llGqd2vtsS63
h5bvPeu/x7p3jVUMWswXrJcLdpFipu2FP2O0Rifdz4V2havkeCwyE41gkeB4LCIcj0WE47EYlGAh
WDTOKyRCj0WEHosIPRYReiwi9FgMSrAQLBo9FhF6LCL0WETosYjQYxGhx2JQgoVg0eixiNBjEaHH
IkKPRYQeiwg9FoMSLASLRo9FhB6LCD0WEXosIvRYROixGJRgIVg0eiwi9FhE6LGI0GMRocciQo/F
oAQLwaLRYxGhxyKi/x5r60lao2fHj/Wd62byP4dfXr7896YI1oE4fay+4SpQ9TpZN6G65z8ONxWu
Umc9VqmCxQw52mXpnnHKVMgvGJuKxfuhOnm0ufA1SypT4WF4tB6r7vuJgrVKHfRYZTJu3TOEmQpX
6dF6rJ+usV6z6Dp6aLrcZz7dbxAtC9zvRb5JB3dlrjVW7p5sX81eeWMK6UX/x2NtX01vS7BU8cs8
ebwJhYPeXpR7Rqw2E1aPD3sv6/fZFV5HbNaBy+J9qG/yZI/wwTzBgszi3ePCfIv36x7r+ggu0yFz
BQtms+RrheF9zmIvHKTH8wVfAVnmJZ10rvKxXeSFg+k3WvUdiT4ly+0Kl6vzD+aFg/QdSX795Uas
BZ/tg9l7hO9I8msf5PFY5VBGrRXfke0B/OLd/frlgH5B7Aof8wFSmfTnEF/Sqe7I41uyIF2kx1rg
hYNlZvZFXgHJPSWad0yFCBaCBYKFYCFYIFgIFoIFgoVgIVggWAgWggXz+D/e731p/H8hRgAAAABJ
RU5ErkJggg==
</FILE>
</FIGURE>
<FIGURE FILENAME="Forest plot.png" FILE_TYPE="PNG" ID="FIG-15" MODIFIED="2025-09-29 14:48:10 +0800" MODIFIED_BY="[Empty name]" NO="15" REF_ID="CMP-006.01" SETTINGS="SHOW_RAW_DATA_COLUMNS:YES;SHOW_EFFECT_SIZE_COLUMN:YES;SHOW_ROB_TABLE:NO;SHOW_MORE_DECIMALS:NO;SHOW_WEIGHT_COLUMN:YES;" SHORT_VERSION_FIGURE="YES" TYPE="FOREST_PLOT">
<CAPTION>
<P>Forest plot of comparison: 6 SPPB, outcome: 6.1 SPPB.</P>
</CAPTION>
<FILE>iVBORw0KGgoAAAANSUhEUgAAA24AAACgCAMAAABDhc8MAAADAFBMVEUAAADAAAAAwAAAAMDg4ADA
AMAAwMD/gADAwMD/gICA/4CAgP/g4OBAAAAAQAAAAECAgID///8AAAALCwsWFhYhISEsLCw3NzdC
QkJNTU1YWFhjY2Nubm55eXmEhISPj4+ampqlpaWwsLC7u7vGxsbR0dHc3Nzn5+cAAAAAADMAAGYA
AJkAAMwAAP8AMwAAMzMAM2YAM5kAM8wAM/8AZgAAZjMAZmYAZpkAZswAZv8AmQAAmTMAmWYAmZkA
mcwAmf8AzAAAzDMAzGYAzJkAzMwAzP8A/wAA/zMA/2YA/5kA/8wA//8zAAAzADMzAGYzAJkzAMwz
AP8zMwAzMzMzM2YzM5kzM8wzM/8zZgAzZjMzZmYzZpkzZswzZv8zmQAzmTMzmWYzmZkzmcwzmf8z
zAAzzDMzzGYzzJkzzMwzzP8z/wAz/zMz/2Yz/5kz/8wz//9mAABmADNmAGZmAJlmAMxmAP9mMwBm
MzNmM2ZmM5lmM8xmM/9mZgBmZjNmZmZmZplmZsxmZv9mmQBmmTNmmWZmmZlmmcxmmf9mzABmzDNm
zGZmzJlmzMxmzP9m/wBm/zNm/2Zm/5lm/8xm//+ZAACZADOZAGaZAJmZAMyZAP+ZMwCZMzOZM2aZ
M5mZM8yZM/+ZZgCZZjOZZmaZZpmZZsyZZv+ZmQCZmTOZmWaZmZmZmcyZmf+ZzACZzDOZzGaZzJmZ
zMyZzP+Z/wCZ/zOZ/2aZ/5mZ/8yZ///MAADMADPMAGbMAJnMAMzMAP/MMwDMMzPMM2bMM5nMM8zM
M//MZgDMZjPMZmbMZpnMZszMZv/MmQDMmTPMmWbMmZnMmczMmf/MzADMzDPMzGbMzJnMzMzMzP/M
/wDM/zPM/2bM/5nM/8zM////AAD/ADP/AGb/AJn/AMz/AP//MwD/MzP/M2b/M5n/M8z/M///ZgD/
ZjP/Zmb/Zpn/Zsz/Zv//mQD/mTP/mWb/mZn/mcz/mf//zAD/zDP/zGb/zJn/zMz/zP///wD//zP/
/2b//5n//8z///9BjlLGAAAh70lEQVR42u19e2xc13nnx8fcO3dmOOS5JC3TiRxJpBO0gZ1EpimJ
D2cz9FoR5CBAVkiKpmmM/JEEWxTZPwKjWezCa/QVtw3QRd2iTrpQEsO7LdyicWoHtldi4pBDiWOZ
u03ioHb4kCNbtE1yLilxOJy5fPSc+5r7nnvnxYe+nzSce+/5zved853zndc935wmAggEojFoRhUg
EGhuCASaGwKBQHNDINDcEAjEvjO3lAJfAu+w8XggsjIYj0X4RNb2sEsInozqkdnhaRpk6I7ZpFHd
ZKDLT0M0jIueV6KIPB9jn71YztkEz/HxjKFXcw5pvsvkkI+KWg45gX3Q3CrGGIVvsHfYoydqIH/h
gaZ3VwbeZ3t6z6lG6uATo1flCwO/B3efdIadhr8vo8B3Wp/qYnq6ObTwFvvsxVJ+aqCtuHLifle9
XgK5TA4XWj46znK4NvTO2+yD5lYVuiNnIBvlaSN3novJkE1yfDJLm7N4lLVpqRQRRtuf5EbzkP06
N7rDQs7HeMLTFg/kGMcL+Spk3zX0oiiMUQ5JnkuyNlQ8w4scY63IB5aWeudfht+AkbFvK1IzwpkO
U9BkFn44yboHVSeZ2Ch3Js9SGePPayRiFNgTbgTO3U4/YjY5yn1dUZ8AxrVCz+5K+m0kHoFNEMY2
tBxGLTn8IchKDtWylWO0+8pr5aDn8AX4JMvhMM3hMMvhDi0rlqtYDIxrhT5LSzEu67zQ3FyxGCuQ
o4P8IsDDiZOtcLQ/Ees/Qp/z19XwrRs79345t0Pg6HRiepSF/JfVoXyBtnvQHi0mT32tCtlF+E3l
u71fSPSzarD1ytC5ImOtyO/ojwv97XUvruOxPEsKlZo6dWnbFJQX4EnWmmg6+fiLF3MFtodha3bo
qzrNG7Quq7EVDkf6v5GYPkafvHCjdK3QH+mfzp1sL+m3ke3/cWHcyOFzlhw+AZ9XcqiWbXK5kDtF
tHLQaT5sy+FobLX/KH2yvFq6VuiP9D+fO9Feqidobi6zN5ifXN+YvErvpBng4XMwMwtD9G5Ga96u
RgBeicAWbLAQqnGYj4BaZOstyTX4XhXyh0EVMghzM8CKfX7J4Efl52F2Dgp11sFPJ+Hk2bis9XRz
y6YgMtg9xCrfhqqTPHw9SfUAsNQDOzqNWLpUG5Djak4+HCldK/RFmI2MrZf02zjcmIRTj9K5m5rD
41dNQeJgl1LOWtnmDyfblLI1lQPN4bY1h7N5pVDyEZoP7Vqhp/llOTTqSWPQtF82caVAnZu13wuv
rip3Ke4FOmgAmCgqYfSP8lT9KCHjsnbHvsjHpmY+r15Whi/P/KNib9ww5ZkumFgrPPkheqGlpY4r
CdMPDcKlvCmnunpePJ0ZePG0lvOJ4oU/mRr7hil5yt/sOSXd+sPISEl9puuUoSWNV2PXSo5tDMLl
9XI5HJc7jn/6D+8pk0NzBTFd23I4LmPv5jF5KUym86zty2ThTmiCfxwbc60NSohFizm4xlcl+mlo
01SWcR/sZzP1V6f4wPVprQFPW9MRSRcnI3rOi3AWrt3liP0haDHf3m9SX4tFlZOQgRKvhkJcuf45
ZUTIxGctOWwqpiOlsl2HL7zhiP1BaHVUg6LzWuHtXk/Q3EzoHIw9P8zWgu8T4O8hCr1dKdfV3ij0
LaSMle401W0zfKi3KtEz6Y6sSHlycLoPhBJrWZfY+yDwdc5+NCWKC7RGTdAMReD0UTCtlLcOt2jp
6FZ0UnBkN/sevGi+fwWmu1PaOxLOdM3uHpRpVr31W9cc/ibNIdPrBZi25HBq+M9MZfswfNCZw0Ww
JJeHY7JeDZTruCXvMVs9QXOzzt3k/svZBy4NdNGpSvvUMswfz924/LIb8fyVtSNTq/pdLP1+ECZv
bFUlv+fCzqH1i2/B1Svra6+u6E9XxrXFs/lXc/krq/Weu2VykY7MNXhy4jCMXVpvModxEFHScTy3
SnWykj5iz27qduELI+YHVy+eXZ1acV4Dy2Mss+qj37rh5lSOeyDzE0Wv0qWHLPWzFf6HqWxPpW/a
RxmpHuH/L1lyeCXP8qFfxzMrlrzHbfUE527+MzkEYj9hn5obB0UsO8S+Q+v+TDYaG2I/ArcoIxBo
bggEmhsCgUBzQyD2lbnZfak0+DgY6b5J5SkrheLkNJ4KwVlPk+LeRWy8TIxMfmoW7orEfAiJcpLn
uES34U/mJTDv4XOXykCWS3FZyKSijnDtyuSvZ9ePkGKv2eWU4R6W4rlYlyupt87iPJeUKRMlvYTr
AEiMq0Gaj199vfhunXyZzM3Pl8odTw0kFd+kuuIQfCoMue4vxdy7Hv/YuCmEOcSVnOJ8/NQOwR0h
BJL+ZPHiwE3Q/cm8BJ718rk7Da8Nw/Br9PtxU0QLfPz1/gWYyE7gDKmF5MlcOBU/deJCor8TNiHD
XArXc58FeUt9H96t+Pi9fxf6gYOZL5O5mX2pmNWnmI8Y85WKKm60SjOj+nSp/l3MN0lmvkk6NUBH
VMgwT6sOxfksRrvJ5CjXDjpBKiVyZ0JuUOOXQWZbozR/rO44x/oQ1Y/NjV7zl2KX4h/BJ10olDyo
/lQxjvmE2SUWNbcq1T9K85NLpfLCqOjCrkj/jWgCo+DmUKf4x5V87sbtbTA8BBO0TcnCY4b/Hsjx
6JOKSrtiUVGJ64Gkssm9CP+39GgJtmx6kjWfN6ZDVhIkxnV08IYf3CMwMkNZHFJfC+1Evged2m60
/NCKKIyt74K5Hcx8mcytxeRLpaHzZOxrbLNZN7UrllDDp0v1L9N8k0rYfu4UNaqTr0rK3fIqtPdP
J+41uQguJwqd4RI4HoMtJkPzx1rji28OMv8t5sfmnqFSml538/5V86Dk8uMvFnOFz9gJPrkFm6yf
0fyjDD+5Q4kdt/KJwL3Rbu36DW1vrQWqf5zqc8cX1049YAsXaCr/nKpdgJaSf1nriZhiwbC4Oqj6
63lgIDPYBV2DUwOlR100TVY9qeUIyf5vxKdZaWzPDh/fuWr4we2w7bo7sA35SFyGh2XIFub0tuTm
Ls1yDma+TOb2suJLZdmGtgGzVwGeow1NUWkhPst8ugZB9y8z+yYpuHqcVh0Z5tRKl49Q2tkZc4sv
zcBGuARyp+RBDgzfrHxLsldx2jL82Gwwp0mEJieByS8tD+1JuGAneOxU9+Bj9FvzjzL85C4sgtum
yxgPg3cnZE3gjpPA8I8DWG9NOhy+04Py5vgXJjblwYnFkn9ZFGbU0a4UAf+tnq2wSHXKmeYy90zF
bHpSy5HpcFb3aTP7wXHwbB+l2plMtp0g8ExcOBo9ximesrqP3y7gQObLZG4D1//rJJyw/BYHTRVN
1sjElryZZls/v8vuLyr1SmnYr0/TGP+hRE9Dv0gzK0a0ykdp6aNPWAiawiXwNeigH6B17tw5yrrj
7u0YDKvMh93ozWnK0tS4QNR9EC88upmAEXtwC/w3xU/lIpO4DeTurTnFBGg7O+LCbfHp3+mDgQ5N
oEvuFB1o8zydl6V3bB3mxMhwK60d32UiL6oNszigK3HYV0FzE9GsPDFbmjE+P7H9uk1PajlSHWop
iagfnbGU+UphohlyG4sz8NsgFecKcxtvKs1iH2R3y9wOZL7MLwJMvlQToIzD0syHC+Crwx3Dv88e
N9l8ujTfpDRoo7ZsFmYpUckPS/EN+zFjl9EJQqInLad7wPDHWodfv+EfweQv1QZPuy5Y6Xk4C9de
d7GfiUfSi2D4R5X1kxO/9M1pLf82fzKTDlS48Wqlw/QI/RelcUsuWU2BVSV+dehPhiKmxlqInTpi
05NWjvczpi4NQmStmGvSUs7q97P5zsEepYv43/DL3TK3A5kvk+1EU3lxgZb5hNJId7GFIR762Ezj
KTgBn1anGRafLt03qQkW1BW5o9N0bBaB00eMoSA82EtjNUO3OmMhfaFdwiLDEZWT4o/VDG3TvuR6
mphZEVhyIVDzoPqpFdxc4LghpQXU/KPK+ckJVG0R1ffF7k+m60Dxj2M+d6PwoWMO66aN8Uv075Bi
crp/GdX8nZZq5bP+BtPKyo+xmrIyubFg1ZNWjq/AdC9EnavoAr8gDi2DwHX3UhqA/7wJk91KzfhV
+nSWpHbnF/IOYr5M5vbTTEekI/OW4kt1Ib32HFvZmMqxxmF2HCaVcdSc1adL902S0l9Sh4/ND12S
YOxyvpn1Z8pk7ko+9+oKnd/cVK1MXJtaDpnCFtV2NH+sWDr+gi+5nibm3rX1/1xcIzW/NOZP5eIT
pvY3REs7848q5yc3d7GDW72yAi7+ZLoOFP845nN3efKGY8IZScOlAYhMQvoNk38Z1XxEV6Lqr+eJ
2TQoY650qUUZvsuqJ60cr145myt56unDGIB405EcVVUisrp+hc6Fxpup4a8qBab7+O0GDmK+gjjg
ZNvaBn+2FHzpXphrOz3l9ooEvdSCK/H5422nL4X5nb6u33oivJiuXH6va+Kg5ssTt33ktq4wWe3+
yG3driEfOYR2FBCdHzl0qDvUO5PuzgrEdO99TQTP13/a+/lqwuMUEQcEqb0/dsItyggEmhsCcfDQ
iipAIELAWJiv5AfqsXdDIHAwiUAc8MGkBMoLXu0LJGL5oz2SnGuZegQvTja+1aCUErBzK7EPKk8K
lypHzk0PpOoFWgMVpwrCvgm46Tywloj5AeNWRk/2uMqXBLiCXWtzk4hhTyb7shS1Zz2xVggrJze+
lVqbd1JK7IPKk9wTH0C240EwVr5UtkCtpiv5CG1tdp1IJq2V0ZPkWoZEujXMIYBz9z+HoHVs63BZ
KiHu9gRGMytZ20TlGbGUG3FjWIP2UTKK3VkDSR3kucv2elAjEM/eNHRKSZCUkkZkap9grE60QeZu
Zs3TBk6/Vds604N6VO6yNUOSpKrtp1LZzsSQqgUawz3JOaojULOUho6LqNvcrTSgMJW0YyhD3Icv
xK9uSaSq9tq9XvjMpWovL0iSajA5tU+OKU/6v/Kpk19MI72uRLXIDSKIubmth0hlKn+DxyDVV4QQ
pliu4pmM24droM7NtWdyX6AKqCfvmEZ63de/SKObq1vV3GpQv+vdufnLDCRPCpwgEsAeA7DypZI8
dHbLT6f2Gqo6fr3ZteCN8QQx/pYCJLcpnkQsYXW3Nqlqa6Nzz1oNloKx8qWqYWoCD0nCECFq3rtp
o3XXQbvpIZFsVPqlOs9QS1B5pAVI+rubWs0GJOKSSF0KCSev6ilKyaiDsfKlIpJjVqpmltRIS2YR
1vK2NE6OUERNgA44txQqnVrui1kcOuAg9pq9NTQaotKlEsRBAKkoCIeT2LshEGhuCAQCzQ2BQHND
IG5RczO2/Vq+pNALUx7vw80yXL/8WBoU9kQ6xPqReKckgETJk0LXlBRQYKMW+uzpltxppLCFiKgQ
Lv5udp8nqHRhynUvc2WecA4nLV9r8yTxTkkAiZInhV6ty++Z1LYoNgzBXpfhuuPeGkxKRtssgd5E
g9szydFu2oIq9IQjtapZDrakrETiwZ/YRZNAAhv6wphYemjJ2gsbz4yCsvb3zgEFooa9W6n2GO6J
zJPY2nSrHYLx3/bMzQi8gqptt6VyFllub2+4rVGkqsbAJHA3dkXpPtlOL25S2mAqgUupAvoG1Nnc
fKsUcaljxNGY+gVVtn3ZZBtSkIodqAqanNP9+svyFIG6WE1gQytvmR9esPbhxL2kEfU0N48C2uXx
hN7Uavug/WpRABJrtSpPWRP7ILtRi4n7TzmBz+ZjaY8V/UEfTLpVVbfFghrM3sP75hCfRAYnqcky
Q7jObe+A+E4knSWN/Vwdl0rMrleWtlEq2+RJ5Yd3lQ4lbVd+/mEBSAIk2fITezW0tkZ3FcRrmb9c
YUnYwdW1dyvniUUky509golCsk/uqvWEczhp+fU4ofzOvIhL7nPlKawPKhRYV3vThWr+wpaEOH6L
Rissw8sOXd5qhhr7u1XsT4VAVIt94O9WQwccn/fhlb8qRyAO+FJJdRPwkEEIBJobAoHwwWrpMsRv
c6FHAALRMKC5IRBobgjEQZ+7aVtSLYeCSc4f/zfIoOymPM8z3kK+F7AcSgbE50w5cJ5q5smUOF8R
hmBX2YFyHgId2TJ4VnO+m70Qw5/vpiYXz3erg7nZ3LaI11bw0ua/YBudXDzbpPD1x/Iz+p5nyoG3
g5pbDQevxITxdwt1oJyXQOLFs4rz3ZwOpqHPd9NM/tbbVSIFHhaW0w1xNzdPhxV9S4dk75kk0wEq
ViJJ7/aIl+RQqMS3LPBv67vWZhd/txBqDS3Qka2qNnuGPomO+JHemhsUymR6taJK3ewngB11REpH
uXkcYmk97824k0LX8ICVKaivIwlY6Wt1LkdgK3MV6JOtKs53c2vy3GT75RK3A9Vr7ua0N7OzP3Ev
CA8vqTIObuH7dvs+dj9GNfZdkIKcgQNQzRHW1qNhDWbVnu8WJNnu51nhTsmGm5t/5bWZUWVT+eDV
MVhLDfbd1HXoYD0Fkoo3jRJ7PvWrqs53k0iQZJOy02VEA80tkKubN5Fb5yZVX5Q+8YNxlspUqRCd
W20EVjsH9RZZTbLR5Brdu3mv3fkQ+Tm4ha50zqpfte8BCXieaBBvvEDvNnwFOljUyn8cfTTqg/Za
mZtj0O4+OJOsb5Cc/nA+Dm6VDNes/m5ORsFd4gI2MLbj4sqnqRq5jrPWiOltX8XnuwVSpf/5boha
oo7nu2HjufeA57vti8FkBXMGbBr3mb2FnUwg9oy5oantTeD5brsL3KKMQKC5IRBobggEAs0NgUBz
QyAQaG4IBJobAoHmhkAg0NwQCDQ3BAKB5oZAoLkhEGhuCAQCzQ2BQHNDIG4JyCTONceTMpobAlFX
ZEgiws+99S689ebandGObjQ3BKIuyOb/Z/SuuWvvLdNr9vnXhfk3WuMXAvdyTeinizggqPdvleT/
+19tLrkHHYo88WkRzQ2B5labyVpn8d7noHNZvXP77mwpds6UM7kWoZTaowzz2l3XzmYpQHl4/qVN
uZlv3XzlO9lXFMqO7UQBEom8Rt/SurnZQmnPLG/sh8luW3NLdL3Fmul6orsZWqLp77gJjI/MQ/av
m1qo/piGhXceV2bjOy3CxHc6tto3ID52PoQkxk7JYVNLtGO9JDClfiWG1WCVv5xoaYm2r9sja7Ey
/6epJb7WkmqMiqpEvdLYxUHX9dW15TzkO2ll73T/zkcl6bHPLF741uPBzG1+/iiMGSk+edi4PArs
MvsJrtA8ev5zb3+zcPYnmdfn6bOrf7ElR26qtfeLr7195s0lmdIubrz3+N4vm8Sp8z+4d0men5//
5Qcvy42QeGLlR7/6Iybw+z+ZMgvsbjpBFXxkdZkfXCmQ4eVI/87z9DHpz/5g7htNvzvZtLX8rW+H
MGs4qZQXPPHSm3/88dlNJYeKQFq8AAt/e0IN1vgnt9qylMqSFqUyKHr5h/v+9gf3rhTm1SpwC5qb
/ON/Gri8ssbGkPkAn5+v/M1f/97rV78VYqkkyfFJ4GgDB5kYx53Ja4+PDbUCDyPHoQifAoXfVs8O
dGrm+jczgjgypjSS7wz27oPebRtGloDVsiyZ+EkjBG7C0ogq8D+mV8wBd2+zvz+E2Rmq2iLMztJr
iiLMJEGA70V24E/5EHLu3tEuvlbo2YQmJvAzEyWBn9/WLjT+ucLSIYVKjbxVWhVgeilCcpb+uXXR
88L25XAxdv5u5xoEN7eO/rjQ305VPAYff7GYK3xGt3OYocWSZRV1E36fj2WhpbtZLs6qoY/A6zqD
VijsAz1GIN8FUdaMDAoDjRBYgK5x+HPWCA/yEXPA1Nvs70UQRdih/+jXRaXYQByguobMw9m/mgsh
J3PDuIyeTTPexwqxksDMy3q10PgD/9HJt420XDcIFb1swwBL1a2Lpb/Ib/3iA3c8RMeMUP7Tdfvh
3qWNGwMhzC0Ps3OaweShPQkXDHMTqSX1CawpTE/ETh6G6Cp/G38soiy2DIExS7wJW/tAj7+ePHtP
epkt7U42Zpy0yd/z6MQpKnAwfdUSkFM0N6x2uUPGY+WqCYShZ45Gj/IdgeWslUzr+vTQnSyH6UVT
8ICVPx1eTg8etqZF6dwUvQyrhnlrY+RG/l+iH4h0qWv/y50e37cfjm4U1rK+qyVu791o+6qOOC48
upmAEe0pK5lrU7nO9BfpAGRglnZxK8X5/Pxn15URZJr1e1p02N4HOnxq8LGfDdGW4hdDnNgQgaTw
s+eHPwEgFHg3gX1qaaTZ18OqRpWaviLPDi5tJCtafRLnaCNJDfYvIy6Bad2SKNWmM1jVy4Re8rc4
ROFGYfEX37+dXWurkZbv297/853CmhApx8ftV5SzM3+gWuHZoWtwzhiTQlZk9YR7ukTZy4mpyI7K
54NG9HP3X9z7CnxkaITNX+g86V2hIQKLsCSw2t/t/svV12h7da5JGa6fu6aanlYOfcXI0BhXueCo
MmZ2aWiNcnaDqpcWyPSdQ3PTuhFqBL1y4T372hTHLcry/YF4NLuUTu+DwNPGjy1mFUqrHhy0QZyT
yTAHAr8gKGVYeB3SstIWxyYWs/lUgl22wdQ+UF4ziF10AgdP1Ot3252TxfFxWn3pSPtdcO1spnup
jnnom4YfQSpFr3tPK2nLSzC5EHb3D2UQ5bueZaUkwO+4BWv8o/xCH6WiDyyhml4i8GAfcGhqhslJ
a3Li2PsOabedXXd8ILG5vhIJXuvsmH81l7+yCivjHbCSPrJl6gcPwVJrPD8twY3mIx1X6Mi+C3pA
iD3DQheTQk/HFeXkhssQ2QeKuzGVuzG1wqZLDUrtysXR0amX2Qqlq8Crnz6bu7gM8xdvns0oaly6
kstlxqi1tUSAPxINL/Bmy42vvLrKhiWuAjX+N5uPrNHiVoeNJqh6uZBZv3llGc3M0m5K68VfHbmj
6zd6juQW8zdCVZ/gu0qyd/CrgQiTxesiFsoeRAq8t11M/a9vVxp17+Rv76cxxCauPAk2XxeELFbt
vQiuacfzFVpcWPKLCfvh5dvBOt9NCLg6ls9jzd6T8LOYXK7SmIhQKwYIBALNDYFAc0MgagGp5oT/
tGuS0dwQCOzdEIhbGOaVSYmU/lqvgna+xBpH64yJo4cmjk6bWK4kC4n+kGhCwnNQI0uOWKasSs6U
mtloweqXKZN+qVHkSeguj3A1t6pBnPfO2kYcY2KJmE1ds1mr1ZvYkPAcPFoPyRJEwD2K+oxYrMhM
55ka5f9BtDapwWxqTtjoyRspY26S2pJLRKtiSrWx1jYjwFQT2Z1k0Duae70aQsAqaOptVX56dxGY
gyFeSbCt6ms9Wpi+22y1Brewqdn3qE12AzdENSesveTqejfVLoiplyhdqnZnCzB6AaLXYeLeSaim
Jxk9AglarMQ0Vg3OoTTGLVmsEYl4qNWDr9naGK9A+cGhJMLT3KRgDZq5V3BWJ+IcQRGXmwrqIQnF
QXJNMvGlJxWkjHgrAvTeHoFwmhvRq51U3gKlMINcqdHZUqv6LgyRwKNHRiA8526kfCUkIeqq5FxO
CD4U9ByV+XIgvoZPyrcNxH/mFixW2OkhzgAbQVh7yVWaG/i+D5DcpzykNJr07N+kCvIseSynkxDW
KYUQS+pbexDYuzmGYtpIiJTeX2mX2jCNWF5sme7ceoFSHNfWnhgLlyUZppcIRCpbmf05lB1Zei7X
WxPisfbjqT4tPWiIwUcsLq00sU2tA9DWhB3UY6Groh8tl0hDUlk9n5ovDQcyN0QwJQar7+VG8SHK
JAw7qMsbntCbuCQK0uA2oRErK41tBxAhlVhjlUtkd0o59K4SUgOKhk2H6jQpJjXNJi6VBOsLa6rx
AOzqUcCtWO6IfWKdtexudmk2gOaG2IVZW4Bpm3NX0e51rWhuiIM9jjyYY3X0d0Pskw5xD7MLDNOL
AFfvNGPhNFRz49i6JDleQJm3LENZ/zWzN1pZ3zSbz5vNAw4X8feMCQV971byQKlyiBqGHdT/vZvb
VilSgWCHnynx9z7z9jNzviox/ALKxXH90toNtDfEXhlMSpJkfEnalmVJfyxp3ZEWCrYQLa6VFw0x
B+p8pVCtiDeRFK4hQCB2C63uNdLoDojh32XycLMNyZxOcTZexOIVp/w3e4z5jSoddiKR0EMIlxk4
QbND7A1zc1ZOz2dW3zYSuOYTN0sy/yBBGSMq7XhDs0Hsc3OTAlV599Gc5DfQk4KO78otZ5DAholA
7PG5G6FQvwLOirQIip0Q4hFkv3GbMtpnfgHmXMFTiTggyO7fpLR61u5AwzTinFJJvpbiXOiUiM/I
tYKhKWKPQjmwcSwE+RiMf1KOLjsOUHuflW7MehpWeDHqSZKeUfwO1nm/ZzICm5vVZcwwB08PN7A6
xVk6G0skk8ccGL/WJYHLWzSH/5qLgXsk2+HzZssO4JRvtzAWlnzhqJRv63j2AVvAKRujsVR1YsrE
8As9OeaZjACDSaKPz0pfxNj+rt2XBnFGDFMIIdqKCTGTETMH0PnqcV3GmCWOZjn+3ZkzjtsX9oW7
jC6BixKIZkCOghzn4rLaIdFPqiMKIs8JxoFlfyoIYmRlFAy6jih3nlLSf+1nIBPjY96DuW6B40WI
yiALlJKLZUpiaNw8x0fHbTHi45CPQyo/ymjlhCqR0rIoT3Kj4jjP05Rl4iovmhRRSYqanyrmbnsb
tZiqYee2e8hli7F14E7Dyzx0PlvkOktBTdchFysKxtm3T87SP5EmMOh2rl/8Cu1taJfS8jSk+EL0
Tk8xa/HiSg7yt8GhCNwXLUZNXQ+Nm0wUEvZOc+Z0tnMG4NAz/H1UolTkO1Vahi+/81zhoYWVdoD7
flxcpuGwfT2RU5Ki5ufAmlstuie0tl2ZvKVYnc8LkB2Cd2V44TnYOA6zpkM6Z0VolcUZo3fb0Q1P
p5sXR4Y12xBhcxZmZG8xSyAMQbcMBR6iMxZKGpcvjr9RMMegcXqaD7f2ACyLs1GAQgSyBZWW4RVR
ODEvClR4dAAEgT65KtJcgJGfg2tuiP06dxtjM51se4JW5/xvwxMjMCyC2FQioFX72nbuD7r1+4eV
sSL9o9OJZtJB+nDHU8xye5xaxRubsL0IQ5TyixYx0s5TPV3mGCyOULzKelMQtwGGqAHulCQOGJcs
YMucFDU/aG6IPYn3AfdTWlujHbQTm8hCVrUYfRImri88c0MnTfayud4dZjoT0vThiKeYw7CUoOxa
SAsdpFLK71nERHLfjK3Zo7z3wFH6V4YsjTJBDdD1iOQmGiA784PmhtiT2P63GTZr+v5x2j9E+6CX
dg0T49mjWqggmrq77+ZF6M49Z9CV7IzhzwTom/IUs7mUZ4NB7mOLAFOvQV+Exstn9VlENC/+cMsW
YyH2dJEaUif0csDWWC7E3PhekEEUjLvxrJ4fNDfEXkTsSz2s0i2Oz9IRX4ErLgNcTPXo9fClfCQX
10mXYhvcTe4Bg07vmm5Xvk51chvei/SrbQrP9yZoJ/rrB/mNXwOstN/+XS20TeRMr9PUudtdL4kC
Ncdmno0plzsi34q78ZXa+bzR/QJ/u56fYGjCVQPE3lxYGasHadm4VfAKEBXNDbE3wUExKGVToXIx
/I5VDF+oZ4LR3BCIhgHnbggEmhsCgeaGQCDQ3BAINDcEAoHmhkA0Hv8OaVZHRPMmwQgAAAAASUVO
RK5CYII=
</FILE>
</FIGURE>
<FIGURE FILENAME="Funnel plot.png" FILE_TYPE="PNG" ID="FIG-16" MODIFIED="2025-09-29 14:48:10 +0800" MODIFIED_BY="[Empty name]" NO="16" REF_ID="CMP-006.01" SETTINGS="SHOW_STUDY_NAMES:NO;DISTINGUISH_SUBGROUPS:YES;SHOW_EFFECT_ESTIMATE:YES;SHOW_AUTOGENERATED_NUM_FOR_STUDY_NAMES:NO;SHOW_CI_LINES:YES;" SHORT_VERSION_FIGURE="YES" TYPE="FUNNEL_PLOT">
<CAPTION>
<P>Funnel plot of comparison: 6 SPPB, outcome: 6.1 SPPB.</P>
</CAPTION>
<FILE>iVBORw0KGgoAAAANSUhEUgAAAlgAAAGQCAMAAABF6+6qAAADAFBMVEUAAADAAAAAwAAAAMDg4ADA
AMAAwMD/gADAwMD/gICA/4CAgP/g4OBAAAAAQAAAAECAgID///8AAAALCwsWFhYhISEsLCw3NzdC
QkJNTU1YWFhjY2Nubm55eXmEhISPj4+ampqlpaWwsLC7u7vGxsbR0dHc3Nzn5+cAAAAAADMAAGYA
AJkAAMwAAP8AMwAAMzMAM2YAM5kAM8wAM/8AZgAAZjMAZmYAZpkAZswAZv8AmQAAmTMAmWYAmZkA
mcwAmf8AzAAAzDMAzGYAzJkAzMwAzP8A/wAA/zMA/2YA/5kA/8wA//8zAAAzADMzAGYzAJkzAMwz
AP8zMwAzMzMzM2YzM5kzM8wzM/8zZgAzZjMzZmYzZpkzZswzZv8zmQAzmTMzmWYzmZkzmcwzmf8z
zAAzzDMzzGYzzJkzzMwzzP8z/wAz/zMz/2Yz/5kz/8wz//9mAABmADNmAGZmAJlmAMxmAP9mMwBm
MzNmM2ZmM5lmM8xmM/9mZgBmZjNmZmZmZplmZsxmZv9mmQBmmTNmmWZmmZlmmcxmmf9mzABmzDNm
zGZmzJlmzMxmzP9m/wBm/zNm/2Zm/5lm/8xm//+ZAACZADOZAGaZAJmZAMyZAP+ZMwCZMzOZM2aZ
M5mZM8yZM/+ZZgCZZjOZZmaZZpmZZsyZZv+ZmQCZmTOZmWaZmZmZmcyZmf+ZzACZzDOZzGaZzJmZ
zMyZzP+Z/wCZ/zOZ/2aZ/5mZ/8yZ///MAADMADPMAGbMAJnMAMzMAP/MMwDMMzPMM2bMM5nMM8zM
M//MZgDMZjPMZmbMZpnMZszMZv/MmQDMmTPMmWbMmZnMmczMmf/MzADMzDPMzGbMzJnMzMzMzP/M
/wDM/zPM/2bM/5nM/8zM////AAD/ADP/AGb/AJn/AMz/AP//MwD/MzP/M2b/M5n/M8z/M///ZgD/
ZjP/Zmb/Zpn/Zsz/Zv//mQD/mTP/mWb/mZn/mcz/mf//zAD/zDP/zGb/zJn/zMz/zP///wD//zP/
/2b//5n//8z///9BjlLGAAAIT0lEQVR42u3dT28V1x0G4Gt0U3BrWTpVEim11EV3XnWRXfsV+nEr
VfkCrcS2CxSVLLpwNwhOBW0CRcS1fY19cYyx4fdO7rnzPBL2cAFjDa/Pn3dmzE5bQL17TgGChWAh
WFBuedvf2E9+tNW7s4NFbxevnW0Azn9++QKCdYtcnWdp0S5fuHitv03c+QtNskyF5R+xdWeVuwWr
XRnB3r52kqV3xyjhMhXeZRxqi7Upb+01+OjF+9U11vpr8LFTYb/la1C4eF/fBhrCeO9U2H+ydrq6
xmpnrcLVNVY3P7Kyc10E+i1Kzht/XbBMhR8/+8kVH7kr7Ovbv+u2iTfsIBnBwdHPEizLpW13vOG7
QkZdYgsWCY8Ei4TDaRfvrVuAz8PRtMGSKkyFCBab5kCwSNBjEaHHIkKPRcShYJFwJFiMRbAQLKrp
sYjQYxGhxyJCj0WEHosIPRaDESwEi2p6LCL0WETosYjQYxGhxyJCj8VgBAvBopoeiwg9FhF6LCL0
WETosYjQYzEYwUKwqKbHIkKPRYQeiwg9FhF6LCL0WAxGsBAsqumxiNBjEaHHIkKPRYQeiwg9FoMR
LASLanosIvRYROixiNBjEaHHIkKPxWAEC8Gimh6LCD0WEXosIqbpsXrvF4fO+SzkeqzlWq7a6odc
zcfRFMFaj1i/zNfpm+afgIJgtbX3XaiweOdu9FhE6LGI0GMRMUmP1Xo/axyc7vnI9Vg7H9r02RVi
KkSwECy2lh6LCD0Wmb2bYJHguUIiPFdIhOcKGYxgIVhU02MRocciQo9FhB6LCD0WEXosBiNYCBbV
9FhE6LGI0GMRocciQo9FhB6LwQgWgkU1PRYReiwi9FhE6LGI0GMRocdiMIKFYFFNj0WEHosIPRYR
eiwi9FhE6LEYjGAhWFTTYxGhxyJCj0WEHosIPRYReiwGI1gIFtX0WETosYjQYxGhxyJCj0WEHovB
CBaCRTU9FhG5Hmu5dtwXi3b1iK22M0Wwelv9WD9iuz3an2LEutAuh7DVGyHbUodHkwZrPWBGrm02
fY8lT9gVMkywDFjzMHWPJVczMUmP1Vbt1UmouiJrJnI91s6H8mPw2mbPYz2WxfusuR+LCPdjMRjB
QrCo5n4sIjxXSITnConwXCEReiwi9FjEPNxb9t/uCxa1vvjDjy+Ov321+0ywKHOweNj3vt/99e4/
X/+ueL/p7oY5+82/9n78/uxo/49/MWJRNq4sXj5dHd3/xlRImUeLJz+sjr59KliUOVz8fnd19Phz
aywK7b/6z2en74/3/mvEos7ze7vHXzx7ePyLx0YsSrUfvv7z5w8efyVYlDmIXdMxFc7Ps73P+nJ1
Dcf9WJR5/eWb5/948erB6TUczxVSNl59uffv03jtnr7LPVcoWHOz92ZVie7/76U1FnVent/G8PTr
hfuxqPPk76v3L/4W/WtMhXOzfLG6iPP6wZvkX2PEmptf/un1KmD3F54rpM7zv55ew3l9fP+7RbLH
MhXOz9k1nPu/erJI7goFa97Dl++PRYLnConQYzEYwUKwqKbHIsL9WET4/lhE+P5YROixiNBjMRjB
QrCopsciQo9FhB6LCD0WEXosIvRYDEawECyq6bGI0GMRocciQo9FhB6LCD0WgxEsBItquR5ruXbc
F4t29YitdjxFsE6/YdHqmxZdHrHddqYI1qV2OYSt3gjZlnq0P2mw1gNm5Npmh0cTB6sbpGZh8h6r
te6sUx8sCATLaDUXk/RYbdVenazWmx5rJibpsc6z1BZSNRvuxyLC/VhEuB+LCPdjMRjBQrCo5rlC
IjxXSIQeiwg9FhF6LCL0WAxGsBAsqumxiNBjEaHHIkKPRYQeiwg9FoMRLASLanosIvRYROixiNBj
EaHHIkKPxWAEC8Gimh6LCD0WEXosIvRYROixiNBjMRjBQrCopsciQo9FhB6LCD0WEXosIvRYDEaw
ECyq6bGI0GMRocciQo9FhB6LCD0WgxEsBItqeiwi9FhE6LGI0GMRocciQo/FYNaD1Xu/PHZqKApW
b611uZqVXI+1vOkX+9s3zT/BdjqeOFh9NXS1s0Onf3vpsYiYuMcySs3F1D3WyfbQ8n0Ocj3WtWus
ZtCiLlinC3aRomhb8KEYydk2O4jNhXaFs+Z+LDITlmCR4H4sItyPRYT7sRiMYCFYVPNcIRF6LCL0
WETosYjQYxGhx2IwgoVgUU2PRYQeiwg9FhF6LCL0WETosRiMYCFYVNNjEaHHIkKPRYQeiwg9FhF6
LAYjWAgW1fRYROixiNBjEaHHIkKPRYQei8EIFoJFNT0WEXosIvRYROixiNBjEaHHYjCChWBRTY9F
hB6LiFyPtXRy5+zR/l3/RF+s/c/hJ29Pf75ogsU7Du/aN5wFqp8n6yJU1/zH4abCWSvqsVoXLApy
tMrSNeOUqZBPGJuaxTs3O7jzXPieJZWpkHV37rH6bX+jYM3aJ/RYbW3cumYIMxXO2p17rJ+usd6z
6Nr50HR5m/k0qe7v38CP9LN/Sgex+2aW72av3ZhCtk3ufqzlu6F/G3yp4tPc28Tpjy3YFrRrRqy3
M2F3frj1sv42u8LziG3CwGXxPvFHSk6FZkIiwYLM4t15oW7xft5jnd/BZTqkKlhQZoBrhRUbntKL
ChXjefVVjo3bFW5+sHpRNssuKqx/sI34hDZyVbzxu8LiL8WN+8ou+YQ28FLJxo9Y1ads4/YlFZ/Q
Bi6UZ3c/Vtu0r++2nddmNzlYJYPLlQ/SNjDodoUjnnN1isX7KHvM7f6EigxQkNb1WEUXFep6rLqr
HBu3TNO8YypEsBAsECwEC8ECwUKwECwQLAQLwQLBQrAQLKjxf5R3qFaEJ+IGAAAAAElFTkSuQmCC
</FILE>
</FIGURE>
<FIGURE FILENAME="Forest plot.png" FILE_TYPE="PNG" ID="FIG-17" MODIFIED="2025-09-29 14:48:45 +0800" MODIFIED_BY="[Empty name]" NO="17" REF_ID="CMP-007.01" SETTINGS="SHOW_RAW_DATA_COLUMNS:YES;SHOW_EFFECT_SIZE_COLUMN:YES;SHOW_ROB_TABLE:NO;SHOW_MORE_DECIMALS:NO;SHOW_WEIGHT_COLUMN:YES;" SHORT_VERSION_FIGURE="YES" TYPE="FOREST_PLOT">
<CAPTION>
<P>Forest plot of comparison: 7 C-reactive protein, outcome: 7.1 C-reactive protein.</P>
</CAPTION>
<FILE>iVBORw0KGgoAAAANSUhEUgAAA2EAAACACAMAAAC1IpG3AAADAFBMVEUAAADAAAAAwAAAAMDg4ADA
AMAAwMD/gADAwMD/gICA/4CAgP/g4OBAAAAAQAAAAECAgID///8AAAALCwsWFhYhISEsLCw3NzdC
QkJNTU1YWFhjY2Nubm55eXmEhISPj4+ampqlpaWwsLC7u7vGxsbR0dHc3Nzn5+cAAAAAADMAAGYA
AJkAAMwAAP8AMwAAMzMAM2YAM5kAM8wAM/8AZgAAZjMAZmYAZpkAZswAZv8AmQAAmTMAmWYAmZkA
mcwAmf8AzAAAzDMAzGYAzJkAzMwAzP8A/wAA/zMA/2YA/5kA/8wA//8zAAAzADMzAGYzAJkzAMwz
AP8zMwAzMzMzM2YzM5kzM8wzM/8zZgAzZjMzZmYzZpkzZswzZv8zmQAzmTMzmWYzmZkzmcwzmf8z
zAAzzDMzzGYzzJkzzMwzzP8z/wAz/zMz/2Yz/5kz/8wz//9mAABmADNmAGZmAJlmAMxmAP9mMwBm
MzNmM2ZmM5lmM8xmM/9mZgBmZjNmZmZmZplmZsxmZv9mmQBmmTNmmWZmmZlmmcxmmf9mzABmzDNm
zGZmzJlmzMxmzP9m/wBm/zNm/2Zm/5lm/8xm//+ZAACZADOZAGaZAJmZAMyZAP+ZMwCZMzOZM2aZ
M5mZM8yZM/+ZZgCZZjOZZmaZZpmZZsyZZv+ZmQCZmTOZmWaZmZmZmcyZmf+ZzACZzDOZzGaZzJmZ
zMyZzP+Z/wCZ/zOZ/2aZ/5mZ/8yZ///MAADMADPMAGbMAJnMAMzMAP/MMwDMMzPMM2bMM5nMM8zM
M//MZgDMZjPMZmbMZpnMZszMZv/MmQDMmTPMmWbMmZnMmczMmf/MzADMzDPMzGbMzJnMzMzMzP/M
/wDM/zPM/2bM/5nM/8zM////AAD/ADP/AGb/AJn/AMz/AP//MwD/MzP/M2b/M5n/M8z/M///ZgD/
ZjP/Zmb/Zpn/Zsz/Zv//mQD/mTP/mWb/mZn/mcz/mf//zAD/zDP/zGb/zJn/zMz/zP///wD//zP/
/2b//5n//8z///9BjlLGAAAeQUlEQVR42u1dDXBb1ZU+tqT39CRH0nu2kzghwU5CmO4OsDgmP5Zd
QE4JbtjNtqXQWdql093pstOy7HRY+jPdgW63P6F02mk7TYFOs8Cys01bWjKUDWCrUFv5URIzbZd2
ATsyIcQQ2+/ZjmVZerK19973o/ekpx/Lsqw490ukd/Xuuefcc+4990/vWDU8UFBQLBlqqQkoKKiH
UVBQD6OgoKAeRkFBPYyCYsXAxlVrzQItGJF8BLkzG0EuhqwAGlI2ezJpM9+M+eSiq1EOyDzYbJx3
RpOry0MGesPW91YeGyGKdxxHnsRFeKjh6tBLrsKWlvmU3c55ZvoOWWkY25Nfw3N7xmdxEd/NZ51u
9JKphxWJFghGIvk6b77MnVdE0nxK9YDGD7/2TvdbYxlNtueKSEY9l9bDvDdMXnz5zaGkJleX1wIw
HftlE+SWj0w4uvrHTx5Elrpp3cnPfcN/8nP7q7ClPdsnp/jWM8m3LDVcXUDDsX9u+6MDaTi/Pvy5
b6BXtWlY7avEBpYDsZtpDAQElguDmGIZjwiBgMuF3tB/Xzfj9XWxMRA9Xcz9OEdwsQcZNLqB7GIZ
LrYI2TODnNAZnAG4n+nyII6BgxzLs5g1kQ8eVJelt0AC/esMzrKqSgcNWWwCZHRf0112M4zzoFpP
lUTYBreiO0wCbl/bAbcLItIlhc1Uh+yqpQm96GFYl6zxqugchv6NBWNKo3U7HzVkHUXaH8UaKu0u
uxiW68ONzHUJmoYcWrEEAizSroloiPQgXcTtBD1N6MX7UYfQ+xCdw5SRbMa943H/6lGxBc4dHv56
4kDH+NhNn4+3wO9kGyJogfOvBtadH2v74OkDbV96NvWF2RZ4582TBxJobIM6sWb2prFk6XNM7cY+
MiB6a8a/NyQioT+ZuDkSx6yJfG/bGNsqzS71HOa8Yt0IPwNzWC6/ffz5dekR/thc0nZuPURU3Vc5
p8+dPDCn1DOpmvCRQ8PoziAqTTj8qEYcaX8AKTHa+7ieJvQ/ahO5baNJlVclW5q9omnEp2pYu3H8
0Ka0hp99Kbn7H19HGirtvoqNzt70NUR4zrX6ykFVw3MZGraJjm1Yq7G39utpQo/0fTP81aTKi85h
eNJA09Tw0dtmjmKLD7eioS4BQzHAxok51KUiukZG4QmU0zoIeMYaa4KUsmHa4FkF84uQ7wdlnJyF
oVYidNih80Py2+GMInFp4WKh/Zo6WavJsCGL2SW3M2SaI7rP1KY2E90N9UQq1Bi5zcLgEKIHGNye
ThN69Gk0GEvbsXKYPAbt17oVDZ0weNKQ9ZVdjfGvEA1Ju8/YPcqqoWcUetIaprI09GMNBbhTSxN6
lNOENPRrfagyqKnap6YCaDwiM8g2ODVFPgX6ZKYD3elPkDz0Ru4qL0ennqNm+Fr3ffVaJVni2Or/
OXGxWxOI55bHDKwJT6YDJULx0vkXCfFXxwfhRNSgq2agp+86sePpu3Td+evDzmsNFSTv4u2k5tpN
YsA+WVVATwd0O6m8KtrU4qbZdjg+Y6HhH67Z9+wLeyCotjt//YnBu7I1JM1u0lDtIoZ0WkP1Jp3D
VIRnj/bH8fgmi2BD4/HPg0FL49iycmbgE28sSrQdribX34AowtsWpgtXZDUvfOqbA+rRaAjEsCGn
KSSHmtD1/YruUTibrfAf4WnTiIpJ5ew04W1txwpoOHF+AJIk2Y9tncZo/wMhh1ZVrOHbbFbpq4HJ
0jCRndY1rKmshlXvYTf4n3P761GifgAtXljYJAdcVnQMDDQG3Non1FDwSdi6eXHrs/4LYgzxdMLm
ATia0U5Y4p4tsPTbWC4QExzgIHJZ2LKbLJ/VPEcHWSyfVHSvhVUDWdPDrTBm2tXBlhHNgMY0/rS5
McBl2LEi4AJ9gl3VENWp2agh4ydbQrXdu+DqTVkafhlGzRoSPbR0Q4Az6c4pvNzUw9R9WGPX0d3S
sTY00j6z97gEw6dirvCkFfFw797JExPap0f7N8Cu0MXFzTGjHq7Jd2oCIqeie0/rQl2hK1SJp2am
T08suRXO9PqYSVQLLHf8RNRmnrjtBt1dIfeRTBOunXvVNAhETk03n5jMTqNPrdHJ469k2LEimAp3
sRd7J8Ddvx7Gj0/bzesIXrE1affjR6cyN9aBNUcyNFT00NJTWlrVdwrzcocrp2HNJRK9suS7HQqK
y9rDmJo4bSyKSxD2S6SeCdpUFJck6JO/FBTUwygoqIdRUFBQD6OgWDYPC6dYB1snQ6P5G139y79s
iHUsw7rDRVAWjUAgEIaGwAJYyR6WYerw49UB/GS5mZeBUcxtrRIiQTovQKJmJ1TE0c3nFmiwYwZz
JFBkAqyIxDqzKNRUA5fTQlygARNoX6XierBcoyVp7qZLOdiUCGGlxl7WB5BSn0Zs5BjGI5elNRfW
8itTL4OH3dw1LPds/wxcs7PYwk9t9yQmdry/zFXaA/+9EHK+zZPo3X4RpYLv2p9qMOQEg8pLwd4d
OVkcg4WE7Wl2Qszf++31sZwC89hxDWztAP9WmNOfsQ1mft137a6cpVlS3QToDxAF5Z5ddy7MyHxX
0NXFw62wL4hEz07Pgnyv0rMbP2R7d7LNtwyj/crUy+BhMrwPOoOPMUoAFBkplHgkJxnkST1xvA0o
sTcID6AyXHBWowbwObkwhF1dvoAeQ9XFeEEjCAQEprtQZz4qwmESEqTE9iBuTHdMjfuyolfjp3BS
cFo+FU7iuNT4KhJflCnxMMhEohIvpcaVIYndrGA1aSp2IgJxbFI2SDyZEu7EWcao4Tr3o9c49Opx
bZrd0GzbzSrBUjkwCrOEh+FhoU54PKPeYZfTp9eFxIB1eR5lnYLemzuH4IPIxcmz6inHPNRfo871
g06BC0aXwcNWpl4GD7NBqytGvnnSx9P6na77cK1xUD4eWXxtbq7NixU5rxRuNffX+ed2IT/aeVoi
n8Ynwds2ULfNMG6M18XrC9QoxsGjuE+2tNW52prhxhd6o3G8Fpsb8t9jRe+AbU6tm7+hPj9qgreN
q2vzxbFaXjYxvWt3lsQfwF1E4kDdQFczeMbj0V1E4kn/7RYCVTupAi0GDO+A+4ttXmJHj6jyMmMO
/YujlwtubG77Yt0AedhOt9uaU36fsRWyND7uj0Ff+zGHQQXUFuZ6B3Y+l1Lqcpq02H1TqbZ/mW6f
UQvU4Kcre1Ht72FdItSO1IqJjyo5SXgDlgcrUy+Dh71yFHbudZse5VPikZ5DvSFBvpu+A4bOQDuQ
2BuEqaOw60G34WlvEsMlwxmln5MYqiFTtJE0CIWC+/j2Rj8PepxPDO73oL5oiPvKgDF+SrAiMcRx
6fFFJgjtDUQfNV5KjyuLjMETFgKNdrIUqMeT5YpRC+0Ky/1SSBZ3hRzpeCzdbsOjBZdTa2AvOA37
kr3HpzLqLUNrRKnLGS22zRg35oDNr+HmD01zOzcA2+zcxGxmfIq5hOU6FFiRehk8bPv5Lx2FHeuN
uR0goGp19s/JyRB+RPs/8Ode0rOIOucHUImbDH1VgLtRnxMcavdDtOjWzSaCmoJrhRhZJ6Tg9ttR
+Z4HD7wMncR20GFJ//THt8B2ZZ4UrbiTOqjee83cGRKRZ8IF1F4XNIlz4Lv2q3VElADZtBl2sny0
+GYs8G9JUudlwsMQ6PiWYO94CqXmsFDipka7+fOa6EJ/XPxYaCi9//t1P1zMqLdf0xpd5tQWE9Im
PLtvZk8IYDruOING98n4mdjwTPQO4v4gLpeHrUi9jKf1wu7zA+pg0A9k+aPGI93T4eu4V52Dw8Yi
wsT5O5EiIVAXS6IIQ4goHTdFYqh+g9mFNYKCa4VQ4qghJGgvvH1V/gKG+KmrwWalol4fy/gicNQk
0kFIcuG4MoOdMmKTFBjiyax5PYRmyofQkHEYHjTEY9UUHW/mcPg3DtoNQzLn2vn1DFk1mq3RZbeF
DvfFZ1Lqcgz79+Z7Bb/jCWUW2LpcHrYi9TK4izMQE0ZQi/eTqaChgUzbJB7pKdgB+4jGsPmW9FEP
KiEIf4aWjzUwopzhtQxAD1JlT7NGwcAtm1GpWmhUrMFvAbZQlewdxE30OJ94/igvLX4KG/0CvJBN
oMZx4THMKr4I4UTHw4pEEi9VKK5MsxNkxyapBEo8We4YNRsaci/An1AX+JMhHstoNzy45TkSGoPt
OOwrffA8cex7sllWDwy0pOuSddTtYuSeDhY4toEjMW6zT8AWRaDUNyv2VThCbCXrZfCw34Z9Dl/4
HImt6glNP4cPJpR4pKE+OIoXanDmdDR2Kh2edfFElNkdfhmk0KeUYaP2tmMSBI/HavGsRbYUp2LR
0xNor3RRcSxh+sR4oSoxiruocT4Toea5vORa/BQOhuI+0ZlNoMZx4fgqi/gi4tNoRgE9XqpQXJlm
J4vYJAVqPFnuGLWxfkDb+SbkhKwhHstoN9S3+vIcLMdC0I/3buljJrbDa5YlHdtbm66LaReI316w
ub79qgiv2Ka8eF/TWDsKP3MTXRzeubVdpyaWxcNWol7FRK+Iq1a1/36s+P0qd2bVnhNWx6I0yKs0
u+XCyKYS/mRNw8d+UO2WWKl65cTq61Y3LETVxutWN1rmXLeG+lEpdsuF6+pLENNYv3Qq1GahJDbF
6/WRyui11HMYBUVxyP77Dt6lFRio/kURffKXgoJ6GAUF9TAKCgrqYRQU1MMoKFYOzH9rSiInixIo
fwZSMrybaHQyBF4qcBqpcjNfstnmL21K5czLJoGsuivV5osRlcWubAJNdrbgypdun7SB9QzeLDe/
WsCrNySgx8xl9zAp3St4zXmsWprX3wv3A5WH+aKJgiJLm1I586RCHVPv61IxorLYlU2gBJZM0jck
vlgHy1Ml3igsncyjlmFklXg+w0jFhAb/MutOUQHFwcvFwyReyjdQ4uyM+Ucbi/ksIkmb3HgL3ywV
fP77RTMv0H0Ls1ucwJx2XgpkCeOLqiZfJjegD/HU5rM9ahx1PCPNlD2uqe2Cb5uJcpAW28ety0iL
7mylCy+nQH7RY0Bpo1IRCw7VxpIEFEuyD8t2Md7QSLx1PzCtSdJEaRfLXtyV2F3zFJX4cvZMqeBm
UaVYis0KXgVIpXCWspaFC/Vf3rTapFh6D4O8bZbhOSUM7sXt4cuxwCzgLlmL2UI1VCmK8fqSpp3C
nTyj0opfahcrCgt+mTzKZWqKhXmYfiBWGpHVFCZBEX144d6Tn6cEOc4m+CVaq+UUuODNUxH2yd4b
8tbVMdSHulJl92ELnMUkPi+RlMfB0J6trK1blIMVLVQqZtIrYtout5aLXCJq1SmoFsUSz2F81vrM
sPIwNofpix4zUfqTpCxFVKZS4a+QrOoi8dm1MuRJ2jc40iKG5SxRksVCzEzBL0ZeBhOjikqaL6XS
uaqUdivNWPwSqUVhxhJGr9DN8rJC4hfZOiW0H41eKfGko7Q1C3WwqnaxUjYGFFXjYdS7lh2LPUgq
pQm91OylnnRQUFBQD6OgoB5GQUE9jIKCgnoYBQX1MAoK6mEUFBTUwygoqIdRUFBQD6OgoB5GQUE9
jIKCgnoYBQX1MAoK6mEUFEVAbIyl3Kzdz7q8PTI1B9Bf6KMoF+QmeS45/x5AvfpL3ejayNQ6zv9h
+9IJvQRinG0c7RsUi/St3zzhrt35v+LE1DT+FWrtN5jRdebilJT8/qq/f53reeThpRDdEqFzGMXK
RfiapmTnS/PjRRHX222f+bHjdeFym8Ooh1GUgBHfmrm7fjJqWBAWe21w2Oy29xyXj4cZTjoCBNqn
Bs6QQS4HOZBTDJsKg6hQ+hgvQJ2g0bNsSsa03dXqtDIbyNRyibf9uQW60R1szToRwnUs4yGnAiJK
IRua7JpPH6W8msLt4tY4GSS6tFQY16bBrZXR6qjIxPlqRQUn42yEHEYSG70ejpHWz7517sejMF6P
3QYWch0biQ0PTa9lXHV8g3g5DEaGfVgk0gJBfV27c4OebAGcFG9m4rVdB+9855vxvS+HX4+ge8OP
zMmOi0pr3/3aO91vjcmIdnT2wv6q1FXYgRSJRCJPvnyiMsdcB3YqAv+4NUOg7MFV4TvGHW2pXz/W
+aNfbZuIo9vNk+Ns+1s1Rrvmg1oej5NKu6ybPvhMK+HUov3oibxqJ6gNeQjLTH088vqJ+JE0EyKT
lPnF2n0HUKsKf/H7976blCMtYN7jyInG/S/D/nMTkxejZK+1mNdYFO3QxK+sYpxO95RtRe/DLE7r
PQzrAQb/9FPYxTDd2sZ1k98OLHS2QgL+Er6N78w1paBe9dAfDnJCZ3AGJ99t31ydU1hcHYY/EJqo
jEC/KvDD/RkC98zj9wQMDcFh+CB4hlAa4TAMDQJnsms+qOUR1HZ5ADoHFU5pSTfqtWknxw+PjbKI
Lg0ik5SZg4fwJd7PNcVnrOTND6VgvJwGQrNa6tMrfQ7L9jBfm5tr8ybwTz/d+EIiGv+w1kIwCDWA
JvZ5SMK9rEsEW2OtnBhSch+A1zUGdohXpaq8Sx332llHRQTaj6tjU9yVITA8hd9TIAjQi/5tF1Aa
oRffSJnsmg9qebybVtolhS8ps6TDendWawMDiDwNVSZp4CjDiahx3YzbYo53cFPfiydTV216ct2a
BsU9Sn/dtmbdlaevGkvORh8RHZebh8Vg6IzqIzHweqBH9zABOc8WDrdPqN+1cwM4J9nV7CYH2Xb5
Qd83XESjYRWiYV5Z9ovtoeHKTGEu5Y96irHQaEbWtEOxGUGH4i1aat5k13zwp31ZaRcGnt0C8xaS
yCJP/ROjsb3gMhCoMnFXCEWf37UR/B3s5I6csoUx6b5YYq5uUzPb1EBmNLzHWsC10bHhSmd9KBGb
2j0mwGUAq2c60KCmNFPPg8k66NROHdHr7RPR+tDdEI1vH0Jj3UQiEovcMUNWFCHQt61CRiNXCWZf
UK5cnK1My/rcqkD/d62H6RB++yT0a9aFLUqLGO2aD2r5dLtI4X+I9+d4SueHL2mngP5XjScMW/Re
MB13tAKevAZjGUtNiwlNmozNztU5mzf862pt4Vjg2mBf/+Smq1LJ+PQUN3oZHbuavnEmm1v7xtMf
6TmXxOmfbjx+7yFQ97y2jaf375fnZNtruBU+f+htNFM9Vvtv3rM2PGU5r/jyjMpCPNRcjfvPjpdb
yM6YX38hVhGBnWsUgfZN257N3qIjmzo2nP78oeigY8NP9x86l0Q3V8+hGziVtmsuBFpaImp59Elt
F1tiTrbbZJU9JtHPqSChqC8fgIM/NDLRZQJp1bNz72y8Aw5dGYHMkw6rzuOIJ8LzsY/ecqTetXEs
93bL560Xwo/NyUdmZ8p8BnYJnHRke1jdui8+1XQhfn7jGzb7xn1XN2kexq3/O5u7ZrZhx+gsZzu3
ausoWknWvvnt87OfPo0H7DenpIf2jCYQ7b9vCSeqUNMIOStFGm/4na2iArkN37JZeph73Zc6+l6s
ca17+Ptr34sHWiIX1m3pRCmjXfMw18qjgul2Obj9dw6VPSbRnS2i1oZPTj9BfCuiMkEyO5qIdM7G
P4BaFbX/F7aiFizCwxTsP/hsjTw3HftPX91tV76h+JQ6hq1ZxfOhJ2uTcnz28SWx8SV5lhg5HY2d
moSJPh9MhJrnDGv9NTBmd8cGJJiqbfadQro1QBNwrp/h3FEP1+Q7RZb6x6Gq967JSlcvlUtgpHd6
b1iCnvDM9CmylBoO753uHTfZNa8LK+UR1HZx1zRHX81/CBn37yHfdPVrN4b37Y32EulTtilvawQm
T894wyV8kSuIE9H/CaW2tnxt/Vp43+r1G9CSMIGWhJ0r/CSjEIp/pkNcx04WRehJnBeAYlkRgPw+
0hCNLZZFdei5op6aivGzRdFxnEi7+DKDgZq8X5m4j3QW4MCmIEE9rLIeRkFBPawM+zAKCgrqYRQU
1MMoLldIFSoDv6jmylEPo6CgcxgFxcrxMCljQlzw1ChlllkARyk7V1r0DE1Bsdywl5NZ9sm/xC+q
OMUlurGq2F5HqtIyfAEPkzCJhP2DpFBCT6IL/pDOUG9qnySdngjSXCzNETLKaiwUdzSy0z4ZblAs
DxZofKmExiqlTMUESaX3PnsufhJPvIrXPhkukk6i31E/YY+SrJokzTGrrHbR6LKlpktQUFzSq0Sp
uDGMl/INbrw+gZkmMQtmvCULPouAgmKFeJi2hCvmbEIqcplq5WIFF7VSWdboFBTVetLBF16A86Wv
09Vt3EII6Gy2krdtpTcxX82VU1BbeBrJOaHkmMYyZi1eysXd+jReyiKg0xjFCpvDeO3YkOfTh3hq
Ep/8SWkScwHQDySkjEydI+gsQD1E1M8S9XQGQaY0iurHws6lDN1nQRPGArtFqWIWdcxWswRnpEVW
J9sXKVaMgy24/5bSGxZ4xFyqmIWqU8w+rMAhBL9U/k6xUmYwqdSCVTjDlq5OSR7Gl4HCREf9kZ50
lLzuq4yYRdXITrsDRXX5ZiXmsQo+wUA9jGIZZ4dMcr5iflwxUA+jWM7Ou/L3CDQ+jKK6ZsAVJIbA
cFovWY4q2vHmQo9fzctcyfStl4GvJpa3YKFn86bVhHqyw+decOhRABYX+hRxZfpwCd+HSfxCF5kl
LUkXLqZcz9bn63mL7JJZHpexTpD43KNMpltIvHWZNEn2c/vG5/UJT+piVbVY5PV3fgmllCym7E9N
SZKkXyT1SWBJuy1pjzVJkv6UsCFHLWvmhXKMmRpfqQj/lfjCGkqVGYwoKMpz0mEa9Hkt7MsYtJWx
1sqO98rgxZvCvsh/fIu3chTeuBK0WAhI/KIWCvojYNTTKJbLwwpMjqbDVXMsWNGdnS9+njL5tNEZ
6TNXFJeqh6mTSfGzg5R7xVbE4/FSvj/vwRfwUPpMMEV1w2ofxiMolyJ3OGoB4ho8nyMr84PV9k/f
xUlSVlALn1M2jWu5LCBemiLsOQ8Eilp/8RKf6QBS3jnKYsVn8TcDsh+CzlcbOoctFwL4LbgA8iAp
kbtIvl96uMJAZf7ppYVXA/pulf/pG1m/bLYuozLl+IUnu5XXaIFgplPxnBFhYA4iM00ppkKGCDPQ
/x6VOlnxOfxcLSPpJxo5zyh4/dsOswIZ6hR2WIriEVwwebBkfjsNmaqnllyNkRbX26kDz+7OyGjP
YJQhpgyrRF5beKUvajr9Ob0600sYcnhePfDgjWS8kQNofLWylotH3izVvNrMtV6EDDkWFzrjlR+N
HMMehG4ZZCeE3YwrrEwr6BXwdkOMYbm+jBLuPuirg0Csi0O0ch3jlhVaXORRpkvoY9kY6Lx8TkZA
WQFo4Jiu3O3X182wPnDKEOZAdis81Wr4WFQNR7dejaucolA/cQR0Om83EyMikDAIu4jcpduHVTfK
se2iU1hZcdGdmLgHnl8Naxi4gU04DSO/7Wnw1MVfzJwsBveIe1A7rvmZ8waAeinB1Cu0GJ9+97n4
bSMTPoAb3k6M45Lz5+uiaOIJQlRMvJr7xztveSbhigHzCtzCQD2TeNawPvv5CPiel5/5gPY5cQa9
OR6BNN3TvR4iAr5zHm5wmnS43DysHJMQdbBybcTwb0LD7BhwfmiUIc6CcxAGZYMrCcAm+v48biyB
yjTVbrCjXdC4MOQEiDtAiiu0GCcFbkdEQAzBKQCHf4hzWBD9JCvGgdiesxooV/LDe0cg+RzEh6DV
mSZoFcDWFYvpP+Jao/0OskYXETrVXwXdJ2TqcNl5GEUV7cOCeOcy7nVzAG8kYX4U/AII82kC1JOl
VKCpwVgCl+HuGsazCAh3A/iRg6QUWoztehJnzKUzAERvnTN3NVDuZ5GffR/+ppNU42ZTNc65P7S2
Ub9BTg2RF2l0gpEU37ybehhF1eDjMFaHuqaNt6HZQQSxNt2JsRtF33NNZxa58HYL6eLikwD9yEEs
fzO6BmWY5pL1wPw2dzXW1Yx+B1XD4fUgnqgaQVM1hJn/enRKI3VsQm8Nf2WkM8pFN5+gHkZRNeh9
KYZXecz1owAnXoPNaP0XionaUtwZEw7PZZQYcT2dGEG7INjMAD6b4F1WfHvCIHDpgwwR5v9v8Ibc
1Ug5YnhL9attP0Grvy0wgOrU1yc2q7mcIHwspZG+ORuDkehxnU5Fv+LPSIctDuphFFWDyfevw/3o
Qn8M4OwtbPwswIR3bb2au0pgDF9zKfuwq14UuKtQ72MTaLE47nPsdFseSN3ExvRpB9i14P5UU54t
tHt6LV7sefoHAZJxx18n0fKxq+kZNffFHYy3TiNtkgRHCyvpdNrUphAgHWbPlss4NXTTT1Gxc5Fg
/s+LYLVEZQNB6mEUlw7YlHm7xcZL5cRAovRqMDXxSoihHkZBUQHQfRgFBfUwCgrqYRQUFNTDKCio
h1FQUA+joKAoBv8PMn2vuqtzoEIAAAAASUVORK5CYII=
</FILE>
</FIGURE>
<FIGURE FILENAME="Funnel plot.png" FILE_TYPE="PNG" ID="FIG-18" MODIFIED="2025-09-29 14:48:45 +0800" MODIFIED_BY="[Empty name]" NO="18" REF_ID="CMP-007.01" SETTINGS="SHOW_STUDY_NAMES:NO;DISTINGUISH_SUBGROUPS:YES;SHOW_EFFECT_ESTIMATE:YES;SHOW_AUTOGENERATED_NUM_FOR_STUDY_NAMES:NO;SHOW_CI_LINES:YES;" SHORT_VERSION_FIGURE="YES" TYPE="FUNNEL_PLOT">
<CAPTION>
<P>Funnel plot of comparison: 7 C-reactive protein, outcome: 7.1 C-reactive protein.</P>
</CAPTION>
<FILE>iVBORw0KGgoAAAANSUhEUgAAAlgAAAGQCAMAAABF6+6qAAADAFBMVEUAAADAAAAAwAAAAMDg4ADA
AMAAwMD/gADAwMD/gICA/4CAgP/g4OBAAAAAQAAAAECAgID///8AAAALCwsWFhYhISEsLCw3NzdC
QkJNTU1YWFhjY2Nubm55eXmEhISPj4+ampqlpaWwsLC7u7vGxsbR0dHc3Nzn5+cAAAAAADMAAGYA
AJkAAMwAAP8AMwAAMzMAM2YAM5kAM8wAM/8AZgAAZjMAZmYAZpkAZswAZv8AmQAAmTMAmWYAmZkA
mcwAmf8AzAAAzDMAzGYAzJkAzMwAzP8A/wAA/zMA/2YA/5kA/8wA//8zAAAzADMzAGYzAJkzAMwz
AP8zMwAzMzMzM2YzM5kzM8wzM/8zZgAzZjMzZmYzZpkzZswzZv8zmQAzmTMzmWYzmZkzmcwzmf8z
zAAzzDMzzGYzzJkzzMwzzP8z/wAz/zMz/2Yz/5kz/8wz//9mAABmADNmAGZmAJlmAMxmAP9mMwBm
MzNmM2ZmM5lmM8xmM/9mZgBmZjNmZmZmZplmZsxmZv9mmQBmmTNmmWZmmZlmmcxmmf9mzABmzDNm
zGZmzJlmzMxmzP9m/wBm/zNm/2Zm/5lm/8xm//+ZAACZADOZAGaZAJmZAMyZAP+ZMwCZMzOZM2aZ
M5mZM8yZM/+ZZgCZZjOZZmaZZpmZZsyZZv+ZmQCZmTOZmWaZmZmZmcyZmf+ZzACZzDOZzGaZzJmZ
zMyZzP+Z/wCZ/zOZ/2aZ/5mZ/8yZ///MAADMADPMAGbMAJnMAMzMAP/MMwDMMzPMM2bMM5nMM8zM
M//MZgDMZjPMZmbMZpnMZszMZv/MmQDMmTPMmWbMmZnMmczMmf/MzADMzDPMzGbMzJnMzMzMzP/M
/wDM/zPM/2bM/5nM/8zM////AAD/ADP/AGb/AJn/AMz/AP//MwD/MzP/M2b/M5n/M8z/M///ZgD/
ZjP/Zmb/Zpn/Zsz/Zv//mQD/mTP/mWb/mZn/mcz/mf//zAD/zDP/zGb/zJn/zMz/zP///wD//zP/
/2b//5n//8z///9BjlLGAAAG0UlEQVR42u3dXY9TRRjA8VOoEBaBjGD8JsZ7r/3E3uid8c4bop/B
hAmbKGsIwW5PX86WwvZl5rRP5/dLtluqWdeTPzNzni5hkjoo74FLgLAQFsKC4qa7/ot59pH6T/Mn
XU6r1+Y3AItfr19AWDt0tWipS+sXVq/lZXGLF5KybIXFv2LKrir7hZU2VrDla7OW7q5R4rIV7rMO
pW6w5Q1eg4MP75tnrOFrcOhWmHd8DQoe3oe3gZYwPrsV5k/OTptnrDSfKmyesbL9kd5kWwJ5hyHn
F/+5sGyFh+9+uuLAu8I8vP3bdpv4hTvIe1w/d+3bDctxidPeFYKwEBaXdcZKufp7gM7uTR7eHdix
FSKstWuXXlggLISFsCBGWOZYwgJh0XhY5ljCAmEhLIQFQcIyxxIWCIvGwzLHEhYIC2EhLAgSljmW
sEBYNB6WOZawQFgIC2FBkLDMsYQFwqLxsMyxhAXCQlgIC4KEZY4lLBAWjYdljiUsEBbCQlgQJCxz
LGGBsGg8LHMsYYGwEBbCgiBhmWMJC4RF42GZYwkLhIWwaCWsnPPqqSvDUaaDrlL/MUpX5ljthDVM
LK/7un1ILhQFwkqDz1lUBDq8m2MJC4SFsGjk8H57K5ic1ilicl9GOsNWiLAQVg3mWMICYSEshAVB
wvLzWMICYdF4WOZYwgJhISyEBUHCMscSFgiLxsMyxxIWCAthISwIEpY5lrBAWDQeljmWsEBYCAth
QZCwzLGEBcKi8bDMsYQFwkJYCAuChGWOJSwQFo2HZY4lLBAWwkJYECQscyxhgbBoPCxzLGGBsBAW
woIgYZljCQuEReNhmWMJC/Y3HTzPXZc2n8GxYeXUfwyfwfEr1kpaL2H9g8goEdYwsEorlzlWo4d3
OyHuCgkTVvUFyxyrybBshJQ7vKd+ejWLKhtkUfCuMC0fNYXDO8Jaev/x4YeHL1x8YZX17dWT9PUv
767euPyXa3Lfear8DeL7q6u3s09vfnqdXX9hlfPxyU3XXT/vXtz85/rbCgveiP7cf/7zg8svrJIr
1g/958d/u/zCKrn7/tZ/fvbK5RdWQU9//L3fEh+5/A7vRcu6efrX42cv/333lesvrJK++ee7P149
+vV7l19YcO5nrDk/jyUsEBbCQlgQJCx/rlBYICwaD8scS1ggLISFsCBIWOZYwgJh0XhY5ljCAmEh
LIQFQcIyxxIWCIvGwzLHEhYIC2EhLAgSljmWsEBYNB6WOZawQFgIC2FBkLDMsYQFwqLxsMyxhAXC
QlgIC4KEZY4lLBAWjYdljnXhpoPnuevS5jM4Nqzbv6S3/4t618/g+BVrJa2XsP5BZJQIaxiYlYuC
YeXai5Q5Vpt3hSll14byYUGFsEZYrcyx2jljpX56NTutJ3MsCh7e0+pRVThjISyEVZk5lrBAWDQe
ljmWsEBYCAthQZCwzLGEBcKi8bDMsYQFwkJYCAuChGWOJSwQFo2HZY4lLBAWwkJYECQscyxhgbBo
PCxzLGGBsBAWwoIgYZljCQuEReNhmWMJC4SFsBAWBAnLHEtYICwaD8scS1ggLISFsCBIWOZYwgJh
0XhY5ljCAmEhLIQFQcIyxxIWHBdWznn93KXhGNNBV6n/GKWra3thM2F9Ki8fkgtFibBymjeVuvUa
Bg7vnGdYVinqrFiz28PKx3dn9xbPWMmiRbmwbg/skqKMyX0ZVerMHMtdIQgLYSEsCBKWs7uwQFg0
HpY/VygsEBbCQlgQJCxzLGGBsGg8LHMsYYGwEBbCgiBhmWMJC4RF42GZYwkLhIWwEBYECcscS1gg
LBoPyxxLWCAshIWwIEhY5ljCAmHReFjmWMICYSEshAVBwjLHEhYIi8bDMscSFgiLMzF1CdhH7gZ/
c/js8fbXXRIWR3aVFg/zj2VUW/7icHMsjpeyMxYFOupb2rJO2Qo5Ym1KZ3x4v7YXxl2t8g5l2QrZ
96ZwJ8Li0E0x3b1XdMai5BnrM4euyX3b5S776f4Laqp6xqryPY/39WN/+S0rVl6lt+vR/3DO7hdu
erfkZc3JleEoD063WHLJJmnLirXcCbPrw87H+l3uCheJVVu4gh9PHd4P3ArthFQJC+oc3l0Xyh3e
F3OsxU9w2Q4pFRYUc6r3Cqvdmozw9kG99XyU9z7Gf0tnzK5qBlv57YPhfyLcNz/aAfo0d4Vj/KYJ
/fZBTtEvy2lWrFH+50LfgVT75se6JBf881gp8qqVor9jO72Y34qbXzkF/03hrvBcLpnByTm53Ld0
sm/+lE41IK08x6r69kHt3bzyex/jnN1M3rEVIiyEBcJCWAgLhIWwEBYIC2EhLBAWwkJYUMb/AZAW
OxmslOcAAAAASUVORK5CYII=
</FILE>
</FIGURE>
</FIGURES>
<FEEDBACK/>
<APPENDICES/>
<EXTENSIONS/>
</COCHRANE_REVIEW>
