# Supplementary material for: The potential of acupuncture in treating sarcopenia: a systematic review and meta-analysis of randomized controlled trials
Source: Front Public Health. 2025 Nov 10;13:1696030. doi: 10.3389/fpubh.2025.1696030 (PMC12640850; doi:10.3389/fpubh.2025.1696030)
Supplement: Supplementary file 1 [file Supplementary_file_1.zip › Supporting Information/1.Data/Supporting Information/Data.xlsx]

## Sheet: Figure
Basic research	43.5374	384	882	43.5374
Review	37.415	330	882	37.415
Randomized controlled trial	18.1406	160	882	18.1406
Case	0.907029	8	882	0.907029
Basic research	384
Review	330
Randomized controlled trial	160
Case	8
	882

## Sheet: Total
Author/ year	Participants Country	Diagnostic criteria	Sample size (EG)	Sample size (CG)	Mean Age (EG, years)	Mean Age (CG, years)	Intervention EG	Intervention CG	Duration	Measures	Minor	Author/ year
Feng zhendi 2023	China	Chinese expert consensus on diagnosis and treatment for elderly with sarcopenia 2021	130	130	56±11	57±11	Acupuncture combined with conventional treatment	Conventional treatment: wellness education, nutritional support, daily activities or exercise	18 weeks	ASMI(kg/m2), Grip strength(kg), 6-meter walk test(m/s), Calf circumference measurement(cm)		Feng zhendi 2023
Gisele Soares Mendes Damasceno 2019	Brazil	EWGSOP 2010	11	4	72±7.9	63.5±3.3	Acupuncture	No intervention	8 weeks	Grip strength(kg)	IL-6, IL-10, TNF-α cytokines(pg/ml)	Gisele Soares Mendes Damasceno 2019
Gu weibo 2022	China	AWGS 2019	25	27	77.68±6.24	76.81±5.78	Acupuncture combined with exercise	Conventional treatment: wellness education, nutritional support, daily activities or exercise	4 weeks	Grip strength(kg), Short physical performance battery(SPPB) including Tandem romberg test, 6-meter walk test(m/s), 5 times sit to stand test(s)		Gu weibo 2022
Ling miancong 2022	China	AWGS 2019	21	21	64.7±6.2	65.3±5.8	Electroacupuncture combined with exercise	Exercise	4 weeks	ASMI(kg/m2), Grip strength(kg), 6-minute walk test (m/s), Short physical performance battery(SPPB) including Tandem romberg test, 6-meter walk test(m/s) and 5 times sit to stand test(s), SARC-F(score)		Ling miancong 2022
Liu biyuan 2020	China	IWGS 2011	30	30	68.12±5.84	70.17±4.56	Weisanzhen Acpuncture combined with exercise	Conventional acpuncture combined with exercise	10 days	6-meter walk test(ｍ/s), Fugl-Meyer assessment(score), Berg balance scale(score)		Liu biyuan 2020
Ma sufan 2023	China	AWGS 2014	30	30	65±5.185185185	68±7.407407407	Electroacupuncture combined with nutritional support	nutritional support	12 weeks	ASMI(kg/m2), Grip strength(kg), 6-meter walk test(m/s)		Ma sufan 2023
Pang hui 2023	China	AWGS 2019	30	30	70.2±4.48	70±4.75	Mediating Acupuncture combined with conventional treatment	Conventional treatment: wellness education, nutritional support, daily activities or exercise	4 weeks	ASMI(kg/m2), Grip strength(kg), 6-meter walk test(m/s), Activity of daily living(ADL score)		Pang hui 2023
Xin Zhou 2018	China	AWGS 2014	23	25	70.35±5.36	68.8±5.08	Electroacupuncture combined with nutritional support	Nutritional support	28 weeks	ASMI(kg/m2)	Body fat percentage（%）	Xin Zhou 2018
Yang jing 2022	China	AWGS 2014	32	31	56±8	57±6	Warming needle moxibustion combined with conventional treatment	Conventional treatment: wellness education, nutritional support, daily activities or exercise	16 weeks	ASMI(kg/m2), Grip strength(kg), 6-meter walk test(m/s), 36-item health survey(SF-36 score), Activities of daily living(ADL score)	血清irisin TNF-α	Yang jing 2022
Zhang yanli 2024	China	Chinese expert consensus on diagnosis and treatment for elderly with sarcopenia 2021	47	47	72.84±5.81	71.91±6.03	Modified Sanzi Yangqin Decoction, acupuncture combined with conventional treatment	Conventional treatment: wellness education, nutritional support, daily activities or exercise	8 weeks	SMI(kg/m2), Short physical performance battery(SPPB) including Tandem romberg test, 6-meter walk test(m/s) and 5 times sit to stand test(s), SARC-F(score)	Inflammatory mediators	Zhang yanli 2024
			379	375	754
		AWGS	6	0.6
		EWGSOP	1	0.1
		Chinese Medical Association Osteoporosis and Bone Mineral Disease Branch	0	0
		IWGS	1	0.1
		Chinese expert consensus on diagnosis and treatment forelderly with sarcopenia 2021	2	0.2
		Unclear	0	0

## Sheet: Risk of Bias
Title	Study of Subgroup	Randomization process	Deviations from intended interventions	Deviations from intended interventions	Missing outcome data	Measurement of the outcome	Selection of the reported result	Other bias
Observation on the curative effect of acupuncture on type 2 diabetes mellitus complicated with sarcopenia	Feng zhendi 2023	low risk	some concern	low risk	low risk	low risk	low risk	low risk
Acupuncture Treatment in Elderly People with Sarcopenia Effects on the Strength and Inflammatory Mediators	Gisele Soares Mendes Damasceno 2019	low risk	low risk	some concern	some concern	low risk	low risk	low risk
Research on the application of health qigong Wuqinxi in the exercise rehabilitation of dialysis patients with sarcopenia	Gu weibo 2022	low risk	low risk	low risk	low risk	low risk	low risk	low risk
Effect of Fuling Gancao Mixture combined with western medicine on NF-κB signaling pathway in patients with chronic obstructive pulmonary disease complicated with muscle attenuation	Ling miancong 2022	low risk	some concern	low risk	low risk	low risk	low risk	low risk
Clinical observation of electroacupuncture combined with rehabilitation exercise training in the treatment of senile sarcopenia	Liu biyuan 2020	low risk	some concern	low risk	low risk	low risk	low risk	low risk
Electroacupuncture at acupoints of Yangming meridian in the treatment of sarcopenia : randomized controlled trial	Ma sufan 2023	low risk	low risk	low risk	low risk	low risk	low risk	low risk
Clinical Observation on the Treatment of Sarcopenia in the Elderly with Spleen and Stomach Deficiency by Mediating Acupuncture	Pang hui 2023	low risk	some concern	low risk	low risk	low risk	low risk	low risk
The Effects of Electrical Acupuncture and Essential Amino Acid Supplementation on Sarcopenic Obesity in Male Older Adults A Randomized Control Study	Xin Zhou 2018	low risk	some concern	some concern	some concern	low risk	low risk	low risk
To observe the curative effect of warm acupuncture and moxibustion on sarcopenia in maintenance hemodialysis patients and its effect on serum irisin and TNF-α	Yang jing 2022	low risk	some concern	low risk	low risk	low risk	low risk	low risk
Clinical effect of Modified Sanzi Yangqin Decoction combined with acupuncture on patients with stable chronic obstructive pulmonary disease complicated with sarcopenia	Zhang yanli 2024	low risk	some concern	low risk	low risk	low risk	low risk	low risk

## Sheet: Total efficiency
Title	Study of Subgroup	Experimental			Control
		有效	无效	Total	有效	无效	Total	Note	RR
Observation on the curative effect of acupuncture on type 2 diabetes mellitus complicated with sarcopenia	Feng zhendi 2023	119	11	130	69	61	130		1.72
Clinical Observation on the Treatment of Sarcopenia in the Elderly with Spleen and Stomach Deficiency by Mediating Acupuncture	Pang hui 2023	26	4	30	19	11	30		1.37
To observe the curative effect of warm acupuncture and moxibustion on sarcopenia in maintenance hemodialysis patients and its effect on serum irisin and TNF-α	Yang jing 2022	30	2	32	21	10	31		1.38
Clinical effect of Modified Sanzi Yangqin Decoction combined with acupuncture on patients with stable chronic obstructive pulmonary disease complicated with sarcopenia	Zhang yanli 2024	43	4	47	37	10	47		1.16

## Sheet: Muscle mass
Title	Study of Subgroup	Experimental								Control
		Baseline Mean	Baseline SD	Final Mean	Final SD	R	Change Mean	Change SD	Total	Baseline Mean	Baseline SD	Final Mean	Final SD	R	Change Mean	Change SD	Total	Note
Observation on the curative effect of acupuncture on type 2 diabetes mellitus complicated with sarcopenia	Feng zhendi 2023	6.46092	0.171602	7.55785	0.340349	0.5	1.09692	0.294754	130	6.43392	0.261135	6.30946	0.305904	0.5	-0.124462	0.286158	130	原文性别亚组数据未合并
Clinical observation of electroacupuncture combined with rehabilitation exercise training in the treatment of senile sarcopenia	Ling miancong 2022	5.16	0.32	6.05	0.44	0.5	0.89	0.393954	21	5.21	0.37	5.56	0.37	0.5	0.35	0.37	21
Electroacupuncture at acupoints of Yangming meridian in the treatment of sarcopenia : randomized controlled trial	Ma sufan 2023	5.69	0.54	6.46	0.73	0.5	0.77	0.655973	30	5.69	0.43	6.08	0.4	0.5	0.39	0.415812	30
Clinical Observation on the Treatment of Sarcopenia in the Elderly with Spleen and Stomach Deficiency by Mediating Acupuncture	Pang hui 2023	5.71	0.62	6.76	0.8	0.5	1.05	0.726911	30	5.73	0.78	6.08	0.88	0.5	0.35	0.834506	30
The Effects of Electrical Acupuncture and Essential Amino Acid Supplementation on Sarcopenic Obesity in Male Older Adults A Randomized Control Study	Xin Zhou 2018	6.04	0.5	6.97	0.24	0.5	0.93	0.433128	23	5.94	0.49	6.41	0.53	0.5	0.47	0.511175	25
To observe the curative effect of warm acupuncture and moxibustion on sarcopenia in maintenance hemodialysis patients and its effect on serum irisin and TNF-α	Yang jing 2022	4.86	0.96	6.56	1.47	0.5	1.7	1.29279	32	4.64	1.2	5.56	1.17	0.5	0.92	1.18528	31
Clinical effect of Modified Sanzi Yangqin Decoction combined with acupuncture on patients with stable chronic obstructive pulmonary disease complicated with sarcopenia	Zhang yanli 2024	5.76	0.44	6.96	0.92	0.5	1.2	0.796994	47	5.72	0.42	6.61	0.73	0.5	0.89	0.634586	47

## Sheet: Grip strength
Title	Study of Subgroup	Experimental								Control
		Baseline Mean	Baseline SD	Final Mean	Final SD	R	Change Mean	Change SD	Total	Baseline Mean	Baseline SD	Final Mean	Final SD	R	Change Mean	Change SD	Total	Note
Observation on the curative effect of acupuncture on type 2 diabetes mellitus complicated with sarcopenia	Feng zhendi 2023	21.2246	5.59372	26.0223	5.32952	0.5	4.79769	5.46641	130	21.5715	5.25533	21.8106	5.16453	0.5	0.239077	5.21052	130	合并性别数据
Acupuncture Treatment in Elderly People with Sarcopenia Effects on the Strength and Inflammatory Mediators	Gisele Soares Mendes Damasceno 2019	24.59	8.42467	23.7	7.61985	0.5	-0.89	8.05248	11	23.625	3.96322	21	5.83208	0.5	-2.625	5.15814	4	合并左右手数据
A comparative study on the clinical efficacy of exercise therapy and acupuncture in patients with sarcopenia	Gu weibo 2022	18.32	2.91	18.6	2.79	0.5	0.28	2.85189	25	18.89	3.11	18.76	2.58	0.5	-0.13	2.88179	27
Clinical observation of electroacupuncture combined with rehabilitation exercise training in the treatment of senile sarcopenia	Ling miancong 2022	19.46	1.88	23.18	2.11	0.5	3.72	2.00492	21	18.73	1.27	21.6	1.86	0.5	2.87	1.6463	21
Electroacupuncture at acupoints of Yangming meridian in the treatment of sarcopenia : randomized controlled trial	Ma sufan 2023	18.19	2.95	21.71	2.92	0.5	3.52	2.93511	30	17.68	2.71	19.93	2.67	0.5	2.25	2.69022	30
Clinical Observation on the Treatment of Sarcopenia in the Elderly with Spleen and Stomach Deficiency by Mediating Acupuncture	Pang hui 2023	19.73	4.14	23.4	3.63	0.5	3.67	3.91003	30	19.57	5.22	20.27	5.22	0.5	0.7	5.22	30
To observe the curative effect of warm acupuncture and moxibustion on sarcopenia in maintenance hemodialysis patients and its effect on serum irisin and TNF-α	Yang jing 2022	17.29	2.02	22.41	2.86	0.5	5.12	2.54613	32	17.53	2.3	20.89	2.39	0.5	3.36	2.34629	31

## Sheet: Usual gait speed
Title	Study of Subgroup	Experimental								Control
		Baseline Mean	Baseline SD	Final Mean	Final SD	R	Change Mean	Change SD	Total	Baseline Mean	Baseline SD	Final Mean	Final SD	R	Change Mean	Change SD	Total	Note
Observation on the curative effect of acupuncture on type 2 diabetes mellitus complicated with sarcopenia	Feng zhendi 2023	0.82	0.1	1.33	0.1	0.5	0.51	0.1	130	0.83	0.1	0.84	0.1	0.5	0.01	0.1	130
Clinical observation on treating sarcopenia with Weisanzhen Acpunctyre combined with rehabilitation training	Liu biyuan 2020	0.92	0.26	1.06	0.9	0.5	0.14	0.802247	30	0.9	0.36	1.01	0.3	0.5	0.11	0.334066	30
Clinical Observation on the Treatment of Sarcopenia in the Elderly with Spleen and Stomach Deficiency by Mediating Acupuncture	Pang hui 2023	0.79	0.07	1.02	0.12	0.5	0.23	0.104403	30	0.81	0.06	0.88	0.09	0.5	0.07	0.0793725	30
To observe the curative effect of warm acupuncture and moxibustion on sarcopenia in maintenance hemodialysis patients and its effect on serum irisin and TNF-α	Yang jing 2022	0.68	0.05	0.98	0.11	0.5	0.3	0.0953939	32	0.7	0.05	0.84	0.08	0.5	0.14	0.07	31

## Sheet: 6-minute walk test
Title	Study of Subgroup	Experimental								Control
		Baseline Mean	Baseline SD	Final Mean	Final SD	R	Change Mean	Change SD	Total	Baseline Mean	Baseline SD	Final Mean	Final SD	R	Change Mean	Change SD	Total	Note
Clinical observation of electroacupuncture combined with rehabilitation exercise training in the treatment of senile sarcopenia	Ling miancong 2022	263.55	58.22	363.24	68.17	0.5	99.69	63.7798	21	244.81	97.13	302.3	72.35	0.5	57.49	87.4151	21

## Sheet: SPPB
Title	Study of Subgroup	Experimental								Control
		Baseline Mean	Baseline SD	Final Mean	Final SD	R	Change Mean	Change SD	Total	Baseline Mean	Baseline SD	Final Mean	Final SD	R	Change Mean	Change SD	Total	Note
A comparative study on the clinical efficacy of exercise therapy and acupuncture in patients with sarcopenia	Gu weibo 2022	6.12	1.99	7.44	1.92	0.5	1.32	1.95594	25	5.78	2.24	5.96	2.77	0.5	0.18	2.5467	27
Clinical observation of electroacupuncture combined with rehabilitation exercise training in the treatment of senile sarcopenia	Ling miancong 2022	6.25	1.23	9.75	1.43	0.5	3.5	1.34123	21	6.14	0.93	7.64	1.05	0.5	1.5	0.99544	21
Clinical effect of Modified Sanzi Yangqin Decoction combined with acupuncture on patients with stable chronic obstructive pulmonary disease complicated with sarcopenia	Zhang yanli 2024	6.19	0.53	9.71	1.05	0.5	3.52	0.90934	47	6.22	0.65	8.43	1.07	0.5	2.21	0.933756	47

## Sheet: C-reactive protein
Title	Study of Subgroup	Experimental								Control
		Baseline Mean	Baseline SD	Final Mean	Final SD	R	Change Mean	Change SD	Total	Baseline Mean	Baseline SD	Final Mean	Final SD	R	Change Mean	Change SD	Total	Note
Clinical effect of Modified Sanzi Yangqin Decoction combined with acupuncture on patients with stable chronic obstructive pulmonary disease complicated with sarcopenia	Zhang yanli 2024	1.716	0.231	1.112	0.208	0.5	-0.604	0.220402	47	1.723	0.224	1.404	0.383	0.5	-0.319	0.333276	47

[truncated: 2 more sheets: GRADE assessment, Stata]
