# Supplementary material for: The potential of acupuncture in treating sarcopenia: a systematic review and meta-analysis of randomized controlled trials
Source: Front Public Health. 2025 Nov 10;13:1696030. doi: 10.3389/fpubh.2025.1696030 (PMC12640850; doi:10.3389/fpubh.2025.1696030)
Supplement: Supplementary file 1 [file Supplementary_file_1.zip › Supporting Information/1.Data/Supporting Information/ROB 2.0.xlsm]

## Sheet: Intro
	Instructions for the assessment form					Instructions for the summary					Instructions for the figure					Instructions for generating a print view					Instructions for the discrepancy check

## Sheet: Results
Basic information													Domain 1. Randomization process										Domain 2. Deviations from intended interventions																		Domain 3. Mising outcome data
Time	Unique ID	Assessor	Study ID	Reference	Experimental	Comparator	Outcome	Results	Aim	Effect of adhering to intervention?	Weight	Sources	1.1	1.2	Note for 1.1&1.2	1.3	Note for 1.3	1.0 Algorithm result	1.0 Assessor's Judgement	1.0 General note	1.0 Optional Question	1.0 Note for optional question	2.1	2.2	Note for 2.1&2.2	2.3	Note for 2.3	2.4	Note for 2.4	2.5	Note for 2.5	2.6	Note for 2.6	2.7	Note for 2.7	2.0 Algorithm result	2.0 Assessor's Judgement	2.0 General Notes	2.0 Optional Question	2.0 Note for optional question	3.1	Note for 3.1	3.2	Note for 3.2	3.3	Note for 3.3&3.4	3.4	Note for 3.4 (not use)	3.0 Algorithm result
2025/04/28 17.50	1	Xingchen Niu	Feng zhendi 2023						assignment to intervention (the 'intention-to-treat' effect)	NA	1		Y	PY		PN		Low	Low				PY	PY		PN		NA		NA		PY		NA		Low	Some concerns				Y		NA		NA		NA	Low	Low
2025/02/09 11.00	2	Xingchen Niu	Gisele Soares 2019						assignment to intervention (the 'intention-to-treat' effect)	NA	1		Y	PY		PN		Low	Low				N	N		NA		NA		NA		PY		NA		Low	Low				N		PN		PN		NA	Low	Low
2025/02/08 16.28	3	Xingchen Niu	Gu weibo 2022						assignment to intervention (the 'intention-to-treat' effect)	NA	1		Y	PY		PN		Low	Low				N	N		NA		NA		NA		PY		NA		Low	Low				Y		NA		NA		NA	Low	Low
2025/02/08 23.03	4	Xingchen Niu	Ling miancong 2022						assignment to intervention (the 'intention-to-treat' effect)	NA	1		Y	PY		PN		Low	Low				PY	PY		PN		NA		NA		PY		NA		Low	Some concerns				Y		NA		NA		NA	Low	Low
2025/02/08 23.04	5	Xingchen Niu	Liu biyuan 2020						assignment to intervention (the 'intention-to-treat' effect)	NA	1		Y	PY		PN		Low	Low				PY	PY		PN		NA		NA		PY		NA		Low	Some concerns				Y		NA		NA		NA	Low	Low
2025/02/08 23.17	6	Xingchen Niu	Ma sufan 2023						assignment to intervention (the 'intention-to-treat' effect)	NA	1		Y	PY		PN		Low	Low				N	N		NA		NA		NA		PY		NA		Low	Low				Y		NA		NA		NA	Low	Low
2025/02/08 23.29	7	Xingchen Niu	Pang hui 2023						assignment to intervention (the 'intention-to-treat' effect)	NA	1		Y	PY		PN		Low	Low				PY	PY		PN		NA		NA		PY		NA		Low	Some concerns				Y		NA		NA		NA	Low	Low
2025/02/09 10.14	8	Xingchen Niu	Xin Zhou 2018						assignment to intervention (the 'intention-to-treat' effect)	NA	1		Y	PY		PN		Low	Low				PY	PY		PN		NA		NA		PY		NA		Low	Some concerns				N		PN		PN		NA	Low	Low
2025/02/09 10.17	9	Xingchen Niu	Yang jing 2022						assignment to intervention (the 'intention-to-treat' effect)	NA	1		Y	PY		PN		Low	Low				PY	PY		PN		NA		NA		PY		NA		Low	Some concerns				Y		NA		NA		NA	Low	Low
2025/02/09 10.27	10	Xingchen Niu	Zhang yanli 2024						assignment to intervention (the 'intention-to-treat' effect)	NA	1		Y	PY		PN		Low	Low				PY	PY		PN		NA		NA		PY		NA		Low	Some concerns				Y		NA		NA		NA	Low	Low
[truncated: 35 more columns]

## Sheet: Summary
Unique ID	Reviewer	Study ID	Reference	Experimental	Comparator	Outcome	Result	Aim	Effect of adhering to intervention?	Weight	Randomization process	Deviations from intended interventions	Mising outcome data	Measurement of the outcome	Selection of the reported result	Overall Bias					Randomization process	Deviations from intended interventions	Mising outcome data	Measurement of the outcome	Selection of the reported result	Overall Bias
1	Xingchen Niu	Feng zhendi 2023						assignment to intervention (the 'intention-to-treat' effect)	NA	1	Low	Some concerns	Low	Low	Low	Some concerns				Assignment to intervention (the 'intention-to-treat' effect)
2	Xingchen Niu	Gisele Soares 2019						assignment to intervention (the 'intention-to-treat' effect)	NA	1	Low	Low	Some concerns	Low	Low	Some concerns				Total number of study = 10
3	Xingchen Niu	Gu weibo 2022						assignment to intervention (the 'intention-to-treat' effect)	NA	1	Low	Low	Low	Low	Low	Low				Low risk	100	30	80	100	100	20
4	Xingchen Niu	Ling miancong 2022						assignment to intervention (the 'intention-to-treat' effect)	NA	1	Low	Some concerns	Low	Low	Low	Some concerns				Some concerns	0	70	20	0	0	80
5	Xingchen Niu	Liu biyuan 2020						assignment to intervention (the 'intention-to-treat' effect)	NA	1	Low	Some concerns	Low	Low	Low	Some concerns				High risk	0	0	0	0	0	0
6	Xingchen Niu	Ma sufan 2023						assignment to intervention (the 'intention-to-treat' effect)	NA	1	Low	Low	Low	Low	Low	Low				Adhering to intervention (the 'per-protocol' effect)
7	Xingchen Niu	Pang hui 2023						assignment to intervention (the 'intention-to-treat' effect)	NA	1	Low	Some concerns	Low	Low	Low	Some concerns				Total number of study = 0
8	Xingchen Niu	Xin Zhou 2018						assignment to intervention (the 'intention-to-treat' effect)	NA	1	Low	Some concerns	Some concerns	Low	Low	Some concerns				Low risk
9	Xingchen Niu	Yang jing 2022						assignment to intervention (the 'intention-to-treat' effect)	NA	1	Low	Some concerns	Low	Low	Low	Some concerns				Some concerns
10	Xingchen Niu	Zhang yanli 2024						assignment to intervention (the 'intention-to-treat' effect)	NA	1	Low	Some concerns	Low	Low	Low	Some concerns				High risk

## Sheet: Figures
	Study ID	D1	D2	D3	D4	D5	Overall
	Feng zhendi 2023									Low risk
	Gisele Soares 2019									Some concerns
	Gu weibo 2022									High risk
	Ling miancong 2022
	Liu biyuan 2020								D1	Randomization process
	Ma sufan 2023								D2	Deviations from intended interventions
	Pang hui 2023								D3	Missing outcome data
	Xin Zhou 2018								D4	Measurement of the outcome
	Yang jing 2022								D5	Selection of the reported result
	Zhang yanli 2024

## Sheet: Print_format (PP)
Unique ID		Study ID		Assessor
Ref or Label		Aim	adhering to intervention (the 'per-protocol' effect)	The effect of adhering to intervention…
Experimental		Comparator		Source
Outcome		Results		Weight
Domain	Signalling question			Response	Comments
Bias arising from the randomization process	1.1 Was the allocation sequence random?
	1.2 Was the allocation sequence concealed until participants were enrolled and assigned to interventions?
	1.3 Did baseline differences between intervention groups suggest a problem with the randomization process?
	Risk of bias judgement
Bias due to deviations from intended interventions	2.1 Were participants aware of their assigned intervention during the trial?
	2.2 Were carers and people delivering the interventions aware of participants' assigned intervention during the trial?
	2.3. [If applicable:] If Y/PY/NI to 2.1 or 2.2: Were important non-protocol interventions balanced across intervention groups?
	2.4. [If applicable:] Were there failures in implementing the intervention that could have affected the outcome?
	2.5. [If applicable:] Was there non-adherence to the assigned intervention regimen that could have affected participants’ outcomes?
	2.6. If N/PN/NI to 2.3, or Y/PY/NI to 2.4 or 2.5: Was an appropriate analysis used to estimate the effect of adhering to the intervention?
	Risk of bias judgement
Bias due to missing outcome data	3.1 Were data for this outcome available for all, or nearly all, participants randomized?
	3.2 If N/PN/NI to 3.1: Is there evidence that result was not biased by missing outcome data?
	3.3 If N/PN to 3.2: Could missingness in the outcome depend on its true value?
	3.4 If Y/PY/NI to 3.3: Is it likely that missingness in the outcome depended on its true value?
	Risk of bias judgement
Bias in measurement of the outcome	4.1 Was the method of measuring the outcome inappropriate?
	4.2 Could measurement or ascertainment of the outcome have differed between intervention groups?
	4.3 Were outcome assessors aware of the intervention received by study participants?
	4.4 If Y/PY/NI to 4.3: Could assessment of the outcome have been influenced by knowledge of intervention received?
	4.5 If Y/PY/NI to 4.4: Is it likely that assessment of the outcome was influenced by knowledge of intervention received?
	Risk of bias judgement
Bias in selection of the reported result	5.1 Were the data that produced this result analysed in accordance with a pre-specified analysis plan that was finalized before unblinded outcome data were available for analysis?
	5.2 ... multiple eligible outcome measurements (e.g. scales, definitions, time points) within the outcome domain?
	5.3 ... multiple eligible analyses of the data?
	Risk of bias judgement
Overall bias	Risk of bias judgement

## Sheet: Print_format (ITT)
Unique ID		Study ID		Assessor
Ref or Label		Aim	assignment to intervention (the 'intention-to-treat' effect)
Experimental		Comparator		Source
Outcome		Results		Weight
Domain	Signalling question			Response	Comments
Bias arising from the randomization process	1.1 Was the allocation sequence random?
	1.2 Was the allocation sequence concealed until participants were enrolled and assigned to interventions?
	1.3 Did baseline differences between intervention groups suggest a problem with the randomization process?
	Risk of bias judgement
Bias due to deviations from intended interventions	2.1.Were participants aware of their assigned intervention during the trial?
	2.2.Were carers and people delivering the interventions aware of participants' assigned intervention during the trial?
	2.3. If Y/PY/NI to 2.1 or 2.2: Were there deviations from the intended intervention that arose because of the experimental context?
	2.4 If Y/PY to 2.3: Were these deviations likely to have affected the outcome?
	2.5. If Y/PY/NI to 2.4: Were these deviations from intended intervention balanced between groups?
	2.6 Was an appropriate analysis used to estimate the effect of assignment to intervention?
	2.7 If N/PN/NI to 2.6: Was there potential for a substantial impact (on the result) of the failure to analyse participants in the group to which they were randomized?
	Risk of bias judgement
Bias due to missing outcome data	3.1 Were data for this outcome available for all, or nearly all, participants randomized?
	3.2 If N/PN/NI to 3.1: Is there evidence that result was not biased by missing outcome data?
	3.3 If N/PN to 3.2: Could missingness in the outcome depend on its true value?
	3.4 If Y/PY/NI to 3.3: Is it likely that missingness in the outcome depended on its true value?
	Risk of bias judgement
Bias in measurement of the outcome	4.1 Was the method of measuring the outcome inappropriate?
	4.2 Could measurement or ascertainment of the outcome have differed between intervention groups?
	4.3 Were outcome assessors aware of the intervention received by study participants?
	4.4 If Y/PY/NI to 4.3: Could assessment of the outcome have been influenced by knowledge of intervention received?
	4.5 If Y/PY/NI to 4.4: Is it likely that assessment of the outcome was influenced by knowledge of intervention received?
	Risk of bias judgement
Bias in selection of the reported result	5.1 Were the data that produced this result analysed in accordance with a pre-specified analysis plan that was finalized before unblinded outcome data were available for analysis?
	5.2 ... multiple eligible outcome measurements (e.g. scales, definitions, time points) within the outcome domain?
	5.3 ... multiple eligible analyses of the data?
	Risk of bias judgement
Overall bias	Risk of bias judgement

## Sheet: Function Tab
	Journal article(s) with results of the trial	NA	Yes		1.1 Was the allocation sequence random?		2.1 Were participants aware of their assigned intervention during the trial?	2.1 Were participants aware of their assigned intervention during the trial?		3.1 Were data for this outcome available for all, or nearly all, participants randomized?	Individually Randomized, Parallel Group Trials	4.1 Was the method of measuring the outcome inappropriate?	assignment to intervention (the 'intention-to-treat' effect)	5.1 Were the data that produced this result analysed in accordance with a pre-specified analysis plan that was finalized before unblinded outcome data were available for analysis?				occurance of non-protocol interventions
NA	Trial protocol	Favours experimental	No (Please include reasons in the note)	Y	1.2 Was the allocation sequence concealed until participants were enrolled and assigned to interventions?	Low	2.2 Were carers and people delivering the interventions aware of participants' assigned intervention during the trial?	2.2 Were carers and people delivering the interventions aware of participants' assigned intervention during the trial?		3.2 If N/PN/NI to 3.1: Is there evidence that the result was not biased by missing outcome data?		4.2 Could measurement or ascertainment of the outcome have differed between intervention groups?	adhering to intervention (the 'per-protocol' effect)	5.2 ... multiple eligible outcome measurements (e.g. scales, definitions, time points) within the outcome domain?				failures in implementing the intervention that could have affected the outcome
Y	Statistical analysis plan (SAP)	Favours comparator		PY	1.3 Did baseline differences between intervention groups suggest a problem with the randomization process?	High	2.3 [if applicable:] If Y/PY/NI to 2.1 or 2.2: Were important non- protocol interventions balanced across intervention groups?	2.3 If Y/PY/NI to 2.1 or 2.2: Were there deviations from the intended intervention that arose because of the experimental context?		3.3 If N/PN to 3.2: Could missingness in the outcome depend on its true value?		4.3 If N/PN/NI to 4.1 and 4.2: Were outcome assessors aware of the intervention received by study participants?		5.3 ... multiple eligible analyses of the data?				non-adherence to their assigned intervention by trial participants
PY	Non-commercial trial registry record (e.g. ClinicalTrials.gov record)	Towards null		PN		Some concerns	2.4 [if applicable:] Were there failures in implementing the intervention that could have affected the outcome?	2.4 If Y/PY to 2.3: Were these deviations likely to have affected the outcome?		3.4 If Y/PY/NI to 3.3: Is it likely that missingness in the outcome depended on its true value?		4.4 If Y/PY/NI to 4.3: Could assessment of the outcome have been influenced by knowledge of intervention received?
PN	Company-owned trial registry record (e.g. GSK Clinical Study Register record)	Away from null		N			2.5 [if applicable:] Was there non-adherence to the assigned intervention regimen that could have affected participants’ outcomes?	2.5. If Y/PY/NI to 2.4: Were these deviations from intended intervention balanced between groups?				4.5 If Y/PY/NI to 4.4: Is it likely that assessment of the outcome was influenced by knowledge of intervention received?
N	“Grey literature” (e.g. unpublished thesis)	Unpredictable		NI			2.6 If N/PN/NI to 2.3, or Y/PY/NI to 2.4 or 2.5: Was an appropriate analysis used to estimate the effect of adhering to the intervention?	2.6 Was an appropriate analysis used to estimate the effect of assignment to intervention?
NI	Conference abstract(s) about the trial							2.7 If N/PN/NI to 2.6: Was there potential for a substantial impact (on the result) of the failure to analyse participants in the group to which they were randomized?
	Regulatory document (e.g. Clinical Study Report, Drug Approval Package)
	Research ethics application
	Grant database summary (e.g. NIH RePORTER, UKRI Gateway to Research)
	Personal communication with trialist
	Personal communication with the sponsor
